# Supplementary material for: Refining Zooplankton Diet Composition Studies Over Short and Long Time Scales by Combining 18S Metabarcoding With Fatty Acid Analyses
Source: Mol Ecol Resour. 2025 Aug 18;25(8):e70030. doi: 10.1111/1755-0998.70030 (PMC12550472; doi:10.1111/1755-0998.70030)
Supplement: Supplementary file 2 — Appendix S2: men70030‐sup‐0002‐AppendixS2.csv. [file MEN-25-e70030-s001.csv]

Supporting information for "Refining zooplankton diet composition studies over short- and long-time scales by combining 18S metabarcoding with fatty acid analyses" by Pauli et al.: Metabarcoding of krill (Euphausia superba) stomach content using 18S variable region V4 comparing samples of two different freezing procedures (immediate vs. delayed freezing). Raw reads per ASV and sample.;;;;;;;;;;;;…
SampleID;18S region;Predator species;Freezing;Reads/Sample;ASV1_Arthropoda;ASV2_Filosa-Thecofilosea;ASV3_Arthropoda;ASV4_Urochordata;ASV5_Arthropoda;ASV6_Craniata;ASV7_Prymnesiophyceae;ASV8_Arthropoda;ASV9_Syndiniales;ASV10_Dinophyceae;ASV11_Filosa-Thecofilosea;ASV12_Dinophyceae;ASV13_Dinophyceae;ASV14_Dinophyceae;ASV15_Arthropoda;ASV16_Dinophyceae;ASV17_Mollusca;ASV18_Syndiniales;ASV19_Dinophyce…
K0627_1;V4;Euphausia superba;Immediate;67739;90;36;7;1159;15637;5304;0;0;240;0;341;0;343;1168;0;0;0;1836;214;0;346;489;2;0;0;0;41;0;0;0;129;0;120;0;0;0;0;117;0;0;0;208;0;1;0;0;0;0;0;80;0;0;0;0;0;0;0;0;0;0;59;1;0;0;0;196;0;126;0;0;0;577;0;0;151;0;0;0;0;446;0;0;0;0;0;0;49;0;0;0;0;0;0;0;0;0;0;0;0;0;0;0;240;0;46;0;0;0;0;0;555;0;0;0;132;0;0;0;0;0;98;0;0;0;1122;23;0;0;0;0;0;86;65;0;0;0;114;0;0;0;0;0;0;…
K0627_10;V4;Euphausia superba;Immediate;81091;17512;14;18310;518;15;0;0;0;0;0;0;0;0;2164;0;0;931;4;1959;0;1712;0;1;0;0;0;0;0;0;0;0;0;0;0;0;0;0;0;0;0;0;0;0;0;0;9;0;0;0;0;0;0;0;0;0;0;0;212;0;0;0;1001;0;0;0;0;0;0;0;0;0;0;0;0;0;1531;0;0;0;0;0;0;0;0;0;0;116;0;0;0;0;0;0;0;0;0;0;0;0;2264;0;0;2;0;1916;0;0;0;0;0;0;0;0;0;1229;0;2010;0;0;0;1827;0;0;0;0;0;0;0;0;0;0;0;0;0;0;0;0;0;0;0;1674;0;0;1626;0;0;0;0;0;0…
K0627_2;V4;Euphausia superba;Immediate;29261;0;3772;7;1565;22;0;5;0;13;0;0;0;9407;0;0;0;0;0;0;0;0;0;0;0;0;3;0;0;0;0;0;0;0;0;0;0;0;0;4972;0;0;0;0;0;0;4017;3;0;0;0;0;0;0;0;0;0;0;0;0;0;0;0;0;0;0;0;0;0;0;3246;0;0;0;0;0;0;0;0;0;0;0;0;0;0;0;0;0;0;0;0;0;0;0;0;0;0;0;0;0;0;0;0;0;0;0;0;0;0;0;0;0;0;0;0;0;0;0;0;0;0;0;1918;0;0;0;1;0;0;0;0;0;0;0;0;0;0;0;0;0;0;0;0;0;0;0;0;0;0;0;0;0;0;0;0;0;0;0;0;0;0;0;0;0;0;0;0…
K0627_3;V4;Euphausia superba;Immediate;19974;0;0;0;1788;414;696;0;708;10;736;0;1;0;0;0;0;0;0;0;0;0;0;1954;0;0;0;0;0;0;0;0;0;0;0;0;0;0;0;0;0;0;0;0;0;0;0;0;0;0;0;2;0;0;0;0;0;0;0;0;0;0;7;0;1;0;0;0;1;0;0;0;0;0;0;0;0;0;0;0;0;0;0;0;0;0;0;6;0;0;0;0;0;0;0;0;0;0;0;0;0;0;0;0;2215;0;0;2155;0;0;0;0;0;0;0;0;0;0;0;0;0;0;0;0;0;0;0;0;0;0;0;0;0;0;0;0;0;0;0;0;0;0;1656;0;0;0;0;0;0;0;0;0;0;0;0;0;0;0;0;0;0;0;0;0;0;0;…
K0627_4;V4;Euphausia superba;Immediate;29760;148;162;0;385;14079;2;0;107;5;2;0;0;0;0;0;0;0;3;0;0;0;0;0;0;0;0;0;0;0;0;1;0;0;0;0;0;0;0;0;0;0;0;0;0;0;0;0;0;0;0;0;0;0;0;0;0;0;0;0;0;0;0;0;0;0;0;0;0;0;0;0;0;0;0;0;0;0;0;0;0;0;0;0;0;0;0;20;0;0;0;0;0;0;0;0;0;0;0;0;0;0;0;0;0;0;0;0;0;0;0;0;0;0;0;0;0;0;0;0;0;0;0;0;0;0;0;0;0;0;0;0;0;0;0;0;0;0;0;0;0;0;0;0;0;0;0;0;0;0;0;0;0;0;0;0;0;0;0;0;0;0;0;0;0;0;0;0;0;0;0;0…
K0627_5;V4;Euphausia superba;Immediate;57811;5057;0;0;4963;45;0;3719;18;8;0;4185;2;0;0;0;0;0;3;0;0;0;0;0;0;5725;0;0;0;0;2;1;0;2759;0;827;5084;0;0;0;0;0;0;0;0;4366;0;0;0;0;0;0;0;0;0;2769;0;0;0;0;0;0;1;0;0;0;0;0;0;3314;0;0;3;0;0;2965;0;0;0;0;0;0;0;0;0;0;0;113;0;2595;0;0;16;2473;0;0;0;0;0;0;0;0;0;0;0;7;0;0;0;0;0;0;0;0;0;0;0;0;0;0;0;0;0;0;1872;0;0;0;0;0;0;0;0;1718;0;0;0;0;0;0;0;0;0;0;0;0;0;0;0;0;0;0;…
K0627_6;V4;Euphausia superba;Immediate;57024;3715;2;1;1140;32;0;3338;0;4;0;0;0;0;8172;1767;0;0;2;0;0;35;2038;2;0;0;0;0;0;0;0;0;0;0;0;0;0;0;0;0;0;0;0;0;0;0;0;0;0;0;3921;0;0;0;0;0;0;0;0;2347;3615;0;2;1960;0;0;0;0;0;0;0;3202;0;0;0;0;0;0;0;0;543;0;0;0;0;0;0;0;0;0;0;0;1488;0;0;0;0;0;0;0;0;1783;0;0;0;0;2163;0;1838;2118;0;0;0;0;0;0;0;0;0;1969;0;0;0;0;0;0;0;0;1815;0;0;0;0;0;0;0;0;0;0;0;1681;0;0;0;0;0;0;0…
K0627_7;V4;Euphausia superba;Immediate;79717;3399;32388;7;1304;0;7473;2299;0;10;0;0;0;0;0;0;0;0;14;0;4164;0;0;2598;0;0;5137;0;0;0;0;0;2848;0;0;0;0;0;0;0;3661;0;0;0;0;0;0;0;0;0;0;0;0;0;2659;0;0;0;2449;0;0;0;0;0;0;0;0;0;0;0;0;0;0;0;0;0;0;0;0;0;0;0;0;0;0;0;0;2;0;0;2544;0;0;0;0;2399;0;0;0;0;0;0;0;0;0;0;0;0;0;0;0;0;0;0;0;0;0;0;0;0;0;0;0;0;0;0;0;0;0;0;0;0;0;0;0;0;0;0;0;0;0;0;0;0;0;0;0;0;1575;0;0;0;0;0;…
K0627_8;V4;Euphausia superba;Immediate;26539;9;0;3;5649;199;2698;3529;0;3;2954;0;0;3;0;0;0;0;0;7;0;0;0;0;0;0;1;0;0;0;0;0;0;0;0;0;0;0;0;0;0;0;0;0;3719;0;0;0;0;0;0;0;0;0;0;0;0;0;0;0;0;0;0;0;0;0;0;0;0;0;0;0;0;2614;0;0;0;0;0;0;0;0;0;1;0;0;0;34;0;0;0;0;0;0;0;0;0;0;0;0;0;0;0;4;0;0;0;0;0;0;0;0;0;0;0;0;0;0;0;0;0;0;0;0;0;0;0;0;0;1550;0;0;0;1;0;1457;0;0;0;0;0;0;0;0;0;0;0;0;0;0;0;0;0;0;0;0;0;0;0;0;0;0;0;0;0…
K0627_9;V4;Euphausia superba;Immediate;79882;13887;14372;4137;2584;59;624;3654;1596;14;589;26;0;0;879;1345;749;0;6;3;3;0;0;0;0;0;9;0;0;1812;0;0;0;0;0;0;0;0;0;0;1305;0;0;0;719;0;157;0;0;0;0;0;383;0;0;0;0;0;0;0;0;0;798;0;0;0;0;0;0;0;0;0;0;482;0;0;0;0;0;0;0;0;0;0;942;0;0;5;0;0;0;0;0;0;0;0;0;0;0;0;0;464;882;0;0;0;0;0;0;0;0;0;0;0;0;0;0;0;0;0;0;0;0;0;0;1;1789;0;0;264;654;180;0;0;0;271;0;0;0;0;0;0;0;163…
K0762;V4;Euphausia superba;Delayed;12415;1707;3;278;633;154;3;635;0;1;0;2;0;598;0;0;0;0;623;0;0;0;0;0;0;0;0;0;0;0;0;90;0;0;0;0;0;0;0;0;0;0;450;0;0;0;0;0;0;2;0;0;0;0;0;0;0;0;0;0;0;0;0;0;0;0;262;0;0;0;0;37;0;0;0;0;0;0;0;0;0;0;0;0;0;0;0;0;0;0;0;0;0;0;0;0;0;0;0;0;0;0;213;253;0;0;0;0;0;0;0;0;0;0;0;0;0;0;0;0;0;0;0;0;0;0;0;0;0;0;0;0;0;0;0;0;0;0;0;0;0;0;0;0;0;0;663;0;0;0;0;0;0;0;0;0;0;0;0;0;0;0;0;0;0;0;0…
K0767;V4;Euphausia superba;Delayed;112799;3767;1;7295;187;121;1052;784;0;2145;0;1513;0;536;525;402;343;19;441;111;0;402;1984;0;0;0;4;0;0;0;0;1962;0;495;4311;0;0;0;0;0;0;229;0;0;0;0;137;0;0;197;0;0;0;0;0;998;0;0;0;164;0;1248;0;0;0;0;2167;0;0;0;0;6;0;0;0;0;0;0;0;0;0;0;0;0;0;376;0;7;0;0;0;0;0;0;0;0;0;0;0;2158;0;0;334;183;0;0;0;0;287;0;0;1065;961;0;0;0;0;0;1974;0;0;0;0;0;0;320;0;1818;0;0;0;1124;1168;…
K0770;V4;Euphausia superba;Delayed;74385;14594;0;15517;2561;86;0;2468;0;1720;0;1;0;0;0;982;0;2559;0;233;0;0;0;0;0;0;0;0;0;0;0;0;0;0;0;0;0;0;0;0;0;0;0;0;0;0;0;0;0;0;0;0;0;0;0;0;0;0;0;0;0;0;77;821;0;0;0;567;0;0;0;0;1177;0;0;0;0;0;0;0;0;0;0;0;0;1;0;0;0;0;0;0;985;0;0;0;0;0;0;0;0;0;613;0;0;0;0;0;0;0;0;0;0;1659;0;0;0;0;0;0;0;0;0;0;0;0;0;0;0;0;0;0;0;0;0;0;0;1439;0;0;0;0;0;0;0;0;0;423;0;0;0;0;0;0;0;97;0;…
K0773;V4;Euphausia superba;Delayed;16219;660;0;8;610;40;0;5;0;1932;0;1192;0;0;0;0;0;13;428;0;0;0;0;0;0;0;0;0;0;0;0;0;0;0;0;0;0;0;0;0;0;0;580;0;0;0;0;0;0;0;0;0;0;0;0;0;0;0;0;0;0;0;4;9;0;0;0;26;2441;0;0;0;0;0;0;0;0;0;0;0;0;20;0;0;8;0;0;0;0;0;0;0;0;0;0;0;2397;0;2371;0;0;0;0;0;0;0;0;0;0;0;0;0;0;0;0;0;0;0;0;0;0;0;0;0;0;0;0;0;0;0;0;0;0;0;0;0;0;0;0;0;0;0;0;0;0;0;0;0;0;0;0;0;0;0;0;1416;0;0;0;0;0;0;0;0;0;…
K0777;V4;Euphausia superba;Delayed;43779;7658;1;4170;10;118;287;659;0;1943;0;0;0;0;228;0;0;1117;778;0;0;0;483;0;0;0;0;0;0;0;0;0;0;244;0;0;0;0;0;0;0;0;333;0;0;0;0;0;0;0;0;0;0;0;0;0;0;0;0;0;0;0;572;703;0;0;0;2747;0;0;0;0;0;0;290;0;0;0;0;0;0;2449;0;0;906;98;0;1;0;0;0;0;0;0;0;0;0;0;0;134;0;0;134;0;0;0;0;0;0;0;0;0;0;351;0;0;0;0;0;0;0;0;0;0;0;0;0;0;0;0;0;506;0;0;0;0;0;0;0;0;0;0;0;0;0;0;1;0;0;0;0;0;0;0;…
K0784;V4;Euphausia superba;Delayed;39591;28;106;100;2902;2976;83;6;0;0;15;15;0;0;0;0;0;0;0;0;0;0;0;0;0;0;0;0;0;0;0;0;0;0;0;0;0;0;0;0;0;0;0;0;0;0;0;0;0;0;0;0;0;0;0;0;0;0;0;0;0;0;0;0;0;0;19;19;0;0;0;0;0;0;0;0;0;0;0;0;0;18;18;0;0;0;22;22;0;0;0;0;0;0;0;0;0;0;0;0;0;0;0;0;0;0;0;0;0;0;0;64;112;48;0;0;0;0;0;0;0;0;0;0;0;0;0;0;0;0;0;0;0;0;0;0;0;0;0;0;0;0;0;0;0;0;0;0;0;0;0;0;0;0;0;0;0;0;0;0;0;0;0;0;0;0;0;0;…
K0799;V4;Euphausia superba;Delayed;71116;14100;2;12381;135;195;1300;1490;0;1312;0;6;12;0;0;1367;0;1863;3;0;0;0;0;0;0;0;0;0;0;2927;0;0;0;0;0;0;0;0;0;0;0;0;8;0;0;0;7;0;0;0;0;0;0;0;0;0;0;0;0;0;0;2260;0;2;0;0;0;0;0;0;0;0;0;0;2835;0;0;2068;2893;0;0;0;0;0;0;1911;0;0;0;0;0;0;0;0;2406;0;0;0;0;0;0;0;0;0;0;0;0;0;0;0;0;0;0;0;2020;0;0;0;0;0;0;0;0;0;0;0;0;0;0;0;0;0;0;0;0;0;0;0;1695;0;0;0;0;0;0;0;285;1157;0;0;…
K0806;V4;Euphausia superba;Delayed;10637;2;17;402;561;1842;835;0;233;0;0;0;0;0;0;0;0;0;0;15;0;0;0;0;0;0;0;0;0;0;0;0;0;0;0;0;0;0;0;0;0;0;0;0;0;0;0;0;0;0;0;0;0;0;0;0;0;0;0;0;0;0;0;0;0;0;0;0;0;0;0;0;0;0;0;0;0;0;0;0;0;0;5;0;831;0;0;0;0;0;0;0;0;0;0;0;0;0;0;0;0;0;0;1;0;0;0;0;0;0;0;0;0;0;0;0;0;0;0;0;0;0;0;0;0;0;0;0;0;0;0;0;0;0;0;0;0;0;0;0;0;0;0;0;0;0;0;0;0;0;0;0;0;0;0;0;0;0;0;0;0;0;0;0;0;0;0;0;0;0;0;0;0…
K1012;V4;Euphausia superba;Delayed;44451;2749;1;264;124;209;1;750;0;0;0;6951;0;0;0;1522;0;132;489;0;0;640;0;606;0;0;0;0;0;0;0;0;0;659;0;0;0;0;0;0;0;0;0;0;0;0;0;0;0;3882;0;0;0;0;0;0;0;0;0;0;0;0;0;0;0;0;0;0;0;0;0;0;0;0;0;0;1555;0;0;0;947;0;1;0;0;0;0;0;0;0;0;0;0;0;0;0;0;0;0;0;0;0;0;1549;0;0;0;0;0;0;0;0;0;0;0;0;0;0;0;0;0;0;0;1880;0;0;12;0;0;0;0;0;556;0;0;0;0;0;0;0;0;0;0;0;0;0;0;0;0;0;0;0;0;1530;0;0;0…
K1257;V4;Euphausia superba;Delayed;20622;3898;7;291;128;55;39;327;0;0;0;0;0;0;76;911;0;0;0;116;0;235;706;0;0;0;0;0;0;0;0;0;0;0;0;0;0;0;0;0;0;0;0;0;0;0;0;0;0;0;0;396;0;0;0;0;0;0;0;238;0;0;215;0;0;0;0;0;0;0;0;0;361;0;0;0;0;0;0;0;0;232;367;0;0;0;0;37;0;0;0;0;0;0;0;0;0;0;0;0;0;0;54;0;0;0;0;0;0;0;0;0;0;0;0;0;0;0;0;0;0;0;0;0;0;0;0;0;0;0;0;0;0;0;0;0;0;0;0;0;0;0;0;0;0;0;0;0;0;0;0;0;0;0;0;0;0;0;0;0;0;0;0;…
