# Supplementary material for: Refining Zooplankton Diet Composition Studies Over Short and Long Time Scales by Combining 18S Metabarcoding With Fatty Acid Analyses
Source: Mol Ecol Resour. 2025 Aug 18;25(8):e70030. doi: 10.1111/1755-0998.70030 (PMC12550472; doi:10.1111/1755-0998.70030)
Supplement: Supplementary file 3 — Appendix S3: men70030‐sup‐0003‐AppendixS3.csv. [file MEN-25-e70030-s003.csv]

Supporting information for "Refining zooplankton diet composition studies over short- and long-time scales by combining 18S metabarcoding with fatty acid analyses" by Pauli et al.: Metabarcoding of krill (Euphausia superba) stomach content using 18S variable region V4 comparing samples of two different freezing procedures (immediate vs. delayed freezing). Assigned taxonomy using PR2 and amplicon …
ASV	Kingdom	Supergroup	Division	Class	Order	Family	Genus	Species	Sequence
1	Eukaryota	Opisthokonta	Metazoa	Arthropoda	Crustacea	Maxillopoda	Calanus	Calanus_helgolandicus	TAGCGTATATTAAAGTTGTTGTGGTTAAAAAGCTCGTAGTTGGATCTCGGCGGACTGAGGGCGGTTTGCTTGCTAGTATTACTGCCCTATAGTCCGTAGTTTTGCCAGAGGTTTCGAGGTGCTCTTAATCGAGTGTCCCGGGATGCTGGCAGGTTTACTTTGAAAAAATTAGAGTGCTCAAAGCAGGCTATTACGCCTGAATATTCGTGCATGGAATAATAGAATAGGAAGTCGTTTCTATTTTGTTGGTTTTCGGAAATCGACTTAATGATTAATAGGGACAGTCGGGGGCATTTGTATTCAAACGACAGAGGTGAAATTCTTGGACCGTTTGAAGACAAACTACTGCGAAAGCATTTGCCAAGAATGTTT
2	Eukaryota	Rhizaria	Cercozoa	Filosa-Thecofilosea	Ebriida	Ebriidae	Ebria	Ebria_tripartita	TAGCGTATATTAAAGTTGTTGCAGTTAAAAAGCTCGTAGTTGGATTTCTGGTTTGATGCCCTGGCCCGCTGCTATTTTAGTAGTGTGTGCCGGTTGTGCGTCTGCCATCCTTCTAGGGAACGTTCCTTCTCTTCACTGAGCCGGGTTCGTGATCTAGATCGTTTACTTTGAAAAAATTAGAGTGTTTAAAGCAGGCTTTTGCTATGAATACATTAGCATGGAATAATAATCTAGGACTTCGGTGCTATTTTGTTGGTTTCTGGAACTGAAGTAATGATTGATAGGGATAGTTGGGGGTGCTAGTATTGAGCGGCCAGAGGTGAAATTCTTGGATTCGCTCAAGACTAACTTATGCGAAAGCATTCACCAAGGATGTCTTCT
3	Eukaryota	Opisthokonta	Metazoa	Arthropoda	Crustacea	Maxillopoda	Oithona	Oithona_similis	TAGCGTATATTAAAGTTGTTGCGGTTAAAAAGCTCGTAGTTGGATCTCGGCGGGCAGGGGGTGGTTCGCTCTTCAGCGCTACTGCCCCGCTTTGCCCGTGTGATTGGCGGAGGTTTCGGGGTGCTCTTCGTTGAGTGACTCGGAGCGCCGTCAGGTTTACTTTGAAAAAATTAGAGTGCTCAAAGCAGGCTTTTCACGCTTGAATATTCGTGCATGGAATAATGGAATAGGAACTCGTTTCTATTTTGTTGGTTTTCGGAAATCGAGTTAATGATTAACAGGGACAATTGGGGGCATTAGTATTCAGACGACAGAGGTGAAATTCTTGGACCGTCTGAAGACTGACTACTGCGAAAGCATTTGCCAAGAGTGTTT
4	Eukaryota	Opisthokonta	Metazoa	Urochordata	Urochordata_X	Ascidiacea	Salpa	Salpa_thompsoni	AAGTGTATATTTAAGTTGTTGCGGTTGAAAAGCTCGTAGTTGGATTTTGGGACGGCGCGTCTGGTCGGCCGCAAGGCTTGTACTGCACGCGCTGTCCTCACATGACCGGTGCCTCTAAGGTGCTCTTAACTGAGTGCTTTTGTGGTCCGGGAAGTTTACCTTGAAAAAATTAGAGTGTTCAAAGCAGGCTTAAAGCTTGAATAATGTTGCATGGAATAATGGAATAGGACCTCGGTTCTATTTTGTTGGTTTTCGGAGCGCGAGGTAATGATTAAGAGGAACGGACGGGGGCATCCGTACTGTGCCGTTAGAGGTGAAATTCTTGGATCGGCGCAAGACGAACAACTGCGAAAGCATTTGCCAAGAATGTTTTCT
5	Eukaryota	Opisthokonta	Metazoa	Arthropoda	Crustacea	Malacostraca	Meganyctiphanes	Meganyctiphanes_norvegica	TAGCGTATATTAAAGTTGTTGCGGTTAAAAAGCTCGTAGTTGGATCTCAGTTCCGGACCGACGGTACGCCGCCCGGCGTCTACTGTCGGCTTCCGAACGCTAAAGCCCGTCGGCTCGGTCGGGGTGCTCTTCATCGAGTGTCCCGGGCGGCCGGCATGTTTACTTTGAAAAAATTAGGGTGCTCAGAGCAGGCCAAGGCGCCTGAATACTTGTGCATGGAATAATGGAATAGGACCTCGGTTCTATTTTGTTGGTTTTAAGAGCCCGAGGTAATGATTAATAGGAACAGACGGGGGCATTCGTATTGCGACGTTAGAGGTGAAATTCTTGGATCGTCGCAAGACGAACTACTGCGAAAGCATTTGCCAAGAATGTTT
6	Eukaryota	Opisthokonta	Metazoa	Craniata	Craniata_X	Craniata_XX	Capra	Capra_hircus	TAGCGTATATTAAAGTTGCTGCAGTTAAAAAGCTCGTAGTTGGATCTTGGGAGCGGGCGGGCGGTCCGCCGCGAGGCGAGCCACCGCCCGTCCCCGCCCCTTGCCTCTCGGCGCCCCCTCGATGCTCTTAGCTGAGTGTCCCGCGGGGCCCGAAGCGTTTACTTTGAAAAAATTAGAGTGTTCAAAGCAGGCCCGAGCCGCCTGGATACCGCAGCTAGGAATAATGGAATAGGACCGCGGTTCTATTTTGTTGGTTTTCGGAACTGAGGCCATGATTAAGAGGGACGGCCGGGGGCATTCGTATTGCGCCGCTAGAGGTGAAATTCTTGGACCGGCGCAAGACGGACCAGAGCGAAAGCATTTGCCAAGAATGTTT
7	Eukaryota	Hacrobia	Haptophyta	Prymnesiophyceae	Phaeocystales	Phaeocystaceae	Phaeocystis	Phaeocystis_pouchetii	TAGCGTATATTAAAGTTGTTGCAGTTAAAAAGCTCGTAGTCGGATTTCGGGTCGGGCCGAGCGGTCTGCCGATGGGTATGCACTGTTTGGCGCGGCCTTCTTTCCGGAGACCGCGGCTACTCTTAACTGAGCGGGCGTGGGAGACGGATCGTTTACTTTGAAAAAATCAGAGTGTTTCTAGCAGGCAGCTCGCTCTTGCATAGGTTAGCATGGGATAATTTAATAGGACTCTGGTGCTATTTTGTTGGTTTCGAACACCGGAGTAATGATTAAAAGGGGCAGTCAGGGGCACTCGTATTCCGTCGAGAGAGGTGAAATTCTCAGACCAATGGAAGACGAACCACTGCGAAAGCATTTGCCAGGGATGTTT
8	Eukaryota	Opisthokonta	Metazoa	Arthropoda	Crustacea	Maxillopoda	Centropages	Centropages_hamatus	TAGCGTATATTAAAGTTGTTGTGGTTAAAAAGCTCGTAGTTGGATTTCGGCGGGTATTGGTTGGTTTGAATTGCTTCAACACTGACTTTTTTACCCGTGTGTTTTGCCAGAATTTAGCGGGTGATCTTCGCCGATTGTCCGTTGGAACTGGTAGGTTTACTTTGAAAAAATTAGAGTGCTCAAAGCAAGCTTACTGCTTGAATAGTTGCGCATGGAATAATAGAATAGGAAGTCGTTTCTATTTTGTTGGTTTTCGGAAATCGACTTAATGATTAATAGGGATAGTCGGGGGCATTCGTATTCAAACGACAGAGGTGAAATTCTTGGACCGTTTGAAGACGAACTAAGGCGAAAGCATTTGCCAAGAATGTTT
9	Eukaryota	Alveolata	Dinoflagellata	Syndiniales	Dino-Group-I	Dino-Group-I-Clade-1	Dino-Group-I-Clade-1_X	Dino-Group-I-Clade-1_X_sp.	TAGCGTATATTAAAGTTGTTGCGGTTAAAAAGCTCGTAGTTGGAGTTCTGCCAGGTGCCGCCTGTCCGCCCCAGTGGTGAGTACGTGGCGCGCATTTGGCCCTTTCAAGGGGAGCGTATCTGCACTTTATTGTGTGGTGCGGGATCCTTGACTTTTACTTTGAGGAAATAGGAGTGTTCCAAGCAGGCTCTCGTCGTGCACAGCTCAGCATGGAATAATAGCATTGGACCTCGATTCTAAGCTGTTGGTTGCCAGAAGCGAGGTAATGATGAAGAGGGATAGTTGGGGGCATTCGTATTTAACTGTCAGAGGTGAAATTCTTGGATTTGTTAAAGACGGACTACTGCGAAAGCATCTGCCATGGATGTTT
10	Eukaryota	Alveolata	Dinoflagellata	Dinophyceae	Peridiniales	Thoracosphaeraceae	Scrippsiella	Scrippsiella_acuminata	TAGCGTATATTAAAGTTGTTGCGGTTAAAAAGCTCGTAGTTGGATTTCTGCTGAGGACGACCGGTCCGCCCTCTGGGTGAGTATCTGGTTCGGCCTGGGCATCTTCTTGGAGAACGTAGCTGCACTTGACTGTGTGGCGCGGTATCCAGGACTTTTACTTTGAGGAAATTAGAGTGTTTCAAGCAGGCACACGCCTTGAATACATTAGCATGGAATAATAAGATAGGACCTTGGTTCTATTTTGTTGGTTTCTAGAGCTGAGGTAATGATTAATAGGGATAGTTGGGGGCATTCGTATTTAACTGTCAGAGGTGAAATTCTTGGATTTGTTAAAGACGGACTACTGCGAAAGCATTTGCCAAGGATGTTT
11	Eukaryota	Rhizaria	Cercozoa	Filosa-Thecofilosea	NA	NA	NA	NA	TAGCGTATATTAAAGTTGTTGCAGTTAAAAAGCTCGTAGTTGGATTTCTGGTAGTATGCATCTGGCCCGCCTCTTCTGAGGTGTGTGTCGGAGCGCATCTGCCATCCTCTCAGGGAACGTTTCTGCTATTCATTTAGTTGGACTCGCGAACTGGGTCTTTTACTTTGAAAAAATTAGAGTGTTTAAAGCAGGCTATTGCTGTGAATACATTAGCATGGAATAATAATTTAGGACTTTGGTTCTATTTTGTTGGTTTTCAGATCTGAAGTAATGATTTATAGGGACAGTTGGGGGTGCTAGTATTGAGCGGCCAGAGGTGAAATTCTTGGATTCGCTCAAGACTAACTTATGCGAAAGCATTCACCAAGGATGTCTTCT
12	Eukaryota	Alveolata	Dinoflagellata	Dinophyceae	Gonyaulacales	Goniodomataceae	Alexandrium	Alexandrium_minutum	TAGCGTATATTAAAGTTGTTGCGGTTAAAAAGCTCGTAGTTGGATTTCTGCTGAGGGTGGCTGGTCCGCCCTCTGGGTGAGTATCTGGCACAGCCTGAGCATTCTTCTTGAAAGCACAACTGCACTTGACTGTGTGGTGTGGTATTGAGAACCTTTACTTTGAGGAAATCAGAGTGTTTCAAGCAGGCGTTTGCCTTGAATACATTAGCATGGAATAATATTATAGGGCCTTGGTTCTATTTTGTTGGTTTCTAGAACTGAGGTAATGATTAATAGGGATAGTTGGGGGCATTCGTATTTAATTGTCAGAGGTGAAATTCTTGGATTTGTTAAAGACGGACTACTGCGAAAGCATTTGCCAAGGATGTTT
13	Eukaryota	Alveolata	Dinoflagellata	Dinophyceae	Peridiniales	NA	NA	NA	TAGCGTATATTAAAGTTGTTGCGGTTAAAAAGCTCGTAGTTGGATTTCTGCCGAGGACGACCGGTCCGCCCTCTGGGTGAGTATCTGGCTCGGCCTGGGCATCTTCTTGGAGAACGTAGCTGCACTTGACTGTGTGGTGCGGTATCCAGGACTTTTACTTTGAGGAAATTAGAGTGTTTCAAGCAGGCACACGCCTTGAATACATTAGCATGGAATAATAAGATAGGACCTCGGTTCTATTTTGTTGGTTTCTAGAGCTGAGGTAATGATTAATAGGGATAGTTGGGGGCATTCGTATTTAACTGTCAGAGGTGAAATTCTTGGATTTGTTAAAGACGGACTACTGCGAAAGCATTTGCCAAGGATGTTT
14	Eukaryota	Alveolata	Dinoflagellata	Dinophyceae	Peridiniales	NA	NA	NA	TAGCGTATATTAAAGTTGTTGCGGTTAAAAAGCTCGTAGTTGGATTTCTGCCGAGGACGACCGGTCCGCCCTCTGGGTGAGTATCTGGTTCGGCCTGGGCATCTTCTTGGAGAACGTATCTGCACTTGACTGTGTGGTGCGGTATCCAGGACTTTTACTTTGAGGAAATTAGAGTGTTTCAAGCAGGCACACGCCTTGAATACATTAGCATGGAATAATAAGATAGGACCTTGGTTCTATTTTGTTGGTTTCTAGAGCTGAGGTAATGATTAATAGGGATAGTTGGGGGCATTCGTATTTAACTGTCAGAGGTGAAATTCTTGGATTTGTTAAAGACGGACTACTGCGAAAGCATTTGCCAAGGATGTTT
15	Eukaryota	Opisthokonta	Metazoa	Arthropoda	Crustacea	Maxillopoda	Calanus	Calanus_helgolandicus	TAGCGTATATTAAAGTTGTTGTGGTTAAAAAGCTCGTAGTTGGATCTCGGCGGACTGAGGGCGGTTTGCTTGCTAGTATTACTGCCCTATAGTCCGTAGTTTTGCCAGAGGTTTCGGGGTGCTCTTAATCGAGTGTCCCGGGATGCTGGCAGGTTTACTTTGAAAAAATTAGAGTGCTCAAAGCAGGCTATTACGCCTGAATATTCGTGCATGGAATAATAGAATAGGAAGTCGTTTCTATTTTGTTGGTTTTCGGAAATCGACTTAATGATTAATAGGGACAGTCGGGGGCATTTGTATTCAAACGACAGAGGTGAAATTCTTGGACCGTTTGAAGACAAACTACTGCGAAAGCATTTGCCAAGAATGTTT
16	Eukaryota	Alveolata	Dinoflagellata	Dinophyceae	Peridiniales	Thoracosphaeraceae	Scrippsiella	NA	TAGCGTATATTAAAGTTGTTGCGGTTAAAAAGCTCGTAGTTGGATTTCTGCTGAGGACGACCGGTCCGCCCTCTGGGTGAGTATCTGGCTCGGCCTGGGCATCTTCTTGGAGAACGTAGCTGCACTTGACTGTGTGGTGCGGTATCCAGGACCTTTACTTTGAGGAAATTAGAGTGTTTCAAGCAGGCGCACGCCTTGAATACATTAGCATGGAATAATAAGATAGGACCTTGGTTCTATTTTGTTGGTTTCTAGAGCTGAGGTAATGATTAATAGGGATAGTTGGGGGCATTCGTATTTAACTGTCAGAGGTGAAATTCTTGGATTTGTTAAAGACGGACTACTGCGAAAGCATTTGCCAAGGATGTTT
17	Eukaryota	Opisthokonta	Metazoa	Mollusca	Gastropoda	Heterobranchia	Aplysia	Aplysia_parvula	TAGCGTATATTAAAGTTGTTGCAGTTAAAAAGCTCGTAGTTGGATCTCAGGTGCAGGCGGGCGGTCCGGCTCGCGCCGGTCACTGCTCGTATCTCCTGCCCTACCGTTTGCCGGCTCTCTCCCGTGGGTGCTCTTCACTGAGCGTCCCGGGTGGCCGGTGCGTTTACTTTGAAAAAATTAGAGTGTTCAAAGCAGGCCTCGGCAGCCTGAATAATGGTGCATGGAATAATGGAATAGGACCTCGGTTCTATTTTGTTGGTTTTCGGAACGGAGGTAATGATTAACAGGGACAAACGGGGGCATTCGTATTGCGGCGTTAGAGGTGAAATTCTTGGATCGCCGCAAGACGAGCTACTGCGAAAGCATTTGTCAAGAATGTTT
18	Eukaryota	Alveolata	Dinoflagellata	Syndiniales	Dino-Group-I	Dino-Group-I-Clade-1	Dino-Group-I-Clade-1_X	Dino-Group-I-Clade-1_X_sp.	TAGCGTATATTAAAGTTGTTGCGGTTAAAAAGCTCGTAGTTGGAGTTCTGCCAGGTGCCACCTGTCCGCCCCAGTGGTGAGTACGTGGTGCGCATTTGGCCCTTTCAAGGGGAGCGTATTTGCACTTAATTGTGTGGTGCGGGATCCTTGACTTTTACTTTGAGGAAATAAGAGTGTTCCAAGCAGGCTCTCGTCGTGCATAGCTCAGCATGGAATAATAGCATTGGACCTCGATTCTAAGCTGTTGGTTGCCAGAAGCGAGGTAATGATGAAGAGGGATAGTTGGGGGCATTCGTATTTAACTGTCAGAGGTGAAATTCTTGGATTTGTTAAAGACGGACTACTGCGAAAGCATCTGCCATGGATGTTT
19	Eukaryota	Alveolata	Dinoflagellata	Dinophyceae	NA	NA	NA	NA	TAGCGTATATTAAAGTTGTTGCGGTTAAAAAGCTCGTAGTTGGATTTCTGCCGAGGACGACCGGTCCGCCCTCTGGGTGAGTATCTGGCTTGGCCTGGGCATCTTCTTGGAGAACGTAGCTGCACTTGACTGTGTGGTGCGGTATCCAGGACTTTTACTTTGAGGAAATTAGAGTGTTTCAAGCAGGCATGCGCCTTGAATACATTAGCATGGAATAATAAGATAGGACCTCGGTTCTATTTTGTTGGTTTCTAGAGCTGAGGTAATGATTAATAGGGATAGTTGGGGGCATTCGTATTTAACTGTCAGAGGTGAAATTCTTGGATTTGTTAAAGACGGACTACTGCGAAAGCATTTGCCAAGGATGTTT
20	Eukaryota	Alveolata	Ciliophora	CONTH_7	CONTH_7_X	CONTH_7_XX	CONTH_7_XXX	CONTH_7_XXX_sp.	TAGCGTATATTAAAGTTGTTGCAGTTAAAAAGCTCGTAGTTGAACTTCTGGTCAAGCGTGACCTTGGCTTCGGTCGAGGCAGGCATGGCCATCCGTCAGAAAACCAGGGAGGGTCTTAAGTGATCGCTCTGGGGATCTGACACTTTACTTTGAAAAAACTAGAGTGTTCATGGCAGGCTAACGCCCTGAATACACAAGCATGGAATAATAGAATAGGACTGGGTCCATTTTGTTGGTTATTGGACGCAGTGATGATTAATAGGGACAGTTGGGGGCATTAGTATTTAATTGTCAGAGGTGAAATTCTTGGATTTATTAAAGACTGACTTATGCGAAAGCATTTGCCAAGGATGTTT
21	Eukaryota	Alveolata	Dinoflagellata	Dinophyceae	Gymnodiniales	NA	NA	NA	TAGCGTATATTAAAGTTGTTGCGGTTAAAAAGCTCGTAGTTGGATTTCTGCCGAGGACGACCGGTCCGCCCTCTGGGTGAGTATCTGGCTCGGCCTGGGCATCTTCTTGGAGAACGTATCTGCACTTGACTGTGTGGTGCGGTATCCAGGACTTTTACTTTGAGGAAATTAGAGTGTTTCAAGCAGGCATACGCCTTGAATACATTAGCATGGAATAATAAGATAGGACCTCGGTTCTATTTTGTTGGTTTCTAGAGCTGAGGTAATGATTAATAGGGATAGTTGGGGGCATTCGTATTTAACTGTCAGAGGTGAAATTCTTGGATTTGTTAAAGACGGACTACTGCGAAAGCATTTGCCAAGGATGTTT
22	Eukaryota	Alveolata	Dinoflagellata	Syndiniales	Dino-Group-II	Dino-Group-II-Clade-6	Dino-Group-II-Clade-6_X	Dino-Group-II-Clade-6_X_sp.	TAGCGTATATTAAAGTTGTTGCGGTTAAAAAGCTCGTAGTTGGATTTCTGTTGAGGTCGACCGGTGCGCACCTCGTGCGTTATTTGGTTCGGTCTCGGCATCCTCCTGGGGAACGTGTCAGGACTTTATTGGACTGCGCGAGATTCAGGACTTTTACTTTGAGGAAATTAGAGTGTTCACGGCAGGCAAGTGCTTTGAATACATTAGCATGGAATAATAATATAGGACCTTCGTTCTATTTTGTTGGTTTCTAGAACTTAGGTAATGATTAATAGGGACAATTGGGGGCATTCGTATTAACGCGTCAGAGGTGGAATTCTTGGATTGCGTTACGACGAACTACTGCGAAAGCATTTGCCAAAGATGTTT
23	Eukaryota	Stramenopiles	Ochrophyta	Bacillariophyta	Bacillariophyta_X	Polar-centric-Mediophyceae	Chaetoceros	Chaetoceros_debilis_1	TAGCGTATATTAAAGTTGCTGCAGTTAAAAAGCTCGTAGTTGGATTTCTAGCGAGGCACGAGAATATCCACCTATGGTGAATACTTCTCTCGCCTTGCTCTTCTTTAGTTGATGTCTCTGGCATTAAGTTGTCGGAGTCCTGAGACTAATCGTTTACTGTGAGAAAATTAGAGTGTTCAAAGCAGGCTTATGCCGTTGAATATATTAGCATGGAATAATAAGATAGGACTTCGGTACTATTTTGTTGGTTTGCGTACTGATGTAATGATAAATAGGGACTGGCGTGGGTATTCGTATTTTAATGTCAGAGGTGAAATTCTTAGATTATTGAAAGACGGACGACTGCGAAAGCATCTACCAAGTATGTTT
24	Eukaryota	Alveolata	Dinoflagellata	Syndiniales	Dino-Group-II	Dino-Group-II-Clade-32	Dino-Group-II-Clade-32_X	Dino-Group-II-Clade-32_X_sp.	TAGCGTATATTAAAGTTGTTGCGGTTAAAAAGCTCGTAGTTGGATTTCTGTCAAAGGTAAGGCGGTCCATCTTATGGATGTGCATCTGCCTATGCCTTGGCATCCTCATGAAGAACGTTTTCGCGCTTCACTGCGTGTTTACGGTATTCATGACTTTTACTTTGAGGAAATTAGAGTGTTCACGGCAGGCAATCGCTTTGGATACATTAGCATGGAATAATACTATAGGACCTCGGTTCTATTTTGTTGGTTTCTAGAGCTGAGGTAATGATTAATAGGGATAATTGGGGGTCTTTGTATTGCAACGTCAGAGGTGAAATTCTTGGATTGTTGCACGACAAACTACTGCGAAAGCATTGACCAAGGATGTTT
25	Eukaryota	Alveolata	Ciliophora	NA	NA	NA	NA	NA	TAGCGTATATTAAAGTTGTTGCAGTTAAAAAGCTCGTAGTTGAACTTCTAGTTGATTCCGTCGGCTCCTCTTGGAGCACGTTACGGAGCGCTATCCCCTTTGAGAAAAATACATGTACTTCGTTGAACAGTATTTAAATCAAGGAATTTACTTTGAAAAAATTAGAGTGTTTCAAGCAGGCGACTAGCTGGAATACATTAGCATGGAATAATAGAATATGACCACTATATCATTTTATTTGTATGTGATTGGAGGTAATGATTAACAGGGACAGTTGGGGGCATTAGTATTGTATTGTCAGAGGTGAAATTCATTGATTATTGCAAGACTAACTTATGCGAAAGCATTTGCCAAGGATGTTT
26	Eukaryota	Stramenopiles	Ochrophyta	Bacillariophyta	Bacillariophyta_X	Polar-centric-Mediophyceae	Chaetoceros	Chaetoceros_socialis	GTAGCGTATATTAAAGTTGTTGCAGTTAAAAAGCTCGTAGTCGCATTTCTGGCGAGAGGAATTGGTCCGACATTTATTGTGGGTACTCGATTCTCTCTCGCCATCCTTGAGTGGTCCGTTCTGGCATTTAGTTGTCGGAGCGTCAGCCGCTCATCGTTTACTGTGAGAAAATTAGAGTGTTCAAAGCAGGCTTATGCCGTTGAATATATTAGCATGGAATAATAAGATAGGACCTCGGTGCTATTTTGTTGGTTTGCGCACAGAGGTAATGATGAACAGGGACAGTTGGGGGTATTTGTATTTCGTTGTCAGAGGTGAAATTCTTAGATTTACGAAAGACAAACTACTGCGAAAGCATTTACCAAGGATGTTT
27	Eukaryota	Alveolata	Dinoflagellata	Syndiniales	Dino-Group-II	Dino-Group-II-Clade-14	Dino-Group-II-Clade-14_X	Dino-Group-II-Clade-14_X_sp.	TAACGTATATTAAAGTTGTTGCGGTTAAAAAGCTCGTAGTTGGATTTCTGTCGAGATTGATCGGTCCTCCCTCTGGGAGCGTATCTGATTCGGTTTTGGCATCCTCGTATTTTGTTTTCTGTCCTTCACTGGATGGAAAATGAGTACGACTTTTACTTTGAGGAAATTCGAGTGTTTACGGCAGGCAATCGCCCTGAAGATATTAGCATGGAATAATAATATAGGACCTTGGCCCTATTTTGTTGGTTTCTAGAGCTGAGGTAATGATTAATAGGGATATTTGGGGGCATTCGTACTAACCGGTCAGAGGTGGAATTCTTGGATTCGGTTATGACGAACGACTGCGAAAGCATTTGTCAAGAATGTTT
28	Eukaryota	Alveolata	Dinoflagellata	Syndiniales	Dino-Group-I	Dino-Group-I-Clade-8	Dino-Group-I-Clade-8_X	Dino-Group-I-Clade-8_X_sp.	TAGCGTATATTAAAGTTGTTGCGGTTAAAAAGCTCGTAGTTGGAGTTCTGCCAGGTGACGCTCGTCCACCCAAGCGGTGCGTACTCGATATGTCTTCGACATCTTACTGGGGACAGTAATTCCACTTTATTGCGGGGTTACACGATCCAGAACTTTTACTTTGAGGAAATGAGAGTGTTTCAAGCAGGCCAAGCCATGAATACGTTAGCATGGAATAATAGCATAGGACCTTGTGTCGTAGCTGTTGGTTGACGGCATAAGGTAATAAAAATAGGGATAGTTGGGGGCATTCGTATTGCAATGTCAGAGGTGAAATTCTTGGATTTTTGCAAGACGGACTACTGCGAAAGCATTTGCCAAGGATGTTT
29	Eukaryota	Rhizaria	Cercozoa	Filosa-Thecofilosea	Cryomonadida	Cryothecomonas-lineage	Cryothecomonas	Cryothecomonas_aestivalis	TAGCGTATATTAAAGTTGTTGCAGTTAAAAAGCTCGTAGTTGGATTTCTGGTACAACGCGCCTGGCCCGCTTTTAGTGAGTGCCGGTGCGCGTTTGCCATCCTTCTAGAAAACGTTTCTACCTGGGCAACCGGGCCGGACTCGCGATCTAGATCTTTTACTTTGAAAAAATTAGAGTGTTTAAAGCAGGCTTTTGCTGTGAATACATTAGCATGGAATAATAATCTAGGACTTCGGTTCTATTTTGTTGGTTTCTAGTACTGAAGTAATGATTGATAGGGATAGTTGGGGGTGCTAGTATTGGCCGGCCAGAGGTGAAATTCTTGGATTCGGTCAAGACTAACTTATGCGAAAGCATTCACCAAGGATGTCTTCT
30	Eukaryota	Alveolata	Dinoflagellata	Syndiniales	Dino-Group-I	Dino-Group-I-Clade-1	Dino-Group-I-Clade-1_X	Dino-Group-I-Clade-1_X_sp.	TAGCGTATATTAAAGTTGTTGCGGTTAAAAAGCTCGTAGTTGGAGTTCTGCCAGGTGACGCTCGTCCGCCCAAGTGGTGTGTACAGGGCGTGCATCTGGCCCTTTCAAGGGGAACGTGTCTGCACTTTATTGTGTGGTGCGAGATCCTTGACTTTTACTTTGAGGAAATCAGAGTGTTCCAAGCAGGCTCTCGTCGTGCATAGCTCAGCATGGAATAATAGCATTGGACTTCGTTTCTAAGCTGTTGGTTGCAAGAAGCGAGGTAATGATGAAGAGGGATAGTTGGGGGCATTCGTATTTAACTGTCAGAGGTGAAATTCTTGGATTTGTTAAAGACGGACTACTGCGAAAGCATCTGCCATGGATGTTT
31	Eukaryota	Opisthokonta	Metazoa	Arthropoda	Crustacea	Maxillopoda	Pseudocalanus	Pseudocalanus_elongatus	TAGCGTATATTAAAGTTGTTGTGGTTAAAAAGCTCGTAGTTGGATCTCGGCGGTCTGAGGGCGGTTCGCTTGCTTAAGCGCTACTGCCCTATAGGCCGTAGTTTTGCCAGAGGCCTCGGGGTGCTCTTAACCGAGTGTCCTGCGGCGCTGGCGGGTTTACTTTGAAAAAATTAGAGTGCTCAAAGCAGGCTTTTACGCCTGAATATTCGTGCATGGAATAATAGAATAGGAAGTCGTTTCTATTTTGTTGGTTTTCGGAAATCGACTTAATGATTAATAGGGACAGTCGGGGGCATTTGTATTCAAACGACAGAGGTGAAATTCTTGGACCGTTTGAAGACAAACTACTGCGAAAGCATTTGCCAAGAATGTTT
32	Eukaryota	Stramenopiles	Ochrophyta	Bacillariophyta	Bacillariophyta_X	Polar-centric-Mediophyceae	Chaetoceros	Chaetoceros_debilis_2	TAGCGTATATTAAAGTTGCTGCAGTTAAAAAGCTCGTAGTTGGATTTCTAGCGAGGCACGAGAATATCCACCTATGGTGAATACTTCTCTCGCCTTGCTCTTCTTTAGTTGATGTCTCTGGCATTAAGTTGTCGGAGTCCTGAGACTAATCGTTTACTGTGAGAAAATTAGAGTGTTCAAAGCAGGCTTATGCCGTTGAATATATTAGCATGGAATAATAAGATAGGACTTCGGTACTATTTTGTTGGTTTGCGTACTGATGTAATGATAAATAGGGACTGGCGTGGGTATTCGTATTATGATGTCAGAGGTGAAATTCTTAGATTATCGTAAGACGAACGACTGCGAAAGCATTTACCAAGGATGTTT
33	Eukaryota	Alveolata	Dinoflagellata	Syndiniales	Dino-Group-II	Dino-Group-II-Clade-10-and-11	Dino-Group-II-Clade-10-and-11_X	Dino-Group-II-Clade-10-and-11_X_sp.	TAGCGTATATTAAAGTTGTTGCGGTTAAAAAGCTCGTAGTTGGATTTCTGTCGAGAACGGCCGGTCCGCACTATGTGCGTGTATCTGGTTCGGTCTTGGCATCCTCTTGGAGAACGTAACTGCGCTTGATTGCGTGGTGCGGTATTCAAGACTTTTACTTTGAGGAAATTAGAGTGTTCACGGCAGGCAAGCGCCTTGAATATATTAGCATGGAATAATAATATAGGATCTCGGTTCTATTTTGTTGGTTTCTAGAATCAGGATAATGATTAATAGGGATAATTGGGGGCATTTGTATTAACGCGTCAGAGGTGGAATTCTTGGATTGCGTTACGACAAACTACTGCGAAAGCATTTGCCAAGGATGTTT
34	Eukaryota	Alveolata	Dinoflagellata	Dinophyceae	Gymnodiniales	Gymnodiniaceae	Margalefidinium	Margalefidinium_fulvescens	TAGCGTATATTAAAGTTGTTGCGGTTAAAAAGCTCGTAGTTGGATTTCCGTTCGAGCTCGCACCTCCCCTTGGGGGTAGGTGTCGAGCTCGAGCCTTTCTGGGTGTATACGTGCGTACTTCACTGTATGACGTATTCGGCCCGGACTTTTACTTTGAGGAAATTAGAGTGTTTCAGGCAGGCAAACGCCTTGAATACATTAGCATGGAATAATAAGATAGGACTTTGGTCTTGTTTGTTGGTTCATAGACCGAAGTAATGATTAATAGGGATAGTTGGGGGCATTCGTATTTAACTGTCAGAGGTGAAATTCTTGGATTTGTTAAAGACGAACTACTGCGAAAGCATTTGCCAAGGATGTTT
35	Eukaryota	NA	NA	NA	NA	NA	NA	NA	TTAGTGTATATTAAAGTTGTTGCGGTTAAAAAGCTCGTAGTTGGATATCTGAATTGGTTGGTCTGACCCGGTAGTATATTTTTTTATCAAAGTGTCTCGTGTTTGTTGGTACGAATCAGCTCATCTATTCCAGGTATACATTGTTTCTTACATTTATTTGTTGGATCCATTGAATTACTTGGATCGTTTACTTTGAATAAAGGAGGTTGTTTAAAGGAGGCTACACACGTCATTGTATTTTTCAGCATGGAATAATAATTTAGGGCTTTGTGTTTCTATTTTGTTGGTTACGATCTACATGAGCAATGATTAATTGGGGGAGTTGGGGGTGCTAATATCCATTGGGAAGGAGTGAAACCCTATGATCCTTTGGAGATTGTCTAACGCGAAAGCATTCAC…
36	Eukaryota	Alveolata	Dinoflagellata	Syndiniales	Dino-Group-II	Dino-Group-II-Clade-1	Dino-Group-II-Clade-1_X	Dino-Group-II-Clade-1_X_sp.	TAGCGTATATTAAAGTTGTTGCGGTAAAAAGGCTCGTAGTTGGATTTCTGTTGAGGACGACCGGTCCATACCACGTATGCGCATCTGGTTCGGCCTCGGCATCCTCTCGAAAAACGTTTCTGCGCTTGATTGCGTGGAGCGGAGTTCGGGACTTTTACTTTGAGGAAATTAGAGTGTTCACGGCAGGCTAACGCCAGAATACATTAGCATGGAATAATACTATAGGATCTCGATTCTATTTTGTTGGTTTCTAGAGTTGAGATAATGATTAATAGGGACAATTGGGGGCATTCGTATCAACACGTCAGAGGTGGAATTCTTGGATTGTGTTGCGACGAACTACTGCGAAAGCATTTGCCAAGGATGTTT
37	Eukaryota	Rhizaria	Cercozoa	Chlorarachniophyceae	Chlorarachniophyceae_X	NPK2-lineage	NPK2-lineage_X	NPK2-lineage_X_sp.	TAGCGTATATTAAAGTTGTTGCAGTTAAAAAGCTCGTAGTTGGATTTCAGTCTTAGTTCGTCTGGCCCGCTCCCTTGAGGAGCCGAGTGCCGGTTGCGAGCTGGACTTCCTTCTAGCATGGAACCTCTACCGTTATGCGGCCGGGGGGGACATCTGGATCATTTACTTTGAAGAAATTAGAGTGTTCAAAGCAAGCTTACGCTGTGAATATATTAGCATGGAATAATAACATAGGACTCGGGTTCTATTTTGTTGGTTTCTAGGACTCAAGTAATGATTGATAGGGACAGTTGGGGGTGCTGCTATTATATGGCCAGAGGTGAAATTCACGGATTCATATAAGAGCAACTTATGCGAAAGCATTCACCAAGGATGTCTTCT
38	Eukaryota	Alveolata	Dinoflagellata	Syndiniales	Dino-Group-II	Dino-Group-II-Clade-4	Dino-Group-II-Clade-4_X	Dino-Group-II-Clade-4_X_sp.	TAGCGTATATTAAAGTTGTTGCGGTTAAAAAGCTCGTAGTTGGATTTCTGTTGAGGGCAGCCGGTCCGCACTCGGTGCGTGTATCTGGTTTGACCTCGGCATCCTCTCAAAATACGTTTCTGCGCTTGATTGCGTGGAGCGGAGTTTGAGACTTTTACTTTGAGGAAATTAGAGTGTTCACGGCAGGCAATCGCCTTGAATATATTAGCATGGAATAATAATATAGGATCTTGGTTCTATTTTGTTGGTTTCTAGGACTAAGATAATGATTAATAGGGACAATTGGGGGCATTCGTATTAACACGTCAGAGGTGGAATTCTTGGATTGTGTTACGACGAACTACTGCGAAAGCATTTGCCAAGGATGTTT
39	Eukaryota	Hacrobia	Katablepharidophyta	Katablepharidaceae	Katablepharidales	Katablepharidales_X	Leucocryptos	Leucocryptos_sp.	TAGCGTATATTAAAGTTGTTGCGGTTAAAAAGCTCGTAGTTGGATTTTGGTGTTTGACAAATGGTCCGCCTTCGGGTTTGCACTGTTTGTTGGCACTTCTTTTCTGGGGAACTCACTGCTCTTAATTGAGGGGTGCTGTAACGCAGATCGTTTACTTTGAAAAAATTAGAGTGTTCAAAGCAGGCCAACGCATTGAATACATTAGCATGGAATAATGGAATAGGACTTTGGTTCTATTTTGTTGGTTTCTAGGACCGAAGTAATGATTAATAGGGACAGTTGGGGGCATTAGTATTTAATTGTCAGAGGTGAAATTCTTGGATTTATGAAAGACTAACTACTGCGAAAGCATTTGCCAAGGATGTTT
40	Eukaryota	Rhizaria	Cercozoa	Filosa-Thecofilosea	Ebriida	Ebriidae	Ebria	Ebria_tripartita	TAGCGTATATTAAAGTTGTTGCAGTTAAAAAGCTCGTAGTTGGATTTCTGGTTTGATGCCCTGGCCTGCTGCTATTTTAGTAGTGTGTGCCGGTTGTGCGTCTGCCATCCTTCTAGGGAACGTTCCTTCTCTTCACTGAGCCGGGTTCGTGATCTAGATCGTTTACTTTGAAAAAATTAGAGTGTTTAAAGCAGGCTTTTGCTATGAATACATTAGCATGGAATAATAATCTAGGACTTCGGTGCTATTTTGTTGGTTTCTGGAACTGAAGTAATGATTGATAGGGATAGTTGGGGGTGCTAGTATTGAGCGGCCAGAGGTGAAATTCTTGGATTCGCTCAAGACTAACTTATGCGAAAGCATTCACCAAGGATGTCTTCT
41	Eukaryota	Alveolata	Dinoflagellata	Dinophyceae	Gymnodiniales	Gymnodiniaceae	Gyrodinium	Gyrodinium_dominans	TAGCGTATATTAAAGTTGTTGCGGTTAAAAAGCTCGTAGTTGGATTTCTGTTGGGAACGACCGGTCCGCCCATTGGGTGTGCATCTGGCTTGTTCTCGGCATCTTCTTGGTGAACGTTGCTGCACTTGACTGTGTGGAGCGCTACCCAGGACTTTTACTTTGAGGAAATTAGAGTGTTTCAAGCAGGCATATGCCTTGAATACATTAGCATGGAATAATAAGATAGGACCTCGGTTCTATTTTGTTGGTTTCTAGAGCTGAGGTAATGATTAATAGGGATAGTTGGGGGCATTCGTATTTAACTGTCAGAGGTGAAATTCTTGGATTTGTTAAAGACGGACTACTGCGAAAGCATTTGCCAAGGATGTTT
42	Eukaryota	Hacrobia	Katablepharidophyta	Katablepharidaceae	Katablepharidales	Katablepharidales_X	Katablepharidales_XX	Katablepharidales_XX_sp.	TAGCGTATATTAATGTTGTTGCAGTTAAAAAGCTCGTAGTTGGATTTTGGTGTTTGACAAATGGTCTGCCTTCGGGTTTGCACTGTTTGTTGGCACTTCTTTTCTGGGGAACTCACTGCTCTTAATTGAGGGGTGCTGTAACGCAGATCGTTTACTTTGAAAAAATTAGAGTGTTCAAAGCAGGCCAACGCATTGAATACATTAGCATGGAATAATGGAATAGGACTTTGGTCTTATTTTGTTGGTTTCTAAGGCCGAGGTAATGATTAATAGGGATAGTTGGGGGCGTTTATATTCCGTTGTCAGAGGTGAAATTCTTGGATTTACGGAAGATAAACTACTGCGAAAGCATTCGCCAAGGATGTTT
43	Eukaryota	Stramenopiles	Ochrophyta	Bacillariophyta	Bacillariophyta_X	Raphid-pennate	Fragilariopsis	Fragilariopsis_sublineata	TAGCGTATATTAAAGTTGTTGCAGTTAAAAAGCTCGTAGTTGGATTTGTGGTGTGTCCAGTCGGCCTTTGCTCTTTGAGTGATAGTGCTGCACTGGTCTGCCATGTTTGGGTGGAATCTGTGTGGCATTAAGTTGTCGTGCAGGGGATGCCCATCGTTTACTGTGAAAAAATTAGAGTGTTCAAAGCAGGCTTATGCCTTGAATATATTAGCATGGAATAATAATATAGGACCTTAGTACTATTTTGTTGGTTTGCGCACTGAGGTAATGATTAAGAGGGACAGTTGGGGGTATTTGTATTCCATTGTCAGAGGTGAAATTCTTGGATTTTTGGAAGACAAACTACTGCGAAAGCATTTACCAAGGATGTT
44	Eukaryota	Alveolata	Dinoflagellata	Dinophyceae	Gymnodiniales	Gymnodiniaceae	Lepidodinium	Lepidodinium_chlorophorum	TAGCGTATATTAAAGTTGTTGCGGTTAAAAAGCTCGTAGTTGGATTTCTGCTGAGGACGACCGGTCCGCCCTCTGGGTGAGCATCTGGTTCGGCCTTGGCATCTTCTTGGGGAACGTAGCTGCACTTGACTGTGTGGTGCGGTATCCAGGACTTTTACTTTGAGGAAATTAGAGTGTTTCAAGCAGGCGCACGCCTTGAATACATTAGCATGGAATAATAAGATAGGACCTCGGTTCTATTTTGTTGGTTTCTAGAGCTGAGGTAATGATTAATAGGGATAGTTGGGGGCATTCGTATTTAACTGTCAGAGGTGAAATTCTTGGATTTGTTAAAGACGGACTACTGCGAAAGCATTTGCCAAGGATGTTT
45	Eukaryota	NA	NA	NA	NA	NA	NA	NA	TTAGTGTATATTAAAGTTGTTGCGGTTAAAAAGCTCGTAGTTGGATATCTGAATTGGTTGGTCTGACCCGGTAGTATATTTTTTTATCAAAGTGTCTCGTGTTTGTTGGTACGAATCAGCTCATCTATTCCAGGTATACATTGTTTCTTACATTTATTTGTTGGATCCATTGAATTACTTGGATCGTTTACTTTGAATAAAGGAGGTTGTTTAAATGAGGCTACACACGTCATTGTATTTTTCAGCATGGAATAATAATTTAGGGCTTTGTGTTTCTATTTTGTTGGTTACGATCTACATGAGCAATGATTAATTGGGGGAGTTGGGGGTGCTAATATCCATTGGGAAGGAGTGAAACCCTATGATCCTTTGGAGATTGTCTAACGCGAAAGCATTCAC…
46	Eukaryota	Stramenopiles	Ochrophyta	Bacillariophyta	Bacillariophyta_X	Raphid-pennate	Pseudo-nitzschia	Pseudo-nitzschia_sp.	TAGCGTATATTAAAGTTGTTGCAGTTAAAAAGCTCGTAGTTGGATTTGTGGTGTGTCCAGTCGGCCTTTGCTCTTTGAGTGATTGTGCTGTACTGGTCTGCCATGTTTGGGTGGAATCTGTGTGGCATTAAGTTGTCGTGCAGGGGATGCCCATCGTTTACTGTGAAAAAATTAGAGTGTTCAAAGCAGGCTTATGCCGTTGAATATATTAGCATGGAATAATAATATAGGACCTTGGTACTATTTTGTTGGTTTGCGCACTAAGGTAATGATTAAGAGGGACAGTTGGGGGTATTTGTATTCCATTGTCAGAGGTGAAATTCTTGGATTTTTGGAAGACAAACTACTGCGAAAGCATTTACCAAGGATGTTT
47	Eukaryota	Stramenopiles	Ochrophyta	Bacillariophyta	Bacillariophyta_X	Polar-centric-Mediophyceae	Chaetoceros	Chaetoceros_dichaeta	TAGCGTATATTAAAGTTGTTGCAGTTAAAAAGCTCGTAGTTGGATTTCTGGTGGGAGGGATCGGTCCAGCACTCAGTGTTGGAACTTGTATCCTCTCCGGCCATCCTTGGGTGGATCTTGTCTGGCATTAAGTTGTCAGTCAGGGGATGCCCATCGTTTACTGTGAAAAAATTAGAGTGTTCAAAGCAGGCTTATGCCATTGAATATATTAGCATGGAATAATAAGATAGGGCCCTGGTGCTATTTTGTTGGTTTGCGTACCGAGGTAATGATTAATAGGGACAGTTGGGGGTATTTGTATTCAGTATTCAGTGGTGAAATACTTAGACCTACGGAAGACAAACTACTGCGAAAGCATTTACCAAGGATGTTT
48	Eukaryota	Rhizaria	Cercozoa	Filosa-Thecofilosea	Cryomonadida	Protaspa-lineage	Protaspa-lineage_X	Protaspa-lineage_X_sp.	GAGCATATATTAAAGTTGTTGCAGTTAAAAAGCTCGTAGTTGGATTTCTGGTATAATGCGCCTGGCCCGCGGCTATTTAAGCCTGTGAGTGCCGGTGTGCGTTTGCCATCCTTCTAGAAAACGTTTCTACCCTTCACTGGGCCGGACTCGCGATCTAGATCTTTTACTTTGAAAAAATTAGAGTGTTTAAAGCAGGCTTTTGCTATGAATACATTAGCATGGAATAATAATCTAGGACTTCGGTTCTATTTTGTTGGTTTCTAGTACTGAAGTAATGATTGATAGGGATAGTTGGGGGTGCTAGTATTGGCCGGCCAGAGGTGAAATTCTTGGATTCGGTCAAGACTAACTTATGCGAAAGCATTCACCAAGGATGTCTTCT
49	Eukaryota	Stramenopiles	Ochrophyta	Chrysophyceae	Chrysophyceae_X	Chrysophyceae_Clade-F	Paraphysomonas	Paraphysomonas_butcheri	TAGCGTATACTAAAGTTGTTGCAGTTAAAAAGCTCGTAGTTGAATTTCTGGTCGTGGCAGTCGGTCCGCCCCTCACGGGGTGTGCACCTGGCTTCTGCAGCCATCCTCGCGGAGAGCGCGTCTGTCGTTTACTCGTCGGGCGCGGGATCCGCGTCATTTACTGTGAGCAAAATAGAGTGTTCAAAGCAGGCTTAGGCCGTTGAATACATTAGCATGGAATAATAAGATAGGACCTTGGTCTATTTTGTTGGTTTGTACTCCAAGGTAATGATTAATAGGGATAGTTGGGGGTATTCGTATTCAATTGTCAGAGGTGAAATTCTTGGATTTATGGAAGACGAACTACTGCGAAAGCATTTACCAAGGATGTTT
50	Eukaryota	Alveolata	Dinoflagellata	Syndiniales	Dino-Group-I	Dino-Group-I-Clade-5	Dino-Group-I-Clade-5_X	Dino-Group-I-Clade-5_X_sp.	TAGCGTATATTAAAGTTGTTGCGGTTAAAAAGCTCGTAGTTGGATTTCTGCATGGAAGGAGCGGTCCACCCTTTGGGTGAGTTACTGCTACCTTTTGTGCATCTTCCTGAGAAGGCGTTCTTCACTTCATTGTGAGGCCGCATGACTCAGGACGTTTACTTTGAGGAAATGAGAGTGTTTCAAGCAGGCAAATGCCTTGAATACGTTAGCATGGAATAATAGCATCGGACCATCGTCCAGCTGTTGGTGTCTGGGCGAAGGTAAAGGTGAATAGGGATTGTTGGGGGCATTCGTATTTAACTGTCAGAGGTGAAATTCTTGGATTTGTTGAAGACGGACTACTGCGAAAGCATCTGCCAAAGATGTTC
51	Eukaryota	Rhizaria	Cercozoa	Filosa-Imbricatea	Filosa-Imbricatea_X	Novel-clade-2	Novel-clade-2_X	Novel-clade-2_X_sp.	GTAGCGTATATTAATGTTGTTGCAGTTAAAAAGCTCGTAGTTGGATTTCTAGTCGACGTTAGCGGTCCTTTGTACCTAGTACTGAGCGTACCGCGAGTGTCGTCTATCCTATCAGTTTGTCTGGGCTCCGGTCTAGTCATACTGGTTCTTTTACTTTGAAAAAATTAGAGTGTTTAAAGCAGGCTTGCGCAATGAATACATTAGCATGGAATAATAACATAGGACTTCGGTCTCTATTTTGTTGGTTTCTGGAACTGAAGTAATGATTGATAGGGATAGTTGGGGGTGCTAGTATTGAGCGGCCAGAGGTGAAATTCTTGGATTCGCTCAAGACTAACTTATGCGAAAGCATTCACCAAGGATGTCTTCT
52	Eukaryota	Opisthokonta	Metazoa	Arthropoda	Crustacea	Maxillopoda	Centropages	Centropages_typicus	TAGCGTATATTAAAGTTGTTGTGGTTAAAAAGCTCGTAGTTGGATTTCGGCGGGTAGTGGTTGGTTTGAATTGATTCAACACTGACTTTTTTACCCGTGTGTTTTGCCAGAATCTTACGGGTGATCTTTACCGATTGTCCGTTGGAACTGGCAGGTTTACTTTGAAAAAATTAGAGTGCTCAAAGCAAGCTTACTGCTTGAATAGTTGCGCATGGAATAATAGAATAGGAAGTCGTTTCTATTTTGTTGGTTTTCGGAAATCGACTTAATGATTAATAGGGATAGTCGGGGGCATTCGTATTCAAACGACAGAGGTGAAATTCTTGGACCGTTTGAAGACGAACTAAGGCGAAAGCATTTGCCAAGAATGTTT
53	Eukaryota	Stramenopiles	Ochrophyta	Bacillariophyta	Bacillariophyta_X	Polar-centric-Mediophyceae	Hemiaulus	Hemiaulus_sinensis	TAGCGAATATTAAAGTTGTTGCAGTTAAAAATCTCGTAGTTGGATTTCTGGTGGGAGTGATCGGTCCGGCACTCATGTGTCGGTACTCGTATTGTCTCCGGCCATCCTTGGGTGGAGTCTGTTTGGCATTAAGTTGTCGAGCAGGCGATGCCCATCGTTTACTGTGAAAAAATTAGAGTGTTCAAAGCAGGCTTAGGCCGTTGAATATATTAGCATGGAATAATAAGATAGGACCTTGGTACTATTTTGTTGGTTTGCGCACCGGGGTAATGATTAATAGGGACAATTGGGGGTATTTGTATTCCGTTGTCAGAGGTGAAATTCTTGGATTTACGGAAGACAAACTACTGCGAAAGCATCTACCAAGGATGTTT
54	Eukaryota	Opisthokonta	Metazoa	Annelida	Annelida_X	Annelida_XX	Phyllochaetopterus	Phyllochaetopterus_sp.	TAGCGTATATTAAAGCTGTTGCAGTTAAAAAGCTCGTAGTTGGATCTCGGGTCCAGACTCGCGGTTCACCTCGCGGTGATTACTGCCCGTTCTGACCTACCTACCGGTTGTCCCTTGGTGCTCTTGACTGAGTGTCTCGGGTGGCCGGAACGTTTACTTTGAAAAAATTAGAGTGTTCAAAGCAGGCAGTACGCCTGAATAATGGTGCATGGAATAATGGAATAGGACCTCGGTTCTATTTTGTTGGTTTTCGGAACTTGAGGTAATGATAAAGAGGGACAGACGGGGGCATTCGTATTACGGTGTTAGAGGTGAAATTCTTGGATCGCCGTAAGACGAACTACTGCGAAAGCATTTGCCAAGCATGTTTTCC
55	Eukaryota	Alveolata	Dinoflagellata	Dinophyceae	Gymnodiniales	Gymnodiniaceae	Gymnodinium	Gymnodinium_sp.	TAGCGTATATTAAAGTTGTTGCGGTTAAAAAGCTCGTAGTTGGATTTCTGCTGAGGACGACCGGTCCGCCCTCTGGGTGAGTATCTGGCTCGGCCTTGGCATCTTCTTGGAGAACGCAACTGCACTTGACTGTGTGGTGTGGTATCCAGGACTTTTACTTTGAGGAAATTAGAGTGTTTCAAGCAGGCGCACGCCTTGAATACATTAGCATGGAATAATAAGATAGGACCTTGGTTCTATTTTGTTGGTTTCTAGAGCTGAGGTAATGATTAATAGGGATAGTTGGGGGCATTCGTATTTAACTGTCAGAGGTGAAATTCTTGGATTTGTTAAAGACGGACTACTGCGAAAGCATTTGCCAAGGATGTTT
56	Eukaryota	Opisthokonta	Metazoa	Arthropoda	Crustacea	Maxillopoda	Centropages	Centropages_hamatus	TAGCGTATATTAAAGTTGTTGTGGTTAAAAAGCTCGTAGTTGGATTTCGGCGGGTATTGGTTGGTTTGAATTGCTTCAACACTGACTTTTTTACCCGTGTGTTTTGCCAGAATTTAGCGGGTGATCTTCGCCGATTGTCCGTTGGAACTGGTAGGTTTACTTTGAAAAAATTAGAGTGCTCAAAGCAAGCTTACTGCTTGAATAGTTGCGCATGGAATAATAGAATAGGAAGTCGTTTCTATTTTGTTGGTTTTCGGAAATCGACTTAATGATTAATAGGGATAGTTGGGGGCATTCGTATTTAACTGTCAGAGGTGAAATTCTTGGATTTGTTAAAGACGGACTACTGCGAAAGCATTTGCCAAGGATGTTT
57	Eukaryota	Stramenopiles	Ochrophyta	Bacillariophyta	Bacillariophyta_X	Polar-centric-Mediophyceae	Chaetoceros	Chaetoceros_debilis_1	TAGCGTATATTAAAGTTGCTGCAGTTAAAAAGCTCGTAGTTGGATTTCTAGCGAGGCACGAGAATATCCACCTATGGTTAATACTTCTCTCGCCTTGCTCTTCTTTAGTTGATGTCTCTGGCATTAAGTTGTCGGAGTCCTGAGACTAATCGTTTACTGTGAGAAAATTAGAGTGTTCAAAGCAGGCTTATGCCGTTGAATATATTAGCATGGAATAATAAGATAGGACTTCGGTACTATTTTGTTGGTTTGCGTACTGATGTAATGATAAATAGGGACTGGCGTGGGTATTCGTATTTTAATGTCAGAGGTGAAATTCTTAGATTATTGAAAGACGGACGACTGCGAAAGCATCTACCAAGTATGTTT
58	Eukaryota	Rhizaria	Cercozoa	Cercozoa_X	Cercozoa_XX	Cercozoa_XXX	Cercozoa_XXXX	Cercozoa_XXXX_sp.	GTAGCGTATATTAAAGTTGTTGCAGTTAAAAAGCTCGTAGTTGGATTTCTGACTTCAGACGCCTGACCCTCCCTCGCTAGAGGTGTGTGTGCCGGAGCGTCTGTATCATCCTTTCAGATTTTGTCTCTGCCCTTAACCGGGATTGGAGTCTTCTATCTGGATCTTTTACTTTGAAGAAATTGGAGTGTTTAAAGCAGGCTTACGCCAGAACATATTAGCATGGAATAATAATTTAGGACTTTTGTTCTATTTTGTTGGTTTCTAGGACGAAAGTAATGATTGATAGGGATAGTTGGGGGTGCTAGTATTCGGCGGCCAGAGGTGAAATTCTTTGATCCGCTGAAGACTAACTTATGCGAAAGCATTCACCAAGGATGTCTTCT
59	Eukaryota	Alveolata	Dinoflagellata	Dinophyceae	Gymnodiniales	NA	NA	NA	TAGCGTATATTAAAGTTGTTGCGGTTAAAAAGCTCGTAGTTGGATTTCTGCCGAGGACGACCGGTCCGCCCTCTGGGTGAGTATCTGGCTTGGCCTGGGCATCTTCTTGGAGAACGTAGCTGCACTTGACTGTGTGGTGCGGTATCCAGGACTTTTACTTTGAGGAAATTAGAGTGTTTCAAGCAGGCATACGCCTTGAATACATTAGCATGGAATAATAAGATAGGACCTCGGTTCTATTTTGTTGGTTTCTAGAGCTGAGGTAATGATTAATAGGGATAGTTGGGGGCATTCGTATTTAACTGTCAGAGGTGAAATTCTTGGATTTGTTAAAGACGGACTACTGCGAAAGCATTTGCCAAGGATGTTT
60	Eukaryota	Alveolata	Dinoflagellata	Syndiniales	Dino-Group-II	Dino-Group-II-Clade-5	Dino-Group-II-Clade-5_X	Dino-Group-II-Clade-5_X_sp.	TAGCGTATATTAAAGTTGTTGCGGTTAAAAAGCTCGTAGTTGGATTTCGATCGGGAACTGGTGGTCCATCTTTTGGATGTGCATCTACATAGGTCTTGGTCTCCTCTCGAAAAACGTTTCTGCGCTTGATTGCGTGGTGCGGTGTTCGGGACTTTTACTTTGAGGAAATTAGAGTGTTCACGGCAGGCATACGCCTTGAATATATTAGCATGGAATAATAATATAGGATCTTGGTTCTATTTTGTTGGTTTCTAGAGCTAAGATAATGATTAATAGGGACAATTGGGGGCATTCGTATTGACGAGTCAGAGGTGAAATTCTTGGATTTCGTCACGACGAACTACTGCGAAAGCATTTGCCAAGGATGTTT
61	Eukaryota	Stramenopiles	Pseudofungi	MAST-1	MAST-1A	MAST-1A_X	MAST-1A_XX	MAST-1A_XX_sp.	TAGCGTATATTAAAGTTGTTGCAGTTAAAAAGCTCGTAGTTGGATTTCTGGCTGGAGCGATCGGTCCGCCCCGCAAGGGGTGTGTACTAGCGTCGTCTCCGACCATCCTTGTGGGAACTGTGCGGCCGTTAACTCGGTTGTATATGGGAACACATCGTTTACTGTGAAAAAATTAGAGTGTTTAAAGCAGGCTTAAGCCGTTGAATACATTAGCATGGAATAATAAGATAAGACTTGGGTCATTATTTTGTTGGTTTGCGGATCGAGGTAATGATTAATAGGGATAGTTGGGGGTATTCATATTTAATTGTCAGAGGTGAAATTCTTGGATTTATGAAAGATGAACTTAGGCGAAAGCATTTACCAAGGATGTTT
62	Eukaryota	Stramenopiles	Ochrophyta	Bacillariophyta	Bacillariophyta_X	Polar-centric-Mediophyceae	Thalassiosira	NA	TAGCGTATATTAAAGTTGTTGCAGTTAAAAAGCTCGTAGTTGGATTTCTGGCAGGAGCGACCGGTCACACACTCTGTGTGTGAACTTGTGTTGTCTCTGGCCATCCTTGGGGAGATCCTGTTTGGCATTAAGTTGTCGGGCAGGGGATACCCATCGTTTACTGTGAAAAAATTAGAGTGTTTAAAGCAGGCTTATGCCGTTGAATATATTAGCATGGAATAATAAGATAGGACTTCGGAACTATTTTGTTGGTTTGCGTTACGAAGTAATGATTAATAGGGACAGTTGGGGGTATTCGTATTTCGTTGTCAGAGGTGAAATTCTTGGATTTCCGAAAGACGAACTACTGCGAAAGCATTTACCAAGGATGTTT
63	Eukaryota	Stramenopiles	Ochrophyta	Bacillariophyta	Bacillariophyta_X	Raphid-pennate	NA	NA	TAGCGTATATTAAAGTTGTTGCAGTTAAAAAGCTCGTAGTTGGATTTGTGGCGTACGTTCGGCTCCCTTCGCATTTGTGTGTCGGTCTGCCTGGCGTTGCCATCCTTGGGTGGAATCTGTGTGGCATTAGGTTGTCGTGCAGGGGATACCCATCGTTTACTGTGAGAAAATTAGAGTGTTCAAAGCAGGCTTATGCCGTTGAATATATTAGCATGGAATAATAAGATAGGACCTTGGTACTATTTTGTTGGTTTGCGCACCGAGGTAATGATTAATAGGGATGGTTGGGGTTATTCGTATTTCATTGTCAGAGGTGAAATTCTTGGATTTTTGAAAGACGAACTACTGCGAAAGCATTTAACAAGGATGTTT
64	Eukaryota	Stramenopiles	Pseudofungi	Oomycota	Oomycota_X	Oomycota_XX	Oomycota_XXX	Oomycota_XXX_sp.	TAGCGTATATTAAAGTTGTTGCAGTTAAAAAGCTCGTAGTTGGATTTCTGGTCTAGGTTATCGGTCGTCGTGCGTATGCGCGATTGAACTTGTATGACTTGGGTCATTTTTTGTGAGGATGTGCTTCTGGCATTAAGTTGTCGGGGGTATGGACTTGCATCGTTTACTGTGAAAAAATTAGAGTGTTTAAAGCAGGCGTTGGCCATTTTTGAATACATTAGCATGGAATAATAAGATACGACTTTGGTGGTCTATTTTGTTGGTTTGCACACCAGAGTAATGATTAATAGGGACAGTTGGGGGTATTCATACTTCAGCGTCAGAGGTGAAATTCTTGGATCGCTGAAAGATGATCTTAGGCGAAAGCATTTACCATGGATGTTT
65	Eukaryota	Alveolata	Dinoflagellata	Dinophyceae	Gymnodiniales	Gymnodiniaceae	Gyrodinium	Gyrodinium_rubrum	TAGCGTATATTAAAGTTGTTGCGGTTAAAAAGCTCGTAGTTGGATTTCTGCCGAGGACGACCGGTCCGCCCTCTGGGTGAGCATCTGGCTCGGCCTCGGCATCTTCTTGGTGAACGTTGCTGCACTTGACTGTGTGGTGCGGTACCCAGGACTTTTACTTTGAGGAAATTAGAGTGTTTCAAGCAGGCATACGCCTTGAATACATTAGCATGGAATAATAAGATAGGACCTCGGTTCTATTTTGTTGGTTTCTAGAGCTGAGGTAATGATTAATAGGGATAGTTGGGGGCATTCGTATTTAACTGTCAGAGGTGAAATTCTTGGATTTGTTAAAGACGGACTACTGCGAAAGCATTTGCCAAGGATGTTT
66	Eukaryota	Alveolata	Dinoflagellata	Syndiniales	Dino-Group-II	Dino-Group-II-Clade-21	Dino-Group-II-Clade-21_X	Dino-Group-II-Clade-21_X_sp.	TAGCGTATATTAAAGTTGTTGCGGTTAAAAAGCTCGTAGTTGGATTTCTGTTGAGGTTTGGCGGTCCGCACTTCGTGCGTGTATCTGTTTAGACCTTGGCATCCTTTCAAGGAACGTAACTGTGCTTAATTGCATGGTGCGGTACTTGAAACTTTTACTTTGAGGAAATTAGAGTGTTCACGGCAGGCTAACGCCTTGAATATATTAGCATGGAATAATAATATAGGATCTTGGGTCTATTTTGTTGGTTTCTAGAGCTAAGATAATGATTAATAGGGACAATTGGGGGCATTCGTATTAACACGTCAGAGGTGGAATTCTTGGATTGTGTTACGACGAACTACTGCGAAAGCATTTGCCAAGGATGTTT
67	Eukaryota	Alveolata	Dinoflagellata	Dinophyceae	Gonyaulacales	Ceratiaceae	Tripos	NA	TAGCGTATATTAAAGTTGTTGCGGTTAAAAAGCTCGTAGTTGGATTTCTGCTGAAGCAAACCGGTCCGCCCTCTGGGTGAGTATCTGGTTTTGCTTTGGCATATGCTTAGAATTTGCAGCTGCACTTGACTGTGTGGTGTAAAGGCTGAGCCTTTTACTTTGAGGAAATCAGAGTGTTTCAAGCAGGCCATCGCCTTGAATACACTAGCATGGAATAATATGATATGACTGTGGTTTTATTTTGTTGGCTTTTAGAATTAGAGTAATGGTTAATAGGGATAGTTGGGGGCATTCATATTTAACTGTCAGAGGTGAAATTCTTGGATTTGTTAAGGATGAACGACTGCGAAAGCATTTGCCAAGGATGCTT
68	Eukaryota	Alveolata	Dinoflagellata	Dinophyceae	NA	NA	NA	NA	TAGCGTATATTAAAGTTGTTGCGGTTAAAAAGCTCGTAGTTGGATTTCTGCCGAGGACGACTGGTCCGCCCTCTGGGTGAGCATCTAGTTCGGCCTGGGCATCTTCTTGGAGAACGTAGCTGCACTTGACTGTGTGGTGCGGTATCCAGGACTTTTACCTTGAGGAAATTAGAGTGTTTCAAGCAGGCACACGCCTTGAATACATTAGCATGGAATAATAAGATAGGACCTCGGTTCTATTTTGTTGGTTTCTAGAGCTGAGGTAATGATTAATAGGGATAGTTGGGGGCATTCGTATTTAACTGTCAGAGGTGAAATTCTTGGATTTGTTAAAGACGGACTACTGCGAAAGCATTTGCCAAGGATGTTT
69	Eukaryota	Alveolata	Dinoflagellata	Dinophyceae	Peridiniales	Amphidiniopsidaceae	Islandinium	Islandinium_tricingulatum	TAGCGTATATTGAAGTTGCTGCGGTTGAAAAGTTCGTAGTTGGATTTCTGCCAAGGACGACCGGTCCGCCCCTTGGGTGAGCACCTGGCTCGGCCTCGGCATCTTCTTGGGGAGCGTGGCTGTACTTGACTGTGTGGCGCGGTGTCCAGGACTTTTACTTTGAGGAAATTAGAGTGTTTCAAGCAGGCTCACGCCTTGAATACATTAGCATGGAATAATAAGATAAGACCTTGGTTTATTTTGTTGGTTTCTAGACCCGAGGTAATGGTTAATAGGGATAGTTGGGGGCATTCGTATTTAACTGTCAGAGGTGAAATTCTTGGATTTGTTAAAGACGGACTACTGCGAAAGCATTTGCCAAGGATGTTT
70	Eukaryota	Stramenopiles	Ochrophyta	Bacillariophyta	Bacillariophyta_X	Raphid-pennate	Pseudo-nitzschia	NA	TAGCGTATATTAAAGTTGTTGCAGTTAAAAAGCTCGTAGTTGGATTTGTGGTGTGTCCAGTCGGCCTTTGCTCTTTGAGTGATTGTGCTGTACTGGTCTGCCATGTTTGGGTGGAATCTGTGTGGCATTAAGTTGTCGTGCAGGGGATGCCCATCGTTTACTGTGAAAAAATTAGAGTGTTCAAAGCAGGCTTATGCCGTTGAATATATTAGCATGTAATAATAATATAGGACCTTGGTACTATTTTGTTGGTTTGCGCACTAAGGTAATGATTAAGAGGGACAGTTGGGGGTATTTGTATTCCATTGTCAGAGGTGAAATTCTTGGATTTTTGGAAGACAAACTACTGCGAAAGCATTTACCAAGGATGTTT
71	Eukaryota	Alveolata	Ciliophora	Nassophorea	Nassophorea_X	Discotrichidae	NASSO_1	NASSO_1_sp.	TAGCGTATATTAAAGTTGTTGCAGTTAAAAAGCTCGTAGTTGAACTTCTGTCTGTATGTCAACCCTACAAGGATCTGACAAGACGGGCATCCCCGATCGACGGTTTACTGTACTTAAGTGTTCATATAACCTGAACCGGATTTTACTTTGAAAAAATTAGAGTGTTTCAAGCAGGCGATTTGCTGGAATACATTAGCATGGAATAATAGAAGATGACCACCACGCATTTTTTTGGTATATTGCTGGAGGTAATGATTAACAGGGACAGTTGGGGGCATTAGTATTTAATTGTCAGAGGTGAAATTCATTGATTAATTAAAGACTAACTTATGCGAAAGCATTTGCCAAGGATGTTT
72	Eukaryota	Alveolata	Dinoflagellata	Dinophyceae	Gymnodiniales	Gymnodiniaceae	Gyrodinium	Gyrodinium_helveticum	TAGCGTATATTAAAGTTGTTGCGGTTAAAAAGCTCGTAGTTGGATTTCTGCTGAGGACGACCGGTCCGCCCTCCGGGTGAGCATCTGGTTCGGCCTTGGCATCTTCTTGGTGAACGTATCTGCACTTGACTGTGTGGTGCGGTACCCAGGACTTTTACTTTGAGGAAATTAGAGTGTTTCAAGCAGGCATACGCCTTGAATACATTAGCATGGAATAATAAGATAGGACCTCGGTTCTATTTTGTTGGTTTCTAGAGCTGAGGTAATGATTAATAGGGATAGTTGGGGGCATTCGTATTTAACTGTCAGAGGTGAAATTCTTGGATTTGTTAAAGACGGACTACTGCGAAAGCATTTGCCAAGGATGTTT
73	Eukaryota	Alveolata	Dinoflagellata	Dinophyceae	Peridiniales	Thoracosphaeraceae	Scrippsiella	Scrippsiella_acuminata	TAGCGTATATTAAAGTTGTTGCGGTTAAAAAGCTCGTAGTTGGATTTCTGCCGAGGACGACCGGTCCGCCCTCTGGGTGAGTATCTGGTTCGGCCTGGGCATCTTCTTGGAGAACGTAGCTGCACTTGACTGTGTGGCGCGGTATCCAGGACTTTTACTTTGAGGAAATTAGAGTGTTTCAAGCAGGCACACGCCTTGAATACATTAGCATGGAATAATAAGATAGGACCTTGGTTCTATTTTGTTGGTTTCTAGAGCTGAGGTAATGATTAATAGGGATAGTTGGGGGCATTCGTATTTAACTGTCAGAGGTGAAATTCTTGGATTTGTTAAAGACGGACTACTGCGAAAGCATTTGCCAAGGATGTTT
74	Eukaryota	Archaeplastida	Chlorophyta	Mamiellophyceae	Mamiellales	Mamiellaceae	Micromonas	Micromonas_commoda_A2	TAGCGTATATTTAAGTTGTTGCAGTTAAAAAGCTCGTAGTTGGATTTCGGTTAAGAGCGACCGGTCCGCCGTTTGGTGTGCACTGGTTGGTTTTAACTTCCTGTAGAGGACGTGCTCTGGGCTTAACGGTCTGGACTCGGAGTCTACGTGGTTACTTTGAAAAAATTAGAGTGTTCAAAGCGGGCTTACGCTTGAATATTTCAGCATGGAATAACACTATAGGACTCCTGTCCTATTTCGTTGGTCTCGGGACGGGAGTAATGATTAAGAGGAACAGTTGGGGGCATTCGTATTTCATTGTCAGAGGTGAAATTCTTGGATTTATGAAAGACGAACTTCTGCGAAAGCATTTGCCAAGGATGTTT
75	Eukaryota	Hacrobia	Picozoa	Picozoa_X	Picozoa_XX	Picozoa_XXX	Picozoa_XXXX	Picozoa_XXXX_sp.	TAGCGTATATTAAAGTTGTTGCAGTTAAAAAGCTCGTAGTCGGATTTTGGCATCACGCCGAACTGTCTGCCGATTGGTAAGTACGGTTTGGCGGGTGCTTCCTTCCGGAGGCTCGTTCCCTTCTTAATTGAAGGGTTCGTTGGTTCCGGGTCTTTTACTTTGAGAAAATTAGAGTGTTCAAAGCAGGCCTATGCTCTGAATAGGTTAGCATGGAATAATAGAATAGGACTTTGGTTCTATTTTGTTGGTTTCTAGGACCGAAGTAATGATTAATAGGGACAGTTGGGGGCATTCATATTCCATTGTCAGAGGTGAAATTCTTGGATTAACGGAAGATGAACTTCTGCGAAAGCATCTGCCAAGGATGTTT
76	Eukaryota	Hacrobia	Haptophyta	Prymnesiophyceae	Prymnesiales	Prymnesiophyceae_Clade_B3	Prymnesiophyceae_Clade_B3_X	Prymnesiophyceae_Clade_B3_X_sp.	TAGCGTATATTAAAGTTGTTGCAGTTAGAACGCTCGTAGTCGGATTTCGGGGCGGGCCTGCCGGTCTGCCGTTGGGTATGCACTGGTGGGCGCGTCCTTCCTTCCGGAGACCGTGGCTACTCTTAACTGAGCGGTTGCGGGAGACGGATCGTTTACTTTGAAAAAATCAGAGTGTTTCAAGCAGACTCGCGTCTTTGCATGGATTAGCATGGGATAATGAAATAGGACTTTGGTGCTATTTTGTTGGTTTCGAACACCGAAGTAATGATTAAAAGGGACAGTCAGGGGCACTCGTATTCCGTCGAGAGAGGTGAAATTCTCAGACCAACGGAAGACGAACTACTGCGAAAGCATTTGCCAGGGATGTTT
77	Eukaryota	Alveolata	Dinoflagellata	Dinophyceae	Dinophyceae_X	Tovelliaceae	Woloszynskia	Woloszynskia_sp.	TAGCGTATATTAAAGTTGTTGCGGTTAAAAAGCTCGTAGTTGGATTTCTGCTGAGGATGACCGGTCCGCCCTGTGGGTGTGCATCTGGCTCAGCCTTGGCATCTTCCTGAAGAACGTAGCTGCACTTGACTGTGTGGTGCGGTATTTAGGACATTTACTTTGAGGAAATTAGAGTGTTTCAAGCAAGCGCACGCTTTGAATACATTAGCATGGAATAATAAGATAGGACCTTGGTTCTATTTTGTTGGTTTCTAGAGCTGAGGTAATGATTGATAGGGATAGTTGGGGGCATTCGTATTTAACTGTCAGAGGTGAAATTCTTGGATTTGTTAAAGACGGACTACTGCGAAAGCATTTGCCAAGGATGTTT
78	Eukaryota	Stramenopiles	Ochrophyta	Bacillariophyta	Bacillariophyta_X	Araphid-pennate	Synedra	Synedra_hyperborea	TAGCGTATATTAAAGTTGTTGCAGTTAAAAAGCTCGTAGTTGGATTTGTGGTTGGGTCTGTCGGTCCGGCACATTGTGCGGGTACTTGATGGACTCGTCCATCCTTGGGTGGAATCTGTGTGGCATTAAGTTGTCGTGCAGGGGATGCCCATCGTTTACTGTGAAAAAATTAGAGTGTTCAAAGCAGGCTTATGCCGTTGAATATATTAGCATGGAATAATGAGATAGGACCTTGGTACTATTTTGTTGGTTTGCGCACCGAGGTAATGATTAATAGGGACAGTTGGGGGTATTCGTATTCCATTGTCAGAGGTGAAATTCTTGGATTTTTGGAAGACGAACTACTGCGAAAGCATTTACCAAGGATGTTT
79	Eukaryota	Rhizaria	Cercozoa	Filosa-Thecofilosea	Cryomonadida	Protaspa-lineage	Protaspa-lineage_X	Protaspa-lineage_X_sp.	GAGCGTATATTAAAGTTGTTGCAGTTAAAAAGCTCGTAGTTGGATTTCTGGTACAATGCGCCTGACCCGCGGCAGTAATGCCTGTGAGTGTCGGTGCGCGTTTACCATCCTTCTAGAAAACGTTTCTACCCTTTACTGGGCCGGACTCGCGATCTAGATCTTTTACTTTGAAAAAATTAGAGTGTTCAAAGCAGGCTTTCGCTGTGAATACATTAGCATGGAATAATAATCTAGGACTTCGGTTTTATTTTGTTGGTTTCTAACACTGAAGTAATGATTGATAGGGATAGTTGGGGGTGCTAGTATTGGCCGGCCAGAGGTGAAATTCTTGGATTCGGTCAAGACTAACTTATGCGAAAGCATTCACCAAGGATGTCTTCT
80	Eukaryota	Alveolata	Dinoflagellata	Dinophyceae	Gymnodiniales	Gymnodiniaceae	Gymnodinium	Gymnodinium_sp.	TAGCGTATATTAAAGTTGTTGCGGTTAAAAAGCTCGTAGTTGGATTTCTGCTGAGGACGACCGGTCCGCCCTCTGGGTGAGTATCTGGCTCGGCCTTGGCATCTTCTTGGGGAACGTAACTGCACTTGACTGTGTGGTGCGGTATCCAGGACTTTTACTTTGAGGAAATTAGAGTGTTTCAAGCAGGCGCACGCCTTGAATACATTAGCATGGAATAATAAGATAGGACCTTGGTTCTATTTTGTTGGTTTCTAGAGCTGAGGTAATGATTAATAGGGATAGTTGGGGGCATTCGTATTTAACTGTCAGAGGTGAAATTCTTGGATTTGTTAAAGACGGACTACTGCGAAAGCATTTGCCAAGGATGTTT
81	Eukaryota	Stramenopiles	Ochrophyta	Bacillariophyta	Bacillariophyta_X	NA	NA	NA	TAGCGTATATTAAAGTTGTTGCAGTTAAAAAGCTCGTAGTTGGATTTGTGGCGTACGTTCGGCTCCCTTCGCCATTGTGTGTCGGTTTGCCTAGCGTTGCCATCCTTGGGTGGAATCTGTGTGGCATTAGGTTGTCGTGCAGGGGATACCCATCGTTTACTGTGAGAAAATTAGAGTGTTCAAAGCAGGCTTATGCCGTTGAATATATTAGCATGGAATAATAAGATAGGACCTTGGTACTATTTTGTTGGTTTGCGCACCGAGGTAATGATTAATAGGGATGGTTGGGGTTATTCGTATTTCATTGTCAGAGGTGAAATTCTTGGATTTTTGAAAGACGAACTACTGCGAAAGCATTTAACAAGGATGTTT
82	Eukaryota	Alveolata	Dinoflagellata	Dinophyceae	Prorocentrales	Prorocentraceae	Prorocentrum	NA	TAGCGTATATTAAAGTTGTTGCGGTTAAAAAGCTCGTAGTTGGATTTCTGCCGAGGACGACCGGTCCGCCCTCTGGGTGAGTATCTGGCTCGGCCTGGGCATCTTCTTGGAGAACGTATCTGCACTTGACTGTGTGGTGCGGTATCCAGGACTTTTACTTTGAGGAAATTAGAGTGTTTCAAGCAGGCTTACGCCTTGAATACATTAGCATGGAATAATAAGATAGGACCTCGGTTCTATTTTGTTGGTTTCTAGAGCTGAGGTAATGATTAATAGGGATAGTTGGGGGCATTCGTATTTAACTGTCAGAGGTGAAATTCTTGGATTTGTTAAAGACGGACTACTGCGAAAGCATTTGCCAAGGATGTTT
83	Eukaryota	Alveolata	Dinoflagellata	Dinophyceae	Gymnodiniales	Gymnodiniaceae	Gymnodinium	Gymnodinium_aureolum	ATAGCGTATATTAAAGTTGTTGCGGTTAAAAAGCTCGTAGTTGGATTTCTGCTGAGGACGACCGGTCCGCCCTCTGGGTGAGCATCTGGCTCGGCCTTGGCATCTTCTTGGAGAACGTTACTGCACTTGATTGTGTGGTGCGGTATCCAGGACATTGACTTTGAGGAAATTAAAGTGTTTCAAGCAGGCGCACGCCTTGAATACATTAGCATGGAATGATAAGATAGGGCCTTGGTTCTAGTCTGTTGGTTTCTAGAGCTGAGGTAATGATTAATAAGGATAGTTGGGGGCATTCGCATTTAACTGTCAGAGGTGAAATTCTTGGGTTTGTTAAAGACGGACTACTGCGAAAGCATTTGCCAAGGATGTTT
84	Eukaryota	Stramenopiles	Pseudofungi	MAST-1	MAST-1C	MAST-1C_X	MAST-1C_XX	MAST-1C_XX_sp.	TAGCGTATATTAATGTTGTTGCAGTTAAAAAGCTCGTAGTTGGATTTCTGGTGGGAGCGGCCGGTCCGCCGCAAGGTGTGTACTTGGTTGTCTCCTGTCATCCTTGTGGGAACTGCTCTGGCATTAAGTTGTCGGGGTTAGGGAACACATCGTTTACTGTGAAAAAATTAGAGTGTTTAAAGCAGGCTTATGCCGTTGAATACATTAGCATGGAATAATAAGATAGGACTTTGGCGTCTATTTTGTTGGTTTGCACACCAAGGTAATGATTAATAGGGATAGTTGGGGGTATTCGTATTTAATTGTCAGAGGTGAAATTCTTGGATTTATGAAAGACGAACTTCTGCGAAAGCATTTACCAAAGATGTTT
85	Eukaryota	Alveolata	Dinoflagellata	Syndiniales	Dino-Group-I	Dino-Group-I-Clade-1	Dino-Group-I-Clade-1_X	Dino-Group-I-Clade-1_X_sp.	TAGCGTATATTAAAGTTGTTGCGGTTAAAAAGCTCGTAGTTGGAGTTCTGCCAGGTGCCGCCTGTCCGCCCCAGTGGTGAGTACGTGGCGCGCATTTGGCCCTTTCAAGGGGAGCGTATCTGCACTTAACTGTGTGGTGCGGGATCCTTGACTTTTACTTTGAGGAAATAAGAGTGTTCCAAGCAGGCTCTCGTCGTGCATAGCTCAGCATGGAATAATAGCATTGGACCTCGATTCTAAGCTGTTGGTTGCCAGAAACGAGGTAATGATGAAGAGGGATAGTTGGGGGCATTCGTATTTAACTGTCAGAGGTGAAATTCTTGGATTTGTTAAAGACGAACTACTGCGAAAGCATCTGCCATGGATGTTT
86	Eukaryota	Rhizaria	Cercozoa	Filosa-Thecofilosea	Ebriida	TAGIRI1-lineage	TAGIRI1-lineage_X	TAGIRI1-lineage_X_sp.	TAGCGTATATTAAAGTTGTTGCAGTTAAAAAGCTCGTAGTTGGATTTCTGGTCTGATGCCCTGGCCCGCGTCGTTTTCGATGTGAGTGCCGGCTGTGCGTCTACCATCCTTCTAGAGAACGTTCCTACCCTTCACTGGGCCGGGTTCGCGATCTAGATCTTTTACTTTGAAAAAATTAGAGTGTTTAAAGCAGGCTTTTGCTATGAATACATTAGCATGGAATAATAATCTAGGACTTCGGTTCTATTTTGTTGGTTTCTAGTACTGAAGTAATGATTGATAGGGATAGTTGGGGGTGCTAGTATTGGGCGGCCAGAGGTGAAATTCTTGGATTCGCTCAAGACTAACTTATGCGAAAGCATTCACCAAGGATGTCTTCT
87	Eukaryota	Opisthokonta	Metazoa	Arthropoda	Crustacea	Malacostraca	Euphausia	Euphausia_superba	TAGCGTATATTAAAGTTGTTGCGGTTAAAAAGCTCGTAGTTGGATCTCAGTTCCGGACCGACAGTAGACGCCGGGCGGCCGGCATGTTTACTTTGAAAAAATTAGGGTGCTCAGAGCAGGCCAAGGCGCCTGAATACTTGTGCATGGAATAATGGAATAGGACCTCGGTTCTATTTTGTTGGTTTTAAGAGCCCGAGGTAATGATTAATAGGAACAGACGGGGGCATTCGTATTGCGACGTTAGAGGTGAAATTCTTGGATCGTCGCAAGACGAACTACTGCGAAAGCATTTGCCAAGAATGTTT
88	Eukaryota	Alveolata	Dinoflagellata	Dinophyceae	Gonyaulacales	NA	NA	NA	TAGCGTATATTAAAGTTGTTGCGGTTAAAAAGCTCGTAGTTGGATTTTTGTTTGGATGAACTGGTCTGCCCATTGGGTAAGCACCTGGATTGATCTAAGCAATTGTAATAAGTGTAATGCTGCACTTGGCTGTGTGGTGTAACACTTTTCGCAATTACTTTGAGAAAAACAGAGCGCTTAATGCAGGTTATGCCTTGAATCTGTGAGCATGGAATATGATTATAAGGTTTTGATTTGTTGGTTTTTAAAATTGAAGCAATGGTAAAGAGGAATAGTTGGGGGCACTTGAATTCAATTGTCAGAGGTGAAATTCTTGGATTTATTGAAGACAATCCACTGCGAAAGCATTTGCCAAAAATGTTT
89	Eukaryota	Stramenopiles	Ochrophyta	MOCH-1	MOCH-1_X	MOCH-1_XX	MOCH-1_XXX	MOCH-1_XXX_sp.	TAGCGTATATTAAAGTTGTTGCAGTTAAAAAGCTCGTAGTTGGATTTCTGGTGGGAACGACCGGTCCGCCCCGAGAGGGGTGAGCACTGACGTCGCTTTCCGCCATCCTTGGGGAGAGAGCGCCTGGCATTCGTTTGTCGGGTGTTGGATCCCCATCGTTTACTGTGAGAAAATTAGAGTGTTCAAAGCTGGCTTACGCCTAGAATACATTAGCATGGAATAATAGTCGAGGCTCTTGGTCTGACTTGTTGGTTTGCAGCCCGAGAGAATGATTCAATAGGGATAGTTGGGGGTATTCGTATTCAATTGTCAGAGGTGAAATTCTTGGATTTATGGAAGACGAACTACTGCGAAAGCATTTACCAAGGATGTTT
90	Eukaryota	Alveolata	Dinoflagellata	Dinophyceae	Gymnodiniales	Gymnodiniaceae	Gyrodinium	Gyrodinium_rubrum	TAGCGTATATTAAAGTTGTTGCGGTTAAAAAGCTCGTAGTTGGATTTCTGCTGAGGACGACCGGTCCGCCCTCTGGGTGAGCATCTGGCTCGGCCTCGGCATCTTCTTGGTGAACGTTGCTGCACTTGACTGTGTGGTGCGGTACCCAGGACTTTTACTTTGAGGAAATTAGAGTGTTTCAAGCAGGCATACGCCTTGAATACATTAGCATGGAATAATAAGATAGGACCTCGGTTCTATTTTGTTGGTTTCTAGAGCTGAGGTAATGATTAATAGGGATAGTTGGGGGCATTCGTATTTAACTGTCAGAGGTGAAATTCTTGGATTTGTTAAAGACGGACTACTGCGAAAGCATTTGCCAAGGATGTTT
91	Eukaryota	Alveolata	Dinoflagellata	Dinophyceae	Gymnodiniales	Gymnodiniaceae	Gymnodinium	Gymnodinium_sp.	TAGCGTATATTAAAGTTGTTGCGGTTAAAAAGCTCGTAGTTGGATTTCTGCTGAGGACGATCGGTCCGCCCTCTGGGTGAGCATTGACTCGGCCTTGGCATCTTCTTGGAGAACGCTACTGCACTTGACTGTGTGGTGCGGTATCCAGGACTTTTACTTTGAGGAAATTATAGTGTTTCAAGCAGGCGCACGCCTTGAATACATTAGCATGGAATAATAAGATAGGACCTTGGTTCTATTTTGTTGGTTTCTAGAGCTGAGGTAATGATTAATAGGGATAGTTGGGGGCATTCGTATTTAACTGTCAGAGGTGAAATTCTTGGATTTGTTAAAGACGGACTACTGCGAAAGCATTTGCCAAGGATGTTT
92	Eukaryota	Alveolata	Dinoflagellata	Dinophyceae	Peridiniales	Heterocapsaceae	Heterocapsa	Heterocapsa_nei/rotundata	TAGCGTATATTAAAGTTGTTGCGGTTAAAAAGCTCGTAGTTGGATTTCTGCCGAGGACGACCGGTCCGCCCTCTGGGTGAGTATCTGGCTCGGCCTGGGCATCTTCTTGGAGAACGTAACTGCACTTGACTGTGTGGTGCGGTATCCAGGACTTTTACTTTGAGGAAATTAGAGTGTTTCAAGCAGGCACACGCCTTGAATACATTAGCATGGAATAATAATATAGGACCTCGGTTCTATTTTGTTGGTTTCTAGAGCTGAGGTAATGATTAATAGGGATAGTTGGGGGCATTCGTATTTAACTGTCAGAGGTGAAATTCTTGGATTTGTTAAAGACGGACTACTGCGAAAGCATTTGCCAAGGATGTTT
93	Eukaryota	Hacrobia	Haptophyta	Prymnesiophyceae	Prymnesiales	Chrysochromulinaceae	Chrysochromulina	Chrysochromulina_sp.	TAGCGTATATTAAAGTTGTTGCAGTTAGAACGCTCGTAGTCGGATTTCGGGGCGGTCCGACCGGTCTGCCGATGGGTACGCACTGGTCGGCGCGTCCTTCCTTCCGGAGACCGTGCCTACTCTTAACTGAGCGGGTGCGGGAGACGGATCGTTTACTTTGAAAAAATCAGAGTGTTTCAAGCAGGCAGCTCGCTCTTGCATGGATTAGCATGGGATAATGAAATAGGACTTTGGTGCTATTTTGTTGGTTTCGAACACCGAAGTAATGATTAACAGGGACAGTCAGGGGCACTCGTATTCCGCCGAGAGAGGTGAAATTCTTAGACCAGCGGAAGACGAACTACTGCGAAAGCATTTGCCAGGGATGTTT
94	Eukaryota	Stramenopiles	Ochrophyta	Bacillariophyta	Bacillariophyta_X	Polar-centric-Mediophyceae	Minidiscus	Minidiscus_trioculatus	TAGCGTATATTAAAGTTGTTGCAGTTAAAAAGCTCGTAGTTGGATTTCTGGCAGGAGCGACCGGTCACACACTCTGTGTGTGAACTTGTGTTGTCTCTGGCCATCCTTGGGAAGATCCTGTTTGGCATTAAGTTGTCGGGCAGGGGATACCCATCGTTTACTGTGAAAAAATTAGAGTGTTTAAAGCAGGCTTATGCCGTTGAATATATTAGCATGGAATAATAAGATAGGACTTCGGAACTATTTTGTTGGTTTGCGTTACGAAGTAATGATTAATAGGGACAGTTGGGGGTATTCGTATTTCGTTGTCAGAGGTGAAATTCTTGGATTTCCGAAAGACGAACTACTGCGAAAGCATTTACCAAGGATGTTT
95	Eukaryota	Stramenopiles	Ochrophyta	Bacillariophyta	Bacillariophyta_X	Polar-centric-Mediophyceae	Chaetoceros	Chaetoceros_debilis_2	TAGCGTATATTAAAGTTGCTGCAGTTAAAAAGCTCGTAGTTGGATTTCTAGCGAGGCACGAGAATATCCACCTATGGTGAATACTTCTCTCGCCTTGCTCTTCTTTAGTTGATGTCTCTGGCATTAAGTTGTCGGAGTCCTGAGACTAATCGTTTACTGTGAGAAAATTAGAGTGTTCAAAGCAGGCTTATGCCGTTGAATATATTAGCATGGAATAATAAGATAGGGCTTCGGTACTATTTTGTTGGTTTGCGTACTGATGTAATGATAAATAGGGACTGGCGTGGGTATTCGTATTATGATGTCAGAGGTGAAATTCTTAGATTATCGTAAGACGAACGACTGCGAAAGCATTTACCAAGGATGTTT
96	Eukaryota	Stramenopiles	Opalozoa	MAST-3	MAST-3E	MAST-3E_X	MAST-3E_XX	MAST-3E_XX_sp.	AGCGTATATTAAAGTTGTTGCAGTTAAAAAGCTCGTAGTTGGATTTCTGGGCTGAGCGACCGGTCCGCCGCTGTGCGGTGTGTACTCGGGTGCGTCTCGGCTCATCCTTGCAGGGAACGGCATTCGGCCTTAATTGGTCGAGGTCGGGAATTGCATCGTTTACTGTGAAAAAATTAGAGTGTTTAAAGCAGGCTTATGCTGTGAATACATTAGCATGGAATAATAAGATAGGACTTTGGTTCTATTTTGTTGGTTGGAGGCCAAGGTAATGATTAATAGGGATAGTTGGGGGTATTCATATTTAATTGTCAGAGGTGAAATTCTTGGATTTATGAAAGATGAACTTATGCGAAAGCATTTACCAAGGATGTTT
97	Eukaryota	Opisthokonta	Metazoa	Arthropoda	Crustacea	Maxillopoda	NA	NA	TAGCGTATATTAAAGTTGTTGTGGTTAAAAAGCTCGTAGTTGGATCTCGGCGGTCTGAGGGCGGTTCGCTTGCTTAAGTGCTACTGCCCTATAGGCTGTAGTTTTGCCAGAGGCCTCGGGGTGCTCTTAACCGAGTGTCCCGCGGCGCTGGCGGGTTTACTTTGAAAAAATTAGAGTGCTCAAAGCAGGCTTTTACGCCTGAATATTCGTGCATGGAATAATAGAATAGGAAGTCGTTTCTATTTTGTTGGTTTTCGGAAATCGACTTAATGATTAATAGGGACAGTCGGGGGCATTTGTATTCAAACGACAGAGGTGAAATTCTTGGACCGTTTGAAGACAAACTACTGCGAAAGCATTTGCCAAGAATGTTT
98	Eukaryota	Rhizaria	Cercozoa	Filosa-Thecofilosea	NA	NA	NA	NA	TAGCGTATATTAAAGTTGTTGCAGTTAAAAAGCTCGTAGTTGGATTTCTGGTAGTATGCATCTGGCCCGCCTCTTCTGAGGTGTGTGTCGGAGCGCATCTGCCATCCTCTCAGGGAACGTTTCTGCTATTCATTTAGTTGGACTCGCGAACTGGGTCTTTTACTTTGAAAAAATTAGAGTGTTTAAAGCAGGCTATTGCTGTGAATACATTAGCATGGAATAATAATTTAGGACTTTGGTTCTATTTTGTTGGTTTTCAGATCTGAAGTAATGATTTATAGGGACAGTTGGGGGTGCTAGTATTGAGCGGCCAGAGGTGAAATTCTTGGATTCGATCAAGACTAACTTATGCGAAAGCATTCACCAAGGATGTCTTCT
99	Eukaryota	Alveolata	Dinoflagellata	Syndiniales	Dino-Group-II	Dino-Group-II-Clade-7	Dino-Group-II-Clade-7_X	Dino-Group-II-Clade-7_X_sp.	TAGCGTATATTAAAGTTGTTGCGGTTAAAAAGCTCGTAGTTGGATTTCTGTTGAGGATGACCGGTCCGCTCTTTGAGCGCGTATCTGGTTCAGCCTTGGCATCCTCTTGGGGAACGCTACTGTGCTTGATTGCATGGGGCGGTATTCAAGACTTTTACTTTGAGGAAATTAGAGTGTTCACTGCAAGCGTTAGCAATTGAATACATTAGCATGGAATAATAATATAGGACCTTGGTACTATTTTGTTGGTTTCTAGAACTAAGGTAATGATTAATAGGGACAATTGGGGGCATTCGTATTAACGCGTCAGAGGTGGAATTCTTAGATTGCGTTACGACGAACTACTGCGAAAGCATTTGCCAAGGATGTTT
100	Eukaryota	Alveolata	Ciliophora	Phyllopharyngea	Suctoria	Suctoria_X	Suctoria_XX	Suctoria_XX_sp.	TAGCGTATATTAAAGTTGTTGCAGTTAAAAAGCTCGTAGTTGAAACTCCGGCGTCTTTTGACGTCTGCCTGGAAGAACTAGCGATACCGTAAAAAGTTTTGCTTTTTTGAACAGGCTTTTACTGTGAACAAATTAAAGTGCTCAAAGCAGGCTTTTGCTTGAATATTCTAGCATGGAATAATAAAATATGACTTTATTCATTTTATTGGTTATTGAATGAAGTAATGATTAATAGGAACAGTTGGGGGCATTCGTATTTAATAGTCAGAGGTGAAATTCTTAGATTTATTAAAGACGAACTAAAGCGAAAGCATTTGCCAAGGATGTTT
101	Eukaryota	Stramenopiles	Ochrophyta	Bacillariophyta	Bacillariophyta_X	Polar-centric-Mediophyceae	Thalassiosira	Thalassiosira_rotula	TAGCGTATATTAAAGTTGTTGCAGTTAAAAAGCTCGTAGTTGGATTTCTGGCAGGAGTGACCGGTCACGCACTCTGTGCGTGAACTTGTGTTGTCTCTGGCCATCCTTGGGGAGATCCTGTTTGGCATTAAGTTGTCGGGCAGGGGATACCCATCGTTTACTGTGAAAAAATTAGAGTGTTTAAAGCAGGCTTATGCCGTTGAATATATTAGCATGGAATAATAAGATAGGACTTCGGAACTATTTTGTTGGTTTGCGTTACGAAGTAATGATTAATAGGGACAGTTGGGGGTATTCGTATTTCGTTGTCAGAGGTGAAATTCTTGGATTTCCGAAAGACGAACTACTGCGAAAGCATTTACCAAGGATGTTT
102	Eukaryota	Stramenopiles	Ochrophyta	Bacillariophyta	Bacillariophyta_X	Raphid-pennate	Fragilariopsis	Fragilariopsis_sublineata	TAGCGTATATTAAAGTTGTTGCAGTTAAAAAGCTCGTAGTTGGATTTGTGGTGTGTCCAGTCGGCCTTTGCTCTTTGAGTGATAGTGCTGCACTGGTCTGCCATGTTTGGGTGGAATCTGTGTGGCATTAAGTTGTCGTGCAGGGGATGCCCATCGTTTACTGTGAAAAAATTAGAGTGTTCAAAGCAGGCTTATGCCTTGAATATATTAGCATGGAATAATAATATAGGACCTTAGTACTATTTTGTTGGTTTGCGCACTGAGGTAATGATTAAGAGGGACAGTTGGGGGTATTTGTATTCCATTGTCAGAGGTGAAATTCTTGGATTTTTGGAAGACAAACTACTGCGAAAGCATTTACCAAGGATGTTT
103	Eukaryota	Alveolata	Dinoflagellata	Syndiniales	Dino-Group-I	Dino-Group-I-Clade-1	Dino-Group-I-Clade-1_X	Dino-Group-I-Clade-1_X_sp.	TAGCGTATATTAAAGTTGTTGCGGTTAAAAAGCTCGTAGTTGGAGTTCTGCCAGGTGACGCTCGTCCGCCCAAGTGGTGTGTACAGGGCGTGCATCTGGCCCTTTCAAGGGGAACGTGTCTGCTCTTTATTGAGTGGTGCGAGATCCTTGACTTTTACTTTGAGGAAATCAGAGTGTTCCAAGCAGGCTCTCGTCGTGTATAGCTCAGCATGGAATAATAGCATTGGACTTCGTTTCTAAGCTGTTGGTTGCAAGAAGCGAGGTAATGATGAAGAGGGATAGTTGGGGGCATTCGTATTTAACTGTCAGAGGTGAAATTCTTGGATTTGTTAAAGACGGACTACTGCGAAAGCATCTGCCATGGATGTTT
104	Eukaryota	Hacrobia	Centroheliozoa	Centroheliozoa_X	Pterocystida	Pterocystida_X	Pterocystida_XX	Pterocystida_XX_sp.	TAGCGTATATTAAAGTTGTTGCAGTTAAAAAGCTCGTAGTCTGACCGTTGTCCTGGCATTGAGCGTCCGTGGTTACTGATCATGTGTACGCGAGGTGCTGGACACTACCTTCGGAGGAGCGTTCGTGCTTTTAACTAAGTGCGTGCGGGATTCCGATAGTTTACTTTGAGAAAAATAGAGTGTTCAAAGCAGGCGTTTGCCTTGAATACATTAGCATGGGATAATGAAATAGGACGTTGGTTCTATTTTGATGGTTTACGGACCGACGTAATGATTAATAGGGACAGTTGGGGACATTTATATTCCATGGCTAGAGGTGAAATTCTTGGATTCATGGAAGATAAACTACTGCGAAAGCATTTGTCAAAGATGTTT
105	Eukaryota	Alveolata	Dinoflagellata	Dinophyceae	NA	NA	NA	NA	TAGCGTATATTAAAGTTGTTGCGGTTAAAAAGCTCGTAGTTGGATTTCTGCCGAGGACGACCGGTCCGCCCTCTGGGTGTGTATCTGGCTCGGCCTGGGCATCTTCTTGGAGAACGTATCTGCACTTGACTGTGTGGTGCGGTATCCAGGACTTTTACTTTGAGGAAATTAGAGTGTTTCAAGCAGGCATACGCCTTGAATACATTAGCATGGAATAATAAGATAGGACCTCGGTTCTATTTTGTTGGTTTCTAGAGCTGAGGTAATGATTAATAGGGATAGTTGGGGGCATTCGTATTTAACTGTCAGAGGTGAAATTCTTGGATTTGTTAAAGACGGACTACTGCGAAAGCATTTGCCAAGGATGTTT
106	Eukaryota	Alveolata	Dinoflagellata	Syndiniales	Dino-Group-II	Dino-Group-II-Clade-6	Dino-Group-II-Clade-6_X	Dino-Group-II-Clade-6_X_sp.	TAGCGTATATTAAAGTTGTTGCGGTTAAAAAGCTCGTAGTTGGATTTCTGTTGAGGTCGGGCGGTGTACACCTCGTGTATTATTTGCTTCGGTCTCGGCATCCTCTTGGGGAACGTATCAGGACTTTATTGGACTGTGCGAGATTCAAGACTTTTACTTTGAGGAAATTAGAGTGTTCACTGCAAGCGTTAGCAATTGAATACATTAGCATGGAATAATAATATAGGACCTTGGTACTATTTTGTTGGTTTCTAGAACTAAGGTAATGATTAATAGGGACAATTGGGGGCATTCGTATTAACGCGTCAGAGGTGGAATTCTTAGATTGCGTTACGACGAACTACTGCGAAAGCATTTGCCAAGGATGTTT
107	Eukaryota	Stramenopiles	Ochrophyta	Chrysophyceae	Chrysophyceae_X	Chrysophyceae_Clade-H	Chrysophyceae_Clade-H_X	Chrysophyceae_Clade-H_X_sp.	TAGCGTATATTAATGTTGTTGCAGTTAAAAAGCTCGTAGTTGAATTTCTGGTCGCGAAAGGTGGTCCGTTCCTCACGGAATGTGTACTGTCCATTCGTGTCCATTCTCGGAGTTAGTTTGTATTACCTTAATCGGTCGTGCATACAACCTTCGTCATTTACTGTGAGCAAAATAGAGTGTTCAAAGCAGGCTTATGCCGTTGAATATATTAGCATGGAATAATAAGATATGACTTTGGTCTATTTTGTTGGTTTGCACTCCAAAGTAATGATTAATAGGGATAGTTGGGGGTATTCGTATTCAATTGTCAGAGGTGAAATTCTTGGATTTATGGAAGACGAACTACTGCGAAAGCATTTACCAAGGATGTTT
108	Eukaryota	Stramenopiles	Pseudofungi	MAST-1	MAST-1C	MAST-1C_X	MAST-1C_XX	MAST-1C_XX_sp.	TAGCGTATATTAATGTTGTTGCAGTTAAAAAGCTCGTAGTTGGATTTCTGGTGGGAGTGGCCGGTCCGCCGTAAGGTGTGTACTTGGTTGTCTCCCGTCATCCTTGTGGGAACTGCTCTGGCATTAAGTTGTCGGGGTTAGGGAACACATCGTTTACTGTGAAAAAATTAGAGTGTTTAAAGCAGGCTTATGCCGTTGAATACATTAGCATGGAATAATAAGATAGGACTTTGGCGTCTATTTTGTTGGTTTGCACACCAAGGTAATGATTAATAGGGATAGTTGGGGGTATTCGTATTTAATTGTCAGAGGTGAAATTCTTGGATTTATGAAAGACGAACTTCTGCGAAAGCATTTACCAAAGATGTTT
109	Eukaryota	Rhizaria	Cercozoa	Filosa-Imbricatea	Filosa-Imbricatea_X	NA	NA	NA	GTAGCGTATATTAATGTTGTTGCAGTTAAAAAGCTCGTAGTTGGATTTCTAGTCGACGTTAGCGGTCCTTTGTACCTAGTACTGAGCGTACCGCGAGTGTCGTCTATCCTATCAGTTTGTCTGGGCTCCGGTCTAGTCATACTGGTTCTTTTACTTTGAAAAAATTAGAGTGTTTAAAGCAGGCTTGCGCAATGAATACATTAGCATGGAATAATAACATAGGACTTCGGTCTCTATTTTGTTGGTTTCTGGAACTGAAGTAATGATTGATAGGGATAGTTGGGGGTGCTAGTATTGAGCGGCCAGAGGTGAAATTCTTGGACCGTTTGAAGACAAACTACTGCGAAAGCATTTGCCAAGAATGTTT
110	Eukaryota	Opisthokonta	Metazoa	Arthropoda	Crustacea	Maxillopoda	Centropages	Centropages_hamatus	TAGCGTATATTAAAGTTGTTGTGGTTAAAAAGCTCGTAGTTGGATTTCGGCGGGTATTGGTTGGTTTGAATTGCTTCAACACTGACTTTTTTACCCGTGTGTTTTGCCAGAATTTAGCGGGTGATCTTCGCCGATTGTCCGTTGGAACTGGTAGGTTTACTTTGAAAAAATTAGAGTGCTCAAAGCAAGCTTACTGCTTGAATAGTTGCGCATGGAATAATAGAATAGGAAGTCGTTTCTATTTTGTTGGTTTTCGGAAATCGACTTAATGATTAATAGGGATAGTCGGGGGCATTCGTATTAACGCGTCAGAGGTGGAATTCTTGGATTGCGTTACGACGAACTACTGCGAAAGCATTTGCCAAGGATGTTT
111	Eukaryota	Alveolata	Dinoflagellata	Dinophyceae	NA	NA	NA	NA	TAGCGTATATTAAAGTTGTTGCGGTTAAAAAGCTCGTAGTTGGATTTCTGCCGAGGACGACCGGTCCGCCCTCTGGGTGAGTATCTGGCTCGGCCTGGGCATCTTCTTGGAGAACGTAGCTGCACTTGACTGTGTGGTGCGGTATCCAGGACTTTTACTTTGAGGAAATTAGAGTGTTTCAAGCAGGCATACGCCTTGAATACATTAGCATGGAATAATAAGATAGGACCTCGGTTCTATTTTGTTGGTTTCTAGAGCTGAGGTAATGATTAATAGGGATAGTTGGGGGCATTCGTATTTAACTGTCAGAGGTGAAATTCTTGGATTTGTTAAAGACGGACTACTGCGAAAGCATTTGCCAAGGATGTTT
112	Eukaryota	Alveolata	Dinoflagellata	Dinophyceae	Dinophyceae_X	Dinophyceae_XX	NA	NA	TAGCGTATATTAAAGCTGTTGCGGTTAAAAAGCTCGTAGTTGGACTTCTGCTGAGGACGACTGGTCTGCCCTCTGGGTGAGTATCTGGTTCGGCCGAAGCATCTTCTTGGAGGTTGCAAGCGCACTTCATTGTGTGGTGCAACCGACTGGAATTTTACTTTGAGGAAATTAGAGTGTTCAAGGGAGGCGTACGCCTCGCATAGGTTAGCATGGAATAATGCTGTAAGACCATGGTATTGCTGTGTTGGTTTCTATCACCTAAGGTAATGATAAACAGGGATAGTTGGGGGCATTCGTATTTAACTGTCAGAGGTGAAATTCTTGGATTTGTTAAAGACGAACGACTGCGAAAGCATTTGCCAAGGATGTTT
113	Eukaryota	Stramenopiles	Ochrophyta	Bacillariophyta	Bacillariophyta_X	Polar-centric-Mediophyceae	Minidiscus	Minidiscus_trioculatus	TAGCGTATATTAAAGTTGTTGCAGTTAAAAAGCTCGTAGTTGGATTTCTGGCAGGAGCGACCGGTCACACACTCTGTGTGTGAACTTGCGTTGTCTCTGGCCATCCTTGGGAAGATCCTGTTTGGCATTAAGTTGTCGGGCAGGGGATACCCATCGTTTACTGTGAAAAAATTAGAGTGTTTAAAGCAGGCTTATGCCGTTGAATATATTAGCATGGAATAATAAGATAGGACTTCGGAACTATTTTGTTGGTTTGCGTTACGAAGTAATGATTAATAGGGACAGTTGGGGGTATTCGTATTTCGTTGTCAGAGGTGAAATTCTTGGATTTCCGAAAGACGAACTACTGCGAAAGCATTTACCAAGGATGTTT
114	Eukaryota	Opisthokonta	Metazoa	Arthropoda	Crustacea	Maxillopoda	Calanus	Calanus_helgolandicus	TAGCGTATATTAAAGTTGTTGTGGTTAAAAAGCTCGTAGTTGGATCTCGGCGGACTGAGGGCGGTTTGCTTGCTAGTATTACTGCCCTATAGTCCGTAGTTTTGCCAGAGGTTTCGAGGTGCTCTTAATCGAGTGTCCCGGGATGCTGGCAGGTTTACTTTGAAAAAATTAGAGTGCTCAAAGCAGGCTATTACGCCTGAATATTCGTGCATGGAATAATAGAATAGGAAGTCGTTTCTATTTTGTTGGTTTTCGGAAATCGACTTAATGATTAATAGGGACAGTCGGGGGCATTTGTATTCAAACGACAGAGGTGAAATTCTTGGACCGTTTGAAGACAAACTACTGCGAAAGTATTTGCCAAGAATGTTT
115	Eukaryota	Alveolata	Dinoflagellata	Dinophyceae	Gymnodiniales	Gymnodiniaceae	Gymnodinium	Gymnodinium_sp.	TAGCGTATATTAAAGTTGTTGCGGTTAAAAAGCTCGTAGTTGGATTTCTGCTGAGGACGATCGGTCCGCCCTCTGGGTGAGCATTGACTCGGCCTTGGCATCTTCTTGGAGAACGCTACTGCACTTGACTGTGTGGTGCGGTATCCAGGACTTTTACTTTGAGGAAATTAGAGTGTTTCAAGCAGGCGCACGCCTTGAATACATTAGCATGGAATAATAAGATAGGACCTTGGTTCTATTTTGTTGGTTTCTAGAGCTGAGGTAATGATTAATAGGGATAGTTGGGGGCATTCGTATTTAACTGTCAGAGGTGAAATTCTTGGATTTGTTAAAGACGGACTACTGCGAAAGCATTTGCCAAGGATGTTT
116	Eukaryota	Alveolata	Dinoflagellata	Dinophyceae	Gymnodiniales	Gymnodiniaceae	Lepidodinium	Lepidodinium_chlorophorum	TAGCGTATATTAAAGTTGTTGCGGTTAAAAAGCTCGTAGTTGGATTTCTGTTGAGGACGACCGGTCCGCCCTCTGGGTGAGCATCTGGCTCGGCCTTGGCATCTTCTTGGGGAACGTTTCTGCACTTGACTGTGTGGAGCGGTATCCAGGACTTTTACTTTGAGGAAATTAGAGTGTTTCAAGCAGGCGCACGCCTTGAATACATTAGCATGGAATAATAAGATAGGACCTCGGTTCTATTTTGTTGGTTTCTAGAGCTGAGGTAATGATTAATAGGGATAGTTGGGGGCATTCGTATTTAACTGTCAGAGGTGAAATTCTTGGATTTGTTAAAGACGGACTACTGCGAAAGCATTTGCCAAGGATGTTT
117	Eukaryota	Alveolata	Dinoflagellata	Dinophyceae	Gymnodiniales	Gymnodiniaceae	Gyrodinium	Gyrodinium_spirale	TAGCGTATATTAAAGTTGTTGCGGTTAAAAAGCTCGTAGTTGGATTTCTGCCGAGGACGACCGGTCCGCCCTCTGGGTGAGTATCTGGCTCGGCCTGGGCATCTTCTTGGAGAACGTATCTGCACTTGACTGTGTGGTGCGGTATCCAGGACTTTTACTTTGAGGAAATTAGAGTGTTTCAAGCAGGCATACGCCTTGAATACATTAGCATGGAATAATAAGATAGGACCTTGGTTCTATTTTGTTGGTTTCTAGAGCTGAGGTAATGATTAATAGGGATAGTTGGGGGCATTCGTATTTAACTGTCAGAGGTGAAATTCTTGGATTTGTTAAAGACGGACTACTGCGAAAGCATTTGCCAAGGATGTTT
118	Eukaryota	Alveolata	Dinoflagellata	Dinophyceae	Gymnodiniales	Gymnodiniaceae	Gyrodinium	Gyrodinium_heterogrammum	TAGCGTATATTAAAGTTGTTGCGGTTAAAAAGCTCGTAGTTGGATTTCTGCTGAGGACGACCGGTCCGCCCTCTGGGTGAGTATCTGGCTCGGCCTTGGCATCTTCTTGGTGAACGTATCTGCACTTGACTGTGTGGTGCGGTGGCCAGGACTTTTACTTTGAGGAAATTAGAGTGTTTCAAGCAGGCATACGCCTTGAATACATTAGCATGGAATAATAAGATAGGACCTCGGTTCTATTTTGTTGGTTTCTAGGGCTGAGGTAATGATTAATAGGGATAGTTGGGGGCATTCGTATTTAACTGTCAGAGGTGAAATTCTTGGATTTGTTAAAGACGGACTACTGCGAAAGCATTTGCCAAGGATGTTT
119	Eukaryota	Alveolata	Dinoflagellata	Syndiniales	Dino-Group-II	Dino-Group-II-Clade-10-and-11	Dino-Group-II-Clade-10-and-11_X	Dino-Group-II-Clade-10-and-11_X_sp.	TAGCGTATATTAAAGTTGTTGCGGTTAAAAAGCTCGTAGTTGGATTTCTGTCGAAGACGGTCGGTCCGCTCTATGAGCGTGTATCTGATTCGGCTTTGGCATCCTCGTGGGGAACGTAACTGTGCTTGATTGCATGGTGCGGAATTCACGACTTTTACTTTGAGGAAATTAGAGTGTTCACGGCAGGCAAGCGCCTTGAATACATTAGCATGGAATAATAATATAGGACTTGTGTTCTATTTTGTTGGTTTCTAGGACATAAGTAATGATTAATAGGGATAATTGGGGGCATTTGTATTAACGCGTCAGAGGTGGAATTCTTGGATTGCGTTACGACAAACTACTGCGAAAGCATTTGCCAAGGATGTTT
120	Eukaryota	Rhizaria	Radiolaria	Acantharea	Acantharea-Group-II	Acantharea-Group-II_X	Acantharea-Group-II_XX	Acantharea-Group-II_XX_sp.	TAGCGTATACTAATGTTGTTGCAGTTAAAAAGCTCGTAGTCGGATTTCAGCTTTGTTTATCTTTTCCTACCAGGATTAGCTAAATAGGGCTTCTTTAACGGAAGTATTCCTGGCATTTATTTGTCGGGTTTTTCAACCGTTTCTTTTACTTTGAGAAAATTAGAGTGTTCAAAGCAGGCATTGCCTGAATATTACTCTTGGAATAATAATAGATGACTCTGATGCTAGTTTGTTGGTGCACTGGTGTCGGAGTAATGATTAATAGCGACGGTTGGGGTCATTCGTACTGCAAAGCGAGAGGTGAAATTCTTGGACCTTTGTATGACGAACAACTGCGAAAGCATTTGACTAGGACGTTCGCG
121	Eukaryota	Stramenopiles	Stramenopiles_X	Stramenopiles_XX	Stramenopiles_XXX	Stramenopiles_XXXX	Stramenopiles_XXXXX	Stramenopiles_XXXXX_sp.	TAGCGTATATTAAAGTTGTTGCAGTTAAAAAGCTCGTAGTTGGATTTCTGGTGGGAGCGACCGGTCCGCTCCGCAAGGAGTGTGCACTGGCGTCGTCTCCGGCCATCCTTGGGAAGAGCTGCTCTGGCATTAAATTATCGGAGTAGGGATTCCCATCGTTTACTGTGAGAAAATTAGAGTGTTCAACGCAGGCTTACGCCTTGAATATATTAGCATGGAATAATGAGATAGGACCTTGGTTTCTATTTTGTTGGTTTGCGGGCCAAGGTAATGATTAATAGGGATAGTTGGGGGTATTCGTATTCAATTGTCAGAGGTGAAATTCTTGGATTTATGGAAGACGAACTACTGCGAAAGCATTTACCAAGGATGTTT
122	Eukaryota	Hacrobia	Cryptophyta	Cryptophyceae	Cryptomonadales	Cryptomonadales_X	Plagioselmis	Plagioselmis_prolonga	TAGCGTATATTAAAGTTGTTGCAGTTAAAAAGCTCGTAGTCGGATGTCGGGCTCGGGCAAGCTGTCGGCCTTTGGTCGGACGGCAGGCTCGGGTCTTTCTGCCTGAGGAACCCGGTTGCTTTAACGAGCTGCCGGTGGACGCAGGTCGTTTACTTTGAAAAAATTAGAGTGTTCAAAGCAGGCTAGCGCTTGAATACATTAGCATGGAATAATGGAATAGGACTTTGGTGCTATTTTGTTGGTTTATGGGACCGAAGTAATGATTAACAGGGACAGTTGGGGCCGTTTATATTTCGTTGTCAGAGGTGAAATTCTTTGATTTACGAAAGATAAACTTCTGCGAAAGCATTCGGCAAGGATGTTT
123	Eukaryota	Alveolata	Dinoflagellata	Dinophyceae	Gymnodiniales	Gymnodiniaceae	Gyrodinium	Gyrodinium_helveticum	TAGCGTATATTAAAGTTGTTGCGGTTAAAAAGCTCGTAGTTGGATTTCTGCTGAGGACGACCGGTCCGCCCTCCGGGTGAGCATCTGGTTCGGCCTTGGCATCTTCTTGGTGAACGTATCTGCACTTGACTGTGTGGTGCGGTACCCAGGACTTTTACTTTGAGGAAATTAAAGTGTTTCAAGCAGGCATACGCCTTGAATACATTAGCATGGAATAATAAGATAGGACCTCGGTTCTATTTTGTTGGTTTCTAGAGCTGAGGTAATGATTAATAGGGATAGTTGGGAAATTCGTATTTAACTGTCAGAGGTGAAATTCTTGGATTTGTTAAAGACGGACTACTGCGAAAGCATTTGCCAAGGATGTTT
124	Eukaryota	Hacrobia	Haptophyta	Prymnesiophyceae	Prymnesiales	Prymnesiaceae	Prymnesiaceae_X	Prymnesiaceae_X_sp.	TAGCGTATATTAAAGTTGTTGCAGTTAAAACGCTCGTAGTCGGATTTCGGGGCGGGCCTGCCGGTCTGCCGATGGGTATGCACTGGCAGGCGCGTCCTTCCTGCCGGAGACTGTCCCTACTCTTAACTGAGCGGGGTCGGGAGACGGCTCTTTTACTTTGAAAAAATCAGAGTGTTTCAAGCAGGCAGCTCGCTCTTGCATGGATTAGCATGGGATAATGAAATAGGACTTTGGTGCTATTTTGTTGGTTTCGAACACCGAAGTAATGATTAACAGGGACAGTCAGTGGCACTCGTATTCCGCCGAGAGAGGTGAAATTCTCAGACCAGCGGAAGACGAACCACTGCGAAAGCATTTGCCAGGGATGTTT
125	Eukaryota	Rhizaria	Radiolaria	RAD-B	RAD-B_X	RAD-B-Group-IV	RAD-B-Group-IV_X	RAD-B-Group-IV_X_sp.	TAGCGTATACTAACGTTGTTGCAGTTAAAAAGCTCGTAGTTGGATTTCTGTGTTGGTGAGGCGGCCGGCCATTCGTGGTTGTAGCTAGTTATCACCGGCGCATCTTGTCACAAGCCACGCTGGCCTTAACTGGTTGGCGTTGGGGACTGACTCGTTTACTTTGAGAAAATTAGAGTGTTCAAAGCAGGCTATCGCCTTGAATATGTTAGCATGGAATAATGATATAGGACTTTGGTTCTATTTTGTTGGTTGTTCGAGAACCGAAGTAATGATTGATAGGGACAGTTGGGGGCATCAGTATTCTGAAGCGAGAGGTGAAATTCTTGGACCTTCGGAAGACTAACAACTGCGAAAGCATTTGCCTAGGATGTTCTCT
126	Eukaryota	Archaeplastida	Chlorophyta	Mamiellophyceae	Mamiellales	Mamiellaceae	Micromonas	Micromonas_polaris	TAGCGTATATTTAAGTTGTTGCAGTTAAAAAGCTCGTAGTTGGATTTCGGTTGAGAACGGCCGGTCCGCCGTTTGGTGTGCACTGGCTGGTCTCAACTTCCTGTAGAGGACGCGCTCTGGGTTAACGCTCGGACGCGGAGTCTACGTGGTTACTTTGAAAAAATTAGAGTGTTCAAAGCGGGCTTACGCTTGAATATTTCAGCATGGAATAACACTATAGGACTCCTGTCCTATTTCGTTGGTCTCGGGACGGGAGTAATGATTAAGAGGAACAGTTGGGGGCATTCGTATTTCATTGTCAGAGGTGAAATTCTTGGATTTATGAAAGACGAACTTCTGCGAAAGCATTTGCCAAGGATGTTT
127	Eukaryota	Rhizaria	Radiolaria	Polycystinea	Spumellarida	Spumellarida_X	Spumellarida_XX	Spumellarida_XX_sp.	TAGCGTATACTAAAGTTGTTGCAGTTAAAAAGCTCGTAGTTGGATTTCTGCGTGAGCGGGGCGGCCGTCCACAATAGTGGTACGCGCTAGCTATGTTCGCGCATCCGGTCTGAAGCCGTACTACCATTCACTTGGTGGTGCCGGTAAAGGGCCCGTTTACTTTGAGAAAAATAGAGTGTTCAAAGCAGGCCATTTGCCTTGAATAATTTAGCATGGAATAATAATAAAGGACTACGGTTCTATTTTGTTGGTGTTCGGGACCGAAGTAATGATTGATAGGGACAGTTGGGGGCGTCAGTATTCCAAAGCGAGAGGTGAAATTCTTAGACCTTCGGAAGACTAACCGCTGCGAAAGCGTTCGCCAAGGATGTTCCCT
128	Eukaryota	Alveolata	Dinoflagellata	Syndiniales	Dino-Group-II	Dino-Group-II-Clade-5	Dino-Group-II-Clade-5_X	Dino-Group-II-Clade-5_X_sp.	TAGCGTATATTAAAGTTGTTGCGGTTAAAAAGCTCGTAGTTGGATTTCTGTTGAGAGCAGCCGGTCCACCTTATGGGTGAGTATCTGGATTGGTCTCGGCATCCTCACGGAAAACGTTTCTGCGCTTGATTGCGTGGTACGGGGTTCGTGACTTTTACTTTGAGGAAATTAGAGTGTTCACGGCAGGCATACGCCTTGAATATATTAGCATGGAATAATACTATAGGATTTCGGTTCTATTTTGTTGGTTTCTAGAGCTGAGATAATGATTAATAGGGACAATTGGGGGCATTCGTATTGACGAGTCAGAGGTGAAATTCTTGGATTTCGTCACGACGAACTACTGCGAAAGCATTTGCCAAGGATGTTT
129	Eukaryota	Opisthokonta	Metazoa	Arthropoda	Crustacea	Malacostraca	Euphausia	NA	TAGCGTATATTAAAGTTGTTGCGGTTAAAAGGCGCTTAGTTGGATCTCAGTTCTGGACCGACGGTACGCCGCATGGCATCTACTGGCTGCTTCCATTGGCTAGGTCGGGGTGCTCTTCATCGAGTATCCCGGGCGGCCGGCATGTTTACTTTGAAAAAATTAGGGTGCTCAGAGCAGACCAAGAAGCATGGAATAATGGAATATGACCTCGGTTCTATTTTGTTGGTTTTAAGAGCCCGAGGTAATGATTAATAGGAACACACGGGGCATTCGTATTGTGACGTTAGAGGTGAAATTCTTGGATCGTCGCAAGAAGAAATACTGCAAAAACATTTGCCAAGAATGTTT
130	Eukaryota	Rhizaria	Cercozoa	Filosa-Thecofilosea	Cryomonadida	Protaspa-lineage	Protaspa-lineage_X	Protaspa-lineage_X_sp.	GAGCGTATATTAAAGTTGTTGCAGTTAAAAAGCTCGTAGTTGGATTTCTGGTATAATGCGCCTGGCCCGCAGCGTTACGTTGTGAGTGCCGGTGCGCGTTTGCCATCCTTCTAGAAAACGTTTCTACCCTTTACTGGGCCGGACTCGCGATCTAGATCTTTTACTTTGAAAAAATTAGAGTGTTCAAAGCAGGCTTTTGCTGTGAATACATTAGCATGGAATAATAATCTAGGACTTCGGTTTTATTTTGTTGGTTTCTAACACTGAAGTAATGATTGATAGGGATAGTTGGGGGTGCTAGTATTGGCCGGCCAGAGGTGAAATTCTTGGATTCGGTCAAGACTAACTTATGCGAAAGCATTCACCAAGGATGTCTTCT
131	Eukaryota	Alveolata	Dinoflagellata	Dinophyceae	Gymnodiniales	Gymnodiniaceae	Gyrodinium	Gyrodinium_fusiforme	TAGCGTATATTAAAGTTGTTGCGGTTAAAAAGCTCGTAGTTGGATTTCTGTTGAGGACGACCGGTCCGCCCTCTGGGTGAGTATCTGGCTCGGCCTTGGCATCTTCTTGGAGAACGTAACTGCACTTGACTGTGTGGTGCGGTATCCAGGACTTTTACTTTGAGGAAATTAGAGTGTTTCAAGCAGGCGTACGCCTTGAATACATTAGCATGGAATAATGAGATAGGACCTTGGTTCTATTTTGTTGGTTTCTAGAGCTGAGGTAATGATTAATAGGGATAGTTGGGGGCATTCGTATTTAATTGTCAGAGGTGAAATTCTTGGATTTATTAAAGACGGACTACTGCGAAAGCATTTGCCAAGGATGTTT
132	Eukaryota	Alveolata	Dinoflagellata	Dinophyceae	Gymnodiniales	Gymnodiniaceae	Gyrodinium	Gyrodinium_spirale	TAGCGTATATTAAAGTTGTTGCGGTTAAAAAGCTCGTAGTTGGATTTCTGCCGAGGACGACCGGTCCGCCCTCTGGGTGAGTATCTGGCTTGGCCTGGGCATCTTCTTGGAGAACGTATCTGCACTTGACTGTGTGGTGCGGTATCCAGGACTTTTACTTTGAGGAAATTAGAGTGTTTCAAGCAGGCATACGCCTTGAATACATTAGCATGGAATAATAAGATAGGACCTCGGTTCTATTTTGTTGGTTTCTAGAGCTGAGGTAATGATTAATAGGGATAGTTGGGGGCATTCGTATTTAACTGTCAGAGGTGAAATTCTTGGATTTGTTAAAGACGGACTACTGCGAAAGCATTTGCCAAGGATGTTT
133	Eukaryota	Stramenopiles	Sagenista	MAST-4	MAST-4E	MAST-4E_X	MAST-4E_XX	MAST-4E_XX_sp.	TAGCGTATATTAAAGTTGTTGCAGTTAAAAAGCTCGTAGTTGGATTTCTGGTTGAAGCGACCGGTCGGGCGTTGATTCGTCTGCACTGGAGTCGGTTTTGGCCATCCTCTAGGAAAGTGCGTCTGGTATTAAGTTGTCGGGCGTATGATCCTGGTCTTTTACTGTGAAAAAATTAGAGTGTTTAAAGCAGGCCTTCGCCTTGAATACATTAGCATGGAATAATAAGATAGGACTTTGGTCTATTTTGTTGGTTTGCAGACCGAAGTAATGATTAATAGGGATAGTTGGGGGTATTTATATTCCGATGTCAGAGGTGAAATTCTTAGATTTTCGGAAGATAAACTTATGCGAAAGCATTTACCAAGGATGTTT
134	Eukaryota	Stramenopiles	Pseudofungi	Oomycota	Oomycota_X	Oomycota_XX	Oomycota_XXX	Oomycota_XXX_sp.	TAGCGTATATTAAAGTTGTTGCAGTTAAAAAGCTCGTAGTTGGATTTCTGGTCTAGGTTATCGGTCGTCGTGCGTATGCGCGATTGCACTTGTATGACTTGGGTCATTTTTTGTGAGGATGTGCTTCTGGCATTAAGTTGTCGGGGGTATGGACTTGCATCGTTTACTGTGAAAAAATTAGAGTGTTTAAAGCAGGCGTTGGCCATTTTTGAATACATTAGCATGGAATAATAAGATACGACTTTGGTGGTCTATTTTGTTGGTTTGCACACCAGAGTAATGATTAATAGGGACAGTTGGGGGTATTCATACTTCAGCGTCAGAGGTGAAATTCTTGGATCGCTGAAAGATGATCTTAGGCGAAAGCATTTACCATGGATGTTT
135	Eukaryota	Opisthokonta	Metazoa	Arthropoda	Crustacea	Malacostraca	NA	NA	TAGCGTATATTAAAGTTGTTGCGGTTAAAAAGCTCATAGTTGGATCTCAGTTCCGGACCGACGGTACGACGCATGGCGTCTACTGACGGCTTCCAAACACTAAAGCTTGTCGGCTTGGTCAGGTTGCTATTCATCGAGTGTCCCAAGCGGCCAGCATGTTTACTTTGAAAAAATTAGGGTGCTCAGAGCAGGCCAAGGCGCCTGAACACTTGTGCATGGAATAATGGAATAGGACCTCAGTTCTATTTTTGTTGGTTTTAAGAGCCCTAGGTATTGATTAAAAGGAACAGATGGGGGCATTCGTATTGCGATGTTAAAGGTGAAATTCATGGATTGTCGCAAGACTTACTACTGCGAAAGCATTTGCCAAGAATGTTT
136	Eukaryota	Alveolata	Dinoflagellata	Syndiniales	Dino-Group-II	Dino-Group-II-Clade-10-and-11	Dino-Group-II-Clade-10-and-11_X	Dino-Group-II-Clade-10-and-11_X_sp.	TAGCGTATATTAAAGTTGTTGCGGTTAAAAAGCTCGTAGTTGGATTTCTGTCGAAGACGGTCGGTCCGCTCTATGAGCGTGCATCTGATTCGGCTTTGGCATCCTCGTGGGGAACGTAACTGTGCTTGATTGCATGGTGCGGAATTCACGACTTTTACTTTGAGGAAATTAGAGTGTTCACGGCAGGCAAGCGCCTTGAATATATTAGCATGGAATAATAATATAGGACTTTGGTTCTATTTTGTTGGTTTCTAGGACTAAAGTAATGATTAATAGGGATAATTGGGGGCATTTGTATTAACGCGTCAGAGGTGGAATTCTTGGATTGCGTTACGACAAACTACTGCGAAAGCATTTGCCAAGGATGTTT
137	Eukaryota	Stramenopiles	Ochrophyta	Bacillariophyta	Bacillariophyta_X	Raphid-pennate	Pseudo-nitzschia	Pseudo-nitzschia_sp.	TAGCGTATATTAAAGTTGTTGCAGTTAAAAAGCTCGTAGTTGGATTTGTGGTGTGTCCAGTCGGCCTTTGCTCTTTGAGTGATTGTGCTGTACTGGTCTGCCATGTTTGGGTGGAATCTGTGTGGCATTAGGTTGTCGTGCAGGGGATGCCCATCGTTTACTGTGAAAAAATTAGAGTGTTCAAAGCAGGCTTATGCCGTTGAATATATTAGCATGGAATAATGATATAGGACCTTGGTACTATTTTGTTGGTTTGCGCACTAAGGTAATGATTAAGAGGGACAGTTGGGGGTATTTGTATTCCATTGTCAGAGGTGAAATTCTTGGATTTTTGGAAGACAAACTACTGCGAAAGCATTTACCAAGGATGTTT
138	Eukaryota	NA	NA	NA	NA	NA	NA	NA	GAGCGTATATTAAAGTTGCTGCGGTTAAAAAGCTCGTAGTTGGATTTCAGTCTAGGAAGGTTAACTCGCCGAAAGGTTGTACGTTGATTTTCCTCAGACTTCGTCAGAAGCTCGTGCTGCACTTAACTGTGTGGTACGATGTTCTGACCTTTTACCTTGAGGAAAGTAGAGTGTTTCAGGCAGGCTACCCAGCTTGAATACATTAGCATGGAATAATGAAATGGATCTCGGTTCGATTTCGTTGGTTCTAGAGCTGAGGTGATGATCAATAGGAACAGGCGAAGGTATTCGTACTTGAGAGTGAGGAGTGAAATCCGATGATCTCTTAAAGACGATCCGAGGCGAAAGCATTTGTCAAGGATGTTT
139	Eukaryota	Stramenopiles	Ochrophyta	Bacillariophyta	Bacillariophyta_X	Polar-centric-Mediophyceae	Chaetoceros	Chaetoceros_debilis_2	TAGCGTATATTAAAGTTGCTGCAGTTAAAAAGCTCGTAGTTGGATTTCTAGCGAGGCACGAGAATATCCACCTATGGTGAATACTTCTCTCGCCTTGCTCTTCTTTAGTTGATGTCTCTGGCATTAAGTTGTCGGAGTCCTGAGACTAATCGTTTACTGTGAGAAAATTAGAGTGTTCAAAGCAGGCTTATGCCGTTGAATATATTAGCATGGAATAATAAGATAGGACCTCGGTACTATTTTGTTGGTTTGCGTACTGATGTAATGATAAATAGGGACTGGCGTGGGTATTCGTATTATGATGTCAGAGGTGAAATTCTTAGATTATCGTAAGACGAACGACTGCGAAAGCATTTACCAAGGATGTTT
140	Eukaryota	Opisthokonta	Metazoa	Arthropoda	Crustacea	Maxillopoda	Calanus	Calanus_helgolandicus	TAGCGTATATTAAAGTTGTTGTGGTTAAAAAGCTCGTAGTTGGATCTCGGCGGACTGAGGGCGGTTTGCTTGCTAGTATTACTGCCCTATAGTCCGTAGTTTTGCCAGAGGTTTCGAGGTGCTCTTAATCGAGTGTCCCGGGATGCTGGCAGGTTTACTTTGAAAAAATTAGAGTGCTCAAAGCAGGCTATTACGCCTGAATATTCGTGCATGGAATAATAGAATAGGAAGTCGTTTCTATTTTGTTGGTTTTCGGAAATCGACTTAATGATTAATAGGGACAGTCGGGGGCATTTGTATTCAAACGACAGAGGTGAAATTCTTGGACCGTTTGAAGACAAACTACTGCGAAATCATTTGCCAAGAATGTTT
141	Eukaryota	Opisthokonta	Metazoa	Arthropoda	Crustacea	Maxillopoda	Oithona	Oithona_similis	TAGCGTATATTAAAGTTGTTGCGGTTAAAAAGCTCGTAGTTGGATCTCGGCGGGCAGGGGGTGGTTCGCTCTTCAGCGCTACTGCCCCGCTTTGCCCGTGTGATTGGCGGAGGTTTCGGGGTGCTCTTCGTTGAGTGACTCGGAGCGCCGTCAGGTTTACTTTGAAAAAATTAGAGTGCTCAAAGCAGGCTTTTCACGCTTGAATATTCGTGCATGGAATAATGGAATGGGAACTCGTTTCTATTTTGTTGGTTTTCGGAAATCGAGTTAATGATTAACAGGGACAATTGGGGGCATTAGTATTCAGACGACAGAGGTGAAATTCTTGGACCGTCTGAAGACTGACTACTGCGAAAGCATTTGCCAAGAGTGTTT
142	Eukaryota	Alveolata	Dinoflagellata	Dinophyceae	Peridiniales	Thoracosphaeraceae	Scrippsiella	NA	TAGCGTATATTAAAGTTGTTGCGGTTAAAAAGCTCGTAGTTGGATTTCTGCTGAGGACGACCGGTCCGCCCTCTGGGTGAGTATCTGGCTCGGCCTGGGCATCTTCTTGGAGAACGTAGCTGCACTTGACTGTGTGGTGCGGTATCCAGGACCTTTACTTTGAGGAAATTAGAGTGTTTCAAGCAGGCGCACGCCTTGAATACATTAGCATGGAATAATAAGATAGGACCTCGGTTCTATTTTGTTGGTTTCTAGAGCTGAGGTAATGATTGATAGGGATAGTTGGGGGCATTCGTATTTAACTGTCAGAGGTGAAATTCTTGGATTTGTTAAAGACGGACTACTGCGAAAGCATTTGCCAAGGATGTTT
143	Eukaryota	Rhizaria	Cercozoa	Filosa-Thecofilosea	Cryomonadida	Protaspa-lineage	Protaspa-lineage_X	Protaspa-lineage_X_sp.	TAGCGTATATTAAAGTTGTTGCAGTTAAAAAGCTCGTAGTTGGATTTCTGGTATAATGCGCCTGGCCCGCAGCGTTACGTTGTGAGTGCCGGTGCGCGTTTGCCATCCTTCTAGAAAACGTTTCTACCCTTTACTGGGCCGGACTCGCGATCTAGATCTTTTACTTTGAAAAAATTAGAGTGTTCAAAGCAGGCTTTTGCTGTGAATACATTAGCATGGAATAATAATCTAGGACTTCGGTTTTATTTTGTTGGTTTCTAACACTGAAGTAATGATTGATAGGGATAGTTGGGGGTGCTAGTATTGAGCGGCCAGAGGTGAAATTCTTGGATTCGCTCAAGACTAACTTATGCGAAAGCATTCACCAAGGATGTCTTCT
144	Eukaryota	Opisthokonta	Metazoa	Arthropoda	Crustacea	Maxillopoda	Oithona	Oithona_similis	TAGCGTATATTAAAGTTGTTGCGGTTAAAAAGCTCGTAGTTGGATCTCGGCGGGCAGGGGGTGGTTCGCTCTTCAGCGCTACTGCCCCGCTTTGCCCGTGTGATTGGCGGAGGTTTCGGGGTGCTCTTCGTTGAGTGACTCGGAGCGCCGTCAGGTTTACTTTGAAAAAATTAGAGTGCTCAAAGCAGGCTATTACGCCTGAATATTCGTGCATGGAATAATAGAATAGGAAGTCGTTTCTATTTTGTTGGTTTTCGGAAATCGACTTAATGATTAATAGGGATAATTGGGGGCATTTGTATTAACGCGTCAGAGGTGGAATTCTTGGATTGCGTTACGACAAACTACTGCGAAAGCATTTGCCAAGGATGTTT
145	Eukaryota	Alveolata	Dinoflagellata	Dinophyceae	Peridiniales	Amphidomataceae	Azadinium	Azadinium_trinitatum	TAGCGTATATTAAAGTTGTTGCGGTTAAAAAGCTCGTAGTTGGATTTCTGCCGAGGACGACCGGTCCGCCCTCTGGGTGAGTATCTGGCTCGGCCTGGGCATCTTCTTGGAGAACGTAGCTGCACTTGACTGTGTGGTGCGGTATCCAGGACATTTACTTTGAGGAAATTAGAGTGTTTCAAGCAGGCATACGCCTTGAATACATTAGCATGGAATAATAAGATAGGACCTCGGTTCTATTTTGTTGGTTTCTAGAGCTGAGGTAATGATTAATAGGGATAGTTGGGGGCATTCGTATTTAACTGTCAGAGGTGAAATTCTTGGATTTGTTAAAGACGGACTACTGCGAAAGCATTTGCCAAGGATGTTT
146	Eukaryota	Stramenopiles	Ochrophyta	Bacillariophyta	Bacillariophyta_X	Polar-centric-Mediophyceae	Chaetoceros	Chaetoceros_danicus	TAGCGTATATTAAAGTTGTTGCAGTTAAAAAGCTCGTAGTTGGATTTCTGGTGGGAGGGATCGGTCCCGCATTCTATGTGGTAACTATATCCTCTCCGGCCATCCTTGGGTGGATCCTGTCTGGCATTAAGTTGTCAGTCAGGGGATGCCCATCGTTTACTGTGAAAAAATTAGAGTGTTCAAAGCAGGCTTATGCCATTGAATATATTAGCATGGAATAATAAGATAGGGCCCTGGTACTATTTTGTTGGTTTGCGTACCGAGGTAATGATTAATAGGGACAGTTGGGGGTATTTGTATTCAGTATTCAGTGGTGAAATACTTAGACCTACGGAAGACAAACTACTGCGAAAGCATTTACCAAGGATGTTT
147	Eukaryota	Stramenopiles	Ochrophyta	Bacillariophyta	Bacillariophyta_X	Polar-centric-Mediophyceae	Thalassiosira	Thalassiosira_sp.	TAGCGTATATTAAAGTTGTTGCAGTTAAAAAGCTCGTAGTTGGATTTCTGGCAGGAGCGACCGGTCACACACTCTGTGCGTGAACTTGTGTTGTCTCTGGCCATCCTTGGGGAGATCCTGTTTGGCATTAAGTTGTCGGGCAGGGGATACCCATCGTTTACTGTGAAAAAATTAGAGTGTTTAAAGCAGGCTTATGCCGTTGAATATATTAGCATGGAATAATAAGATAGGACTTCGGAACTATTTTGTTGGTTTGCGTTACGAAGTAATGATTAATAGGGACAGTTGGGGGTATTCGTATTTCATTGTCAGAGGTGAAATTCTTGGATTTCTGAAAGACGAACTACTGCGAAAGCATTTACCAAGGATGTTT
148	Eukaryota	Alveolata	Dinoflagellata	Dinophyceae	Gymnodiniales	Gymnodiniaceae	Gymnodinium	NA	TAGCGTATATTAAAGTTGTTGCGGTTAAAAAGCTCGTAGTTGGATTTCTGCTGAGGACGACCGGTCCGCCCTCTGGGTGAGTATCTGGCTCGGCCTTGGCATCTTCTTGGAGAACGCAACTGCACTTGACTGTGTGGTGTGGTATCAAGGACTTTTACTTTGAGGAAATTAGAGTGTTTCAAGCAGGCGCACGCCTTGAATACATTAGCATGGAATAATAAGATAGGACCTTGGTTCTATTTTGTTGGTTTCTAGAGCTGAGGTAATGATTAATAGGGATAGTTGGGGGCATTCGTATTTAACTGTCAGAGGTGAAATTCTTGGATTTGTTAAAGACGGACTACTGCGAAAGCATTTGCCAAGGATGTCT
149	Eukaryota	Alveolata	Dinoflagellata	Syndiniales	Dino-Group-II	Dino-Group-II-Clade-10-and-11	Dino-Group-II-Clade-10-and-11_X	Dino-Group-II-Clade-10-and-11_X_sp.	TAGCGTATATTAAAGTTGTTGCGGTTAAAAAGCTCGTAGTTGGATTTCTGTCGAAGACGGTCGGTCCGCTCTATGAGCGTGTATCTGATTCGGCTTTGGCATCCTCGTGGGGGACGTAACTGTGCTTGATTGCATGGTGCGGAATTCACGACTTTTACTTTGAGGAAATTAGAGTGTTCACGGCAGGCAAGCGCCTTGAATATATTAGCATGGAATAATAATATAGGACTTTGGTTCTATTTTGTTGGTTTCTAGGACTAAAGTAATGATTAATAGGGATAATTGGGGGCATTTGTATTAACGCGTCAGAGGTGGAATTCTTGGATTGCGTTACGACAAACTACTGCGAAAGCATTTGCCAAGGATGTTT
150	Eukaryota	Opisthokonta	Metazoa	Craniata	Craniata_X	Craniata_XX	Capra	Capra_hircus	TAGCGTATATTAAAGTTGCTGCAGTTAAAAAGCTCGTAGTTGGATCTTGGGAGCGGGAGGGCGGTCCGCCGCGAGGCGAGCCACCGCCCGTCCCCGCCCCTTGCCTCTCGGCGCCCCCTCGATGCTCTTAGCTGAGTGTCCCGCGGGGCCCGAAGCGTTTACTTTGAAAAAATTAGAGTGTTCAAAGCAGGCCCGAGCCGCCTGGATACCGCAGCTAGGAATAATGGAATAGGACCGCGGTTCTATTTTGTTGGTTTTCGGAACTGAGGCCATGATTAAGAGGGACGGCCGGGGGCATTCGTATTGCGCCGCTAGAGGTGAAATTCTTGGACCGGCGCAAGACGGACCAGAGCGAAAGCATTTGCCAAGAATGTTT
151	Eukaryota	Rhizaria	Cercozoa	NA	NA	NA	NA	NA	GTAGCGTATATTAAAGTTGTTGCAGTTAAAAAGCTCGTAGTTGGACGTCTGGCGTGGTGGCCGGGCCCGCCGAGTGCCTTTGAGCCTCGTTTGCGTGGTTTCTGGCCGCCTGCCATGTTGGCGTGTGAGGGTGGGATTTTATGGGGTGGGGGCCCGGTGCTTTCACTAGTACCGACCCCCACCTCCCCACCCCTCGCCGCCCGTTTACTTTGAAAAAAATAGAGTGTTTAAAGCAGGCGTTGTCGCTTCTGAATATGCTAGCATGGAATAATAAGATAGGACTTTGGTTTTATTTTGTTGGTTCTTGGAAAACTAAAGTAATGATTGATAGGGACAGTTGGGGGTGCTAGTATTGGCCGGCCAGAGGTGAAATTCTTGGATTCGGTCAAGACTAACTAA…
152	Eukaryota	Alveolata	Dinoflagellata	Dinophyceae	Gymnodiniales	Gymnodiniaceae	Gymnodinium	Gymnodinium_sp.	TAGCGTATATTAAAGTTGTTGCGGTTAAAAAGCTCGTAGTTGGATTTCTGCTGAGGACGATCGGTCCGCCCTCTGGGTGAGCATTGACTCGGCCTTGGCATCTTCTTGGAGAACGCTACTGCACTTGACTGTGTGGTGCGGTATCCAGGACTTTTACTTTGAGGAAATTAGAGTGTTTCAAGCAGGCGCACGCCTTGAATACATTAGCATGGAATAATAGGATAGGACCTTGGTTCTATTTTGTTGGTTTCTAGAGCTGAGGTAATGATTAATAGGGATAGTTGGGGGCATTCGTATTTAACTGTCAGAGGTGAAATTCTTGGATTTGTTAAAGACGGACTACTGCGAAAGCATTTGCCAAGGATGTTT
153	Eukaryota	Hacrobia	Picozoa	Picozoa_X	Picozoa_XX	Picozoa_XXX	Picozoa_XXXX	Picozoa_XXXX_sp.	TAGCGTATATTAAAGTTGTTGCAGTTAAAAAGCTCGTAGTCGGATTTTGGCATCATGCCGAACTGTCAGCCGATTGGTTTGTACGGTTTGGCGGGTGCTCTCCTTCCGGGGGCTCGTTTCCTCTTTCATTAGAGGGTTCGATGGTTCCGGGTCTTTTACTTTGAAAAAATTAGAGTGTTCAAAGCAGGCCTATGCTCTGAATAGGTTAGCATGGAATAATAAAATAGGACTTTGGTTCTATTTTGTTGGTTTCTAGGACCGAAGTAATGATTAATAGGGACAGTTGGGGGCATTCATATTCCAATGTCAGAGGTGAAATTCTTGGATTATCGGAAGATGAACTTCTGCGAAAGCATCTGCCAAGGATGTTT
154	Eukaryota	Alveolata	Dinoflagellata	Dinophyceae	Gymnodiniales	NA	NA	NA	TAGCGTATATTAAAGTTGTTGCGGTTAAAAAGCTCGTAGTTGGATTTCTGCCGAGGACGACCGGTCCGCCCTCTGGGTGAGTATCTGGCTCGGCCTGGGCATCTTCTTGGAGAACGTATCTGCACTTGACTGTGTGGTGCGGTATCCAGGACTTTTACTTTGAGGAAATTAGAGTGTTTCAAGCAGGCATACGCCTTGAATACATTAGCATGGAATAATAAGATAGGACCTCGGTTCTATTTTGTTGGTTTCTAGAGCTGAGGTAATGATTAATAGGGATAGTTGGGGGCATTCGTATTTAACTGTCAGAGGTGAAATTCTTGGATTTGTTAAAGACGGACTACTGCGAAAGCATTTGCCAAGAATGTTT
155	Eukaryota	Stramenopiles	Ochrophyta	Bacillariophyta	Bacillariophyta_X	Raphid-pennate	Navicula	Navicula_sp.	TAGCGTATATTAAAGTTGTTGCAGTTAAAAAGCTCGTAGTTGGATTTGTGGCGTACGGTGGGTTCCGGGCACTTGTTGTCTGAGTAACTTGCTGTTGCCATCCTTGGGTGGAACCTGTGTGGCATTAGGTTGTCGTGCAGGGGATGCCCATCATTTACTGTGAAAAAATTAGAGTGTTCAAAGCAGGCTTATGCCGTTGAATATATTAGCATGGAATAATGAGATAGGACTTTTTTGCTATTTTGTTGGTTTGCGCAAAGAGGTAATGATTAATAGGGACAGTTGGGGGTATTCGTATTCCATTGTCAGAGGTGAAATTCTTGGATTTCTGGAAGACGAACTACTGCGAAAGCATTTACCAAGGATGTTT
156	Eukaryota	Opisthokonta	Metazoa	Arthropoda	Crustacea	Maxillopoda	Centropages	Centropages_hamatus	TAGCATATATTAAAGTTGTTGTGGTTAAAAAGCTCGTAGTTGGATTTCGGCGGGTATTGGTTGGTTTGAATTGCTTCAACACTGACTTTTTTACCCGTGTGTTTTGCCAGAATTTAGCGGGTGATCTTCGCCGATTGTCCGTTGGAACTGGTAGGTTTACTTTGAAAAAATTAGAGTGCTCAAAGCAAGCTTACTGCTTGAATAGTTGCGCATGGAATAATAGAATAGGAAGTCGTTTCTATTTTGTTGGTTTTCGGAAATCGACTTAATGATTAATAGGGATAGTCGGGGGCATTCGTATTCAAACGACAGAGGTGAAATTCTTGGACCGTTTGAAGACGAACTAAGGCGAAAGCATTTGCCAAGAATGTTT
157	Eukaryota	Opisthokonta	Metazoa	Ctenophora	Ctenophora_X	Ctenophora_XX	Ctenophora_XXX	Ctenophora_XXX_sp.	TAGCGTATATTAAAGTTGTTGCAGTTAAAAAGCTCGTAGTTGGATTTCGGAACCGGCCGATTGGTCCGTCCTCTGGATCGTGTACTGATCGGTCTGTTCTTCTTCGCGAAGACCGCGTGTGCCCTTAACTGGGTGGGCGCGGGATTCGCGACGTTTACTTTGAAAAAATTAGAGTGTTCAAAGCAGGCAGTCGCTTGAATATCTCAGCATGGAATAATAGAATAGGACTTTGGTCTTATTTTGTTGGTTTCCGAGACCGAAGTAATGATTAATAGGGACAGTTGGGGGCATTCGTATTTCATTGTCAGAGGTGAAATTCTTGGATTTATGAAAGACGAACTTCTGCGAAAGCATTTGCCAAGGATGTTT
158	Eukaryota	Archaeplastida	Chlorophyta	Chloropicophyceae	Chloropicales	Chloropicaceae	Chloroparvula	Chloroparvula_pacifica	TAGCGTATATTTAAGTTGTTGCAGTTAAAAAGCTCGTAGTTGGATTTCGGGCCCAGGTGACCGGTCCGCCGTTTCGGTGTGCACTGGTTAGCTCGGTCTTTCTGCCGGGGACACGCTCCGTCTTAATTGCCGGACGTGGAGTCGGCGATGTTACTTTGAAAAAATTAGAGTGTTCAAAGCAGGCTTACGCTCTGAATACTATAGCATGGAATAACACGATAGGACTCCGGGCCTATTTTGTTGGTCTTCGGGACCGGAGTAATGATTAAGAGGGACAGTTGGGGGCATTCGTATTACGGTGTCAGAGGTGAAATTCTTGGATTTCCGTAAGACGAACTTCTGCGAAAGCATTTGCCAAGGATGTTT
159	Eukaryota	Stramenopiles	Ochrophyta	Bacillariophyta	Bacillariophyta_X	Polar-centric-Mediophyceae	Eucampia	Eucampia_sp.	TAGCGTATATTAAAGTTGTTGCAGTTAAAAAGCTCGTAGTTGAATTTCTGGTGGGAGTGTACAGTCCGACACTGAGTGTTGGTTCTTGTGTGTCTCCGGCCATCCTTGGAGTGAATCTGTCTGGCATTTAGTTGTTGGGCAGAGTATCTCCATCGTTTACTGTGAGGAAAGGAAAGTGTTCAAAGCAGGCTTACGCCGTTGAATCTTTTAGCATGGAATAATAAGATAGGATCTTGATACTATTTTGTTGGTTTGCGTGTCGAGATAATGATGAATAGGGACAGTTGGGGGTATTTGTATTCCATAGTCAGAGGTGAAATTCTTGGATTTATGGAAGACAAACTAATGCGAAAGCATCTACCAAGGATGTTT
160	Eukaryota	Alveolata	Dinoflagellata	Syndiniales	Dino-Group-II	Dino-Group-II-Clade-6	Dino-Group-II-Clade-6_X	Dino-Group-II-Clade-6_X_sp.	TAGCGTATATTAAAGTTGTTGCGGTTAAAAAGCTCGTAGTTGGATTTCTGTTGAGGTCGGGCGGTGTACACCTCGTGTATTATTTGCTTCGGTCTCGGCATCCTCTTGGGGAACGTGTCAGGACTTTATTGGACTGCGCGAGATTCAAGACTTTTACTTTGAGGAAATTAGAGTGTTCACGGCAGGCAAGTGCTTTGAATACATTAGCATGGAATAATAATATAGGACCTTCGTTCTATTTTGTTGGTTTCTAGAACTTAGGTAATGATTAATAGGGACAATTGGGGGCATTCGTATTAACGCGTCAGAGGTGGAATTCTTGGATTGCGTTACGACGAACTACTGCGAAAGCATTTGCCAAAGATGTTT
161	Eukaryota	Alveolata	Dinoflagellata	Syndiniales	Dino-Group-II	Dino-Group-II-Clade-14	Dino-Group-II-Clade-14_X	Dino-Group-II-Clade-14_X_sp.	TAGCGTATATTAAAGTTGTTGCGGTTAAAAAGCTCGTAGTTGGATTTCTGTTGAGGTCGGCCGGTCCCTACTTCGTAGGCGTATCTGGTTCAGCCTTGGCATCCTCCTAGGGAACGGTACTGCTCTTAACTGAGTGGTCCGGTATCTAGGACTTTTACTTTGAGGAAATTAGAGTGTTTACGGCAGGCAATCGCCTTGAATATGTTAGCATGGAATAATAATATAGGACCTTGGTTCTATTTTGTTGGTTTCTAGGACTAAGGTAATGATTAATAGGGATATTTGGGGGCATTCGTATTAACCGGTCAGAGGTGGAATTCTTGGATTCGGTTACGACGAACTACTGCGAAAGCATTTGCCAAGGATGTTT
162	Eukaryota	Opisthokonta	Metazoa	Arthropoda	Crustacea	Maxillopoda	Calanus	Calanus_helgolandicus	TAGCGTATATTAAAGTTGTTGTGGTTAAAAAGCTCGTAGTTGGATCTCGGCGGACTGAGGGCGGTTTGCTTGCTAGTATTACTGCCCTATAGTCCGTAGTTTTGCCAGAGGTTTCGAGGTGCTCTTAATCGAGTGTCCCGGGATGCTGGCAGGTTTACTTTGAAAAAATTAGAGTGCTCAAAGCAGGCTATTACGCCTGAATATTCGTGCATGGAATAATAGAATAGGAAGTCGTTTCTATTTTGTTGGTTTTCGGAAATCGACTTAATGATTAATAGGGACAGTCGGGGGCATTTGTATTCAAACGACAGAGGTGAAATTCTTGGACTGTTTGAAGACAAACTACTGCGAAAGCATTTGCCAAGAATGTTT
163	Eukaryota	Alveolata	Dinoflagellata	Dinophyceae	Prorocentrales	Prorocentraceae	Prorocentrum	NA	TAGCGTATATTAAAGTTGTTGCGGTTAAAAAGCTCGTAGTTGGATTTCTGCCGAGGACGACCGGTCCGCCCTCTGGGTGAGCATCTGGGACGGCCTGGGCATCCTCTTGGGGAACGTAGCTGCACTTGACTGTGTGGTGCGGTATCCAGGACTTTTACTTTGAGGAAATTAGAGTGTTTCAAGCAGGCGCACGCCTTGAATACATTAGCATGGAATAATAAGATAGGACCTCGGTTCTATTTTGTTGGTTTCTAGAGCTGAGGTAATGATTAATAGGGATAGTTGGGGGCATTCGTATTTAACTGTCAGAGGTGAAATTCTTGGATTTGTTAAAGACGGACTACTGCGAAAGCATTTGCCAAGGATGTTT
164	Eukaryota	Stramenopiles	Ochrophyta	Pelagophyceae	Pelagomonadales	Pelagomonadaceae	Aureococcus	Aureococcus_anophagefferens	TAGCGTATATTAATGTTGTTGCAGTTAAAAAGCTCGTAGTTGGATTCCTGGCACGGGGTAGCCGGTCCGCCTTGCAAAAGGTGCGCACTGAGCGGCCTCGGCCATCCTTGCGATGGTCTATCCTGGCATTCAGTTGTCGGGGTGGGGATTCGCGACGTTTACTGTGAAAAAATCAGAGTGTTCAACGCAGGCTTACGCCTTGAATACATTAGCATGGAATAATGAGATAGGACCTTGGCGGTCTATTTTGTTGGTTTGCACGCCGAGGTAATGATTAAAAGGGACGGTTGGGGTTCTTCGTATTCAATTGTCAGAGGTGAAATTCTTGGATTTATGGAAGACGAACTGCTGCGAAAGCGTCGAACAAGGACGTTC
165	Eukaryota	Stramenopiles	Ochrophyta	Chrysophyceae	Chrysophyceae_X	Chrysophyceae_Clade-H	Chrysophyceae_Clade-H_X	Chrysophyceae_Clade-H_X_sp.	TAGCGTATACTAAAGTTGTTGCAGTTAAAAAGCTCGTAGTTGAATTTCTGGTCGTGAAACGTGGTCCGTTCCGCAAGGAATGTGTACTGTCGATTCATGTCCATCCTCGGAGTTAGTGTGTATTACTTTAATCGGTCGTGCACATGTCCTCCGTCATTTACTGTGAGCAAAATAGAGTGTTCAAAGCAGGCTTATGCCGTTGAATATATTAGCATGGAATAATAAGATATGACTTTGGTCTATTTTGTTGGTTTGCACTCCAAAGTAATGATTAATAGGGATAGTTGGGGGTATTCGTATTCAAGTGTCAGAGGTGAAATTCTTGGATTTCTGGAAGACGAACTACTGCGAAAGCATTTACCAAGGATGTTT
166	Eukaryota	Hacrobia	Haptophyta	Prymnesiophyceae	Prymnesiales	Chrysochromulinaceae	Chrysochromulina	Chrysochromulina_sp.	TAGCGTATATTAAAGTTGTTGCAGTTAGAACGCTCGTAGTCGGATTTCGGGGCAGTCCGACCGGTCTGCCGATGGGTATGCACTGGCCGGAGTGTCCTTTTTGCCGGAGACCGTGCCTACTCTTAACTGAGCGGGGGCGGGAGACGGCACTTTTACTTTGAAAAAATCAGAGTGTTTCAAGCAGGCAGCTCGCTCTTGCATGGATTAGCATGGGATAATGAAATAGGACTTTGGTGCTATTTTGTTGGTTTCGAACACCGAAGTAATGATGAGAAGGGACAGTCAGGGGCACTCGTATTCCGCAGAGAGAGGTGAAATTCTCAGACCCGCGGAAGACGAACCACTGCGAAAGCATTTGCCAGGGATGTTT
167	Eukaryota	Hacrobia	Haptophyta	Prymnesiophyceae	Isochrysidales	Noelaerhabdaceae	NA	NA	TAGCGTATATTAAAGTTGTTGCAGTTAAAACGCTCGTAGTCGGATTTCGGGGCGGGCCGACCGGTCTGCCGATGGGTATGCACTGGCCGGCGCGTCCTTCCACCCGGAGACCGCGCCTACTCTTAACTGAGCGGGCGCGGGAGACGGGTCTTTTACTTTGAAAAAATCAGAGTGTTTCAAGCAGGCAGTCGCTCTTGCATGGATTAGCATGGGATAATGAAATAGGACTCTGGTGCTATTTTGTTGGTTTCGAACACCGGAGTAATGATTAACAGGGACAGTCAGGGGCACTCGTATTCCGCCGAGAGAGGTGAAATTCTCAGACCAGCGGAAGACGAACCACTGCGAAAGCATTTGCCAGGGATGTTT
168	Eukaryota	Stramenopiles	Sagenista	MAST-6	MAST-6_X	MAST-6_XX	MAST-6_XXX	MAST-6_XXX_sp.	TAGCGTATATTAAAGTTGTTGCAGTTAAAAAGCTCGTAGTTGGATTTCTGGCGGGAGCGACCGGTCCGGCCCCTCACGGGGTTGTGCACTTGAGTTGCGTCCGGCCATCCTTGTGAAGAACGTCTCTGGCATTAGGTTGTCGGTTTCGGGATTCGCATCGTTTACTGTGAAAAAATTAGAGTGTTTAAAGCAGGCATTTGCTCTGAATACATTAGCATGGAATAATAAGATAGGACTTTGTTGCTATTTTGTTGGTTTGCACAGCAAAGTAATGATTAATAGGGATAGTTGGGGGTATTCATATTTAATTGTCAGAGGTGAAATTCTTGGATTTATGAAAGATGAACTTATGCGAAAGCATTTACCAAGGATGTTT
169	Eukaryota	Stramenopiles	Ochrophyta	Bolidophyceae	Parmales	Parmales_env_2	Parmales_env_2_X	Parmales_env_2_X_sp.	TAGCGTATATTAAAGTTGTTGCAGTTAAAAAGCTCGTAGTTGGATTTCTGGTGAAAACGTTTGGACGGCCCAATGGGTTTGCTCCTGTACGTATTTTGCCATCCTTGGAGAGAACTTGTCTGGCATTAAGTTGTCGGGTTTGGGATCTTCATCGTTTACTGTGAAAAAATTAGAGTGTTCAAAGCAGGCTTACGCCGTTGAATACATTAGCATGGAATAATAAGATAGGACCTTGGTACTATTTTGTTGGTTTGCGTACCTAGGTAATGATTAATAGGGACAGTTGGGGGTATTCGTATTCAATTGTCAGAGGTGAAATTCTTGGATTTATGGAAGACGAACTACTGCGAAAGCATTTACCAAGGATGTTT
170	Eukaryota	Alveolata	Dinoflagellata	Syndiniales	Dino-Group-I	Dino-Group-I-Clade-5	Dino-Group-I-Clade-5_X	Dino-Group-I-Clade-5_X_sp.	TAGCGTATATTAAAGTTGTTGCGGTTAAAAAGCTCGTAGTTGGATTTCTGTCGGTGAATATCAGTCCGCCCACAGCGGTAGGTACGTGATATTTCACCGGCATCTTCCTGGGGAATGTGTCTGCTCTTTATTGAGTGGTACATAAGCCAGGACTTTTACTTTGAAGAAATGAGAGTGTTTCAAGCAGGCATGCGCCGTGAATACGTTAGCATGGGATAATAGCATCGGACCTCGTTCCAAAGCTGTTGGTTTCTTGGACCGAGGTAAAGGTGAATAGGGATTGTTGGGGGCATTCGTATTTGACTGTCAGAGGTGAAATTCTTGGATTTGTTGAAGACGGACTACTGCGAAAGCATCTGCCAAAGATGTTC
171	Eukaryota	Rhizaria	Radiolaria	RAD-B	RAD-B_X	RAD-B-Group-IV	RAD-B-Group-IV_X	RAD-B-Group-IV_X_sp.	TAGCGTATACTAACGTTGTTGCAGTTAAAAAGCTCGTAGTTGGATTTCTGTGTTGGTGAGGCGGCCGGCCACTCGTGGTTGTAGCTAGTTATCACCGACGCATCTTGTCACAATCCTGTCTGGCCTTCACTGGTTGGATATGGGGACTGACTCGTTTACTTTGAGAAAATTAGAGTGTTCAAAGCAGGCTATCGCCTTGAATATATTAGCATGGAATAATGATATAGGACTTTGGTTCTATTTTGTTGGTTGTTCGAGAACCGAAGTAATGATTGATAGGGACAGTTGGGGGCATCAGTATTCTGAAGCGAGAGGTGAAATTCTTGGACCTTCGGAAGACTAACAGCTGCGAAAGCGTTTGCCTAGGATGTTCTCT
172	Eukaryota	Opisthokonta	Metazoa	Urochordata	Urochordata_X	Ascidiacea	Salpa	Salpa_thompsoni	AAGTGTATATTTAAGTTGTTGCGGTTGAAAAGCTCGTAGTTGGATTTTGGGACGGCGCGTCTGGTCGGCCGCAAGGCTTGTACTGCACGCGCTGTCCTCACATGACCGGTGCCTCTAAGGTGCTCTTAACTGAGTGCTTTTGTGGTCCGGGAAGTTTACCTTGAAAAAATTAGAGTGTTCAAAGTAGGCTTAAAGCTTGAATAATGTTGCATGGAATAATGGAATAGGACCTCGGTTCTATTTTGTTGGTTTTCGGAGCGCGAGGCAATGATTAAGAGGAACGGACGGGGGCATCCGTACTGTGCCGTTAGAGGTGAAATTCTTGGATCGGCGCAAGACGAACAACTGCGAAAGCATTTGCCAAGAATGTTTTCT
173	Eukaryota	Alveolata	Ciliophora	Spirotrichea	Strombidiida	Strombidiidae_M	Strombidiidae_M_X	Strombidiidae_M_X_sp.	TAGCGTATATTAAAGTTGTTGCAGTTAAAAAGCTCGTAGTTGGATTTCTGGGAGGGTGCCAATGTCCGTCGTCGTACGTGTTGCAGCGGCGCCCTTCCATCCTTCTGTTAACGACTTTGGGCATTCATTTGCCGGAGTCGGGCTCAGATATTTTACCTTGAGAAAATTAGAGTGTTTCAGGCAGGCTAGGCCGGAATACATTAGCATGGAATAATGGAATAGGACTACGGTCTCTTTGTTGGTTTGAGGGACTGCAGTAATGATTAATAGGGATAGTTGGGGGCATTAGTATTTAATTGTCAGAGGTGGAATTCTCGGATTTGTTAAAGACTAACTTATGCGAAAGCATTTGCCAAGGATGTTT
174	Eukaryota	Opisthokonta	Metazoa	Arthropoda	Crustacea	Malacostraca	Euphausia	NA	TAATGTATATTAAAGTTGTTGCGGTTAAAAAGTTCGTAGTTGCATCTCAGTTCTGGACCGACGGTAGGCAGACCTGCATCTACTGGGTGCTCTTCATCGAGTGTCCCGGGTGGCCGGCATGTTTACTTTGAAAAAATTAGGGTGCTCAGAGTAGGACAAGGCGCCTGAATACTTGTGCATGGAATAATGAAATAGGAGCTCAGTTCTATTTTGTTGGTTTCAAGAGCGCAAGGTAATGATTAATAGGAACAGACGGGGGCATTTGTATTGCGAATTTAGAGGTGAAACTCTTGGATCGTCGCAAGGCGAACTACTGCAAATGCATTTGCCAAGAATGTTT
175	Eukaryota	Alveolata	Dinoflagellata	Dinophyceae	Peridiniales	Amphidiniopsidaceae	Islandinium	Islandinium_tricingulatum	TAGCGTATATTGAAGTTGCTGCGGTTGAAAAGTTCGTAGTTGGATTTCTGCCAAGGACGACCGGTCCGCCCCTTGGGTGAGCACCTGGCTCGGCCTCGGCATCTTCTTGGGGAGCGTGGCTGTACTTGACTGTGTGGCGCGGTGTCCAGGACTTTTACTTTGAGGAAATTAGAGTGTTTCAAGCAGGCTCACGCCTTGAATACATTAGCATGGAATAATAAGATAAGACCTTGGTTTATTTTGTTGGTTTCTAGACCCGAGGTAATGGTTAATAGGGATAGTTGGGGGCATTCGTATTTAACTGTCAGAGGTGAAATTCTTGGATTTGTTAAGGACGGACCACTGCGAAAGCATTTGCCAAGAATGTTT
176	Eukaryota	Alveolata	Dinoflagellata	Dinophyceae	NA	NA	NA	NA	TAGCGTATATTAAAGTTGTTGCGGTTAAAAAGTTCGTAGTTGGATTTCTGCCGAGGACGACTGGTCCGCCCTCTGGGTGAGTATCTGGCTCGGCCTGGGCATCTTCTTGGAGAACGTAGCTGCACTTGACTGTGTGGTGCGGTATCCTGGACTTTTACTTTGAGGAAATTAGAGTGTTTCAAGCAGGCATACGCCTTGAATACATTAGCATGGAATAATAAGATAGGACCTCGGTTCTATTTTGTTGGTTTCTAGAGCTGAGGTAATGATTAATAGGGATAGTTGGGGGCATTCGTATTTAACTGTCAGAGGTGAAATTCTTGGATTTGTTAAAGACGGACTACTGCGAAAGCATTTGCCAAGGATGTTT
177	Eukaryota	Opisthokonta	Mesomycetozoa	Ichthyosporea	Ichthyosphonida	Abeoformidae_Group_MAIP_2	Abeoformidae_Group_MAIP_2_X	Abeoformidae_Group_MAIP_2_X_sp.	TAGCGTATATTAAAGTTGTTGCAGTTAAAAAGCTCGTAGTTGGATGTTGTGGTTTGTTGTTTTCGGTGCCTTTTGGTATCCGTTTCAGCAGCTACTTTTTCTCGAGGCATGTAGGTGCACTTAACCGTGTGTTTATATTGTTCGGGACTTTTACCGTGAGAAAATTAGAGTGTTCATAGCAGGCTAGTGCTTGAATATTACAGCATGGAATAATGGAATAGGATCATGATCTTATTTTGTTGGTTTCTAAGATCAAGATAATGATTAATAGGGATAGTTGGGGGCATTAATATTTAGTTGTCAGAGGTGAAATTCTTAGATTTACAAAAGATTAACTTCTGCGAAAGCATTTGCCAAGGATGTTT
178	Eukaryota	Alveolata	Dinoflagellata	Syndiniales	Dino-Group-II	Dino-Group-II-Clade-7	Dino-Group-II-Clade-7_X	Dino-Group-II-Clade-7_X_sp.	TAGCGTATATTAAAGTTGTTGCGGTTAAAAAGCTCGTAGTTGGATTTCTGTCTAAAGCGGCCGGTCTCCACTATGTGGGTGTATCTGGTTCGGTTTGGGCATCCTCTTGGGGAACGGTTCTGCGCTTGATTGCGTGGGCCGGAATTCAAGACTTTTACTTTGAGGAAATTAGAGTGTTCACGGCAAGCTATCGCTTTGAATATGTTAGCATGGAATAATAATATAGGGCGTGAGTTCTATTTTGTTGGTTTCTAGGATTTACGCAATGATTAATAGGGACAATTGGGGGCATTTGTATTAAGGCGTCAGAGGTGGAATTCTTAGATTGCCTTACGACAAACTACTGCGAAAGCATTTGCCAAGGATGTTT
179	Eukaryota	Alveolata	Dinoflagellata	Syndiniales	Dino-Group-I	Dino-Group-I-Clade-4	Dino-Group-I-Clade-4_X	Dino-Group-I-Clade-4_X_sp.	TAGCGTATATTAAAATTGTTGCGGTTAAAACGCTCGTAGTTGGATATCTGTGAGCGGGTTCCGGTCCTTCCCAGTGAAGATTACACGGAACTCTGCTCGCATTTGTTCAGGGAGGGTGGATGCACTTCACTGTGTGACCACATGATCTGAATTTTTACTTTGAGGAAATGAGAGTGTTCCAAGCAGGCAATTGCCGTGAATATGATAGCATGGAATAATAGCACAGGACTCTTGGTTCAATGCTGTTGGTTTGTTGAACTAGAGTAATCACAATAAGGATAGTTGGGGGTATTCGTATTTAACTGTCAGAGGTGAAATTCTTGGATTTTTTAAAGACGAACAATTGCGAAGGCATCTACCCAGGATGTTT
180	Eukaryota	Alveolata	Dinoflagellata	Dinophyceae	Gymnodiniales	Gymnodiniaceae	Gymnodinium	Gymnodinium_sp.	TAGCGTATATTAAAGTTGTTGCGGTTAAAAAGCTCGTAGTTGGATTTCTGCTGAGGACGACCGGTCCGCCCTCTGGGTGAGTATCTGGCTCGGCCTTGGCATCTTCTTGGAGAACGCAACTGCACTTGACTGTGTGGTGTGGTATCCAGGACTTTTACTTTGAGGAAATTAGAGTGTTTCAAGCAGGCGCACGCCTTGAATACATTAGCATGGAATAATAAGATAGGACCTTGGTTCTATTTTGTTGGTTTCTAGAGCTGAGGTAATGATTAATAGGGATAGTTGGGGGCATTCGTATTTAACTGTCAGAGGTGAAATTCTTGGATTTGTTAAAGACGGACTACTGCGAAAGCATTTGCCAAGGATGTCT
181	Eukaryota	Alveolata	Ciliophora	Spirotrichea	Strombidiida	NA	NA	NA	TAGCGTATATTAAAGTTGTTGCAGTTAAAAAGCTCGTAGTTGGATTTCTGGGAGGGTGCCAATGTCCATCTAAGTGTGCGCGCAGCGGCGCCCTTCCATCCTTCTGTTAACGCCTCTTGGCATTCATTTGCTGGTGGCGGGCTCAGATATTTTACCTTGAGAAAATTAGAGTGTTTCAGGCAGGCTAGGCCGGAATACATTAGCATGGAATAATGGAATAGGACTATAGTCTCTTTGTTGGTTTGAGGGACTGCAGTAATGATTAATAGGGATAGTTGGGGGCATTAGTATTTAATTGTCAGAGGTGGAATTCTCGGATTTGTTAAAGACTAACTTATGCGAAAGCATTTGCCAAGGATGTTT
182	Eukaryota	Stramenopiles	Ochrophyta	Bacillariophyta	Bacillariophyta_X	Polar-centric-Mediophyceae	Thalassiosira	Thalassiosira_sp.	TAGCGTATATTAAAGTTGTTGCAGTTAAAAAGCTCGTAGTTGGATTTCTGGCAGGAGCGACCGGTCACACACTCTGTGTGTGAACTTGCGTTGTCTCTGGCCATCCTCGGGGAGATCCTGTTTGGCATTAAGTTGTCGGGCAGGGGATACCCGTCGTTTACTGTGAAAAAATTAGAGTGTTTAAAGCAGGCTTATGCCGTTGAATATATTAGCATGGAATAATAAGATAGGACTTCGGAACTATTTTGTTGGTTTGCGTTACGAAGTAATGATTAATAGGGACAGTTGGGGGTATTCGTATTTCGTTGTCAGAGGTGAAATTCTTGGATTTCCGAAAGACGAACTACTGCGAAAGCATTTACCAAGGATGTTT
183	Eukaryota	Alveolata	Apicomplexa	Gregarinomorphea	Eugregarinorida	Lecudinidae	Lecudinidae_X	Lecudinidae_X_sp.	TAGCGTATATTATTGATGTTGCAGTTGAAACGTTCGTAGTCGAACTTTAGCTACTTAGGTATTGATGCGTTTATAATGCGTTAGTACTTTCAGCAGCAATTATGTAAAGGGCATTGCACACGTTTCGTGTGTTGATGGCTTTTACATCTTACTTTGAGTGAATCGGCGTGTTCCACGCAGGCAAGTGCCTTGAACGATTTACCATAGCATAACTAGAGTATGAGAATACTTCCTTGTTTGTTCGGGGGTGTTTTCGATACTGAAAAGAACGGTTGAGGGCATTCGTATTCAACTGCCAGAGGTGAAATTCTTTGATTAGTTGAGGACGAACTACTGCGAAAGCATCTGCCAAGGACGTTTCTT
184	Eukaryota	Alveolata	Dinoflagellata	Syndiniales	Dino-Group-II	Dino-Group-II-Clade-7	Dino-Group-II-Clade-7_X	Dino-Group-II-Clade-7_X_sp.	TAGCGTATATTAAAGTTGTTGCGGTTAAAAAGCTCGTAGTTGGATTTCTGTCGAGGGCGGCCGGTCCTTACTATGTAAGTGCATCTGGTTCGGTCTTGGCATCCTCTTGGGGATCGTTTCTGTGCTTGATTGCATGGGGCGGAATTCAAGACTTTTACTTTGAGGAAATTAGAGTGTTCACGGCAAGCTATCGCTTTGAATACATTAGCATGGAATAATAATATAGGGCGTAAGTTCTATTTTGTTGGTTTCTAGGACATACGCAATGATTAATAGGGATAATTGGGGGCACTCGTATTAACACGTCAGAGGTGGAATTCTTAGATTGTGTTACGACGAACTACTGCGAAAGCATTTGCCAAGGATGTTT
185	Eukaryota	Hacrobia	Picozoa	Picozoa_X	Picozoa_XX	Picozoa_XXX	Picozoa_XXXX	Picozoa_XXXX_sp.	TAGCGTATATTAAAGTTGTTGCAGTTAAAAAGCTCGTAGTCGGATTTTGGCATCACGCCGAACTGTCTGCCGATTGGTAAGTACGGTTTGGCGGGTGCTTCCTTCCGGAGGCTCGTTCCCTTCTTCATTGAAGGGTTCGTTGGTTCCGGGTCTTTTACTTTGAGAAAATTAGAGTGTTCAAAGCAGGCCTATGCTCTGAATAGGTTAGCATGGAATAATAGAATAGGACTTTGGTTCTATTTTGTTGGTTTCTAGGACCGAAGTAATGATTAATAGGGACAGTTGGGGGCATTCATATTCCATTGTCAGAGGTGAAATTCTTGGATTAACGGAAGATGAACTTCTGCGAAAGCATCTGCCAAGGATGTTT
186	Eukaryota	Opisthokonta	Metazoa	Arthropoda	Crustacea	Maxillopoda	NA	NA	TAGCGTATATTAAAGTTGTTGTGGTTAAAAAGCTCGTAGTTGGATTTCGGCGGGTATTGGTTGGTTTGAATTGCTTCAACACTGACTTTTTTACCCGTGTGTTTTGCCAGAATTTAGCGGGTGATCTTCGCCGATTGTCCGTTGGAACTGGTAGGTTTACTTTGAAAAAATTAGAGTGTTTCAAGCAGGCACACGCCTTGAATACATTAGCATGGAATAATAAGATAGGACCTTGGTTCTATTTTGTTGGTTTCTAGAGCTGAGGTAATGATTAATAGGGATAGTTGGGGGCATTCGTATTTAACTGTCAGAGGTGAAATTCTTGGATTTGTTAAAGACGGACTACTGCGAAAGCATTTGCCAAGGATGTTT
187	Eukaryota	Archaeplastida	Chlorophyta	Prasino-Clade-VIII	Prasino-Clade-VIII_X	Prasino-Clade-VIII_XX	Prasino-Clade-VIII_XXX	Prasino-Clade-VIII_XXX_sp.	TAGCGTATATTTAAGTTGTTGCAGTTAAAAAGCTCGTAGTTGGATTTCGGGTGGGGACGACCGGTCCGCCGTTATGGTGAGTACTGGTCGGTCTCATCTTCTTGCCGGGGACGCAGTTCTGGCCTTTATTGGCTGGGGTGCGGAGTCGGCGATGTTACTTTGAAAAAATTAGAGTGTTCAAAGCAAGCTCACGCTCTGAATACATTAGCATGGAATAACACGATAGGACTCCGGTCCTATTTTGTTGGTCTTCGGGACCGGGGTAATGATTAAGAGGGACAGTTGGGGGCATTCGTATTTCATTGTCAGAGGTGAAATTCTTGGATTTATGAAAGACGAACTTCTGCGAAAGCATTTGCCAAGGATGTTT
188	Eukaryota	Alveolata	Dinoflagellata	Dinophyceae	NA	NA	NA	NA	TAGCGTATATTAAAGTTGTTGCGGTTAAAAAGCTCGTAGTTGGATTTCTGTCTAAAGCGACCGGTCCGCCCATTGGGTGTGCATCTGGTTCGTTTTTGGCATCTTTCAGACTAGCTGTGATGCACTTGACTGTGTGTCCTGGTGGCCTGATCTTTTACTTTGAGGAAATTAGAGTGTTTCACGCAGGCATACGCCTTGAATATAGTAGCATGGAATAATGATTTAGGACCTCAGTTCTAACTTGTTGGTTTTTGGGACAGAGGTAATGATTAATAGGGATAGTTGGGGGCATTCGTATTTAACTGTCAGAGGTGAAATTCTTGGATTTGTTAAAGACGGACTACTGCGAAAGCATTTGCCAAGGATGTTT
189	Eukaryota	Alveolata	Dinoflagellata	Dinophyceae	Gymnodiniales	Gymnodiniaceae	Gyrodinium	Gyrodinium_fusiforme	TAGCGTATATTAAAGTTGTTGCGGTTAAAAAGCTCGTAGTTGGATTTCTGCTGAGGACGACCGGTCCGCCCTCTGGGTGAGTATCTGGCTTGGCCTTGGCATCTTCTTGGAGAACGTAGCTGCACTTGACTGTGTGGTGCGGTATCCAGGACTTTTACTTTGAGGAAATTAGAGTGTTTCAAGCAGGCACACGCCTTGAATACATTAGCATGGAATAATAAGATAGGACCTTGGTTCTATTTTGTTGGTTTCTAGAGCTGAGGTAATGATTAATAGGGATAGTTGGGGGCATTCGTATTTAACTGTCAGAGGTGAAATTCTTGGATTTGTTAAAGACGGACTACTGCGAAAGCATTTGCCAAGGATGTTT
190	Eukaryota	Opisthokonta	Metazoa	Arthropoda	Crustacea	Malacostraca	Euphausia	Euphausia_superba	TAGCGTATATTAAAGTTGTTGCGGTTAAAAAGCTCGTAGTTGGATCTCAGTTCCGGACCGACGGTACGCCGCCCGGCGTCTACTGTCGGCTTCCGAACGCTAAAAATCGGTTGGGTTGCTCTTCATCGAGTGTCCCGGGCGGCCGGCATGTTTACTTTGAAAAAATTAGGGTGCTCAGAGCAGGCCAAGGCGCCTGAATACTTGTGCATGGAATAATGGAATAGGACCTCGGTTCTATTTTGTTGGTTTTAAGAGCCCGAGGTAATGATTAATAGGAACAGACGGGGGCATTCGTATTGCGACGTTAGAGGTGAAATTCTTGGATCGTCGCAAGACGAACTACTGCGAAAGCATTTGCCAAGAACGTTT
191	Eukaryota	Stramenopiles	Ochrophyta	Bacillariophyta	Bacillariophyta_X	Polar-centric-Mediophyceae	Chaetoceros	Chaetoceros_rostratus	TAGCGTATATTAAAGTTGTTGCAGTTAAAAAGCTCGTAGTTGGATTTCTGGTGGGAGGGATCGGTCCTGCATTCTTTGTAGGAACTTGTATCCTCTCCGGCCATCCTTGGGTGGATCTTGTCTGGCATTAAGTTGTCAGTCAGGGGATGCCCATCGTTTACTGTGAAAAAATTAGAGTGTTCAAAGCAGGCTTATGCCATTGAATATATTAGCATGGAATAATAAGATAGGGCCCTGGTACTATTTTGTTGGTTTGCGTACCGAGGTAATGATTAATAGGGACAGTTGGGGGTATTTGTATTCAGTATTCAGTGGTGAAATACTTAGACCTACGGAAGACAAACTACTGCGAAAGCATTTACCAAGGATGTTT
192	Eukaryota	Alveolata	Dinoflagellata	Syndiniales	Dino-Group-II	Dino-Group-II-Clade-10-and-11	Dino-Group-II-Clade-10-and-11_X	Dino-Group-II-Clade-10-and-11_X_sp.	TAGCGTATATTAAAGTTGTTGCGGTTAAAAAGCTCGTAGTTGGATTTCTGTCGAAGACGGTCGGTCCGCTCTATGAGCGTGTATCTGATTCGGCTTTGGCATCCTCGTGGGGAACGTAACTGTGCTTGATTGCATGGTGCGGAATTCACGACTTTTACTTTGAGGAAATTAGAGTGTTCACGGCAGGCAAGCGCCTTGAATACATTAGCATGGAATAATAATATAGGACTTTGGTTCTATTTTGTTGGTTTCTAGGACTAAAGTAATGATTAATAGGGATAATTGGGGGCATTTGTATTAACGCGTCAGAGGTGGAATTCTTGGATTGCGTTACGACAAACTACTGCGAAAGCATTTGCCAAGGATGTTT
193	Eukaryota	Rhizaria	Cercozoa	Filosa-Thecofilosea	Cryomonadida	Protaspa-lineage	Protaspa-lineage_X	Protaspa-lineage_X_sp.	GAGCGTATATTAAAGTTGTTGCAGTTAAAAAGCTCGTAGTTGGATTTCTGGTACAATGCGCCTGACCCGCGGCAGTAATGCCTGTGAGTGTCGGTGCGCGTTTACCATCCTTCTAGAAAACGTTTCTACCCTTTACTGGGCCGGACTCGCGATCTAGATCTTTTACTTTGAAAAAATTAGAGTGTTCAAAGCAGGCTTTCGCTGTGAATACATTAGCATGGAATAATAATCTAGGACTTCGGTTTTATTTTGTTGGTTTCTAACACTGAAGTAATGATTGATAGGGATAGTTGGGGGTGTTAGTATTGGCCGGCCAGAGGTGAAATTCTTGGATTCGGTCAAGACTAACTTATGCGAAAGCATTCACCAAGGATGTCTTCT
194	Eukaryota	Alveolata	Dinoflagellata	Dinophyceae	Gymnodiniales	Gymnodiniaceae	Gyrodinium	NA	TAGCGTATATTAAAGTTGTTGTGGTTAAAAAGCTCGTAGTTGGATTTCTGCTGAGGACGACCGGTCCGCCCTCTGGGTGAGTATCTGGCTTGGCCTTGGCATCTTCTTGGAGAACGTAGCTGCACTTGACTGTGTGGTGCGGTATCCAGGACTTTTACTTTGAGGAAATTAGAGTGTTTCAAGCAGGCACACGCCTTGAATACATTAGCATGGAATAATAAGATAGGACCTTGGTTCTATTTTGTTGGTTTCTAGAGCTGAGGTAATGATTAATAGGGATAGTTGGGGGCATTCGTATTTAACTGTCAGAGGTGAAATTCTTGGATTTGTTAAAGACGGACTACTGCGAAAGCATTTGCCAAGGATGTTT
195	Eukaryota	Stramenopiles	Ochrophyta	Bacillariophyta	Bacillariophyta_X	Raphid-pennate	Naviculales	Naviculales_sp.	TAGCGTATATTAAAGTTGTTGCAGTTAAAAAGCTCGTAGTTGGATTTGTGGTGGTTCCTGAGGTCCAAATTTTGGTACTATCGGGCGCCGCCATCCTTGGGTGGAACCTGTGTGGCATTAGGTTGTCGTGCAGGGGATGCCCATCTTTTACTGTGAAAAAATTAGAGTGTTCAAAGCAGGCTTACGCCGTTGAATATATTAGCATGGAATAACATTATACGACTTTGGATCTATTTTGTTGGTTTGCGCTCCGAAGTAATGATTAACAGGGACAGTTGGGGGTATTCGTATTCCATTGTCAGAGGTGAAATTCTTGGATTTCTGGAAGACGAACTACTGCGAAAGCATTTACCAAGGATGTTT
196	Eukaryota	Opisthokonta	Metazoa	Arthropoda	Crustacea	Malacostraca	Euphausia	NA	TAGCGTATATTAAAGTTGTTGCGGTTAAAAGCTTGTACGCCGCCCGGCGTCTAATGCCGGCTTCTGAACACTAAAGTCTATCGGCTTGGTCGGGGTGCTCTTCATCCAGTTTCCTGGGAGCCCGGCATGTTTACTTTGAAAAAATGTTGGTGCTCAGAGCAGGCCAAGGCGCCTGAATAATTGTGCATGGAATAATGGAATAGGACCTCGGTTCTATTTTATTGGTTTTAAAAGCCCAAGGTAATTCGTATTGCGATGTTAGATTTGAAATTCTTGGATTGTCGCAAGACGACCTACAGCGAAAGCATTTGCCTGGAATGTTT
197	Eukaryota	Rhizaria	Cercozoa	Filosa-Thecofilosea	Cryomonadida	Protaspa-lineage	Protaspa	NA	GAGCGTATATTAAAGTTGTTGCAGTTAAAAAGCTCGTAGTTGGATTTCTGGTATAATGCGCCTGGCCCGCAGCGTTACGTTGTGAGTGCCGGTGCGCGTTTGCCATCCTTCTAGAAAACGTTTCTACCCTTTACTGGGCCGGACTCGCGATCTAGATCTTTTACTTTGAAAAAATTAGAGTGTTTAAAGCAGGCTTTTGCTATGAATACATTAGCATGGAATAATAATCTAGGACTTCGGTGCTATTTTGTTGGTTTCTGGAACTGAAGTAATGATTGATAGGGATAGTTGGGGGTGCTAGTATTGAGCGGCCAGAGGTGAAATTCTTGGATTCGCTCAAGACTAACTTATGCGAAAGCATTCACCAAGGATGTCTTCT
198	Eukaryota	Stramenopiles	Ochrophyta	Bacillariophyta	Bacillariophyta_X	Polar-centric-Mediophyceae	Chaetoceros	Chaetoceros_neogracilis	TAGCGTATATTAAAGTTGTTGCAGTTAAAAAGCTCGTAGTTGGATTTCCGGCGTGAGGGATCAGTCTGACTTCTAGTCAGTACTTGGTCCTCTCATGCCGTCCTTGAATGGTGCATCCTGGCATTAAGTTGTCGGGGTGAGAGCCGTTCATCGTTTACTGTGAGAAAATTAGAGTGTTCAAAGCAGGCTTATGCCGTTGAATATATTAGCATGGAATAATAAGATAGGACTTTGGTACTATTTTGTTGGTTTGAGAACCAAGGTAATGATCAATAGGGACAGTTGGGGGTATTCGTATTCAGTTGTCAGAGGTGAAATTCTTAGATTTCCGGAAGACGAACTACTGCGAAAGCATTTACCAAGGATGTTT
199	Eukaryota	Alveolata	Dinoflagellata	Syndiniales	Dino-Group-II	Dino-Group-II-Clade-32	Dino-Group-II-Clade-32_X	Dino-Group-II-Clade-32_X_sp.	TAGCGTATATTAAAGTTGTTGCGGTTAAAAAGCTCGTAGTTGGATTTCTGTCAAAGGTGAGGTGGTCCATCTTATGGATGTGTATCTACCCATGCCTTGGCATCTTCTTCAAGAACGCTTTCGCGCTTCATTGCGTGATGCGGAATTGAAGACTTTTACTTTGAGGAAATTAGAGTGTTCACGGCAGGCAATCGCTTTGAATACATTAGCATGGAATAATACTATAGGGCCTCGGCTTTATTTTGTTGGTTTCTAAAGCTGAGGTAATGATTAATAGGGATAATTGGGGGTCTTTGTATTGCAACGTCAGAGGTGAAATTCTTGGATTGTTGCACGACAAACTACTGCGAAAGCATTGGCCAAGGATGTTT
200	Eukaryota	Opisthokonta	Metazoa	Arthropoda	Crustacea	Malacostraca	NA	NA	TAGCGTATATTAAAGTTGTTGCGGTTAAAAAGCTCGTAGTTGGATCTCAGTTCCGGACCGACGGTACGCCGCCCGGCGTCTACTGTCGGCTTCCGAACGCTAAAGCCCGTCGGTTCGGTCGGGGTGCTCTTCATCGAGTGTCCCGGGCGGCCAGCATGTTTACTTTGAAAAAATTAGGGTGCTCAGAGCAGGCCAAGGCGCCTGAATACTTGTGCATGGAATAATGGATTAGGACCTCGGTTCTATTTTGTTGATTTTAAGAGCCCGAGGTAATGATTAATAGGAACATACGGGGGCATTCGTATTGCGACGTTAGAGGTGAAATTCTTGGATCGTCGCAAGACTAACTACTGCTAAAGCATTTGCCAAGAATGTTT
201	Eukaryota	Alveolata	Dinoflagellata	Syndiniales	Dino-Group-II	Dino-Group-II-Clade-14	Dino-Group-II-Clade-14_X	Dino-Group-II-Clade-14_X_sp.	TAACGTATATTAAAGTTGTTGCGGTTAAAAAGCTCGTAGTTGGATTTCTGTCGAAAGTGGTCGGTCCCCACTCTGTGGGCGTATCTGATTCGCTTTTGGCATCCTCCTGTGGAACGTTTCTGCCCTTAATTGAGTGGAGCGGGACCCAGGACTTTTACTTTGAGGAAATTCGAGTGTTTACGGCAGGCAATCGCCCTGAAGATATTAGCATGGAATAATAATATAGGACTTTGCACCTATTTTGTTGGTTTCTAGGCGCGAAGTAATGATTAATAGGGATATTTGGGGGCATTCGTATTAACCGGTCAGAGGTGGAATTCTTGGATTCGGTTACGACGAACTACTGCGAAAGCATCTGTCAAGAATGTTT
202	Eukaryota	Alveolata	Dinoflagellata	Syndiniales	Dino-Group-I	Dino-Group-I-Clade-1	Dino-Group-I-Clade-1_X	Dino-Group-I-Clade-1_X_sp.	TAGCGTATATTAAAGTTGTTGCGGTTAAAAAGCTCGTAGTTGGAGTTCTGCCAGGTGGCGCTCGTCCGCCCAAGTGGTGTGTACAGGGCGTGCATCTGGCCCTTTCAAGGGGAACGTGTCTGCACTTCATTGTGTGGTGCGAGATCCTTGACTTTTACTTTGAGGAAATAAGAGTGTTCCAAGCAGGCTCTCGTCGTGCATAGCTCAGCATGGAATAATAGCATTGGACTTCGTTTCTACGCTGTTGGTTGCAAGAAGCGAGGTAATGATGAAGAGGGATAGTTGGGGGCATTCGTATTTAACTGTCAGAGGTGAAATTCTTGGATTTGTTAAAGACGGACTACTGCGAAAGCATCTGCCATGGATGTTT
203	Eukaryota	Alveolata	Dinoflagellata	Dinophyceae	NA	NA	NA	NA	TAGCGTATATTAAAGTTGTTGCGGTTAAAAAGCTCGTAGTTGGATTTCTGCCGAGGACGACCGGTCCGCCCTCTGGGTGAGTATCTGGCTCGGCCTGGGCATCTTCTTGGAGAACGTAGCTGCACTTGACTGTGTGGTGCGGTATCCAGGACTTTTACTTTGAGGAAATCAGAGTGTTTCAAGCAGGCATACGCCTTGAATACATTAGCATGGAATAATAAGATAGGACCTCGGTTCTATTTTGTTGGTTTCTAGAGCTGAGGTAATGATTAATAGGGATAGTTGGGGGCATTCGTATTTAACTGTCAGAGGTGAAATTCTTGGATTTGTTAAAGACGGACTACTGCGAAAGCATTTGCCAAGGATGTTT
204	Eukaryota	Alveolata	Dinoflagellata	Dinophyceae	Gymnodiniales	Gymnodiniaceae	Gyrodinium	NA	TAGCGTATATTAAAGTTGTTGCGGTTAAAAAGCTCGTAGTTGGATTTCTGCCGAGGACGACCGGTCCGCCCTCTGGGTGAGTATCTGGCTTGGCCTGGGCATCTTCTTGGAGAACGTAGCTGCACTTGACTGTGTGGTGCGGTATCCAGGACTTTTACTTTGAGGAAATTAGAGTGTTTCAAGCAGGCACACGCCTTGAATACATTAGCATGGAATAATAAGATAGGACCTTGGTTCTATTTTGTTGGTTTCTAGAGCTGAGGTAATGATTAATAGGGATAGTTGGGGGCATTCGTATTTAACTGTCAGAGGTGAAATTCTTGGATTTGTTAAAGACGGACTACTGCGAAAGCATTTGCCAAGGATGTTT
205	Eukaryota	Opisthokonta	Metazoa	Arthropoda	Crustacea	Malacostraca	NA	NA	TACCGTATATTGAAGTTGTTGCGGTTAAAAAGCTCGTAGTTGGATCTCAGTTCCGAACCGACGGTACACTGCCTGGCGTCTACTGTCATCGAGTATCCCGGGCGGCCAGTATATTTACTTTGAAAAATTGAGGGTGCTCAGATTAGACCAAGGCGCCTGAATACTTGTGCATGGAATAATGGAATAGGACCTCGGTTATATTTTGTTGGTTTTAAAAGACTGAGGTAATGATTAATAGGAACAGACGGGGGCTTTCGTATTGCGATATTAGAGGTGAAATTATTGGATTGTCGCAATACGAACTACTCCGAATGCATTTGCCAAGAGTAATT
206	Eukaryota	Stramenopiles	Ochrophyta	Bacillariophyta	Bacillariophyta_X	Raphid-pennate	Fragilariopsis	Fragilariopsis_cylindrus	TAGCGTATATTAAAGTTGTTGCAGTTAAAAAGCTCGTAGTTGGATTTGTGGTGTGTCCAGTTGGCCTTTGCTCTTTGAGTGATAGTGCTTTACTGGTCTGCCATGTTTGGGTGGAATCTGTGTGGCATTAAGTTGTCGTGCAGGGGATGCCCATCGTTTACTGTGAAAAAATTAGAGTGTTCAAAGCAGGCTTATGCCTCTGAATATATTAGCATGGAATAATGATATAGGACCTTGGTACTATTTTGTTGGTTTGCGCACTGAGGTAATGATTAAGAGGGACAGTTGGGGGTATTTGTATTCCATTGTCAGAGGTGAAATTCTTGGATTTTTGGAAGACAAACTACTGCGAAAGCATTTACCAAGGATGTTT
207	Eukaryota	Opisthokonta	Metazoa	Arthropoda	Crustacea	Malacostraca	Euphausia	Euphausia_superba	TAGCGTATATTAAAGTTGTTGCGGTTAAAAAGCTCGTAGTTGGATCTCAGGCTCTTCATCGAGTGTCCCGGGCGGCCGGCATGTTTACTTTGAAAAAATTAGGGTGCTCAGAGCAGGCCAAGGCGCCTGAATACTTGTGCATGGAATAATGGAATAGGACCTCGGTTCTATTTTGTTGGTTTTAAGAGCCCGAGGTAATGATTAATAGGAACAGACGGGGGCATGCGTATTGCGACGTTAGAGGTGAAATTCTTGGATCGTCGCAAGACGAACTACTGCGAAAGCATTTGCCAAGAATGTTT
208	Eukaryota	Opisthokonta	Choanoflagellida	Choanoflagellatea	Acanthoecida	Stephanoecidae_Group_D	Stephanoecidae_Group_D_X	Stephanoecidae_Group_D_X_sp.	TAGCGTATATTAAAGTTGTTGCAGTTAAAAAGCTCGTAGTTGGACTTCTGACGTGGGACTGCGCCCCGTTCCTTTTGGGACGTTGGGTGCGGACTTGTGTCTTCCTCTCGTAGTTGGTTGGTGCACTTAACTGGGTGCCTTCTGAATATGGGACCTTTACTTTGAAAAAATTAGAGTGTTCAAAGCAGGCATTGGCTTGAATACATTAGCATGGAATAATAGAATAGGACTTTGGTTCTATTTTGTTGGTTTCTAGGACCGAAGTAATGATTAATAGGGACAGTTGGGGGCATTAGTATTTAATTGTCAGAGGTGAAATTCTTGGATTTATGAAAGACTAACTACTGCGAAAGCATTTGCCAAGGATGTTT
209	Eukaryota	Alveolata	Dinoflagellata	Syndiniales	Dino-Group-II	Dino-Group-II-Clade-4	Dino-Group-II-Clade-4_X	Dino-Group-II-Clade-4_X_sp.	TAGCGTATATTAAAGTTGTTGCGGTTAAAAAGCTCGTAGTTGGATTTCTGTTGAAGAGAGCCGGTCCGCACTATGTGCGTGTATCTGGTTTCGCTTCGGCATCCTCTCAAAATACGTTTCTGCGCTTAATTGCGTGGAGCGGAGTTTGAGACTTTTACTTTGAGGAAATTAGAGTGTTCACGGCAGGCAATCGCCTTGAATATATTAGCATGGAATAATAATATAGGATCTTGGTTCTATTTTGTTGGTTTCTAGAGCTGAGATAATGATTAATAGGGACAATTGGGGGCATTCGTATTAACGCGTCAGAGGTGGAATTCTTGGATTGCGTTACGACGAACTACTGCGAAAGCATTTGCCAAGGATGTTT
210	Eukaryota	Alveolata	Dinoflagellata	Dinophyceae	NA	NA	NA	NA	TAGCGTATATTAAAGTTGTTGCGGTTAAAAAGCTCGTAGTTGGATTTCTGCCGAGGACGACCGGTCCGCCCTCTGGGTGAGCATCTGGCTCGGCTTGGGCATCTTCTTGGAGAACGTAGCTGCACTTGACTGTGTGGTGCGGTATCCAGGACTTTTACTTTGAGGAAATTAGAGTGTTTCAAGCAGGCACACGCCTTGAATACGTTAGCATGGAATAATAGGATAGGACCCCAGTTCTATTTTGTTGGTTTCTAGAGCTGAGGTAATGATTAATAGGGATAGTTGGGGGCATTCGTATTTAACTGTCAGAGGTGAAATTCTTGGATTTGTTAAAGACGGACTACTGCGAAAGCATTTGCCAAGGATGTTTTCT
211	Eukaryota	Stramenopiles	Ochrophyta	Bacillariophyta	Bacillariophyta_X	Polar-centric-Mediophyceae	Thalassiosira	NA	TAGCGTATATTAAAGTTGTTGCAGTTAAAAAGCTCGTAGTTGGATTTCTGGCAGGAGCGACCGGTCACACACTCTGTGTGTGAACTTGTGTTGTCTCTGGCCATCCTTGGGGAGATCCTGTTTGGCATTAAGTTGTCGGGCAGGGGACATCCATCGTTTACTGTGAAAAAATTAGAGTGTTTAAAGCAGGCTTATGCCGTTGAATATATTAGCATGGAATAATAAGATAGGACTTCGGAACTATTTTGTTGGTTTGCGTTACGAAGTAATGATTAATAGGGACAGTTGGGGGTATTCGTATTTCGTTGTCAGAGGTGAAATTCTTGGATTTCCGAAAGACGAACTACTGCGAAAGCATTTACCAAGGATGTTT
212	Eukaryota	Alveolata	Dinoflagellata	Dinophyceae	NA	NA	NA	NA	TAGCGTATATTAAAGTTGTTGCGGTTAAAAAGCTCGTAGTTGGATTTCTGCCGAGGACGACCGGTCCGCCCTCTGGGTGAGCATCTGGCTCGACCTGGGCATCTTCTTGGAGAACGTGGCTGCACTTGATTGTGTGGTGCGGTATCCAGGACTTTTACTTTGAGGAAATTTGAGTGTTTCAAGCAGGCATACGCCTTGAAAACGTTAGCATGGAATAATAAGATAGGGTCACTTCTCTATTTTGTTGGTTTCTAGAATCGTGACAATGATTAATAGGGATAGTCGGGGGTATTTGTATTCAACTGTCAGAGGTGAAATTCTTGGATTTGTTGAAGACAGACTACTGCGAAAGCATTTACCAAGGATGTTT
213	Eukaryota	Stramenopiles	Ochrophyta	Chrysophyceae	Chrysophyceae_X	Chrysophyceae_Clade-F	Paraphysomonas	Paraphysomonas_imperforata	TAGCGTATACTAAAGTTGTTGCAGTTAAAAAGCTCGTAGTTGAATTTCTGGTCGTGGCGACCGGTCCGCCCCTCACGGGGTGTGCACCTGGTCTCTGCGTCCATCCTCGGGGAGAGCGCGTCTGGCATTCAGTTGTCGGGCGCGGGATCCTCGTCATTTACTGTGAGCAAAATAGAGTGTTCAAAGCAGGCTTAGGCCGTTGAATACATTAGCATGGAATAATAAGATAGGACCTTGGTCTATTTTGTTGGTTTGCATTCCAAGGTAATGATTAATAGGGATAGTTGGGGGTATTCGTATTCAATTGTCAGAGGTGAAATTCTTGGATTTATGGAAGACTAACTTATGCGAAAGCATTCACCAAGGATGTCTTCT
214	Eukaryota	Rhizaria	Radiolaria	RAD-C	RAD-C_X	RAD-C_XX	RAD-C_XXX	RAD-C_XXX_sp.	TAGCGTATACTAAAGTTGTTGCAGTTAAAAAGCTCGTAGTTGGATTTCTGTGCGCCGGTTGTTGGGCCTGCTCTATGAGGAGGCTCCTTCACCGTCGTACATCCTGTTGGCAGACCCGCGCAGGGCATTTAGTTGTCGGCGTGGGGAGACCACTCGTTTACTTTGAGAAAATTAAAGTGTTCAAAGCAGGCAATCGCTTGAATACATTAGCATGGAATAATAGTATAGGACTTTGATCTTATTTGTTGGTTTTAAAGATCAAAGTAATGATTGATAGGGACAGTTGGGGGCATCAGTATTCTGAAGCGAGAGGTGAAATTCTTGGACCTTCGGAAGACTAACAACTGCGAAAGCATTTGCCAAGGATGTTCTCT
215	Eukaryota	Alveolata	Dinoflagellata	Syndiniales	Dino-Group-II	Dino-Group-II-Clade-23	Dino-Group-II-Clade-23_X	Dino-Group-II-Clade-23_X_sp.	TAGCGTATATTAAAGTTGTTGCGGTAAAAAAGCTCGTAGTTGGATTTCTACCGAAGATAGCCGGTCGGGTCTTCGACCTTGTATCTGGTTTTGTCTTTGGTATCCTCATGGGGAACGTTGCTGCGCTTCACTGCGTGGTGCGGTATCCATGACTTTTACTTTGAGGAAATTAGAGTGTTCACGGCAGGCAAACGCCCTGAATATATTAGCATGGAATAATAACATAGGATCTTCGTCCTATTTTGTTGGTTTCTAGGGCTAAGATAATGATTAATAGGGATAATTGGGGGCATCTGTATCAACGCGTCAGAGGTGGAATTCTTGGATTGCGTTGCGACAAACTACTGCGAAAGCATTTGCCAAGGATGTTT
216	Eukaryota	Opisthokonta	Metazoa	Arthropoda	Crustacea	Malacostraca	Euphausia	NA	TACCGTATATTAAAGTTGTTACGGTTAAAAATCTGGTAGTTGGATCTCAGTTCCTGACAGACAGTACGCCGCCCGGCGTCTACTGTCGGCTTACGAACGTTAAAGCCTGTTGGCTCGGTTGGGGTGCTCTTCATTGAGTGTTCCGGGTGGCCGGCATGTTTACTTTGAAATAAGGAGGGTGCTCAGAGCAAGCCAAGGCGCCTGAATACTTGTGCATGGAATAATGGAATAGGACCTCAGTTCTATTTTGTTGGTTTTAAGAACCCGAGGTAATGATTAATAGGAACAGACAGGGGGCATTTTTATTGCGACGTTAGAGGTGAAATTCTTGGATCGTCGCAAAATTAACTACTGCGAAAGCATTTGCCAAGAATGTTT
217	Eukaryota	Opisthokonta	Metazoa	Arthropoda	Crustacea	Maxillopoda	Oithona	NA	TAGCGTATATTAAAGTTGTTGCGGTTAAAAAGCTCGTAGTTGGATCTCGGCGGGCAGGGGGTGGTTCGCTCTTCAGCGCTACTGCCCCGCTTTGCCCGTGTGATTGGCGGAGGTTTCGGGGTGCTCTTCGTTGAGTGACTCGGAGCGCCGTCAGGTTTACTTTGAAAAAATTAGAGTGCTCAAAGCAGGCTTTTCACGCTTGAATATTCGTGCATGGAATAATAATATAGGACCTTAGTACTATTTTGTTGGTTTGCGCACTGAGGTAATGATTAAGAGGGACAGTTGGGGGTATTTGTATTCCATTGTCAGAGGTGAAATTCTTGGATTTTTGGAAGACAAACTACTGCGAAAGCATTTACCAAGGATGTTT
218	Eukaryota	Alveolata	Ciliophora	Phyllopharyngea	Suctoria	Ephelotidae	Ephelota	Ephelota_mammillata	TAGCGTATATTAATGTTGTTGCAGTTAAAAAGCTCGTAGTTGAATTTAGAAGGGGAAGCCCTTCTGTTTGTCCTCACTCCTGCATCCGATAGTTGCTTGAGTGATCAAACTTTTACTGTGAGAAAACTAAAGTGCTCAAAGCAGGCTAACGCTTGAATATTAAAGCATGGAATAATAAAATAGGACTTTATTCATTTTATTGGTTATTGAATGAAGTAATGATTAACAGAAACAGTTGGGGGCATTCGTATTTAATTGTCAGAGGTGAAATTCTTGGATTTATTAAAGACGAACCAGTGCGAAAGCATTTGCCAATGATGTTT
219	Eukaryota	Opisthokonta	Metazoa	Arthropoda	Crustacea	Maxillopoda	Calanus	Calanus_helgolandicus	TAGCGTATATTAAAGTTGTTGTGGTTAAAAAGCTCGTAGTTGGATCTCGGCGGACTGAGGGCGGTTTGCTTGCTAGTATTACTGCCCTATAGTCCGTAGTTTTGCCAGAGGTTTCGAGGTGCTCTTAATCGAGTGTCCCGGGATGCTGGCAGGTTTACTTTGAAAAAATTAGAGTGCTCAAAGCAGGCTATTACGCCTGAATATTCGTGCATGGAATAATAGAATAGGAAGTCGTTTCTATTTTGTTGGTTTTCGGAAATCGACTTAATGATTAATAGGGACAGTCGGGGACATTTGTATTCAAACGACAGAGGTGAAATTCTTGGACCGTTTGAAGACAAACTACTGCGAAAGCATTTGCCAAGAATGTTT
220	Eukaryota	Alveolata	Dinoflagellata	Syndiniales	Dino-Group-II	Dino-Group-II-Clade-10-and-11	Dino-Group-II-Clade-10-and-11_X	Dino-Group-II-Clade-10-and-11_X_sp.	TAGCGTATATTAAAGTTGTTGCGGTTAAAAAGCTCGTAGTTGGATTTCTGTCGAAAACGGCCGGTCCGCACTATGTGCGTGTATCTGGTTCGGTTTTGGCATCCTCATGAAGAACGTAACTGCGCTTGATTGCGTGGTGCGGTATTCATGACTTTTACTTTGAGGAAATTAGAGTGTTCACGGCAGGCAAGCGCCTTGAATATATTAGCATGGAATAATAATATAGGATCTTGGTCCCATTTTGTTGGTTTCTGGAACTAAGATAATGATTAATAGGGATAATTGGGGGCATTCGTATTAACGCGTCAGAGGTGGAATTCTTGGATTGCGTTACGACGAACTACTGCGAAAGCATTTGCCAAGGATGTTT
221	Eukaryota	Stramenopiles	Ochrophyta	Bacillariophyta	Bacillariophyta_X	Polar-centric-Mediophyceae	Eucampia	Eucampia_sp.	TAGCGTATATTAAAGTTGTTGCAGTTAAAAAGCTCGTAGTTGAATTTCTGGTGGGAGTGTACAGTCCGACACTGAGTGTTGGTTCTTGTGTGTCTCCGGCCATCCTTGGAGTGAATCTGTCTGGCATTTAGTTGTTGGGCAGAGTATCTCCATCGTTTACTGTGAGGAAAGGAAAGTGTTCAAAGCAGGCTTACGCCGTTGAATCTTTTAGCATGGAATAATAAGATAGGATCTTGATACTATTTTGTTGGTTTGCGTGTCGAGATAATGATGAATAGGGACAGTTGGGGGTATTTGTATTCCATAGTCAGAGGTGAAATTCTTGTATTTATGGAAGACAAACTAATGCGAAAGCATCTACCAAGGATGTTT
222	Eukaryota	Stramenopiles	Ochrophyta	Bacillariophyta	Bacillariophyta_X	Polar-centric-Mediophyceae	Chaetoceros	Chaetoceros_debilis_2	TAGCGTATATTAAAGTTGCTGCAGTTAAAAAGCTCGTAGTTGGATTTCTAGCAAGGCACGAGAATATCCACCTATGGTGAATACTTCTCTCGCCTTGCTCTTCTTTAGTTGATGTCTCTGGCATTAAGTTGTCGGAGTCCTGAGACTAATCGTTTACTGTGAGAAAATTAGAGTGTTCAAAGCAGGCTTATGCCGTTGAATATATTAGCATGGAATAATAAGATAGGACTTCGGTACTATTTTGTTGGTTTGCGTACTGATGTAATGATAAATAGGGACTGGCGTGGGTATTCGTATTATGATGTCAGAGGTGAAATTCTTAGATTATCGTAAGACGAACGACTGCGAAAGCATTTACCAAGGATGTTT
223	Eukaryota	Opisthokonta	Metazoa	Arthropoda	Crustacea	Malacostraca	Euphausia	NA	TAGCGTATATTAAAGTTGTTGTGGTTAAAAGCTTGTACGCCGCCCGGCGTCTAATGCCGGCTTCTGAACGCTAAAGTCTATCGGCTTGGTCGGGGTGCTCTTCATCAAGTTTCCTGGGAGGCCGGCATGTTTACTTTGAAAAAAATGTTGGTGCTCAGAGCAGGCCAAGGCGCATGAATAATTGTGTATGGAATAATGGAATAGGACCTCGGTTCTATTTTATTGGTTTTAAGAGCCCGAGGTAATTCGTATTGCGACGTTAGATTTGAAATTCTTGGATTGTCGCAAGACGACCTACAGCGAAAGCATTTGCCTGGAATGTTT
224	Eukaryota	Opisthokonta	Metazoa	Craniata	Craniata_X	Teleostei	Salmo	Salmo_salar	TAGCGTATCTTAAAGTTGCTGCAGTTAAAAAGCTCGTAGTTGGATCTCGGGATCGAGCTGGCGGTCCGCCGCGAGGCGAGCTACCGCCTGTCCCAGCCCCTGCCTCTCGGCGCCCCCTCGATGCTCTTAACTGAGTGTCCCGCGGGGTCCGAAGCGTTTACTTTGAAAAAATTAGAGTGTTCAAAGCAGGCCCGGTCGCCTGAATACCGCAGCTAGGAATAATGGAATAGGACTCCGGTTCTATTTTGTGGGTTTTTCTTCTGAACTGGGGCCATGATTAAGAGGGACGGCCGGGGGCATTCGTATTGTGCCGCTAGAGGTGAAATTCTTGGACCGGCGCAAGACGGACGAAAGCGAAAGCATTTGCCAAGAATGTTT
225	Eukaryota	Alveolata	Dinoflagellata	Syndiniales	Dino-Group-I	Dino-Group-I-Clade-4	Dino-Group-I-Clade-4_X	Dino-Group-I-Clade-4_X_sp.	TAGCGTATATTAAAATTGTTGCGGTTAAAACGCTCGTAGTTGGATATCTGCCAAGGGGTTCCGGTCCTTCCCAGTGAAGAAAACACGGAACTCTTCTTGGCATTTGTTCAGGGAAGGTGTTTGCACTTTATTGTGTGTCACGTGATCTGAATTTTTACTTTGAGGAAATGAGAGTGTTCCAAGCAGGCTTTTGCCGTGAATATGATAGCATGGAATAATAGCATAGGACCCCTTTCCAAAGCTGTTGGTTTTTGGAACGAGGTAATCAAAATAAGGATAGTTGGGGGTATTCGTATTTAACTGTCAGAGGTGAAATTCTTGGATTTTTTAAAGACGAACTATTGCGAAGGCATCTGCCCAGGATGTTT
226	Eukaryota	Alveolata	Dinoflagellata	Dinophyceae	Suessiales	Suessiaceae	Pelagodinium	Pelagodinium_beii	TAGCGTATATTAAAGTTGTTGCGGTTAAAAAGCTCGTAGTTGGATTTCTGCTGAGGATGACCGGTCCGCCCTCCGGGTGAGTATCTGGCTCAGCCTTGGCATCTTCCTGAAGAACGTAACTGCACTTGACTGTGTGGTGCGGTATTTAGGACATTTACTTTGAGGAAATTAGAGTGTTTCAAGCAAGCGCACGCCTTGAATACATTAGCATGGAATAATAAGATAGGACCTCGGTTCTATTTTGTTGGTTTCTAGAGCTGAGGTAATGATTGATAGGGATAGTTGTGGGCATTCGTATTTAACTGTCAGAGGTGAAATTCTTGGATTTGTTAAAGACGGACTACTGCGAAAGCATTTGCCAAGGATGTTT
227	Eukaryota	Alveolata	Dinoflagellata	Syndiniales	Dino-Group-II	Dino-Group-II-Clade-10-and-11	Dino-Group-II-Clade-10-and-11_X	Dino-Group-II-Clade-10-and-11_X_sp.	TAGCGTATATTAAAGTTGTTGCGGTTAAAAAGCTCGTAGTTGGATTTCTGTCGAAGACGTCCGGTCCGCTCTATGAGCGTGTATCTGGTTCGGCTTTGGCATCCTCGTGGGGAACGCTACTGTGCTTGATTGCATGGTGCGGTATTCACGACTTTTACTTTGAGGAAATTAGAGTGTTCACGGCAGGCAAGCGCCTTGAATATATTAGCATGGAATAATAATATAGGACTTTGGTTCTATTTTGTTGGTTTCTAGAACTAAAGTAATGATTAATAGGGATAATTGGGGGCATTTGTACTATGATGTCAGAGGTGGAATTCTTGGATTATCATATGACAAACTACTGCGAAAGCATTTGCCAAGGATGTTT
228	Eukaryota	Rhizaria	Radiolaria	RAD-B	RAD-B_X	RAD-B-Group-I	RAD-B-Group-I_X	RAD-B-Group-I_X_sp.	TAGCGTATACTAACGTTGTTGCAGTTAAAAAGCTCGTAGTTGGATTTCTGTGTGGGTCAGCCGGCCGGCGCTTAGGCGTTGTAGCTAGGTTTGCCCCGCGCATCTTGTCGCAATTGCCACTGGCATTCACTTGTTGGTGTGCAGGACCGACTCGTTTACTTTGAGAAAATTAGAGTGTTCAAAGCAGGCTATTGCCTTGAATATGTTAGCATGGAATAATGATATAGGACTTTGGTTCTATTTTGTTGGTTGTTCGAGGACCGAAGTAATGATTGATAGGGACAGTTGGGGGCCTCAGTATTCTGAAGCGAGAGGTGAAATTCTTGGACCTTCGGAAGACTAACAACTGCGAAAGCATTGGCCTAGGATGTTCTCT
229	Eukaryota	Rhizaria	Radiolaria	RAD-C	RAD-C_X	RAD-C_XX	RAD-C_XXX	RAD-C_XXX_sp.	TAGCGTATACTAAAGTTGTTGCAGTTAAAAAGCTCGTAGTTGGATTTCTGTGCGCCGGTTGTTGGGCCTGCTCTATGAGGAGACTCCTTCACCGTCGTACATCCTGTTGGCAGACCCGCGCAGGGCATTTAGTTGTCGGCGTGGGGAGACCACTCGTTTACTTTGAGAAAATTAAAGTGTTCAAAGCAGGCAATCGCTTGAATACATTAGCATGGAATAATAGTATAGGACTTTGATCTTATTTGTTGGTTTTAAAGATCAAAGTAATGATTGATAGGGACAGTTGGGGGCATCAGTATTCTGAAGCGAGAGGTGAAATTCTTGGACCTTCGGAAGACTAACAACTGCGAAAGCATTTGCCAAGGATGTTCTCT
230	Eukaryota	Hacrobia	Cryptophyta	Cryptophyceae	Cryptomonadales	Cryptomonadales_X	NA	NA	TAGCGTATATTAAAGTTGTTGCGGTTAAAAAGCTCGTAGTTGGATTTCTGGAAAGGACGACCGGTCCACCCACTGGGTGAGAACATGGTTCGGCTTGACCATTTTCTTGGAGAACGCTGCTGCGCTTCAATGTGTGGGGTGGTAACCAAGACTTTTACTTTGAGGAAATTAGAGTGTTTCAAGCAGGCCTACGTTTGAATACATTAGCATGGAATAATGGAATAGGACTTTGGTGCTATTTTGTTGGTTTATGGGACCGAAGTAATGATTAACAGGGACAGTTGGGGCCGTTTATATTTCGTTGTCAGAGGTGAAATTCTTGGATTTACGAAAGATAAACTTCTGCGAAAGCATTCGGCAAGGATGTTT
231	Eukaryota	Opisthokonta	Metazoa	Arthropoda	Crustacea	Malacostraca	Euphausia	Euphausia_superba	TAGCGTATATTAAAGTTGTTGCGGTTAAAAAGCTCGTAGTTGGATCTCAGTTCTGGACCGACGGTACGCCGCCCGGCGTCTACTGTCGGCTTCCGAATGCTAAAGCATGTCGGCTCGGTCGGGGTGCTCTTCATGGAGTGTCCCGGGCGGCCGGCATGTTTACTTTGAAAAAATTAGGGTGCTCAGAGCAGGCCAAGGTGCCTGAATACTTGTGCATGGAATAATGGAATAGGACCTCGATTCTATTTTGTTGGTTTTAAGAGCCCGAGGCAATGATTAATAGGAACAGACGGGGGCATTCGTATTGCGACGTTAGAGGTGAAATTCTTGGATCGTCGCAAGACGAACTACTGTGAAAGCATTTGCCAAGAATGTTT
232	Eukaryota	Opisthokonta	Choanoflagellida	Choanoflagellatea	Acanthoecida	Stephanoecidae_Group_H	Stephanoecidae_Group_H_X	Stephanoecidae_Group_H_X_sp.	TAGCGTATATTAAAGTTGTTGCAGTTAAAAAGCTCGTAGTTGGATTTCTGTTCTCGAGGATCGGTCCGCCTCACGGTGAGCACTGGTTTTTCTTGGGGACATCCTCTCGAAGGCGGGTGGTGCACTTAATTGTGTGCTGCTTGGATTCGGGACCTTTACTTTGAAAAAATTAGAGTGTTCAAAGCAGGCGTCGGCTTGAATACATTAGCATGGAATAATGGAATAGGACTTTGGTTCTATTTTGTTGGTTTCTAGGACCGAAGTAATGATTAATAGGGACAGTTGGGGGCATTAGTATTTAATTGTCAGAGGTGAAATTCTTGGATTTATGAAAGACTAACTACTGCGAAAGCATTTGCCAAGGATGTTT
233	Eukaryota	Alveolata	Dinoflagellata	Dinophyceae	Gymnodiniales	Gymnodiniaceae	Gyrodinium	NA	TAGCGTATATTAAAGTTGTTGCGGTTAAAAAGCTCGTAGTTGGATTTCTGCTGAGGACGACCGGTCCGCCCTCCGGGTGAGCATCTGGTTCGGCCTTGGCATCTTCTTGGTGAACGTAGCTGCACTTGACTGTGTGGTGCGGTACCCAGGACTTTTACTTTGAGGAAATTAGAGTGTTTCAAGCAGGCATACGCCTTGAATACATTAGCATGGAATAATAAGATAGGACCTCGGTTCTATTTTGTTGGTTTCTAGAGCTGAGGTAATGATTAATAGGGATAGTTGGGGGCATTCGTATTTAACTGTCAGAGGTGAAATTCTTGGATTTGTTAAAGACGGACTACTGCGAAAGCATTTGCCAAGGATGTTT
234	Eukaryota	Rhizaria	Cercozoa	Filosa-Thecofilosea	Ebriida	Ebriidae	Ebria	Ebria_tripartita	TAGCGTATATTAAAGTTGTTGCAGTTAAAAAGCTCGTAGTTGGATTTCTGGTTTGATGCCCTGGCCCGCTGCTATTTTAGTAGTGTGTGCCGGTTGTGCGTCTGCCATCCTTCTAGGGAACGTTCCTTCTCTTCACTGAGCCGGGTTCGTGATCTAGATCGTTTACTTTGAAAAAATTAGAGTGTTTAAAGCAGGCTTTTGCTATGAATACATTAGCATGGAATAATAATCTAGGACTTCGGTGCTATTTTGTTGGTTTCTGGAACTGAAGTAATGATTGATAGGGATAGTTGGGGGTGCTAGTATTGAGCGGCCAGAGGTGAAATTCTTGGATTCGCTCAAGGCTAACTTATGCGAAAGCATTCACCAAGGATGTCTTCT
235	Eukaryota	Stramenopiles	Ochrophyta	Bacillariophyta	Bacillariophyta_X	Radial-centric-basal-Coscinodiscophyceae	Leptocylindrus	Leptocylindrus_sp.	TAGCGTATATTAAAGTTGTTGCAGTTAAAAAGCTCGTAGTTGGATTTCTGGTGCATTCCACTGGCCTATTGGTTAACTCCAACTTGGCTCATTTGGAATACGCCATCTTTAGGCAGACCCGTCGTGGCATTAGGTTGTCGTGATGGTTACGCCTATCGTTTACTGTGAAGAAATTAGGGTGTTCAAAGCAGGCTTATGCCATGAATACGTTAGCATGGAATAATGAGATAGGATTTCGGTACTATTTTGTTGGTTTGTGTACGGAAATAATGATTAACAGGAACAGTGTTGTGGGTATTCGTATTTCGTTGTCAGAGGTGAAATTCTTGGATTTACGAAAGACGAACGACTGCGAAAGCATTTACCAAGGATGTTT
236	Eukaryota	Opisthokonta	Metazoa	Arthropoda	Crustacea	Malacostraca	Euphausia	NA	TAGCGTATATTAAAGTTGTTGCGGTTAAAAAGCTCGTAGTTGGATCTCAGTTCCGGACCGACGGTACGCCGCCCGGCGTCTACTGTCGGCTTCCGAACGCTAAAGCCCGTCGGCTCGGTCGGGGTGCTCTTCATCGAGTGTCCCGGGCGGCCGGCATGTTTACTTTGAAAAAATTAGGGTGCTCAGAGCAGGCCAAGGCGCCTGAATACTTGTGCATGGAATAATGGAATAGGACCTCGGTTCTATTTTGTTGGTTTTAAGAGCCCGAGGTAATGATTAATAGGAACAGACTACTGCGAAAGCATTTGCCAAGAATGTTT
237	Eukaryota	Opisthokonta	Metazoa	Arthropoda	Crustacea	Maxillopoda	Oithona	Oithona_similis	TAGCGTATATTAAAGTTGTTGCGGTTAAAAAGCTCGTAGTTGGATCTCGGCGGGCAGGGGGTGGTTCGCTCTTCAGCGCTACTGCCCCGCTTTGCCCGTGTGATTGTCGGAGGTTTCGGGGTGCTCTTCGTTGAGTGACTCGGAGCGCCGTCAGGTTTACTTTGAAAAAATTAGAGTGCTCAAAGCAGGCTTTTCACGCTTGAATATTCGTGCATGGAATAATGGAATAGGAACTCGTTTCTATTTTGTTGGTTTTCGGAAATCGAGTTAATGATTAACAGGGACAATTGGGGGCATTAGTATTCAGACGACAGAGGTGAAATTCTTGGACCGTCTGAAGACTGACTACTGCGAAAGCATTTGCCAAGAGTGTTT
238	Eukaryota	Alveolata	Dinoflagellata	Syndiniales	Dino-Group-II	Dino-Group-II-Clade-10-and-11	Dino-Group-II-Clade-10-and-11_X	Dino-Group-II-Clade-10-and-11_X_sp.	TAGCGTATATTAAAGTTGTTGCGGTTAAAAAGCTCGTAGTTGGATTTCTGTCGAGAACGGCCGGTCCGCACTATGTGCGTGTATCTGGTTCGGTCTTGGCATCCTCTTGGAGAACGTAACTGCGCTTGATTGCGTGGTGCGGTATTCAAGAATTTTACTTTGAGGAAATTAGAGTGTTCACGGCAGGCAAGCGCCTTGAATATATTAGCATGGAATAATAATATAGGATCTCGGTTCTATTTTGTTGGTTTATAGAATCAGGATAATGATTAATAGGGATAATTGGGGGCATTTGTATTAACGCGTCAGAGGTGGAATTCTTGGATTGCGTTACGACAAACTACTGCGAAAGCATTTGCCAAGGATGTTT
239	Eukaryota	Alveolata	Dinoflagellata	Dinophyceae	Peridiniales	Thoracosphaeraceae	Pentapharsodinium	Pentapharsodinium_sp.	TAGCGTATATTAAAGTTGTTGCGGTTAAAAAGCTCGTAGTTGGATTTCTGCTGAGGACGACCGGTCCGCCCTCTGGGTGAGTATCTGGTTCGGCCTGGGCATCTTCTTGGAGAGCGTAGCTGCACTTGACTGTGTGGTGCGGTATCCAGGACTTTTACTTTGAGGAAATTAGAGTGTTTCAAGCAGGCACACGCCTTGAATACATTAGCATGGAATAATAAGATAGGACCTTGGTTCTATTTTGTTGGTTTCTAGAGCTGAGGTAATGATTAATAGGGATAGTTGGGGGCATTCGTATTTAACTGTCAGAGGTGAAATTCTTGGATTTGTTAAAGACGGACTACTGCGAAAGCATTTGCCAAGGATGTTT
240	Eukaryota	Opisthokonta	Choanoflagellida	Choanoflagellatea	Acanthoecida	Stephanoecidae_Group_D	Stephanoecidae_Group_D_X	Stephanoecidae_Group_D_X_sp.	TAGCGTATATTAAAGTTGTTGCAGTTAAAAAGCTCGTAGTTGGACTTCTGATGTGGGACTGCGCCCCGGTATTTTGCCGTTGGGTGCGGGCTCGCGTCTTCCTCTCGTAGTTGGATGGTGCACTTAACTGGGTGCCTTCTGAATATGGGACCTTTACTTTGAAAAAATTAGAGTGTTCAAAGCAGGCAATCGCTTGAATACATTAGCATGGAATAATAGAATAGGACTTTGGTTCTATTTTGTTGGTTTCTAGGACCGAAGTAATGATTAATAGGGACAGTTGGGGGCATTAGTATTTAATTGTCAGAGGTGAAATTCTTGGATTTATGAAAGACTAACTACTGCGAAAGCATTTGCCAAGGATGTTT
241	Eukaryota	Alveolata	Dinoflagellata	Dinophyceae	Dinophyceae_X	Dinophyceae_XX	Dinophyceae_XXX	Dinophyceae_XXX_sp.	TAGCGTATATTAAAGTTGTTGCGGTTAAAAAGCTCGTAGTTGGATTTCTGCCGAGGACGACCGGTCCGCCCACTGGGTGAGTATCTGGGACGACCTGGGCATCCTTCCAGAGAATGTGTCTGCTCTTGACTGAGTGGTGCAGTATCTGGAACTTTTACTTTGAGGAAATTAGAGTGTTTCAAGCAGGCATACGCCTTGAATACATTAGCATGGAATAATAAGATAGGACCTCGGTTCTATTTTGTTGGTTTCTAGAGCTGAGGTAATGATTAATAGGGATAGTTGGGGGCATCCATATTTAACTGTCAGAGGTGAAATTCTTGGATTTGTTAAAGATGAACTACTGCGAAAGCATTTGCCAAGGATGTTT
242	Eukaryota	Opisthokonta	Metazoa	Arthropoda	Crustacea	Malacostraca	NA	NA	TAGCGTATATTAAAGTTGTTGCGGTTAAAAAGCTCGTAGTTGGATCTCAGTTCCGGACCGACGGTACGCCGCCCGGCGTCTACTGTCGGCTTCCGAACGCTAAAGCCCGTCGGCTCGGTCTGGGTGCTCTTCTTCGAGTGTCCCGGGTAGCCGGCATATTTACTTTGAAAAAATGTGGGTGCTCAGAGCAGGCCAAGACGCCTGAATACTTGTGCATGGATTAATGGAATAGGACCTCGGTTTTATTTTATTGGTTTTAAGAGCCAGAGGTAATGATTAATAGGAGCAGACGGGGGCATTTGTATTGCGACGTTAGAGGTGAAATTCTTGGATCGTCGCAATACGAACTACTGCGAAAGCATTTGCCAAGAATGTTT
243	Eukaryota	Archaeplastida	Chlorophyta	Chloropicophyceae	Chloropicales	Chloropicaceae	Chloroparvula	Chloroparvula_pacifica	TAGCGTATATTTAAGTTGTTGCAGTTAAAAAGCTCGTAGTTGGATTTCGGGCCCAGGTGACCGGTCCGCCGTTTCGGTGTGCACTGGTTAGCTCGGTCTTTCTGCCGGGGACACGCTCCGTCTTAATTGCCGGACGTGGAGTCGGCGATGTTACTTTGAAAAAATTAGAGTGTTCAAAGCAGGCTTACGCTCTGAATACTATAGCATGGAATAACACGATAGGACTCCGAGCCTATTTTGTTGGTCTTCGGGACCGGAGTAATGATTAAGAGGGACAGTTGGGGGCATTCGTATTACGGTGTCAGAGGTGAAATTCTTGGATTTCCGTAAGACGAACTTCTGCGAAAGCATTTGCCAAGGATGTTT
244	Eukaryota	Hacrobia	Telonemia	Telonemia_X	Telonemia_XX	Telonemia-Group-2	Telonemia-Group-2_X	Telonemia-Group-2_X_sp.	TAGCGTATATTAAAGTTGTTGCAGTTAAAAAGCTCGTAGTTGGAGTTCAGAGTGAGCTCAGCCGGTCCGCCTCATGGGTGAGTACTGGTCGACTCTCTCTTGTTTGTGAATCCCGCCCGGAGTTAATTCTTCGGGATGTGGAGTTCACATCGTTTACCTTGAAAAAATTAGAGTGTTCAAAGCAGGCGTTTGCTTGAATATATTAGCATGGAATAATGGAATAGGACCCTGGTTCTATTTTGTTGGTTTTGAGAACCAGAGTAATGATTAATAGGGATAGTTGGGGGCATTCATATTTCATTGTCAGAGGTGAAATTCTTGGATTTATGAAAGATGAACTTCTGCGAAAGCATTTGCCAAGGATGTTT
245	Eukaryota	Alveolata	Dinoflagellata	Syndiniales	Dino-Group-I	Dino-Group-I-Clade-3	Dino-Group-I-Clade-3_X	Dino-Group-I-Clade-3_X_sp.	TAGCGTATATTAAAATTGTTGCGGTTAAAACGCTCGTAGTTGGATATTTGTTGAGAACTGCCGGTCTACCCCAGTGGTCAGCACACGGTTTGTTCTCGGCACTTTCCTGGGGAGAGTGTTTGCACTTCACTGTGTGGCACATGATCCAGAACTTTTACTTTGAGGAAATGAGAGTGTTTCAAGCAGGCGCCTGTCGTGAATACGTTAGCATGGAATAATAGCATGGGACCGCGGTCTGAAGCTGTTGGTTTTTGGGCCGTGGTAATAAAAATAGGGATAGTTGGGGGTATTCGTATTTAACTGTCAGAGGTGAAATTCTTGGATTTTTTAAAGACGGACTACTGCGAAAGCATCTGCCCAGGATGTTT
246	Eukaryota	Hacrobia	Haptophyta	Prymnesiophyceae	Prymnesiales	Chrysochromulinaceae	Chrysochromulina	Chrysochromulina_sp.	TAGCGTATATTAAAGTTGTTGCAGTTAGAACGCTCGTAGTCGGATTTCGGGGCGGGCCGACCGGTCTGCCGATGGGTACGCACTGGTCGGCGCGTCCTTCCTTCCGGAGACCGTGCCTACTCTTAACTGAGCGGGGGCGGGAGACGGATCGTTTACTTTGAAAAAATCAGAGTGTTTCAAGCAGGCAGCTCGCTCTTGCATGGATTAGCATGGGATAATGAAATAGGACTTTGGTGCTATTTTGTTGGTTTCGAACACCGAAGTAATGATTAACAGGGACAGTCAGGGGCACTCGTATTCCGCCGAGAGAGGTGAAATTCTCAGACCAGCGGAAGACGAACTACTGCGAAAGCATTTGCCAGGGATGTTT
247	Eukaryota	Rhizaria	Cercozoa	Filosa-Thecofilosea	Cryomonadida	Cryothecomonas-lineage	Cryothecomonas-lineage_X	Cryothecomonas-lineage_X_sp.	GAGCGTATATTAAAGTTGTTGCAGTTAAAAAGCTCGTAGTTGGATTTCTGGTACAACGCGCCTGGCCCGCTTTTGTGAGTGCCGGTGCGCGTTTGCCATCCTTCTAGAAAACGTCTCTACTCGGGCAACTGGGCCGGATTCGCGATCTAGATCTTTTACTTTGAAAAAATTAGAGTGTTTAAAGCAGGCTATTGCCTTGAATACATTAGCATGGAATAATAATCTAGGACTTCGGTTCTATTTTGTTGGTTCTTAGTACTGAAGTAATGATTGATAGGGATAGTTGGGGGTGCTAGTATTGGCCGGCCAGAGGTGAAATTCTTGGATTCGGTCAAGACTAACTTATGCGAAAGCATTCACCAAGGATGTCTTCT
248	Eukaryota	Alveolata	Dinoflagellata	Syndiniales	Dino-Group-I	Dino-Group-I-Clade-2	Dino-Group-I-Clade-2_X	Dino-Group-I-Clade-2_X_sp.	TAGCGTATATTAAAGTTGTTGCGGTTAAAACGCTCGTAGTTGGGTTTCTGTCAGGAACAACCGGTCTGTCCTGAGTGTCAAGTCACTGGTTCGTAACTGCCATCTTCTTGGGGAACGGGTGCGCACTTCACTGTGCGATCTGGAAACCTTGACGTTTACTTTGAGGAAATGAGAGTGCTTCAAGCGGGTGTTCGCCACGAATATGTTAGCATGGAATAATAGTACTGGACCTCGGATCACAGCTGTTGGTTGCTGGAATTGGGGTGAGGGTAAACAGGGACAGTTGGGGGCATTCGTATTTAACTGTCAGAGGTGAAATTCTTGGATTTGTTAAAGACGGACTACTGCGAAAGCATCTGCCAAGGATGTTT
249	Eukaryota	Opisthokonta	Metazoa	Arthropoda	Crustacea	Maxillopoda	Oithona	Oithona_similis	TAGCGTATATTAAAGTTGTTGCGGTTAAAAAGCTCGTAGTTGGATCTCGGCGGGCAGGGGGTGGTTCGCTCTTCAGCGCTACTGCCCCGCTTTGCCCGTGTGATTGGCGGAGGTTTCGGGGTGCTCTTCGTTGAGTGACTCGGAGCGCCGTCAGGTTTACTTTGAAAAAATTAGAGTGCTCAAAGCAGGCTTTTCACGCTCGAATATTCGTGCATGGAATAATGGAATAGGAACTCGTTTCTATTTTGTTGGTTTTCGGAAATCGAGTTAATGATTAACAGGGACAATTGGGGGCATTAGTATTCAGACGACAGAGGTGAAATTCTTGGACCGTCTGAAGACTGACTACTGCGAAAGCATTTGCCAAGAGTGTTT
250	Eukaryota	Stramenopiles	Pseudofungi	MAST-1	MAST-1C	MAST-1C_X	MAST-1C_XX	MAST-1C_XX_sp.	TAGCGTATATTAATGTTGTTGCAGTTAAAAAGCTCGTAGTTGGATTTCTGGTGGGAGCGGCCGGTCCGCCGCAAGGTGTGTACTTGGTTGTCTCCTGTCATCCTTGTGGGAACTGCTCTGGCATTAAGTTGTCGGGGTTAGGGAACACATCGTTTACTGTGAAAAAATTAGAGTGTTTAAAGCAGGCTTATGCCGTTGAATACATTAGCATGGAATAATAAGATAGGACTTTGGCATCTATTTTGTTGGTTTGCACACCAAGGTAATGATTAATAGGGATAGTTGGGGGTATTCGTATTTAATTGTCAGAGGTGAAATTCTTGGATTTATGAAAGACGAACTTCTGCGAAAGCATTTACCAAAGATGTTT
251	Eukaryota	Stramenopiles	Ochrophyta	Bolidophyceae	Parmales	Triparmaceae	Triparma	Triparma_pacifica	TAGCGTATATTAAAGTTGTTGCAGTTAAAAAGCTCGTAGTTGGATTTCTGGTGAGTTCGTTTGGCCGGCCGTAAAGGTCTGTGCCGAAATGTTATTCGCCATCCTTGGTGTAATCTTGTCCGCCATTAAGTTGTGTGGGCTTGAGGATGCCATCGTTTACTGTGAAAAAATTAGAGTGTTCAAAGCAGGCTTATGCCGTTGAATACATTAGCATGGAATAATAAGATAGGACCCTGGTACTATTTTGTTGGTTTGCGTACCTAGGTAATGATTAATAGGGACAGTTGGGGGTATTTGTATTCCGTTGTCAGAGGTGAAATTCTTGGATTTACGGAAGACAAACTACTGCGAAAGCATTTACCAAGGATGTTT
252	Eukaryota	Stramenopiles	Opalozoa	MAST-3	MAST-3L	MAST-3L_X	MAST-3L_XX	MAST-3L_XX_sp.	TAGCGTATATTAAAGTTGTTGCAGTTAAAAAGCTCGTAGTTGGATTTCTGGACTGGGCGGCCGGTCCGCGACATGTTCGTGTGTACCTGGTGTGCTTAGTCCATCCTTGATGGGAACGATGGTCACCGTTAATTCGGTGCTGTCGGGAACATCATCGTTTACTGTGAGAAAAATAGAGTGTTTAAAGCAGGCGTTTGCTCTGAATACGTTAGCATGGAATAATAAGATAGGACTTTGGTGCTATTTTGTTGGTTGCAGCCCAAGGTAATGATTAATAGGGACAGTTGGGGGTATTCATATTTAATTGTCAGAGGTGAAATTCTTGGATTTATGAAAGATGAACTTATGCGAAAGCATTTACCAAGGATGTTT
253	Eukaryota	Alveolata	Dinoflagellata	Dinophyceae	Gymnodiniales	Gymnodiniaceae	Gyrodinium	NA	TAGCGTATATTAAAGTTGTTGCGGTTAAAAAGCTCGTAGTTGGATTTCTGCTGAGGACGACCGGTCCGCCCTCAGGGTGAGTATCTGGCTTGGCCTTGGCATCTTCTTGGAGAACGTAGCTGCACTTGACTGTGTGGTGCGGTATCCAGGACTTTTACTTTGAGGAAATTAGAGTGTTTCAAGCAGGCACACGCCTTGAATACATTAGCATGGAATAATAAGATAGGACCTTGGTTCTATTTTGTTGGTTTCTAGAGCTGAGGTAATGATTAATAGGGATAGTTGGGGGCATTCGTATTTAACTGTCAGAGGTGAAATTCTTGGATTTGTTAAAGACGGACTACTGCGAAAGCATTTGCCAAGGATGTTT
254	Eukaryota	Alveolata	Dinoflagellata	Dinophyceae	NA	NA	NA	NA	TAGCGTATATTAAAGTTGTTGCGGTTAAAAAGCTCGTAGTTGGATTTCTGCCGAGGACGTCCGGTCCGCCCTCTGGGTGAGTACATGGCACGGCCTGGGCATCTTCTTGGGGAACGTATCTGCACTTGACTGTGTGGTGCGGTATCCAGGACTTTTACTTTGAGGAAATTAGAGTGTTTCAAGCAGGCACACGCCTTGAATACATTAGCATGGAATAATAAGATAGGACCTCGGTTCTATTTTGTTGGTTTCTAGAGCTGAGGTAATGATTAATAGGGATAGTTGGGGGCATTCGTATTTAACTGTCAGAGGTGAAATTCTTGGATTTGTTAAAGACGGACTACTGCGAAAGCATTTGCCAAGGATGTTT
255	Eukaryota	Stramenopiles	Ochrophyta	Bacillariophyta	Bacillariophyta_X	Polar-centric-Mediophyceae	Skeletonema	Skeletonema_marinoi	TAGCGTATATTAAAGTTGTTGCAGTTAAAAAGCTCGTAGTTGGATTTCTGGCAGGAGTGACTGACCACAAACTCTGTTTGTGAGTTGTGTCATTCTGGCCATCCTTGGTAAGATCCTTTTTGGCATTAAGTTGTCGGGAAGGGGATGACCATCGTTTACTGTGAAAAAATTAGAGTGTTTAAAGCAGGCTTATGCCGTTGAATATATTAGCATGGAATAATAAGATAGGACTTTGAGTCTATTTTGTTGGTTTGCGAGTCAAAGTAATGATTAATAGGGACAGTTGGGGGTATTCGTATTTCATTGTCAGAGGTGAAATTCTTGGATTTCTGAAAGACGAACTACTGCGAAAGCATTTACCAAGGATGTTT
256	Eukaryota	Alveolata	Dinoflagellata	Dinophyceae	Peridiniales	Heterocapsaceae	Heterocapsa	NA	TAGCGTATATTAAAGTTGTTGCGGTTAAAAAGCTCGTAGTTGGATTTCTGCCGAGGACGACCGGTCCGCCCTCTGGGTGAGCATCTGGCTCGGCCTGGGCATCTTCTTGGAGAACGTATCTGCACTTGACTGTGTGGTGCGGTATTCAGGACTTTTACTTTGAGGAAATTAGAGTGTTTCAAGCAGGCACACGCCTTGAATACATTAGCATGGAATAATAAGATAGGACCTCGGTTCTATTTTGTTGGTTTCTAGATCTGAGGTAATGATTAATAGGGATAGTTGGGGGCATTCGTATTTAACTGTCAGAAGTGAAATTCTTGGATTTGTTAAAGACGGACTACTGCGAAAGCATTTGCCAAGGATGTTT
257	Eukaryota	Archaeplastida	Chlorophyta	Chloropicophyceae	Chloropicales	Chloropicaceae	Chloroparvula	Chloroparvula_pacifica	TAGCGTATATTAAAGTTGTTGCAGTTAAAAAGCTCGTAGTTGGATTTCGGGCCCAGGTGACCGGTCCGCCGTTTCGGTGTGCACTGGTTAGCTCGGTCTTTCTGCCGGGGACACGCTCCGTCTTAATTGCCGGACGTGGAGTCGGCGATGTTACTTTGAAAAAATTAGAGTGTTCAAAGCAGGCTTACGCTATGAATACTATAGCATGGAATAACACGATAGGACTCCGAGCCTATTTTGTTGGTCTTCGGGACCGGAGTAATGATTAAGAGGGACAGTTGGGGGCATTCGTATTACGGTGTCAGAGGTGAAATTCTTGGATTTCCGTAAGACGAACTTCTGCGAAAGCATTTGCCAAGGATGTTT
258	Eukaryota	Rhizaria	Cercozoa	Filosa-Thecofilosea	Filosa-Thecofilosea_X	Mataza-lineage	Mataza-lineage_X	Mataza-lineage_X_sp.	GAGCATATATTAAAGTTGTTGCAGTTAAAAAGCTCGTAGTTGGATTTCTGGCATGATGCGCCTGGCCCGCCTCGATTACGAGTGTGTGTGCGAGTGCGCGTCTGCCATCCATTTGCAGAACATTTCTACCCTTCATTGGGCCGGATATGTGATGTAAATCTTTTACTTTGAAAAAATTAGAGTGTTTAAAGCAGGCATTTGCTATGAATACATTAGCATGGAATAATAACTTAGGACTTCGGTTCTATTTTGTTGGTTTCTAGAACTGAAGTAATGATTGATAGGGATCGTTGGGGGTGCTAGTATTGAGCGGCCAGAGGTGAAATTCTTGGATTCGCTCAAGACTAACTTATGCGAAAGCATTCACCAAGGAGGTCTTCT
259	Eukaryota	Opisthokonta	Metazoa	Arthropoda	Crustacea	Malacostraca	Euphausia	NA	TAGCGTATATTAAAGTTGCTATGGTTAAAAAGCTCGTAGTTGGATCTCAGTTCCGGACCAACGGTACGCCGCCCGGCGTCTACTGTTGGCTCAGTCGGGGTACTCTTCATTGAGTGTCCCGGGCGGCCGGCATGTTTACTTTGAAAAAATTAGGGTGCTCAGAGCAGGCCAAGGCGCCTGAATACTTGTGCATGGAATAATAGAATAGGACCTCGGTTCTATTTTGTTGGTTTTAAGAGCCCGAGGTAATGATTAATAGGAACAGATGGGGGCATTCATATTGCAACGTTAGAGGTGAAATTCTTGGAACATTGCAAGACGAACTACTGCAAAAGCATTTGCCAAGAATTTTT
260	Eukaryota	Alveolata	Dinoflagellata	Dinophyceae	Peridiniales	Heterocapsaceae	Heterocapsa	Heterocapsa_triquetra	TAGCGTATATTAAAGTTGTTGCGGTTAAAAAGCTCGTAGTTGGATTTCTGCCGAGGACGACCGGTCCGCCCTCTGGGTGAGTATCTGGCTCGGCCTGGGCATCTTCTTGGAGAACGTAACTGCACTTGACTGTGTGGTGCGGTATTCAGGACTTTTACTTTGAGGAAATTAGAGTGTTTCAAGCAGGCACACGCCTTGAATACATTAGCATGGAATAATAAGATAGGACCTCGGTTCTATTTTGTTGGTTTCTAGATCTGAGGTAATGGTTAATAGGGATAGTTGGGGGCATTCGTATTTAACTGTCAGAGGTGAAATTCTTGGATTTGTTAAAGACGGACTACTGCGAAAGCATTTGCCAAGGATGTTT
261	Eukaryota	Alveolata	Dinoflagellata	Dinophyceae	Gymnodiniales	Gymnodiniaceae	Gymnodinium	Gymnodinium_sp.	TAGCGTATATTAAAGTTGTTGCGGTTAAAAAGCTCGTAGTTGGATTTCTGCTGAGGACGATCGGTCCGCCCTCTGGGTGAGCATTGACTCGGCCTTGGCATCTTCTTGGAGAACGCTACTGCACTTGACTGTGTGGTGCGGTATCCAGGACTTTTACTTTGAGGAAATTAGAGTGTTTCAAGCAGGCGCACGCCTTGAATACATTAGCATGGAATAATAAGATAGGACCTTGGTTCTATTTTGTTGGTTTCTAGAGCTGAGGTAATGATTAATAGGGATAGTTGGGGGCATTCGTATTTAACTGTCAGAGGTGAAATTCTTGGATTTGTTAAAGACGGACTACTGCGAAAGCATTTGCCAAGAATGTTT
262	Eukaryota	Alveolata	Dinoflagellata	Dinophyceae	Gonyaulacales	Pyrocystaceae	Pyrocystis	Pyrocystis_sp.	AAGCATAGATTAAAGTTGTTGCGGTTAACAAGCTCGTAGTTGGACTTCTGCTGGGGCTGGCTGGTCTACCCAATGGGTGAGTATCTGGTGTAGCCTGGGCATATGTTTCAAATATGCAACTGCACTTGACTGTGTGGTGTGATAGTTATCGCTGTTACTTTGATTCCACACAGGCGAATGCCTTGAATATGTGAGCATGGAATAATGTTTCAAGGATTTGGTTTGTGTTGGTGTTTAAAACCAAGGTAATGATGAAGAGGGATAGTTGGGGGCGCTTGTATTTAATTGACAAAGGTGAAATTCTTGGATTAATTAAAGACAAACTAATGCGAAAGCATTTGCCAACAATGTGT
263	Eukaryota	Alveolata	Dinoflagellata	Syndiniales	Dino-Group-II	Dino-Group-II-Clade-21	Dino-Group-II-Clade-21_X	Dino-Group-II-Clade-21_X_sp.	TAGCGTATATTAAAGTTGTTGCGGTTAAAAAGCTCGTAGTTGGATTTCTGTTGAGGTTGGGCGGTCCGCACTTCGTGCGTGTATCTGTTTTGACCTTGGCATCCTTTCAAGGAACGGTTCTGCGCTTAATTGCGTGGTCCGGTACTTGAAACTTTTACTTTGAGGAAATTAGAGTGTTCACGGCAGGCTAACGCCTTGAATATATTAGCATGGAATAATAATATAGGATCTTGGGTCTATTTTGTTGGTTTCTAGAGCTAAGATAATGATTAATAGGGACAATTGGGGGCATTCGTATTAACACGTCAGAGGTGGAATTCTTGGATTGTGTTACGACGAACTACTGCGAAAGCATTTGCCAAGGATGTTT
264	Eukaryota	Archaeplastida	Chlorophyta	Mamiellophyceae	Dolichomastigales	Dolichomastigaceae	Dolichomastigaceae-B	Dolichomastigaceae-B_sp.	TAGCGTATATTTAAGTTGTTGCAGTTAAAAAGCTCGTAGTTGGATTTTGGGTGCGGCAGGCCGGTCCGCCGTTTCGGTGTGCACTGGCAGGCGGCATCTTTCTGTAGAGGACGCGCTCCTGGTCTTTATCTGATCGGGACGCGGAGTCGGCGCAGTTACTTTGAAAAAATTAGAGTGTTCAAAGCGGGCCTACGCTTGAATATATTAGCATGGAATAACACCATAGGACTCCTGTCCTATTCTGTTGGTCTTCGGGATGGGAGTAATGATTAAGAGGAACAGTTGGGGGCATTCGTATTTCATTGTCAGAGGTGAAATTCTTGGATTTATGAAAGACGAACTTCTGCGAAAGCATTTGCCAAGGATGTTT
265	Eukaryota	Opisthokonta	Metazoa	Arthropoda	Crustacea	Maxillopoda	Maxillopoda_X	Maxillopoda_X_sp.	TAGCGTATATTAAAGTTGTTGCGGTTAAAAAGCTCGTAGTTGGATCTCGGCAGGTAGGGGGCGGTTCGTTTCTGACGGCACTGCCCCATTTACCTGTGTTTTTGACGGAGGTTTCAAGGTGGCTTTAAACGGCTGTCTTGGTACGCCGTCAGGTTTACTTTGAAAAAATTAGAGTGCTCAAAGCAGGCTACAAAGCTTGAATATTTGTGCATGGAATAATGGAATAGGAAGTCGTTTCTATTTTTTTTGGTTTTCGGAAATTGACTTAATGATTAATAGGGACAGCCGGGGGCATTAGTACTCAGACGACAGAGGTGAAATTCTTGGACCGTTTGAGGACTAACTACTGCGAAAGCATTTGCCAAGAGTGTTT
266	Eukaryota	Stramenopiles	Ochrophyta	Bacillariophyta	Bacillariophyta_X	Raphid-pennate	Fragilariopsis	Fragilariopsis_sublineata	TAGCGTATATTAAAGTTGTTGCAGTTAAAAAGCTTGTAGTTGGATTTGTGGTGTGTCCAGTCGGCCTTTGCTCTTTGAGTGATAGTGCTGCACTGGTCTGCCATGTTTGGGTGGAATCTGTGTGGCATTAAGTTGTCGTGCAGGGGATGCCCATCGTTTACTGTGAAAAAATTAGAGTGTTCAAAGCAGGCTTATGCCTTGAATATATTAGCATGGAATAATAATATAGGACCTTAGTACTATTTTGTTGGTTTGCGCACTGAGGTAATGATTAAGAGGGACAGTTGGGGGTATTTGTATTCCATTGTCAGAGGTGAAATTCTTGGATTTTTGGAAGACAAACTACTGCGAAAGCATTTACCAAGGATGTTT
267	Eukaryota	Alveolata	Dinoflagellata	Syndiniales	Dino-Group-II	Dino-Group-II-Clade-14	Dino-Group-II-Clade-14_X	Dino-Group-II-Clade-14_X_sp.	TAACGTATATTAAAGTTGTTGCGGTTAAAAAGCTCGTAGTTGGATTTCTGTTGAAAGCGATCGGTCCCCTCTCTGAGGGCGTATCTGACTCGCTTTTGGCATCCTCCTGTAGCACGTTTCTGTCCTTCGCTGGATGGAGCGGGATGCAGGACTTTTACTTTGAGGAAATTCGAGTGTTCACAGCAGGCAATCGCCCTGAAGATATTAGCATGGAATAATAATATAGGACCTTGGTTCTATTTTGTTGGTTTCTAGAGCTGAGGTAATGATTAATAGGGATATTTGGGGGCATTCGTACTAACCGGTCAGAGGTGGAATTCTTGGATTCGGTTATGACGAACGACTGCGAAAGCATTTGTCAAGAATGTTT
268	Eukaryota	Alveolata	Dinoflagellata	Syndiniales	Dino-Group-I	Dino-Group-I-Clade-5	Dino-Group-I-Clade-5_X	Dino-Group-I-Clade-5_X_sp.	TAGCGTATATTAAAGTTGTTGCGGTTAAAAAGCTCGTAGTTGGATTTCTGTCGGTGACTCGCAGTCCGCCCGCAGTGGTTGGTACTTGTGTTGTCACCGGCATCTTCCTGGGGACTGTATCTGCTCTTAATTGGGTGGTGCATAATCCAGGACTTTTACTTTGAAGAAATGAGAGTGTTTCAAGCAGGCATGCGCCGTGAATACGTTAGCATGGAATAATAGCATCGGACCTCGTTCCAAAGCTGTTGGTTTCTTGGACCGAGGTAAAGGTGAATAGGGATTGTTGGGGGCATTCGTATTTAACTGTCAGAGGTGAAATTCTTGGATTTGTTGAAGACGGACTACTGCGAAAGCATCTGCCAAAGATGTTC
269	Eukaryota	Rhizaria	Radiolaria	Polycystinea	Nassellaria	Nassellaria_X	Nassellaria_XX	Nassellaria_XX_sp.	TAGCGTATACTAACGTTGTTGCAGTTAAAAAGCTCGTAGTTGGATTTTTAAGGGTGGTTCCTTCTAGTGACCTTTCGTGTCTCTCAAGTTGGAGTCTCCCCTTATTTTGCCTCAGTGCCTGGTTGGGATTCATTTCTCGATCAAGCTTCCGGGGCGTGTTTACTTTGAGAAAATTAGAGTGTTCAAGACAGTCTTGTGATTGTATATCATAGCATGGAATAATAACTGATGACGTCGGTCATTTTTTGTTGGTTCGGGTGGCTGAAGTAATGATTGATAGAGTTAGTCGGAGGTATTAGTATTTTATCGTTAGAGGTGAAATTCAGGAATCGGTAAAAGACTAACAACTGCGAAAGCATTTATCTAGGATTTGCTCT
270	Eukaryota	Rhizaria	Radiolaria	Polycystinea	Nassellaria	Nassellaria_X	Nassellaria_XX	Nassellaria_XX_sp.	TAGCGTATACTAACGTTGTTGCAGTTAAAAAGCTCGTAGTTGGATTTTTAAGGGCGGCTTTCACTAGGGACCTTTCGTGTCTCTAATGTGGCAGACGCTTCTTATTTTGCCTCAGAGCCTGGTTGGGATTCATTTCTTGATCAAGCTTCCGGGGCGTGTTTACTTTGAGAAAATTAGAGTGTTCAAAACAGTCTTGTGATTGTATATCATAGCATGGAATAATAACTGATGACCTCGGTCATTTTTTGTTGGTTCGGATGGCTGAAGTAATGATTGATAGAGTTAGTCGGAGGTATTAGTATTTTGTCGTTAGAGGTGAAATTCAGGAATCGGCAAAAGACTAACAACTGCGAAAGCATTTATCTAGGATTTGCTCT
271	Eukaryota	Alveolata	Dinoflagellata	Dinophyceae	Peridiniales	Blastodiniaceae	Blastodinium	Blastodinium_mangini	TAGCGTATATTAAAGTTGTTGCGGTTAAAAAGCTCGTAGTTGGATTTCTGCCGAGGGCGACCGGTCCGCCCTCTGGGTGAGTATCTGGCTCGGCCTGGGCATCTTCTTGGAGAGTGTAGCTGCACTTGACTGTGTGGTGCAGTATCCAGGACTTTTACTTTGAGGAAATTAGAGTGTTTCAAGCAGGCACACGCCTTGAATACATTAGCATGGAATAATAAGATAGGACCTTGGTTCTATTTTGTTGGTTTCTAGGGCTGAGGTAATGATTAATAGGGATAGTTGGGGGCATTCGTATTTAACTGTCAGAGGTGAAATTCTTGGATTTGTTAAAGACGGACGACTGCGAAAGCATTTGCCAAGGATGTTT
272	Eukaryota	Opisthokonta	Metazoa	Arthropoda	Crustacea	Malacostraca	Euphausia	Euphausia_superba	TAGCGTATATTAAAGTTGTTGCGGTTAAAAAGCTCGTAGTTGGATCTCAGTTCCGGACCGACGGTACGCCGCCCGGCGTCTACTGTCGGCTTCCGAACGCTAAAGCATGTCGGCTCGGTCGGGGTGCTCTTCATGGAGTGTCCCGGGCGGCCGGCATGTTTACTTTGAAAAAATTAGGGTGCTCAGAGCAGGCCAAGGTGCCTGAATACTTGTGCATGGAATAATGGAATAGGACCTCGATTCTATTTTGTTGGTTTTAAGAGCCCGAGGCAATGATTAATAGGAACAGACGGGGGCATTCGTATTGCGACGTTAGAGGTGAAATTCTTGGATCGTCGCAAGACGAACTACTGTGAAAGCATTTGCCAAGAATGTTT
273	Eukaryota	Opisthokonta	Metazoa	Arthropoda	Crustacea	Maxillopoda	Metridia	Metridia_longa	TAGCGTATATTAAAGTTGTTGCGGTTAAAAAGCTCGTAGTTGGATCTCGGCGGGTAGAGGGCGGTTTGCTTCGTAGCATTACTGCCCTATTACCCGTAGTTTTTGCCAGAGGTTCCTGGGTGCTCTTAATCGAGTGTCTAGGGATGCTGGCAGGTTTACTTTGAAAAAATTAGAGTGCTCAAAGCAGGCTATTACGCTTGAATATTCGTGCATGGAATAATAGAATAGGAAGTTGTTTCTATTTTGTTGGTTTTCGGAAATCGACTTAATGATTAATAGGGACAGTCGGGGGCATTTGTATTCAAACGACAGAGGTGAAATTCTTGGACCGTTTGAAGACAAACTACTGCGAAAGCATTTGCCAAGAATGTTT
274	Eukaryota	Alveolata	Dinoflagellata	Syndiniales	Dino-Group-II	Dino-Group-II-Clade-14	Dino-Group-II-Clade-14_X	Dino-Group-II-Clade-14_X_sp.	TAACGTATATTAAAGTTGTTGCGGTTAAAAAGCTCGTAGTTGGATTTCTGTCGAGATTGATCGGTCCTCCCTCTGGGAGCGTATCTGATTCGGTTTTGGCATCCTCGTATTTTGTTTTCTGTCCTTCACTGGATGGAAAATGAGTACGACTTTTACTTTGAGGAAATTCGAGTGTTTACGGCAGGCAATCGCCCTGAAGATATTAGCATGGAATAATAATATAGGACCTTGGCCCTATTTTGTTGGTTTCTAGAGCTGAGGTAATGATTAATAGGGATAGTTGGGGGCATTCGTACTAACCGGTCAGAGGTGGAATTCTTGGATTCGGTTATGACGAACGACTGCGAAAGCATTTGTCAAGAATGTTT
275	Eukaryota	Rhizaria	Cercozoa	Filosa-Thecofilosea	Cryomonadida	Cryothecomonas-lineage	Cryothecomonas	Cryothecomonas_aestivalis	GAGCGTATATTAAAGTTGTTGCAGTTAAAAAGCTCGTAGTTGGATTTCTGGTACAACGCGCCTGGCCCGCTTATGTGAGTGCCGGTGCGCGTTTGCCATCCTTCTAGAAAACGTTTCTACCCGGGCAACTGGGCCGGACTCGCGATCTAGATCTTTTACTTTGAAAAAATTAGAGTGTTTAAAGCAGGCTTTTGCTGTGAATACATTAGCATGGAATAATAATCTAGGACTTCGGTTCTATTTTGTTGGTTTCTAGTACTGAAGTAATGATTGATAGGGATAGTTGGGGGTGCTAGTATTGGCCGGCCAGAGGTGAAATTCTTGGATTCGGTCAAGACTAACTTATGCGAAAGCATTCACCAAGGATGTCTTCT
276	Eukaryota	Alveolata	Dinoflagellata	Syndiniales	Dino-Group-II	Dino-Group-II-Clade-6	Dino-Group-II-Clade-6_X	Dino-Group-II-Clade-6_X_sp.	TAGCGTATATTAAAGTTGTTGCGGTTAAAAAGCTCGTAGTTGGATTTCTGTTGAGGTCGACCGGTGCGCACCTCGTGCGTTATTTGGTTCGGTCTCGGCATCCTCCTGGGGAACGTGTCAGGACTTTATTGGACTGCGCGAGATTCAGGACTTTTACTTTGAGGAAATTAGAGTGTTCATGGCAGGCAAGTGCTTTGAATACATTAGCATGGAATAATAATATAGGACCTTCGTTCTATTTTGTTGGTTTCTAGAACTTAGGTAATGATTAATAGGGACAATTGGGGGCATTCGTATTAACGCGTCAGAGGTGGAATTCTTGGATTGCGTTACGACGAACTACTGCGAAAGCATTTGCCAAAGATGTTT
277	Eukaryota	Opisthokonta	Metazoa	Annelida	Annelida_X	Annelida_XX	Nephtys	Nephtys_sp.	TAGCGTATATTAAAGTTGTTGCAGTTAAAAAGCTCGTAGTTGGATCTCGGGTCCGGGCTCGCGGTCCACCTCGCGGTGGTTACTGCCCGTCCCGACCTACCTACCGGTTTTCCCTTGGTGCTCTTAACTGAGTGTCTCGGGTGGCCGGAACGTTTACTTTGAAAAAATTAGAGTGTTCAAAGCAGGCGCTTCGCCTGAATAATGTTGCATGGAATAATGGAATAGGACCTCGGTTCTATTTTGTTGGTTTTCGGAACTTGAGGTAATGATTAAGAGGGACAGACGGGGGCATTCGTATGATGGTGTTAGAGGTGAAATTCTTGGATCGCCGTCAGACGAACTACTGCGAAAGCATTTGCCAAGAATGTTT
278	Eukaryota	Stramenopiles	Ochrophyta	Chrysophyceae	Chrysophyceae_X	Chrysophyceae_Clade-F	Paraphysomonas	Paraphysomonas_butcheri	TAGCGTATACTAAAGTTGTTGCAGTTAAAAAGCTCGTAGTTGAATTTCTGGTCGTGGCAGTCGGTCCGCCCCTCACGGGGTGTGCACCTGGCTTCTGCAGCCATCCTCGCGGAGAGCGCGTCTGTCGTTTACTCGTCGGGCGCGGGATCCGCGTCATTTACTGTGAGCAAAATAGAGTGTTCAAAGCAGGCTTAGGCCGTTGAATACATTAGCATGGAATAATAAGATAGGACCTTGGTCTATTTTGTTGGTTTGTACTCCAAGGTAATGATTAATAGGGATAGTTGGGGGTATTCATATTCAATTGTCAGAGGTGAAATTCTTGGATTTATGGAAGACGAACTACTGCGAAAGCATTTACCAAGGATGTTT
279	Eukaryota	Alveolata	Dinoflagellata	Syndiniales	Dino-Group-I	Dino-Group-I-Clade-1	Dino-Group-I-Clade-1_X	Dino-Group-I-Clade-1_X_sp.	TAGCGTATATTAAAGTTGTTGCGGTTAAAAAGCTCGTAGTTGGAGTTCTGCCAGGTGCCACCTGTCCGCCCCAGTGGTGAGTACGTGGTGCGCATTTGGCCCTTTCAAGGGGAGCGTATTTGCACTTAATTGTGTGGTGCGGAATCCTTGACTTTTACTTTGAGGAAATAAGAGTGTTCCAAGCAGGCTCTCGTCGTGCATAGCTCAGCATGGAATAATAGCATTGGACCTCGATTCTAAGCTGTTGGTTGCCAGAAGCGAGGTAATGATGAAGAGGGATAGTTGGGGGCATTCGTATTTAACTGTCAGAGGTGAAATTCTTGGATTTGTTAAAGACGGACTACTGCGAAAGCATCTGCCATGGATGTTT
280	Eukaryota	Stramenopiles	Pseudofungi	MAST-1	MAST-1C	MAST-1C_X	MAST-1C_XX	MAST-1C_XX_sp.	TAGCGTATATTAAAGTTGTTGCAGTTAAAAAGCTCGTAGTTGGATTTCTGGCAGGAGCGACCGGTCCGCCGCAAGGTGTGCACTAGGTTGTCTCCAGTCATCTTTGTGGGAACTGCTCTGGCATTAGGTTGTCGGGGTTAGGGAACACATCGTTTACTGTGAAAAAATTAGAGTGTTTAAAGCAGGCTTATGCCGTTGAATACATTAGCATGGAATAATAAGATAGGACTTTGGTGGTCTATTTTGTTGGTTTGCACACCAAGGTAATGATTAATAGGGATAGTTGGGGGTATTCGTATTTAATTGTCAGAGGTGAAATTCTTGGATTTATGAAAGACGAACTACTGCGAAAGCATTTACCAAAGATGTTT
281	Eukaryota	Alveolata	Dinoflagellata	Syndiniales	Dino-Group-II	Dino-Group-II-Clade-10-and-11	Dino-Group-II-Clade-10-and-11_X	Dino-Group-II-Clade-10-and-11_X_sp.	TAGCGTATATTAAAGTTGTTGCGGTTAAAAAGCTCGTAGTTGGATTTCTGTCGAAAACGGCCGGTCCGCTCTATGAGCGTGCATCTGGTTCGGTTTTGGCATCCTTATGAAGAACGTAACTGCGCTTGATTGCGTGGTGCGGTATTCATAACTTTTACTTTGAGGAAATTAGAGTGTTCACGGCAGGCAAGCGCCTTGAATATATTAGCATGGAATAATAATATAGGACATGGGTTCTATTTTGTTGGTTTCTAGAACTTATGTAATGATTAATAGGGATAATTGGGGGCATTCGTATTAACGCGTCAGAGGTGGAATTCTTGGATTGCGTTACGACGAACTACTGCGAAAGCATTTGCCAAGGATGTTT
282	Eukaryota	Alveolata	Dinoflagellata	Dinophyceae	NA	NA	NA	NA	TAGCGTATATTAAAGTTGTTGCGGTTAAAAAGCTCGTAGTTGGATTTCTGCCGAGGACGACCGGTCCGCCCTCTGGGTGAGTATCTGGCTCGGCCTGGGCATCTTCTTGGAGAACGTAGCTGCACTTGACTGTGTGGTGCGGTATCCAGGACTTTTACTTTGAGGAAATTAGAGTGTTTCAAGCAGGCACACGCCCTGAATACATTAGCATGGAATAATAAGATAGGACCTCGGTTCTATTTTGTTGGTTTCTAGAGCTGAGGTAATGATTAATAGGGATAGTTGGGGGCATTCGTATTTAACTGTCAGAGGTGAAATTCTTGGATTTGTTAAAGACGGACTACTGCGAAAGCATTTGCCAAGGATGTTT
283	Eukaryota	Alveolata	Dinoflagellata	Dinophyceae	Dinophyceae_X	Dinophyceae_XX	Dinophyceae_XXX	Dinophyceae_XXX_sp.	TAGCGTATATTAAAGTTGTTGCGGTTAAAAAGATCGTAGTTGGATTTCTGCCGAGGACGACCGGTCCGCCCTCTGGGTGAGTATCTGGCTTGGCCTGGGCATCTTCTTGGAGAACGTAGCTGCACTTGACTGTGTGGTGCGGTATCCAGGACTTTTACTTTGAGGAAATTAGAGTGTTTCAAGCAGGCATGCGCCTTGAATACATTAGCATGGAATAATAAGATAGGACCTCGGTTCTATTTTGTTGGTTTCTAGAGCTGAGGTAATGATTAATAGGGATAGTTGGGGGCATTCGTATTTAACTGTCAGAGGTGAAATTCTTGGATTTGTTAAAGACGGACTACTGCGAAAGCATTTGCCAAGGATGTTT
284	Eukaryota	Opisthokonta	Metazoa	Arthropoda	Crustacea	Malacostraca	Euphausia	Euphausia_superba	TAGCGTATATTAAAGTTGTTGCGGTTAAAAAGCTCGTAGTTGGATCTCAGTTCCGGACCGACGGTACGCCGCCCGGCGTCTACTGTCGGCTTCCGAACGCTAAAGCCCGTCGGCTCGGTCGGGGTGTTCTTCATTGAGTGTACCGGGCGTCCGGCATGTTTACTTTGAAAAAATTAGGGTGCTCAGAGCAGGCCAAGGCGCCTGAATACTTGTGCATGGAATAATGGAATAGGACCTCGGTTCTATTTTGTTGGTTTTAAGAGCCCGAGGTAATGATTAATAGGAACAGACGGGGGCATTCGTATTGCGACGTTAGAGGTGAAATTCTTGGATCGTCGCAAGACAAACTACTGCGAAAGCATTTGCCAAGAATGTGT
285	Eukaryota	Alveolata	Ciliophora	Spirotrichea	Tintinnida	Xystonellidae	Dadayiella	Dadayiella_ganymedes	TAGCGTATATTAAAGTTGTTGCAGTTAAAAAGCTCGTAGTTGGATTTCTGGTAGGAGGTTAGGGCGCACTGTCGTGATGCCCGCGTCTTCTGCCATCCTTCTGTTAACCCTTCAGGGCGTTCGTTCGTCGGTTGGGGGCTCAGATATTTTACCTTGAGAAAATTAGAGTGTTTCAGGCAGGCTTGTGCCCGGATACATTAGCATGGAATAATGGAATAGGACTTTAGCCTCTTCTGTTGGTCTGAGGGGTTGGAGTAATGATTAATAGGGATAGTTGGGGGCATTAGTACTTAACTGTCAGAGGTGAAATTCTCGGATTTGTTAAAGACTAACTTATGCGAAAGCATTTGCCAAGGATGTTT
286	Eukaryota	Stramenopiles	Ochrophyta	Pelagophyceae	Pelagomonadales	Pelagomonadaceae	Pelagomonadaceae_clade_A	Pelagomonadaceae_clade_A_sp.	TAGCGTATATTAATGTTGTTGCAGTTAAAAAGCTCGTAGTTGGATTCCTGGCCTGGGGTAGCCGGTCCGCCTTGCAAAAGGTGCGCACTGAGCGGCCTCGGCCATCCTTGGGAAGAGCAGTCCTGGCATTCAGTTGTCGGGGTTGGGATTCCCGACGTTTACTGTGAAAAAATCAGAGTGTTCAACGCAGGCTTACGCCTTGAATACATTAGCATGGAATAATGAGATAGGACCTTGGCGGTCTATTTTGTTGGTTTGCACGCCGAGGTAATGATTAAAAGGGACGGTTGGGGTTCTTCGTATTCAATTGTCAGAGGTGAAATTCTTGGATTTATGGAAGACGAACTGCTGCGAAAGCGTCGAACAAGGACGTT
287	Eukaryota	Archaeplastida	Chlorophyta	Chloropicophyceae	Chloropicales	Chloropicaceae	Chloroparvula	Chloroparvula_pacifica	TAGCGTATATTTAAGTTGTTGCAGTTAAAAAGCTCGTAGTTGGATTTCGGGCCCAGGTGACCGGTCCGCCGTTTCGGTGTGCACTGGTTAGCTCGGTCTTTCTGCCGGGGACACGCTCCGTCTTAATTGCCGGACGTGGAGTCGGCGATGTTACTTTGAAAAAATTAGAGTGTTCAAAGCAGGCTTACGCTATGAATACTATAGCATGGAATAACACGATAGGACTCCGAGCCTATTTTGTTGGTCTTCGGGACCGGAGTAATGATTAAGAGGGACAGTTGGGGGCATTCGTATTACGGTGTCAGAGGTGAAATTCTTGGATTTCCGTAAGACGAACTTCTGCGAAAGCATTTGCCAAGGATGTTT
288	Eukaryota	Opisthokonta	Metazoa	Arthropoda	Crustacea	Malacostraca	NA	NA	TAGCGTATATTAAAGTTGTTGTGGTTAAAAAGCTTGTAGTTGGATCTCAGTTCCGGACCGACGGTACGCCGCCCGTGTCTACTGTCGGCTTCCGTATGCTAAAGCCTATCGGCTCGGTCGGGGTGCTCTTCATCGAGTGTCCCGGGCGGCCGGCATATTTACTTTGAAAAACTTAGGGTGCTCAGAGCAGGCCAAGGCGCCTGAATACTTGTGCATGGAATAATGGAATAGGACCTCGGTTCTATTTTGTTGGTTTTAAGAGCCCGAGGTAATAATTAATAGGAACAGACGGGGGCATTTGTATGGCGATGTTAGAGGTGCAATTCTTGGATCGTTGCAAGACGAACTACTGCGAAAGCATTTGCCAAGAATGTTT
289	Eukaryota	Alveolata	Dinoflagellata	Syndiniales	Dino-Group-I	Dino-Group-I-Clade-2	Dino-Group-I-Clade-2_X	Dino-Group-I-Clade-2_X_sp.	TAGCGTATATTAAAGTTGTTGCGGTTAAAACGCTCGTAGTTGGGTTTCTGTCGGGAACGTCTGGTCTGCCCCAGTGGCGAGTACTAGTTCCGTTTCTGGCATCTTCATGGGGAACGGGTGCGCACTTCATTGTGTGGCTCGGAAACCATGACTTTTACTTTGAGGAAATGAGAGTGCTTCAAGCGGGTGTCCGCCACGAATACGTTAGCATGGAATAATAGCATTGGACCTCGGATCATAGCTGTTGGTTGCTGGAACCGAGGTGAGGATAAACAGGGACAGTTGGGGGCATTCGTATTTAACTGTCAGAGGTGAAATTCTTGGATTTGTTAAAGACGGACTACTGCGAAAGCATTTGCCAAGGATGTTT
290	Eukaryota	Opisthokonta	Metazoa	Arthropoda	Crustacea	Maxillopoda	Oithona	Oithona_similis	TAGCGTATATTAAAGTTGTTGCGGTTAAAAAGCTCGTAGTTGGATCTCGGCGGGCAGGGGGTGGTTCGCTCTTCAGCGCTACTGCCCCGCTTTGCCCGTGTGATTGGCGGAGGTTTCGGGGTGCTCTTCGTTGAGTGACTCGGAGCGCCGTCAGGTTTACTTTGAAAAAATTAGAGTGCTCAAAGCAGGCTTTTCACGCTTGAATATTCGTGCATGGAATAATGGAATAGGAACTCGTTTCTATTTTGTTGGTTTTCGGAAATCGAGTTAATGATTAACATGGACAATTGGGGGCATTAGTATTCAGACGACAGAGGTGAAATTCTTGGACCGTCTGAAGACTGACTACTGCGAAAGCATTTGCCAAGAGTGTTT
291	Eukaryota	Opisthokonta	Metazoa	Arthropoda	Crustacea	Malacostraca	Euphausia	Euphausia_superba	TAGCGTATATTAAAGTTGTTGCGGTTAAAAAGCTCGTAGTTGGATCTCAGTTCCGGACCGACGGTACGCCGCCCGGCGTCTACTGTCGGCTTCCGAACGCTAAAGCCCGTCGGCTTGGTCGTGGGTGCTCTTCATCGAGTGTCCCGGGCTGCCGGCATGTTTACTTTGAAAAAATTAGGGTGCTCAGAGCAGGCCAAGGCGCAGGAATACTTGTGCATGGAATAATGGAATAGGACCTCGGTTCTATTTTGTTGGTTTTAAGAGCCCGAGGTAATGATTAATAGGAACAGACGGGGTCATTCGTATTGTGACGTTAGAGGTGAAATTCTTGGATCGTCGCAAGACAAACTACTGCGAAAGCATTTGCCAAGAATGTTT
292	Eukaryota	Alveolata	Dinoflagellata	Syndiniales	Dino-Group-I	Dino-Group-I-Clade-1	Dino-Group-I-Clade-1_X	Dino-Group-I-Clade-1_X_sp.	TAGCGTATATTAAAGTTGTTGCGGTTAAAAAGCTCGTAGTTGGAGTTCTGCCAGGTGCCGTCTGTCCGCCCCAGTGGTGAGTACGTGACGCGCATTTGGCCCTTTCAAGGGGAGCGTATCTGCACTTTACTGTGTGGTGCGGGATCCTTGACTTTTACTTTGAGGAAATAGGAGTGTTCCAAGCAGGCTCTCGTCGTGCACAGCTCAGCATGGAATAATAGCATTGGACCTCGATTCTAAGCTGTTGGTTGCCAGAAGCGAGGTAATGATGAAGAGGGATAGTTGGGGGCATTCGTATTTAACTGTCAGAGGTGAAATTCTTGGATTTGTTAAAGACGGACTACTGCGAAAGCATCTGCCATGGATGTTT
293	Eukaryota	Opisthokonta	Metazoa	Arthropoda	Crustacea	Malacostraca	Euphausia	Euphausia_superba	TAGCGTATATTAAAGTTGTTGCGGTTAAAAAGCTCGTAGTTGGATCTCAGTTCCGGACCGACGGTACGCCGCCCGGCGTCTACTGTCGGCTTCCGAACGCTAAAGCCCGTCGGCTCGGTCGGGGTGCTCTTCATCGAGTGTCCCGGGCGGCCGGCATGTTTACTTTGAAAAAATTAGGGTGCTCAGAGCAGGCCAAGGCGCCTGAATACTTGTGCATGGAATAATGGAATAGGACCTCGGTTCTATTTTGTTGGTTTTAAGAGCCCAAGGTAATGATTAATAGGAACAGACGGGGGCATTCATATTGCGACGTTAGAGGTGAAATTCTTGGATCGTCGCAAGACAAACTACTGCGAAAGCATTTGCCAAGAATGTTT
294	Eukaryota	Alveolata	Dinoflagellata	Dinophyceae	Peridiniales	NA	NA	NA	TAGCGTATATTAAAGTTGTTGCGGTTAAAAAGCTCGTAGTTGGATTTCTGCCGAGGACGACCGGTCCGCCCTCTGGGTGAGTATCTGGCTCGGCCTGGGCATCTTCTTGGAGAACGTAGCTGCACTTGACTGTGTGGTGCGGTATCCTGGACTTTTACTTTGAGGAAATTAGAGTGTTTCAAGCAGGCACACGCCTTGAATACATTAGCATGGAATAATAAGATAGGACCTCGGTTCTATTTTGTTGGTTTCTAGAGCTGAGGTAATGATTAATAGGGATAGTTGGGGGCATTCGTATTTAACTGTCAGAGGTGAAATTCTTGGATTTGTTAAAGACGGACTACTGCGAAAGCATTTGCCAAGGATGTTT
295	Eukaryota	Rhizaria	Radiolaria	Acantharea	Acantharea-Group-I	Acantharea-Group-I_X	Acantharea-Group-I_XX	Acantharea-Group-I_XX_sp.	TAGCGTATACTAATGTTGTTGCAGTTAAAAAGCTCGTAGTCGGATTTCAGCTAGTTGTATGTGATCATTCTTAGAGATCATACAATCAGTTTTTTGATGCGAAACTTCATCTGATTAATTTCCGGTGTGTGTCTAGCATCTCTTTTACTTTGAGAAAATTAGAGTGTTCAAAGCAGGTTTTTGCCTGAATATTACTCTTGGAATAATTTTATAGGACTTTGGTCTAATGTTGTTGGTGTTGTTGGACCGGAGTAATGATTGATAGGGACGGTTGGGGTGATTCATATTGCAAAGCGAGAGGTGGAATTCTTGGACCTTTGTAGGATGAACAACTGCGAAAGCATTTCACTAGGACGTTC
296	Eukaryota	Hacrobia	Haptophyta	Prymnesiophyceae	Prymnesiales	NA	NA	NA	TAGCGTATATTAAAGTTGTTGCAGTTAAAACGCTCGTAGTCGGATTTCGGGGCGGGACGACCGGTCTGCCGATGGGTATGCACTGGTCGGCGCGTCCTTCCTTCCGGAGACCGTGCCTACTCTTAACTGAGCGGGGACGGGAGACGGATCGTTTACTTTGAAAAAATCAGAGTGTTTCAAGCAGGCAACTCGCTTTGCATGGATTAGCATGGGATAATGAAATAGGACTTTGGTGCTATTTTGTTGGTTTCGAACACCGAAGTAATGATTAATAGGGACAGTCAGGGGCACTCGTATTCCGCCGAGAGAGGTGAAATTCTCAGACCAGCGGAAGACGAACCACTGCGAAAGCATTTGCCAGGGATGTTT
297	Eukaryota	Stramenopiles	Ochrophyta	Bolidophyceae	Parmales	Triparmaceae	Triparma	Triparma_laevis_clade	TAGCGTATATTAAAGTTGTTGCAGTTAAAAAGCTCGTAGTTGGATTTCTGGTGGGGACGTTTGGCCGGCCGTAACGGTTTGCGCTGAAATGTTCTTCGCCATCCTTGACGAATACTGGTTCGCCATTAAGTTGTGTGGGCTTGGAGTCGTCATCGTTTACTGTGAAAAAATTAGAGTGTTCAAAGCAGGCTTATGCCGTTGAATACATTAGCATGGAATAATAAGATAGGACCCTGGTACTATTTTGTTGGTTTGCGTACCTAGGTAATGATTAATAGGGACAGTTGGGGGTATTTGTATTCCGTTGTCAGAGGTGAAATTCTTGGATTTACGGAAGACAAACTACTGCGAAAGCATTTACCAAGGATGTTT
298	Eukaryota	Rhizaria	Cercozoa	Filosa-Thecofilosea	Ebriida	Ebriidae	Ebria	Ebria_tripartita	TAGCGTATATTAAAGTTGTTGCAGTTAAAAAGCTCGTAGTTGGATTTCTGGTTTGATGCCCTGGCCCGCTGCTATTTTGGTAGTGTGTGCCGGTTGTGCGTCTGCCATCCTTCTAGGGAACGTTCCTTCTCTTCACTGAGCCGGGTTCGTGATCTAGATCGTTTACTTTGAAAAAATTAGAGTGTTTAAAGCAGGCTTTTGCTATGAATACATTAGCATGGAATAATAATCTAGGACTTCGGTGCTATTTTGTTGGTTTCTGGAACTGAAGTAATGATTGATAGGGATAGTTGGGGGTGCTAGTATTGAGCGGCCAGAGGTGAAATTCTTGGATTCGCTCAAGACTAACTTATGCGAAAGCATTCACCAAGGATGTCTTCT
299	Eukaryota	Stramenopiles	Opalozoa	MAST-3	MAST-3E	MAST-3E_X	MAST-3E_XX	MAST-3E_XX_sp.	TAGCGTATATTAAAGTTGTTGCAGTTAAAAAGCTCGTAGTTGGATTTCTGGGCTGAGCGACCGGTCCGCCGCTGTGCGGTGTGTACTCGGGTGCGTCTCGGCTCATCCTTGCAGGGAACGACATTCGGCCTTAATTGGTCGAGGTCGGGAATTGCATCGTTTACTGTGAAAAAATTAGAGTGTTTAAAGCAGGCTTATGCTGTGAATACATTAGCATGGAATAATAAGATAGGACTTTGGTTCTATTTTGTTGGTTGGAGGCCAAGGTAATGATTAATAGGGATAGTTGGGGGTATTCATATTTAATTGTCAGAGGTGAAATTCTTGGATTTATGAAAGATGAACTTATGCGAAAGCATTTACCAAGGATGTTT
300	Eukaryota	Opisthokonta	Metazoa	Arthropoda	Crustacea	Malacostraca	Euphausia	NA	TAGTGTATATTATTTTTTTTGCGGTTAAAAAGCTCGTTGTTGGATATCAGTTCCGGTCCGACGGTACGCCGCCCGGCATCTACTGTCGGCTTCCGAACGCTAATCGGTCGGGGTGCTCTTCATCGGGTGGCCGGCATGTTTACTTTGAAAAAAAATTGGGTGCTCAGAGCAGGCCAAGGAGCCTGAATACTTGTGCATGGAATAATGGAATAGGACCTCGGTTCTATTTTGTTGGTTTTAAGAGCCGAGGTAATGATTAATAGGAATAGACGGGGGCATTCGTATTGCGACGTTAGAGGGTAAATTCTTGGATCGTCGCAAGACAAACTACTGCAAAAGTGTTTACCAAGAATGTTT
301	Eukaryota	Opisthokonta	Metazoa	Arthropoda	Crustacea	Maxillopoda	Pseudocalanus	Pseudocalanus_elongatus	TAGCGTATATTAAAGTTGTTGTGGTTAAAAAGCTCGTAGTTGGATCTCGGCGGTCTGAGGGCGGTTCGCTTCAGAGCGCTACTGCCCTATAGACCGTAGTTTTGCCAGAGGTCTCAGGGTGCTCTTAACCGAGTGTCTTGCGATGCTGGCAGGTTTACTTTGAAAAAATTAGAGTGCTCAAAGCAGGCTTTTACGCCTGAATATTCGTGCATGGAATAATAGAATAGGAAGTCGTTTCTATTTTGTTGGTTTTCGGAAATCGACTTAATGATTAATAGGGACAGTCGGGGGCATTTGTATTCAAACGACAGAGGTGAAATTCTTGGACCGTTTGAAGACAAACTACTGCGAAAGCATTTGCCAAGAATGTTT
302	Eukaryota	Rhizaria	Cercozoa	Filosa-Thecofilosea	Cryomonadida	Cryothecomonas-lineage	Cryothecomonas	Cryothecomonas_aestivalis	GAGCGTATATTAAAGTTGTTGCAGTTAAAAAGCTCGTAGTTGGATTTCTGGTACAACGCGCCTGGCCCGCTTTTAGTGAGTGCCGGTGCGCGTTTGCCATCCTTCTAGAAAACGTTTCTACCTGGGCAACCGGGCCGGACTCGCGATCTAGATCTTTTACTTTGAAAAAATTAGAGTGTTTAAAGCAGGCTTTTGCTGTGAATACATTAGCATGGAATAATAATCTAGGACTTCGGTTCTATTTTGTTGGTTTCTAGTACTGAAGTAATGATTGATAGGGATAGTTGGGGGTGCTAGTATTGGCCGGCCAGAGGTGAAATTCTTGGATTCGGTCAAGACTAACTTATGCGAAAGCATTCACCAAGGATGTCTTCT
303	Eukaryota	Rhizaria	Cercozoa	NA	NA	NA	NA	NA	GTAGCGTATATTAAAGTTGTTGCAGTTAAAAAGCTCGTAGTTGGATTTCTGGTAGTACGCGTCCGGTCCGCTGCGGTAACGTATGTGAGTACTGGTTCGCGTTTGCCATCCTTCTAGGAAACGTGCCTTCTCTTCACTGAGTCGGGTACGGGTTCTAGATCTTTTACTTTGAAAAAATTAGAGTGTTTAAAGCAGGCGTTGCCGTGAATACATTAGCATGGAATAATAATTTAGGACTTCGGTTCCTAGTTTGTTGGTTCTTGGAGCGAAGTAATGATTGATAGGGATAGTTGGGGGTGCTAGTATTGAGTGGCCAGAGGTGAAATTCTTGGATTCACTCAAGACTAACTTATGCGAAAGCATTCACCAAGGATGTCTTCT
304	Eukaryota	Opisthokonta	Metazoa	Arthropoda	Crustacea	Maxillopoda	Calanus	Calanus_helgolandicus	TAGCGTATATTAAAGTTGTTGTGGTTAAAAAGCTCGTAGTTGGATCTCGGCGGACTGAGGGCGGTTTGCTTGCTAGTATTACTGCCCTATAGTCCGTAGTTTTGCCAGAGGTTTCGAGGTGCTCTTAATCGAGTGTCCCGGGATGCTGGCAGGTTTACTTTGAAAAAATTAGAGTGCTCAAATCAGGCTATTACGCCTGAATATTCGTGCATGGAATAATAGAATAGGAAGTCGTTTCTATTTTGTTGGTTTTCGGAAATCGACTTAATGATTAATAGGGACAGTCGGGGGCATTTGTATTCAAACGACAGAGGTGAAATTCTTGGACCGTTTGAAGACAAACTACTGCGAAAGCATTTGCCAAGAATGTTT
305	Eukaryota	Opisthokonta	Metazoa	Arthropoda	Crustacea	Malacostraca	NA	NA	TAGTGTATATTAATGTTGTTGAGGTTAAAAAGCTCGGAGTTGGATCACAGTTCCAGACCGACGGTACGCCTTCCGGCGGCTCGGTTGGGGTGCGCATCATCTAGTGTCCCGGGCGGCCGACATGTTTACTTTGAAAAAAATTAAGGTGCTCAGAGTAGGCCAAGGCACCTGAATACTTGTGCATGGAATAATGGAATAGGACCTCAGTTCTATTTGTTGGTTTTAAGAGCCCGAGGTAACGATTAATAGGAACAGACGGGGGCATTCGTATTGAGACGTTAGAGGTGAAATTTTTGGATCGCCGCAAGACAAACTACTGCAAAAGCATTTGCCAAGAATGTTT
306	Eukaryota	Alveolata	Dinoflagellata	Syndiniales	Dino-Group-II	Dino-Group-II-Clade-7	Dino-Group-II-Clade-7_X	Dino-Group-II-Clade-7_X_sp.	TAGCGTATATTAAAGTTGTTGCGGTTAAAAAGCTCGTAGTTGGATTTCTGTCGAGGGCGGGCGGTCCGCACTATGTGCGTGTATCTTGTTCGGTCTTGGCATCCTCTTGGGGAATGCTTCTGTGCTTGATTGCATGGGGTGGAATTCAAGACTTTTACTTTGAGGAAATTAGAGTGTTCACGGCAAGCTACCGCTTTGAATACATTAGCATGGAATAATAATATAGGGCGTAAGTTCTATTTTGTTGGTTTCTAGGACATACGCAATGATTAATAGGGACAATTGGGGGCATTCGTATTAACGCGTCAGAGGTGGAATTCTTAGATTGCGTTACGACGAACTACTGCGAAAGCATTTGCCAAAGATGTTT
307	Eukaryota	Opisthokonta	Choanoflagellida	Choanoflagellatea	Acanthoecida	Stephanoecidae_Group_H	Stephanoecidae_Group_H_X	Stephanoecidae_Group_H_X_sp.	TAGCGTATATTAAAGTTGTTGCAGTTAAAAAGCTCGTAGTTGGATTTCTGTTCTTGGGGAGCGGTCCGCCGCAAGGTGAGCACTGCTGCTCTGGGGACATCCTCTCGAAGGCGGGTGGTGCACTTAATTGTGTGCTGCTTGGATTCGGGACCTTTACTTTGAAAAAATTAGAGTGTTCAAAGCAGGCGTCGGCTTGAATACATTAGCATGGAATAATGGAATAGGACTTTGGTTCTATTTTGTTGGTTTCTAGGACCGAAGTAATGATTAATAGGGACAGTTGGGGGCATTAGTATTTAATTGTCAGAGGTGAAATTCTTGGATTTATGAAAGACTAACTACTGCGAAAGCATTTGCCAAGGATGTTT
308	Eukaryota	Rhizaria	Radiolaria	RAD-B	RAD-B_X	RAD-B-Group-II	RAD-B-Group-II_X	RAD-B-Group-II_X_sp.	TAGCGTATACTAATGTTGTTGCAGTTAAAAAGCTCGTAGTTGGATTTCTGGGATTTTCAGCCGGCCGGCTCTTAGGAGTTGTAGCTAGGTTTGCAAGTCTCATCTTCTCACAATTCTCACTGGCCTTAACTGTTCGGTGCAGAGGACTGAGTCGTTTACTTTGAGAAAATTAGAGTGTTCAAAGCAGGCTATCGCCTTGAATATATTAGCATGGAATAATGATATAGGACTTTGGTTCTATTTTGTTGGTTGTTCGAGGACCGAAGTAATGATTGATAGGGACGGTTGGGGGCGTCAGTATTCTGAAGCGAGAGGTGAAATTCTTGGACCTTCGGAAGACTAACAACTGCGAAAGCATTCGCCTAGGATGTTCTCT
309	Eukaryota	Alveolata	Ciliophora	Spirotrichea	Tintinnida	Dictyocystidae	Laackmanniella	Laackmanniella_prolongata	TAGCGTATATTAAAGTTGTTGCAGTTAAAAAGCTCGTAGTTGGATTTCTGGTAGTGGGTTAGAGCGCACATGCGTGATGCTCGCGTCCATTGCCATCCTTCTGTTAACCTGTCAGGGCATTCATTTGCCAGTCAGGGGCTCAGATATTTTACCTTGAGAAAATTAGAGTGTTTCAGGCAGGCTTGTGCCCGGATACATTAGCATGGAATAATGGAATAGGACTTTAGCCTCTTCTGTTGGTCTGAGGGGTTGAAGTAATGATTAATAGGGATAGTTGGGGGCATTAGTACTTAACTGTCAGAGGTGAAATTCTCGGATTTGTTAAAGACTAACTTATGCGAAAGCATTTGCCAAGGATGTTT
310	Eukaryota	Alveolata	Dinoflagellata	Syndiniales	Dino-Group-I	Dino-Group-I-Clade-1	Dino-Group-I-Clade-1_X	Dino-Group-I-Clade-1_X_sp.	TAGCGTATATTAAAGTTGTTGCGGTTAAAAAGCTCGTAGTTGGAGTTCTGCCAGGTGCCGCCTGTCCGCCCCAGTGGTGAGTACGTGGCGCGCATTTGGCCCTTTCAAGGGGAGCGTATCTGCACTTTATTGTGTGGTGCGGGATCCTTGACTTTTACTTTGAGGAAATAGGAGTGTTACAAGCAGGCTCTCGTCGTGCACAGCTCAGCATGGAATAATAGCATTGGACCTCGATTCTAAGCTGTTGGTTGCCAGAAGCGAGGTAATGATGAAGAGGGATAGTTGGGGGCATTCGTATTTAACTGTCAGAGGTGAAATTCTTGGATTTGTTAAAGACGGACTACTGAGAAAGCATCTGCCATGGATGTTT
311	Eukaryota	Archaeplastida	Streptophyta	Embryophyceae	Embryophyceae_X	Embryophyceae_XX	Cucumis	Cucumis_sativus	TAGCGTATATTTAAGTTGTTGCAGTTAAAAAGCTCGTAGTTGGACCTTGGGTTGGGTCGATCGGTCCGCCTATGGTGAGCACCGGTCGGCTCGTCCCTTCTGCCGGCGATGCGCTCCTGGCCTTAACTGGCCGGGTCGTGCCTCCGGCGCTGTTACTTTGAAGAAATTAGAGTGCTCAAAGCAAGCCTACGCTCTGTATACATTAGCATGGGATAACGTCATAGGATTTCGATCCTATTTTGTTGGCCTTCGGGATCGGAGTAATGATTAACAGGGACAGTCGGGGGCATTCGTATTTCATAGTCAGAGGTGAAATTCTTGGATTTATGAAAGACGAACAACTGCGAAAGCATTTGCCAAGGATGTTT
312	Eukaryota	Alveolata	Dinoflagellata	Syndiniales	Dino-Group-I	Dino-Group-I-Clade-4	Dino-Group-I-Clade-4_X	Dino-Group-I-Clade-4_X_sp.	TAGCGTATATTAAAATTGTTGCGGTTAAAACGCTCGTAGTTGGATATCTATGAGCGGGTTCCGGTCCTTCCCAGTGAAGATTACACGGAACTCTGCTCGCATTTGTTCAGGGAGGGTGGATGCACTTCACTGTGTGACCACATGATCTGAATTTTTACTTTGAGGAAATGAGAGTGTTCCAAGCAGGCAATCGCCGTGAATATGATAGCATGGAATAATAGCACAGGACTCTGGGTTCAATGCTGTTGGTTGATTGAACTCGAGTAATCATAATAAGGATAGTTGGGGGTATTCGTATTTAACTGTCAGAGGTGAAATTCTTGGATTTTTTAAAGACGAACAATTGCGAAGGCATCTACCCAGGATGTTT
313	Eukaryota	Stramenopiles	Ochrophyta	Bacillariophyta	Bacillariophyta_X	Polar-centric-Mediophyceae	Hemiaulus	Hemiaulus_sinensis	TAGCGAATATTAAAGTTGTTGCAGTTAAAAATCTCGTAGTTGGATTTCTGGTGGGAGTGATCGGTCCGGCACTCATGTGTCGGTACTCGTATTGTCTCCGGCCATCCTTGGGTGGAGTCTGTTTGGCATTAAGTTGTCGAGCAGGCGATGCCCATCGTTTACTGTGAAAAAATTAGAGTGTTCAAAGCAGGCTTAGGCCATTGAATATATTAGCATGGAATAATAAGATAGGACCTTGGTACTATTTTGTTGGTTTGCGCACCGGGGTAATGATTAATAGGGACAATTGGGGGTATTTGTATTCCGTTGTCAGAGGTGAAATTCTTGGATTTACGGAAGACAAACTACTGCGAAAGCATCTACCAAGGATGTTT
314	Eukaryota	Stramenopiles	Ochrophyta	Bacillariophyta	Bacillariophyta_X	Raphid-pennate	Pseudo-nitzschia	NA	TAGCGTATATTAAAGTTGTTGCAGTTAAAAAGCTCGTAGTTGGATTTGTGGTGTGTCCAGTCGGCCTTTGCTCTTTGAGTGATTGTGCTGTACTGGTCTGCCATGTTTGGGTGGAATCTGTGTGGCATTAAGTTGTAGTGCAGGGGATGCCCATCGTTTACTGTGAAAAAATTAGAGTGTTCAAAGCAGGCTTATGCCGTTGAATATATTAGCATGGAATAATAATATAGGACCTTGGTACTATTTTGTTGGTTTGCGCACTAAGGTAATGATTAAGAGGGACAGTTGGGGGTATTTGTATTCCATTGTCAGAGGTGAAATTCTTGGATTTTTGGAAGACAAACTACTGCGAAAGCATTTACCAAGGATGTTT
315	Eukaryota	Opisthokonta	Metazoa	Arthropoda	Crustacea	Malacostraca	Meganyctiphanes	Meganyctiphanes_norvegica	TAGCGTATATTAAAGTTGTTGCGGTTAAAAAGCTCGTAGTTGGATCTCAGTTCCGGACCGACGGTACGCCGCCCGGCGTCTACTGTCGGCTTCCGAACGCTAAAGCCCGTCGGGGTGCTCTTCATCGAGTGTCCCGGGCGGGCGGCATGTTTACTTTGAAAAAATTAGGGTGCTCAGAGCAGGCCAAGGCGCCTGAATACTTGTGCATGGAATAATGGAATAGGACCTCGGTTCTATTTTGTTGGTTTTAAGAGCCCGAGGTAATGATTAATAGGAACAGACGGGGGCATTCGTATTGCGACGTTAGAGGTGAAATTCTTGGATCGTCGCAAGACGAACTACTGCGAAAGCATTTGCCAAGAATGTTT
316	Eukaryota	Opisthokonta	Metazoa	Arthropoda	Crustacea	Maxillopoda	Calanus	Calanus_helgolandicus	TAGCGTATATTAAAGTTGTTGTGGTTAAAAAGCTCGTAGTTGGATCTCGGCGGATTGAGGGCGGTTTGCTTGCTAGTATTACTGCCCTATAGTCCGTAGTTTTGCCAGAGGTTTCGAGGTGCTCTTAATCGAGTGTCCCGGGATGCTGGCAGGTTTACTTTGAAAAAATTAGAGTGCTCAAAGCAGGCTATTACGCCTGAATATTCGTGCATGGAATAATAGAATAGGAAGTCGTTTCTATTTTGTTGGTTTTCGGAAATCGACTTAATGATTAATAGGGACAGTCGGGGGCATTTGTATTCAAACGACAGAGGTGAAATTCTTGGACCGTTTGAAGACAAACTACTGCGAAAGCATTTGCCAAGAATGTTT
317	Eukaryota	Stramenopiles	Opalozoa	MAST-3	MAST-3E	MAST-3E_X	MAST-3E_XX	MAST-3E_XX_sp.	TAGCGTATATTAAAGTTGTTGCAGTTAAAAAGCTCGTAGTTGGATTTCTGGGCTGAGCGACCGGTCCGCCGCTGTGCGGTGTGTACTCGGGTGCGACTCGGCTCATCCTTGCAGGGAACGGTCTTCGGTCTTAGTTGATCGAGGTCGGGAATTGCATCGTTTACTGTGAAAAAATTAGAGTGTTTAAAGCAGGCTTATGCTGTGAATACATTAGCATGGAATAATAAGATAGGACTTTGGTTCTATTTTGTTGGTTGGAGGCCAAGGTAATGATTAATAGGGATAGTTGGGGGTATTCATATTTAATTGTCAGAGGTGAAATTCTTGGATTTATGAAAGATGAACTTATGCGAAAGCATTTACCAAGGATGTTT
318	Eukaryota	Opisthokonta	Metazoa	Arthropoda	Crustacea	Malacostraca	Euphausia	NA	TAGCGTATATTAAAGTTGTTGCGGTTAAAAAGCTCTACTGTCGGCTTCCGAACGCTAAAGCCCGTCGGCTCGGTCGGGGTGCTCTTCATCGAGTGTCCCGGGCGGCCGGCATGTTTACTTTGAAAAAATTAGGGTGCTCAGAGCAGGCCAAGGCGCCTGAATACTTGTGCATGGAATAATGGAATAGGACCTCGGTTCTATTTTGTTGGTTTTAAGAGCCCGAGGTAATGATTAATAGGAACAGACGGGGGCATTCGTATTGCGACGTTAGAGGTGAAATTCTTGGATCGTCGCAAGACGAACTACTGCGAAAGCATTTGCCAAGAATGTTT
319	Eukaryota	Alveolata	Dinoflagellata	Dinophyceae	Suessiales	Suessiaceae	Pelagodinium	NA	TAGCGTATATTAAAGTTGTTGCGGTTAAAAAGCTCGTAGTTGGATTTCTGCCGAGGATGACCGGTCCGCCCTCTGGGTGAGTATCTGGCTCAGCCTTGGCATCTTCCTGAAGAACGTAGCTGCACTTGACTGTGTGGTGCGGTATTTAGGACATTTACTTTGAGGAAATTAGAGTGTTTCAAGCAAGCGCACGCCTTGAATACATTAGCATGGAATAATAAGATAGGACCTCGGTTCTATTTTGTTGGTTTCTAGAGCTGAGGTAATGATTGATAGGGATAGTTGGGGGCATTCGTATTTAACTGTCAGAGGTGAAATTCTTGGATTTGTTAAAGACGGACTACTGCGAAAGCATTTGCCAAGGATGTTT
320	Eukaryota	Opisthokonta	Metazoa	Arthropoda	Crustacea	Maxillopoda	Calanus	Calanus_helgolandicus	TAGCGTATATTAAAGTTGTTGTGGTTAAAAAGCTCGTAGTTGGATCTCGGCGGACTGAGGGCGGTTTGCTTGCTAGTATTACTGCCCTATAGTCCGTAGTTTTGCCAGAGGTTTCGAGGTGCTCTTAATCGAGTGTACCGGGATGCTGGCAGGTTTACTTTGAAAAAATTAGAGTGCTCAAAGCAGGCTATTACGCCTGAATATTCGTGCATGGAATAATAGAATAGGAAGTCGTTTCTATTTTGTTGGTTTTCGGAAATCGACTTAATGATTAATAGGGACAGTCGGGGGCATTTGTATTCAAACGACAGAGGTGAAATTCTTGGACCGTTTGAAGACAAACTACTGCGAAAGCATTTGCCAAGAATGTTT
321	Eukaryota	Rhizaria	Radiolaria	Polycystinea	Nassellaria	Nassellaria_X	Nassellaria_XX	Nassellaria_XX_sp.	TAGCGTATACTAACGTTGTTGCAGTTAAAAAGCTCGTAGTTGGATTTTTAAGGGTTTCTGCTTCTAGTGACCATTAGTGTCTCTAATGTTGCAGACTCCCCTTATTTTGCCTCAGTGTTCTCTTGGGATTGATTTCCTGAAAGTTCTTCTTGGGCGTGTTTACTTTGAGAAAATTAGAGTGTTCAAAACAGCCTTGTGGTTGTATATCATAGCATGGAATAATAACTGACGACGTCGGTCGTTTTTTGTTGGTTCGGATGGCTGATGTAATGATTGATAGAGTTAGTCGGAGGTATTAGTATTTTATCGTTAGAGGTGAAATTCATGGATCGGTAAAAGACTAACAACTGCGAAAGCATTTATCTAGGATTTGCTCT
322	Eukaryota	Opisthokonta	Metazoa	Arthropoda	Crustacea	Maxillopoda	Calanus	Calanus_helgolandicus	TAGCGTATATTAAAGTTGTTGTGGTTAAAAAGCTCGTAGTTGGATCTCGGCGGACTGAGGGCGGTTTGCTTGCTAGTATTACTGCCCTATGGTCCGTAGTTTTGCCAGAGGTTTCGAGGTGCTCTTAATCGAGTGTCCCGGGATGCTGGCAGGTTTACTTTGAAAAAATTAGAGTGCTCAAAGCAGGCTATTACGCCTGAATATTCGTGCATGGAATAATAGAATAGGAAGTCGTTTCTATTTTGTTGGTTTTCGGAAATCGACTTAATGATTAATAGGGACAGTCGGGGGCATTTGTATTCAAACGACAGAGGTGAAATTCTTGGACCGTTTGAAGACAAACTACTGCGAAAGCATTTGCCAAGAATGTTT
323	Eukaryota	Opisthokonta	Metazoa	Arthropoda	Crustacea	Malacostraca	Euphausia	Euphausia_superba	TAGCGTATATTAAAGTTGTTGCGGTTAAAAAGCTGGTAGTTGGATCTCAGTTCCGGACCGACGGTACGCCGCCCGGCGTCTACGGTCGGGGTGCTCTTCATCGAGTGTCCCGGGCGGCCGGCATGTTTACTTTGAAAAAATTAGGGTGCTCAGAGCAGGCCAAGGTGCCTGAATACTTGTGCATGGAATAATGGAATAGGACCTCGGTTCTATTTTGTTGGTTTTAAGAGCCCGAGGTAATGATTAATAGGAACAGACGGGGGCATTCGTATTGCGACGTTAGAGGTGAAATTCTTGGATCGTCGCAAGACGAACTACTGCGAAAGCATTTGCCAAGAATGTTT
324	Eukaryota	Alveolata	Dinoflagellata	Dinophyceae	Gymnodiniales	Gymnodiniaceae	Margalefidinium	Margalefidinium_fulvescens	TAGCGTATATTAAAGTTGTTGCGGTTAAAAAGCTCGTAGTTGGATTTCCGTTCGAGCTCGCACCCCCCCTTGGGGGTAGGTGTCGAGCTCGAGCCTTTCTGGGTGTATACGTGCGTACTTCACTGTATGACGTATTCGGCCCGGACTTTTACTTTGAGGAAATTAGAGTGTTTCAGGCAGGCAAACGCCTTGAATACATTAGCATGGAATAATAAGATAGGACTTTGGTCTTGTTTGTTGGTTCATAGACCGAAGTAATGATTAATAGGGATAGTTGGGGGCATTCGTATTTAACTGTCAGAGGTGAAATTCTTGGATTTGTTAAAGACGAACTACTGCGAAAGCATTTGCCAAGGATGTTT
325	Eukaryota	Opisthokonta	Metazoa	Arthropoda	Crustacea	Maxillopoda	Centropages	Centropages_hamatus	TAGCGTATATTAAAGTTGTTGTGGTTAAAAAGCTTGTAGTTGGATTTCGGCGGGTATTGGTTGGTTTGAATTGCTTCAACACTGACTTTTTTACCCGTGTGTTTTGCCAGAATTTAGCGGGTGATCTTCGCCGATTGTCCGTTGGAACTGGTAGGTTTACTTTGAAAAAATTAGAGTGCTCAAAGCAAGCTTACTGCTTGAATAGTTGCGCATGGAATAATAGAATAGGAAGTCGTTTCTATTTTGTTGGTTTTCGGAAATCGACTTAATGATTAATAGGGATAGTCGGGGGCATTCGTATTCAAACGACAGAGGTGAAATTCTTGGACCGTTTGAAGACGAACTAAGGCGAAAGCATTTGCCAAGAATGTTT
326	Eukaryota	Stramenopiles	Ochrophyta	Bacillariophyta	Bacillariophyta_X	Raphid-pennate	Navicula	Navicula_glaciei	TAGCGTATATTAAAGTTGTTGCAGTTAAAAAGCTCGTAGTTGGATTTGTGGCTTACGGCGGGTTCCGGGCACTTGTGTCTGAGTGACTTGCCGTTGCCATCCTTGGGTGGAACCTGTGTGGCATTAGGTTGTCGTGCAGGGGATGCCCATCGTTTACTGTGAAAAAATTAGAGTGTTCAAAGCAGGCTTATGCCGTTGAATATATTAGCATGGAATAATGAGATAGGACTTTTTCGCTATTTTGTTGGTTTGCGCGAGAAGGTAATGATTAATAGGGACAGTTGGGGGTATTCGTATTCCATTGTCAGAGGTGAAATTCTTGGATTTCTGGAAGACGAACTACTGCGAAAGCATTCACCAAGGATGTCTTCT
327	Eukaryota	Opisthokonta	Metazoa	Arthropoda	Crustacea	Malacostraca	Euphausia	Euphausia_superba	TAGCGTATATTAAAGTCTACTGTCGGCTTCCGAATGCTAAAGCCCGTCGGCTCGGTCGGGGTGCTCTTCATCGACTGTTCCGGATGGCCGGCATGTTTACTTTGAAAAAATTAGGGTGCTCAGAGCAGGCCAAGGCGCCTGAATACTTGTGCATGGAATAATGGAATAGGACCTCGGTTCTATTTTGTTGGTTTTAAGAGCCAGAGGTAATGATTAATAGGAACAGACAGGTGCATTCGTATTGCGACGTTAGAGGTGAAATTCTTGGATCGTCTCAAGACGAACTACTGCGAAAGCATTTGCCAAGAATGTTT
328	Eukaryota	Stramenopiles	Ochrophyta	Bacillariophyta	Bacillariophyta_X	Radial-centric-basal-Coscinodiscophyceae	Actinocyclus	Actinocyclus_curvatulus	TAGCGTATATTAAAGTTGTTGCAGTTAAAAAGCTCGTAGTTGGATTTCTGGTAGAAGTAGCGACCTTGGGTCTTTGACCTATGAAGTTGCTATCTTCAACCATCCTTGAAGAGATTTAGTTTGGCATTAAGTTGTCGAACTAAAGATATTCATCTTTTACTGTGAAAAAATCAGAACGTTCAAAGTAAGCATTTAGCTTTGAATGTATTAGCATGGAATAATGAAATAGGACTTAGGTACTACTTTGTTGGTTTATGCACCTAGGTAATGATTAATAGGGATAGTTGGGGGTATTCGTATTCCAATGTTAGAGGTGAAATTCTTGGATTTTTGGAAGACGAACAACTGCGAAAGCATTTACCAAGGATGTTT
329	Eukaryota	Alveolata	Ciliophora	Phyllopharyngea	Suctoria	Ephelotidae	Ephelota	Ephelota_plana	TAGCGTATTTTAATGTTGTTGCAGTTAAAAAGCTCGTAGTTGAATTTAGGAAGGTTATCCTTCCTGTTTGTAATCACCCCTGCATCCGATTGTTGCTTGGGTGATCAAACTTTTACTGTGAGAAAACTAAAGTGCTCAAAGCAGGCTAACGCTTGAATATTAAAGCATGGAATAATGAAATAGGACTTTATTCTATTATTGGTTATTGGATAAAGTAATGATTAACAGAAACAGTTGGGGGCATTCGTATTTAATTGTCAGAGGTGAAATTCTTGGATTTATTAAAGACGAACCAATGCGAAAGCATTTGCCAAGGATGTTT
330	Eukaryota	Alveolata	Dinoflagellata	Syndiniales	Dino-Group-I	Dino-Group-I_X	Dino-Group-I_XX	Dino-Group-I_XX_sp.	TAGCGTATATTAAAATTGTTGCGGTTAGAACGCTCGTAGTCGAATGTTTGTTCAAGCCTGACGGTCCTCCCTAGTGGTGCGTACTCAGTTCGGTCTGAGCACTTCTCTGGTGCAAGTGTTTGCAGTTAGTTCTGTTGCACTTTGTCCAGAACTTTTACTTTGAGGAAATGAGAGTGCTTCAAGCAAATGTATGTTATGAATACGTTAGCATGGAATAATCGCATGGGACATCATCCTGAATTTGTTGGTTTTTGGGTAGATGTAATGAAGGTGGGGATAGTTGGGGGCATTCGTATTTAACTGTTAGAGGTGAAATTCTTGGATTTTTTAAAGATGGACTACTGCGAAAGCATCTGCCAAAGATGTTT
331	Eukaryota	Opisthokonta	Metazoa	Urochordata	Urochordata_X	Ascidiacea	Salpa	Salpa_thompsoni	AAGTGTATATTTAAGTTGTTGCGGTTGAAAAGCTCGTAGTTGGATTTTGGGACGGCGCGTCTGGTCGGCCGCAAGGCTTGTACTGCACGCGCTGTCCTCACATGACCGGTGCCTCTAAGGTGCTCTTAACTGAGTGCTTTTGTGGTCCGGGAAGTTTACCTTGAAAAAATTAGAGTGTTCAAAGCAGGCTTAAAGCTTGAATAATGTTGCATGGAATAATGGAATAGGACCTCGGTTCTATTTTGTTGGTTTTCGGAGCGCGAGGTAATGATTAATAGGAACGGACGGGGGCATCCGTACTGTGCCGTTAGAGGTGAAATTCTTGGATCGGCGCAAGACGAACAACTGCGAAAGCATTTGCCAAGAATGTTTTCT
332	Eukaryota	Alveolata	Dinoflagellata	Syndiniales	Dino-Group-II	Dino-Group-II-Clade-6	Dino-Group-II-Clade-6_X	Dino-Group-II-Clade-6_X_sp.	TAGCGTATATTAAAGTTGTTGCGGTTAAAAAGCTCGTAGTTGGATTTCTGTTGAGGGCGACCGGTGTACACCTCGTGTATTATTTGGTTCGGTCTCGGCATCCTCTTGGGGAACGTTTCTGGACTTTATTGGACAGGGCGAGATTCAAGACTTTTACTTTGAGGAAATTAGAGTGTTCACGGCAGGCAAGCGCTTTGAATACATTAGCATGGAATAATAATATAGGACCTTCGTTCTATTTTGTTGGTTTCTAGAACTTAGGTAATGATTAATAGGGACAATTGGGGGCATTCGTATTAACGCGTCAGAGGTGGAATTCTTGGATTGCGTTACGACGAACTACTGCGAAAGCATTTGCCAAAGATGTTT
333	Eukaryota	Opisthokonta	Metazoa	Arthropoda	Crustacea	Malacostraca	Euphausia	Euphausia_superba	TAGCGTATATTAAAGTTGTTGCGGTTAAAAAGCTCGTAGTTGGATCTCAGTTCCGGACCGACGGTACGCCGCCCGGCGTCTACTGTCGGCTTCCGAACGCTAAAGCCCGTCGGCTCGGTCGGGGTGCTCTTCATCGAGTGTCCCGGGCGGCCGGCATGTTTACTTTGAAAAAATTAGGGTGCTCAGAGCAGGCCAAGGCGCCTGAATACTTGTGCATGGAATAATGGAATAGGACCTCGGTTCTATTTTGTTGGTTTTAAGAGCCCAAGGCAATGATTAATAGGAACAGACGGGGGCATTCGTATTGCGACGTTAGAGGTGAAATTCTTGGATCGTCGCAAGACGAACTACTGTGAAAGCATTTGCCAAGAATGTTT
334	Eukaryota	Alveolata	Dinoflagellata	Syndiniales	Dino-Group-II	Dino-Group-II-Clade-3	Dino-Group-II-Clade-3_X	Dino-Group-II-Clade-3_X_sp.	TAGCGTATGTTAAAGTTGTTGCGGCTAAAAAGCTCGTAGTTGGATTTCTAGATGAGAGGAGTGGTCCACTCTATGAGTGTGTATCTACTTCCGCTCGTCTATCCGCTCTGCAAACGTGTCTGCGCTTGACTGCGTGGTACGGAGGTAGGGCCTTTTACTTTGAGGAAATTAGAGTGTTCACGGCAGGCAATCGCCTTGAATATATTAGCATGGAATAATAACATAGGATCTTGGTTCTATTTTGTTGGTTTCTAGGACTAAGATAATGATTAATAGGGACAATTGGGGGCATTCGTATCGCGGTGTCAGAGGTGGAATTCTTGGATTACTGCGCGACGAACTACTGCGAAAGCATTTGCCAAGGATGTTT
335	Eukaryota	Opisthokonta	Metazoa	Arthropoda	Crustacea	Malacostraca	Euphausia	Euphausia_superba	TAGCGTATATTAAAGTTGTTGCGGTTAAAAAGCTCGTAGTTGGATCTCAGTTCCGGACCGACGGTACGCCGCCCGGCGTCTACTGTCGGCTTCCGAACGCTAAAGCCCGTCGGCTCGGTCGGGGTGCTCTTCATCGAGTGTTCCGGGTGGCCGGCATGTTTACTTTGAAAAAATGAGGGTGCTCAGAGCAGGCCAAGGCGCCTGAATACTTGTGCATGGAATAATGGAATAGGACCTCGGTTCTATTTTGTTGGTTTTAAGAGCCAGAGGTAATAATTAATAGGAACTGACAGGTGCATTTGTATTGCGACGTTAGAGGTGAAATTCTTGGATCGTCTCAAGACGAACTACTGCGAAAGCATTTGCCAAGAATGTTT
336	Eukaryota	Alveolata	Dinoflagellata	Syndiniales	Dino-Group-I	Dino-Group-I-Clade-3	Dino-Group-I-Clade-3_X	Dino-Group-I-Clade-3_X_sp.	TAGCGTATATTAAAATTGTTGCGGTTAAAACGCTCGTAGTTGGATATTTGTTGAGAACTGCCGGTCTACCACAGTGGTCAGCACACGGTTTGTTCTCGGCACTTTCCTGGGGAGAGTGTTTGCACTTCATTGTGTGGCACATGATCCAGAACTTTTACTTTGAGGAAATGAGAGTGTTTCAAGCAGGCGCCTGTCGTGAATACGTTAGCATGGAATAATAGCATGGGACCGCGGTCTGAAGCTGTTGGTTTTCGGGCCGTGGTAATGAAAATAGGGATAGTTGGGGGTATTCGTATTTAACTGTCAGAGGTGAAATTCTTGGATTTTTTAAAGACGGACTACTGCGAAAGCATCTGCCCAGGATGTTT
337	Eukaryota	Opisthokonta	Metazoa	Arthropoda	Crustacea	Malacostraca	Euphausia	NA	TAGCGTATATTAAAGTTGTTGCGGTTAAAAAGCTCGTAGTTGGATCTCAGTTCCGGACCGACGGTACGCCGCCCGGCGTCTACTGTCGGCTTCCGAACGCTAAAGCCCGTTGGCTCGGTCAGGGTGCTCTTCATCGAGTGTCCCAGGCAGCCGACATGTTTACTTTGAAAACATTAGTGTGCTCAGAGCAGGCCAAGGCGCCTAAATACTTGTGCATGGAATAATTGAATAGGACCTCGGTTCTATTCTGTTGGTTTTAAGAGCCCAAGGTAATGATTAATAGGAACAGACGGGGGCATTCGTATTGGGACGTTAGAGGTGAAATTCTTGGATCGTCGCAAGACAAACTATGTTT
338	Eukaryota	Opisthokonta	Metazoa	Arthropoda	Crustacea	Maxillopoda	Oithona	Oithona_similis	TAGCGTATATTAAAGTTGTTGCGGTTAAAAAGCTCGTAGTTGGATCTCGGCGGGAAGGGGGTGGTTCGCTCTTCAGCGCTACTGCCCCGCTTTGCCCGTGTGATTGGCGGAGGTTTCGGGGTGCTCTTCGTTGAGTGACTCGGAGCGCCGTCAGGTTTACTTTGAAAAAATTAGAGTGCTCAAAGCAGGCTTTTCACGCTTGAATATTCGTGCATGGAATAATGGAATAGGAACTCGTTTCTATTTTGTTGGTTTTCGGAAATCGAGTTAATGATTAACAGGGACAATTGGGGGCATTAGTATTCAGACGACAGAGGTGAAATTCTTGGACCGTCTGAAGACTGACTACTGCGAAAGCATTTGCCAAGAGTGTTT
339	Eukaryota	Alveolata	Dinoflagellata	Dinophyceae	Suessiales	Suessiaceae	Pelagodinium	Pelagodinium_beii	TAGCGTATATTAAAGTTGTTGCGGTTAAAAAGCTCGTAGTTGGATTTCTGCTGAGGATGACCGGTCCGCCCTCCGGGTGAGTATCTGGCTCAGCCTTGGCATCTTACTGAAGAACGTAACTGCACTTGACTGTGTGGTGCGGTATTTAGGACATTTACTTTGAGGAAATTAGAGTGTTTCAAGCAAGCGCACGCCTTGAATACATTAGCATGGAATAATAAGATAGGACCTCGGTTCTATTTTGTTGGTTTCTAGAGCTGAGGTAATGATTGATAGGGATAGTTGGGGGCATTCGTATTTAACTGTCAGAGGTGAAATTCTTGGATTTGTTAAAGACGGACTACTGCGAAAGCATTTGCCAAGGATGTTT
340	Eukaryota	Alveolata	Ciliophora	Spirotrichea	Choreotrichida	Strombidinopsidae	Strombidinopsis	Strombidinopsis_sp.	TAGCGTATATTAAAGTTGTTGCAGTTAAAAAGCTCGTAGTTTGATTTCTGGACGGGCGCCAACACCCGCTTGTTAGTGTGGAGGCGGCACCCGCCCATCCTTCTGTTAACGCCGCCGGCATTTGTTTGCTGGTGGCGGGCTCAGATATTTTACCTTGAGAAAATTAGAGTGTTTCAGGCAGGCTTGCGCCTAGATACATTAGCATGGAATAATAGAATAGGACTTTGACCTCTTCTGTTGGTCTGAGGGGTGAGAGTAATGATTAATAGGGATAGTTGGGGGCATTAGTACTTAACTGCTAGAGGTGAAATTCTCAGATTTGTTAAAGACTAACTTATGCGAAAGCATTTGCCAAGGATGTTT
341	Eukaryota	Alveolata	Dinoflagellata	Syndiniales	Dino-Group-I	Dino-Group-I-Clade-1	Dino-Group-I-Clade-1_X	Dino-Group-I-Clade-1_X_sp.	TAGCGTATATTAAAGTTGTTGCGGTTAAAAAGCTCGTAGTTGGAGTTCTGCCAGGTGGCGCTCGTCCGCCCAAGTGGTGTGTACAGGGCGTGCATCTGGCCCTTTCAAGGGGAACGTGTCTGCACTTCATTGTGTGGTGCGAGATCCTTGACTTTTACTTTGAGGAAATAAGAGTTTTCCAAGCAGGCTCTCGTCGTGCATAGCTCAGCATGGAATAATAGCATTGGACTTCGTTTCTACGCTGTTGGTTGCAAGAAGCGAGGTAATGATGAAGAGGGATAGTTGGGGGCATTCGTATTTAACTGTCAGAGGTGAAATTCTTGGATTTGTTAAAGACGGACTACTGCGAAAGCATCTGCCATGGATGTTT
342	Eukaryota	Alveolata	Dinoflagellata	Dinophyceae	Dinophysiales	Dinophysiaceae	NA	NA	TAGCGTATATTAAAGTTGTTGCGGTTAAAAAGCTCGTAGTTGGATTTCTGCTGAGGACGACCGGTCCGCCCTCTGGGTGAGTATCTGGCGCGGCCTGGGCATCTTCTTGGAGAACGTAGCTGCACTTGACTGTGTGGTGCGGTATCCAAGACTTTTACTTTGAGGAAATTAGAGTGTTTCAATCAGGCATATGCCTTGAATACATTAGCATGGAATAATAAGATAAGACCTTGGTTTTATTTTGTTGGCTTCTAGAATTGGGGTAATGATAAATAGGGATAGTTGGGGGCATTCGAATTTAATTGTCAGAGGTGAAATTCTTGGATTTGTTAAAGACGGACTACTGCGAAAGCATTTGCCATGGATGTTT
343	Eukaryota	Alveolata	Dinoflagellata	Syndiniales	Dino-Group-II	Dino-Group-II-Clade-6	Dino-Group-II-Clade-6_X	Dino-Group-II-Clade-6_X_sp.	TAGCGTATATTAAAGTTGTTGCGGTTAAAAAGCTCGTAGTTGGATTTCTGTTGAGGTCGGGCGGTGTGCACCTCGTGCATTATTTGCTTCGGTCTCGGCATCCTCCTGGGGAACGTTTAGGACTTTATTGGACTAGGCGAGATTCAGGACTTTTACTTTGAGGAAATTAGAGTGTTCACGGCAAGCAAGCGCGGGAATACATTAGCATGGAATAATAATATAGGACCTTCGTTCTATTTTGTTGGTTTCTAGAACTTAGGTAATGATTAATAGGGACAATTGGGGGCATTCGTATTAACGCGTCAGAGGTGGAATTCTTGGATTGCGTTACGACGAACTACTGCGAAAGCATTTGCCAAAGATGTTT
344	Eukaryota	Alveolata	Dinoflagellata	Dinophyceae	Peridiniales	NA	NA	NA	TAGCGTATATTAAAGTTGTTGCGGTTAAAAAGCTCGTAGTTGGATTTCTGCCGAGGACGACCGGTCCGCCCTCTGGGTGAGTATCTGGCTCGGCCTGGGCATCTTCTTGGAGAACGTAGCTGCACTTGACTGTGTGGTGCGGTATCCAGGACCTTTACTTTGAGGAAATTAGAGTGTTTCAAGCAGGCACACGCCTTGAATACATTAGCATGGAATAATAAGATAGGACCTCGGTTCTATTTTGTTGGTTTCTAGAGCTGAGGTAATGATTAATAGGGATAGTTGGGGGCATTCGTATTTAACTGTCAGAGGTGAAATTCTTGGATTTGTTAAAGACGGACTACTGCGAAAGCATTTGCCAAGGATGTTT
345	Eukaryota	Hacrobia	Haptophyta	Prymnesiophyceae	Isochrysidales	Noelaerhabdaceae	Gephyrocapsa	Gephyrocapsa_oceanica	TAGCGTATATTAAAGTTGTTGCAGTTAAAACGCTCGTAGTCGGATTTCGGGGCGGGCCGACCGGTCTGCCGATGGGTATGCACTGGCCGGCGCGTCCTTCCACCCGGAGACCGCGCCTACTCTTAACTGAGCGGGCGTGGGAGACGGGTCTTTTACTTTGAAAAAATCAGAGTGTTTCAAGCAGGCAGTCGCTCTTGCATGGATTAGCATGGGATAATGAAATAGGACTCTGGTGCTATTTTGTTGGTTTCGAACACCGGAGTAATGATTAACAGGGACAGTCAGGGGCACTCGTATTCCGCCGAGAGAGGTGAAATTCTCAGACCAGCGGAAGACGAACCACTGCGAAAGCATTTGCCAGGGATGTTT
346	Eukaryota	Alveolata	Dinoflagellata	Syndiniales	Dino-Group-II	Dino-Group-II-Clade-22	Dino-Group-II-Clade-22_X	Dino-Group-II-Clade-22_X_sp.	TAGCGTATATTAAAGTTGTTGCGGTTAAAAAGCTCGTAGTTGGATTTCTGTTAGGGACGACCGGTCCGCACTATGTGCGTGTATCTGGCTCGGCCTTGGCATCCTCCTGGGGAACGGTGCTGCGCTTGATTGCGTGGTCCGGTATTCAGGACTTTTACTTTGAGGAAATTAGAGTGTTTACGGCAGGCAATCGCCTTGAATATATTAGCATGGAATAATACTATAGGACCTTGGTTCTATTTTGTTGGTTTCTAGAACTAAGGTAATGATTAATAGGGATAATTGGGGGCATTCGTATTAACACGTCAGAGGTGAAATTCTTGGATTGTGTTACGACGAACTACTGCGAAAGCATTTGCCAAGGATGTTT
347	Eukaryota	Opisthokonta	Metazoa	Arthropoda	Crustacea	Malacostraca	Euphausia	NA	TAGCGTATATTAAAGTTGTTGCGGTTAAAAAGCTCGTAGTTGGATCTCAGTTCCGGACCGACGGTACGCCGCCCGGCGTCTACTGTCGGCTTCCGAACGCTAAAGCCCGTCGGCTCGGTCGGGGTGCTCTTCATCGAGTGTCCCGGGCGGCCGGCATGTTTACTTTGAAAAAATTAGGGTGCTCAGAGCAGGCCAAGGCGCCTGAATACTTGTGCATGGAATAATGGAATAGGACCTCGGTTCTATTTTGTTGGTTTTAAGAGCCCGAGGTAATGATTAATAGGAACAGACGGGGGCATTCGTATTGCGACGTTAGAGGTGAAATTCTTGGATCGTTGCAAGACGAACTACTGCGAAAGCATTTGCCAAGAATGTTT
348	Eukaryota	Alveolata	Dinoflagellata	Dinophyceae	NA	NA	NA	NA	TAGCGTATATTAAAGTTGTTGCGGTTAAAAAGCTCGTAGTTGGATTTCTGCCGAGGACGACCGGTCCGCCCTCTGGGTGAGTATCTGGCTCGGCCTGGGCATCTTCTTGGAGAACGTATCTGCACTTGACTGTGTGGTGCGGTATCCAGGACTTTTACTTTGAGGAAATTAGAGTGTTTCAAGCAGGCATACGCCTTGAATACATTAGCATGTAATAATAAGATAGGACCTCGGTTCTATTTTGTTGGTTTCTAGAGCTGAGGTAATGATTAATAGGGATAGTTGGGGGCATTCGTATTTAACTGTCAGAGGTGAAATTCTTGGATTTGTTAAAGACGGACTACTGCGAAAGCATTTGCCAAGGATGTTT
349	Eukaryota	Alveolata	Dinoflagellata	Syndiniales	Dino-Group-I	Dino-Group-I-Clade-5	Dino-Group-I-Clade-5_X	Dino-Group-I-Clade-5_X_sp.	TAGCGTATATTAAAGTTGTTGCGGTTAAAAAGCTCGTAGTTGGATTTCTGTCAAAGGGTGTTCCTCCGCCCCTTGTGGTGAGTAGTGGACATACCGTTGGCATCTTCTTGGGGAGTGTATCTGCTCTTTATTGAGTGGTGCACAAGCCAGGACTTTTACTTTGAGGAAATGAGAGTGTTTCAAGCAGGCTTGCGCCGTGAATACGTTAGCATGGAATAATAGCATCGGACCTCGCTCCAAAGCTGTTGGTTTCTTGGGGCGAGGTAAAGGTGAATAGGGATTGTTGGGGGCATTCGTATTTAACTGTCAGAGGTGAAATTCTTGGATTTGTTGAAGACGGACTACTGCGAAAGCATCTGCCAAAGATGTTC
350	Eukaryota	Alveolata	Dinoflagellata	Dinophyceae	Prorocentrales	Prorocentraceae	Prorocentrum	Prorocentrum_sp.	TAGCGTATATTAAAGTTGTTGCGGTTAAAAAGCTCGTAGTTGGATTTCTGCCGAGGACGACCGGTCCGCCCTCTGGGTGAGCATCTGGATCGGCCTGGGCATCTTCTTGGGGAACGTAGCTGCACTTGACTGTGTGGTGCGGTATCCAGGACTTTTACCTTGAGGAAATTAGAGTGTTTCAAGCAGGCGCACGCCTTGAATACATTAGCATGGAATAATAAGATAGGACCTCGGTTCTATTTTGTTGGTTTCTAGAGCTGAGGTAATGATTAATAGGGATAGTTGGGGGCATTCGTATTTAACTGTCAGAGGTGAAATTCTTGGATTTGTTAAAGACGGACTACTGCGAAAGCATTTGCCAAGGATGTTT
351	Eukaryota	Opisthokonta	Metazoa	Mollusca	Bivalvia	Heteroconchia	Hiatella	Hiatella_arctica	TAGCGTATATTAAAGTTGTTGCAGTTAAAAAGCTCGTAGTTGGATCTCGGGTCCAGGCCTGCGGTCCGCCTCGCGGCGGTTACTGCTCGTCCTGGCCTACCTGCCGGTGTGTCCCTTGGTGCTCTTGATTGAGTGTCTCGGGCGGCCGGAACGTTTACTTTGAAAAAATTAGAGTGTTCAAAGCAGGCGTGTCGCCTGAATAATGGTGCATGGAATGATGGAATAGGACCTCGGTTCTATTTTGTTGGTTTTCGGAGCTCGAGGTAATGATTAAGAGGGACTGACGGGGGCATTCGTATTGCGGTGTTAGAGGTGAAATTCTTGGATCATCGCAAGACGAACTACAGCGAAAGCATTTGCCAAGCATGTTT
352	Eukaryota	Stramenopiles	Ochrophyta	Pelagophyceae	Pelagomonadales	Pelagomonadaceae	Pelagococcus	Pelagococcus_sp.	TAGCGTATATTAATGTTGTTGCAGTTAAAAAGCTCGTAGTTGGATTCCTGGCCTGGGGTAGCCGGTCCGCCTTGCAAAAGGTGCGCACTGTGCGGCCTCGGCCATCCTTGAGAAGAGCTGTTCTGGCATTCAGTTGTCGGGGCGGGGATTCTCGACGTTTACTGTGAAAAAATCAGAGTGTTCAAAGCAGGCTTACGCCTTGAATACATTAGCATGGAATAATGAGATAGGACCTTGGCGGTCTATTTTGTTGGTTTGCACGCCGAGGTAATGATTAACAGGGACAATTGGGGGCATTAGTATTCAGACGACAGAGGTGAAATTCTTGGACCGTCTGAAGACTGACTACTGCGAAAGCATTTGCCAAGAGTGTTT
353	Eukaryota	Opisthokonta	Metazoa	Arthropoda	Crustacea	Malacostraca	NA	NA	TAGCGTATATTAAAGTTGTTGCGGTTAAAAAGCTCGTAGTTGGATCTCAGTTCCGGACCGACGGTACGCCGCCCGGCGTCTACTGTCGGCTTCCGAACGCTAAAGCCCGTCGGCTCGGTCGGGGTGGTCTTCATCGAGTGTCCCGGGCGGCCAGGATGTTTACATTGAAAAAAATAGGCTGCTCAGAGCAGGCCAAGGTGCCTGAATACTTGTGCATGGAATAATGGAATAGGACCTCGGTTATATTTTGTTGGTTTTCAGAGTCCGAGGTAATGATTAATAGGAACAGATGGGGGCATTCGTATTGCGACGTTAGAGGTGAAATTGTTGGATTGTCGCAAGACGAACTACTGTGAAAGCATTTGCCAAGAATGTTT
354	Eukaryota	Opisthokonta	Metazoa	Arthropoda	Crustacea	Maxillopoda	Oithona	Oithona_similis	TAGCGTATATTAAAGTTGTTGCGGTTAAAAAGCTCGTAGTTGGATCTCGGCGGGCAGGGGGTGGTTCGCTCTTCAGCGCTACTGCCCCGCTTTTCCCGTGTGATTGGCGGAGGTTTCGGGGTGCTCTTCGTTGAGTGACTCGGAGCGCCGTCAGGTTTACTTTGAAAAAATTAGAGTGCTCAAAGCAGGCTTTTCACGCTTGAATATTCGTGCATGGAATAATGGAATAGGAACTCGTTTCTATTTTGTTGGTTTTCGGAAATCGAGTTAATGATTAACAGGGACAATTGGGGGCATTAGTATTCAGACGACAGAGGTGAAATTCTTGGACCGTCTGAAGACTGACTACTGCGAAAGCATTTGCCAAGAGTGTTT
355	Eukaryota	Opisthokonta	Metazoa	Arthropoda	Crustacea	Malacostraca	NA	NA	TAGCCTATATTAAAGTTATTGCGGTTAAAAAGCTCATAGTTGGATCTCAGTTCCTAACTGACGGTACGCCGCCGGCGTCTACTGTCGGCTGTCGAGTGTCCCGGGCGGCCGGCATGTGTACTTTGAAAAAACTAGGGTGCTCAGAGCAGGCCAAGGCGCCTGAATACTTGTGCATGGTATAATGGAATAGGACCTCGGTTCTATTTTGTTGGTTTCAAGAGCCCGAGGTAAGGATTAATAGGAACAGACGGGGGCAATCATATTACGACGTTAGAGGTAATCTTCTTGGATCGTCGCAAGACGAACTACTGCAAAAGCATTTGCCAAGAATGTTT
356	Eukaryota	Opisthokonta	Metazoa	Arthropoda	Crustacea	Malacostraca	NA	NA	TAATGTATATTAAAGTTGTTGCGGTTAAAAAGCCTGTTGGCTCGGTCTGGGTGCTCTTCATCAAGTGTCCAGGGTGGCCGGCATGCTTACTTTGAAAAAATTAGGGTGCTCAGAGCAGGCCAAGGCGCCTGAATACTTGTGCATGGAATAATATAATACAACCTTGGTTCTCTTTTGTTGGTTTTAAGAGCTCGAGGTATTGATTAATAGGAAACAGACGGGGGGATTCATATTTCAAAGTTAGAGGTGAAATTCTTGGATCGTCGAAAGACGAACTACTGCGAAAGCATTTGCCAAGAATGTTT
357	Eukaryota	Stramenopiles	Sagenista	Labyrinthulomycetes	Labyrinthulales	Labyrinthulaceae	Labyrinthulaceae_X	Labyrinthulaceae_X_sp.	TAGCGTATATTAAAGTTGTTGCAGTTAAAAAGCTCGTAGTTGGATTTCTGGTGGGCGCATCCGGTCCGCTCCGCAAGGAGTGTGCACTGGCGATGTCGCCGGCCACTTTTACGGCGAACGATTCTGGCATTAAGTTGTCGGGGTCGGGAGCCGTATCATTTACTGTGAAAAAATTAGAGTGTTTAAAGCAGGCATTTGCTGTGAATACATTAGCATGGAATAATAAGATAGGACTTTGGTGCTATTTTGTTGGTTTGCACGCCAAGGTAATGATTAACAGGGACAGTTGGGGGTATTCGTATTTTGATGTCAGAGGTGAAATTCTTGGATTTTCGAAAGACGAACTTCTGCGAAAGCATTTACCAAGGATGTTT
358	Eukaryota	Opisthokonta	Metazoa	Arthropoda	Crustacea	Malacostraca	Euphausia	NA	TAGCTTATGTTAAAGTTGTTGCGGTTAAAAAGCTCGTAGTTGAATCTCAGTTCCGGACCAACGGTACGTTGTCGGCTTCCGAACGCTAAAGCCCATCGGCTTGGTCGGGTTGCTCTTCATCGAGTGTCCCGGGCGGCCGGCATGTTTACTTCGAAAAAATTAGGGTGCTCAGAGCAGTCCAAGGTCCCTGAATACTTGTCCATGGAATAATGGAAGTGGACCTCTGTTCTTTTTTGTTGGTTTTAAGAGCCCGAGGTAAGGATTAATAGGAACAGACGGGGGCATTCATATTGCAATGTTAGAGGTGAAATTCTTGGATTGTCGGAAGACAAACTACTACAAAAGCATTTGCCAAGAATGTTT
359	Eukaryota	Alveolata	Dinoflagellata	Dinophyceae	NA	NA	NA	NA	TAGCGTATATTAAAGCTGTTGCGGTTAAAAAGCTCGTAGTTGGACTTCTGCTGAGGACGACTGGTCTGCCCTCTGGGTGAGTATCTGGTTCGGCCGAAGCATCTTCTTGGAGGTTGCAAGCGCACTTCATTGTGTGGTGCAACCGACTGGAATTTTACTTTGATGAAATTAGAGTGTTCAAGGGAGGCGTACGCCTCGCATAGGTTAGCATGGAATAATGCTGTAAGACCATGGTATTTCTGTGTTGGTTTCTATCACCTAAGGTAATGATAAACAGGGATAGTTGGGGGCATTCGTATTTAACTGTCAGAGGTGAAATTCTTGGATTTGTTAAAGACGAACGACTGCGAAAGCATTTGCCAAGGATGTTT
360	Eukaryota	Opisthokonta	Metazoa	Arthropoda	Crustacea	Malacostraca	Euphausia	Euphausia_superba	TAGCGTATATTAAAGTTGTTGCGGTTAAAAAGCTCGTAGTTGGATCTCAGTTCCGGACCGACGGTACGCCGCCCGGCGTCTACTGTCGGCTTCCGAACGCTAAAGCCCGTCGGTTTGGTCGGGGTGCTCTTCATCGAGTGTCCCGGGAGGCCGGCATGTTTACTTTGAAAAAATTAGGGTGCTCACATCAGGATAAGGCGCCTGAATACTTGTGCATGGAATAATGGAATAGGACCTCGGTTTTATTTTGTTGGTTTTAAGAGCCCGAGGTAATGATTAATAGGAACAGACGGGGGCATTCGTATTGCGACTTTAGAGGTGAAATTCTTGGATCGTCGCAGGACGAACTACTGCGAAAGCATTTGCCAAGAATGTTT
361	Eukaryota	Archaeplastida	Chlorophyta	Mamiellophyceae	Dolichomastigales	Dolichomastigaceae	Dolichomastigaceae-B	Dolichomastigaceae-B_sp.	TAGCGTATATTTAAGTTGTTGCAGTTAAAAAGCTCGTAGTTGGATTTTGGGTGCGGCAGGCCGGTCCGCCGTCTTCGGTGTGCACTGGCAGGCGGCATCTTTCTGTCGAGGACGCGCTCCTGGTCTTTATCTGATCGGGACGCGGAGTCGGCGCAGTTACTTTGAAAAAATTAGAGTGTTCAAAGCGGGCCTACGCTTGAATATATTAGCATGGAATAACACCATAGGACTCCTGTCCTATTCTGTTGGTCTTCGGGATGGGAGTAATGATTAAGAGGAACAGTTGGGGGCATTCGTATTTCATTGTCAGAGGTGAAATTCTTGGATTTATGAAAGACGAACTTCTGCGAAAGCATTTGCCAAGGATGTTT
362	Eukaryota	Opisthokonta	Metazoa	Arthropoda	Crustacea	Malacostraca	Euphausia	Euphausia_superba	TAGCGTATATTAAAGTTGTTGCGGTTAAAAAGCTCGTAGTTGGATCTCAGTTCCGGACCGACGGTACGCCGCCCGGCGTCTACTGTCGGCTTCCGAACGCTAAAGTCTATCGGCTTGGTCGGGGTGCTCTTCATCAAGTTTCCTGGGAGGCCGGCATGTTTACTTTGAAAAAATGTTGGTGCTCAGAGCAGGCCAAGGCGCCTGAATAATTGTGCATGGAATAATGGAATAGGACCTCGGTTCTATTTTATTGGTTTTAAGAGCCCGAGGTAATTCGTATTGCGACGTTAGATTTGAAATTCTTGGATTGTCGCAAGACGACCTACAGCGAAAGCATTTGCCTGGAATGTTT
363	Eukaryota	Opisthokonta	Metazoa	Arthropoda	Crustacea	Malacostraca	Euphausia	Euphausia_superba	TAGCGTATATTAAAGTTGTTGCGGTTAAAAAGCTCGTAGTTGGATCTCAGTTCCGGACCGACGGTACGCCGCCCGGCGTCTACTGTCGGCTTCCGAACGCTAAAGCCCGTCGGCTCGGTCGGGGTGCTCTTCATCGAGTGTCCCGGGCGGCCGGCATGTTTACTTTGAAAAAATTAGGGTGCTCAGAGCAGGCCAAGGCGCCTGAATACTTGTGCATTGAATAATGGAATAGGCCCTCGGTTCTATTTTGTTGGTTTTAAGAGCCCGAGGTAATGATTAATAGGAACAGACGGTGGCATTCGTATTGCGACGTTGGAGGTGAAATTCTTGGATCGTCGCAAGACGAACTACTGAGAAGGCATTTGCCAAGAATGTTT
364	Eukaryota	Alveolata	Dinoflagellata	Dinophyceae	Gymnodiniales	NA	NA	NA	TAGCGTATATTAAAGTTGTTGCGGTTAAAAAGCTCGTAGTTGGATTTCTGCCGAGGACGACCGGTCCGCCCTCTGGGTGAGCATCTGGCTCGGCTTGGGCATCTTCTTGGAGAACGTAGCTGCACTTGACTGTGTGGTGCGGTATCCAGGACTTTTACTTTGAGGAAATTAGAGTGTTTCAAGCAGGCACACGCCTTGAATACGTTAGCATGGAATAATAAGATAGGACCCCAGTTCTATTTTGTTGGTTTCTAGAGCTGAGGTAATGATTAATAGGGATAGTTGGGGGCATTCGTATTTAACTGTCAGAGGTGAAATTCTTGGATTTGTTAAAGACGGACTACTGCGAAAGCATTTGCCAAGGATGTTTTCT
365	Eukaryota	Opisthokonta	Choanoflagellida	Choanoflagellatea	Acanthoecida	Stephanoecidae_Group_D	Stephanoecidae_Group_D_X	Stephanoecidae_Group_D_X_sp.	TAGCGTATATTAAAGTTGTTGCAGTTAAAAAGCTCGTAGTTGGACTTCTGATGTGGAGGGACGGTCCGCCTCACGGTGAGCACTGATTCTCTGCGTCTTCCTCTCGTAGTCTTTTGGCGCACTTAGTTGGGTGCCTTGAGAATATGGGACCTTTACTTTGAAAAAATTAGAGTGTTCAAAGCAGGCAATCGCTTGAATACATTAGCATGGAATAATAGAATAGGACTTTGGTTCTATTTTGTTGGTTTCTAGAACCGAAGTAATGATTAATAGGGACAGTTGGGGGCATTAGTATTTAATTGTCAGAGGTGAAATTCTTGGATTTATGAAAGACTAACTACTGCGAAAGCATTTGCCAAGGATGTTT
366	Eukaryota	Opisthokonta	Fungi	Basidiomycota	Agaricomycotina	Tremellomycetes	Bullera	Bullera_unica	GTAGCGTATATTAAAGTTGTTGCAGTTAAAAAGCTCGTAGTCGAACTTCGGGCCTGGCGGGATGGTCCGCCTTACGGTGTGTACTGTCTGGCCGGGCCTTACCTCTTGGTGAGGCCGTATGCCCTTTACTGGGTGTGCGGTGGAACCAGGAATTTTACCTTGAGAAAATTAGAGTGTTCAAAGCAGGCATACGCCCGAATACATTAGCATGGAATAATAGAATAGGACGTGCGGTTCTATTTTGTTGGTTTCTAGGATCGCCGTAATGATTAATAGGGACGGTCGGGGGCATTAGTATTCAGTTGCTAGAGGTGAAATTCTTAGATTTACTGAAGACTAACTTCTGCGAAAGCATTTGCCAAGGACGTTT
367	Eukaryota	Opisthokonta	Mesomycetozoa	Ichthyosporea	Ichthyosphonida	Ichthyosphonida_X	Ichthyosphonida_XX	Ichthyosphonida_XX_sp.	TAGCGTATATTAAAGTTGTTGCAGTTAAAAAGCTCGTAGTTGGATTTTGAGTTTTGTAAGCTTGGTCTACTATTTAGTAGTACTGACTTGCTGGCTCTTCTTCTCGAGGCCTATGAGTGCACTTAACCGTGTGTTCATAGTGTTCGGGACTTTTACCGTGAGAAAATTAGAGTGTTCATAGCAGGCTTTTGCTTGAATATTGCAGCATGGAATAATGGAATAGGATCATGATCTTATTTTGTTGGTTTCTAAGATCAAGATAATGATTAATAGGGATAGTTGGGGGCGTTAATATTTAGTTGTCAGAGGTGAAATTCTTAGATTTACAAAAGATTAACTTCTGCGAAAGCATTCGCCAAGGATGTTT
368	Eukaryota	Rhizaria	Cercozoa	Filosa-Thecofilosea	Cryomonadida	Protaspa-lineage	Protaspa-lineage_X	Protaspa-lineage_X_sp.	TAGCGTATATTAAAGTTGTTGCAGTTAAAAAGCTCGTAGTTGGATTTCTGGTTTGATGCCCTGGCCCGCTGCGTTACGTTGTGAGTGCCGGTGCGCGTTTGCCATCCTTCTAGAAAACGTTTCTACCCTTTACTGGGCCGGACTCGCGATCTAGATCTTTTACTTTGAAAAAATTAGAGTGTTCAAAGCAGGCTTTTGCTGTGAATACATTAGCATGGAATAATAATCTAGGACTTCGGTGCTATTTTGTTGGTTTCTGGAACTGAAGTAATGATTGATAGGGATAGTTGGGGGTGCTAGTATTGAGCGGCCAGAGGTGAAATTCTTGGATTCGCTCAAGACTAACTTATGCGAAAGCATTCACCAAGGATGTCTTCT
369	Eukaryota	Alveolata	Dinoflagellata	Dinophyceae	Gymnodiniales	Gymnodiniaceae	Gyrodinium	Gyrodinium_helveticum	TAGCGTATATTAAAGTTGTTGCGGTTAAAAAGCTCGTAGTTGGATTTCTGCTGAGGACGACCGGTCCGCCCTCCGGGTGAGCATCTGGTTCGGCCTTGGCATCTTCTTGGTGAACGTATCTGCACTTGACTGTGTGGTGCGGTACCCAGGACTTTTACTTTGAGGAAATTAGAATGTTTCAAGCAGGCATACGCCTTGAATACATTAGCATGGAATAATAAGATAGGACCTCGGTTCTATTTTGTTGGTTTCTAGAGCTGAGGTAATGATTAATAGGGATAGTTGGGGGCATTCGTATTTAACTGTCAGAGGTGAAATTCTTGGATTTGTTAAAGACGGACTACTGCGAAAGCATTTGCCAAGGATGTTT
370	Eukaryota	Stramenopiles	Ochrophyta	Dictyochophyceae	Dictyochophyceae_X	Florenciellales	Florenciella	Florenciella_parvula	TAGCGTATATTAAAGTTGTTGCAGTTAAAAAGCTCGTAGTTGGATTTCTGGTGGGGCTGTCGGCCTGGCTCCGAAAGGGGTCGTGGTTAGTACACGCCTGGCCATCCTCGGGGGAAGCTTTGCTGGCATTAAGTTGTCGGCGGAGTGACGCTCGTCGTTTACTGTGAACAAATTAGAGTGTTCAAAGCAGGCTTAGGCCGTTGAATACATTAGCATGGAATAATGAGATAGGACTTTGGTGGTCTATTTTGTTGGTTTGCACGCCGAAGTAATGATTAATAGGGGCGGTTGGGGGTATTCGTATTCAATTGTCAGAGGCGAAATTCTTGGATTTATGGAAGACGAACTACTGCGAAAGCATTTACCAAGGATGTTT
371	Eukaryota	Alveolata	Dinoflagellata	Syndiniales	Dino-Group-II	Dino-Group-II-Clade-12	Dino-Group-II-Clade-12_X	Dino-Group-II-Clade-12_X_sp.	TAGCGTATATTAAAGTTGTTGCGGTTAAAAAGCTCGTAGTTGGATTTCTGTGGTAGGCAGCCGGTCCACACTATGTGTGAGTATCTGGTTCGGCTACTGCATCCTCCTGAGGAACGTTGGTGCGCTTCACTGCGTGGCACGGTATTCAGGACTTTTACTTTGAGGAAATTAGAGTGTTCACGGCAGGCGTTTGCCCTGAATATATTAGCATGGAATAATGATATAGGATCCACGTCCTATTTTGTTGGTTTCTAGGACGAGGATAATGATTAATAGGGATAATTGGGGGCATTCGTATTAACACGTCAGAGGTGGAATTCTTGGATTGTGTTACGACGAACTACTGCGAAAGCATTTGCCAAGGATGTTT
372	Eukaryota	Stramenopiles	Ochrophyta	Chrysophyceae	Chrysophyceae_X	Chrysophyceae_Clade-D	Chrysophyceae_Clade-D_X	Chrysophyceae_Clade-D_X_sp.	TAGCGTATACTAAAGTTGTTGCAGTTAAAAAGCTCGTAGTTGGATTTCTGGTTGCGAATATCGGTCCGCTCCTCACGGAGTGTGCACCAGATATTTGCGTCCATCCTCGGGGAGAGCGCCCTTGGCATTAAGTTGTTGAGTGTGGGATCCCCGTCATTTACTGTGAGCAAAATAGAGTGTTCAAAGCAGGCTTAGGCCGTTGAATACATTAGCATGGAATAATAAGATAGGACCTTGGTCTATTTTGTTGGTTTGCACTCCAAGGTAATGATTAATAGGGATAGTTGGGGATATTCGTATTCAATTGTCAGAGGTGAAATTCTTGGATTTATGGAAGACGAACTACTGCGAAAGCATTTATCAAGGATGTTT
373	Eukaryota	Stramenopiles	Ochrophyta	Bacillariophyta	Bacillariophyta_X	Polar-centric-Mediophyceae	Thalassiosira	Thalassiosira_hispida	TAGCGTATATTAAAGTTGTTGCAGTTAAAAAGCTCGTAGTTGGATTTCTGGCAGGAGCGACCGGTCGCACGCTATGCGTGTGAACTTGTGTTGTCTCTGGCCATCCTTGGGGAGATCCCGTTTGGCATTAAGTTGTCGGGCGGGGGATACCCATCGTTTACTGTGAAAAAATTAGAGTGTTTAAAGCAGGCTTATGCCGTTGAATATATTAGCATGGAATAATAAGATAGGACTTTGGAACTATTTTGTTGGTTTGCGTTACAAAGTAATGATTAATAGGGACAGTTGGGGGTATTCGTATTTCGTTGTCAGAGGTGAAATTCTTGGATTTCCGAAAGACGAACTACTGCGAAAGCATTTACCAAGGATGTTT
374	Eukaryota	Opisthokonta	Metazoa	Arthropoda	Crustacea	Malacostraca	Euphausia	NA	TAGCCTATATTAATGTTGTTGCGGTTAAAAAGCTCATAGTTGGATCTCAGTTCCTGACTGACGGTACGCCGCCGGCTTCTACTGTTGGCTGTCGAGTGTCCCGGGCGGCCAGCATGTTTACTTTGAAAAAACTAGGGTGCTCAGAGCAGGCCAAGGCGCCTGAATACTTGTGCATGGTATAATGGAATAGGACCTCGGTTCTATTTTGTTGGTTTCAAGAGCCCGAGGTAAGGATTAATAGGAACAGACGGGGGCATTCATATTGCGACGTTAGAGGTGATCTTCTTGGATCGTCGCAAGATGAACTACTGCGAAAGCATTTGCCAAGGATGTTT
375	Eukaryota	Alveolata	Dinoflagellata	Syndiniales	Dino-Group-II	NA	NA	NA	TAGCGTATATTAAAGTTGTTGCGGTTAAAAAGCTCGTAGTTGGATTTCTGTTGAGGACGGCCGGTCCGCACTATGTGCGTGTATCTGGTTCGGCCTCGGCATCCTCTAGAAAGCCGTTTCTGCGCTTGATTGCGTGGTTCGGACTTCGGGACTTTTACTTTGAGGAAATTAGAGTGTTCACGGCAGGCAAGCGCCTTGAATATATTAGCATGGAATAATAATATAGGATCTTGGTCCTATTTTGTTGGTTTCTAGGGCTAAGATAATGATTAATAGGGACAATTGGGGGCATTCGTATTAACGCGTCAGAGGTGGAATTCTTGGATTGCGTTACGACGAACTACTGCGAAAGCATTTGCCAAGGATGTTT
376	Eukaryota	Opisthokonta	Metazoa	Arthropoda	Crustacea	Malacostraca	Euphausia	Euphausia_superba	TAGCGTATATTAAAGTTGTTGCGGTTAAAAAGCTCGTAGTTGGATCTCAGTTCCGGACCGACGGTACGCCGCCCGGCGTCTACTGTCGGCTTCCGAACGCTAAAGCCCGTCGGCTCGGTCGGGGTGCTCTTCATCGACTGTTCCGGATGGCCGGCATGTTTACTTTGAAAAAATTAGGGTGCTCAGAGCAGGCCAAGGCGCCTGAATACTTGTGCATGGAATAATGGAATAGGACCTCGGTTCTATTTTGTTGGTTTTAAGAGCCAGAGGTAATGATTAATAGGAACAGACAGGTGCATTCGTATTGCGACGTTAGAGGTGAAATTCTTGGATCGTCTCAAGACGAACTACTGCGAAAGCATTTGCCAAGAATGTTT
377	Eukaryota	Archaeplastida	Chlorophyta	Mamiellophyceae	Mamiellales	Bathycoccaceae	Bathycoccus	Bathycoccus_prasinos	TAGCGTATATTTAAGTTGTTGCAGTTAAAAAGCTCGTAGTTGGATTTTGGTTAAGAGGGCGCGGTCGGCCGTTTGGTCTGTACTGCGTTGTCTTGACTTCCTGATGAGGACATGCTCTTGGTTAACGCTGAGACATGGAGTCATCGTGGTTACTTTGAAAAAATTAGAGTGTTCAAAGCGGGCTTACGCTTGAATATATTAGCATGGAATAACACTATAGGACTCCTGTCCTATCTCGTTGGTCTCGGGATGGGAGTAATGATTAAGAGGAACAGTTGGGGGCATTCGTATTTCATTGTCAGAGGTGAAATTCTTGGATTTATGAAAGACGAACTTCTGCGAAAGCATTTGCCAAGGATGTTT
378	Eukaryota	Opisthokonta	Metazoa	Arthropoda	Crustacea	Maxillopoda	NA	NA	TAGCGTATATTAAAGTTGTTGTGGTTAAAAAGCTCGTAGTTGGATCTCGGCGGTCTGAGGGCGGTTCGCTTGCTTAAGTGCTACTGCCCTATAGGCCGTAGTTTTGCCAGAGGCCTCGGGGTGCTCTTAACCGAGTGTCCCGCGGCGCTGGCGGGTTTACTTTGAAAAAATTAGAGTGCTCAAAGCAGGCTTTTACGCCTGAATATTCGTGCATGGAATAATAGAATAGGAAGTCGTTTCTATTTTGTTGGTTTTCGGAAATCGACTTAATGATTAATAGGGACAGTCGGGGGCATTTGTATTCAAACGACAGAGGTGAAATTCTTGGACCGTTTGAAGACAAACTACTGCGAAAGCATTTGCCAAGAATGTTT
379	Eukaryota	Opisthokonta	Metazoa	Arthropoda	Crustacea	Malacostraca	Euphausia	Euphausia_superba	TAGCGTATATTAAAGTTGTTGCGGTTAAAAAGCTCGTAGTTGGATCTCAGTTCCGGACCGACGGTACGCCGCCCGGCGTCTACTGTCGGCTTCCGAACGCTAAAGCCCGTCGGCTCGGTCGGGGTGCTCTTCATCGAGTGTCCCGGGCGGCCGGCATGTTTACTTTGAACAAATTAGGGTGCTCAGAGCAGGCCAAGGCGCCTGAATGCTTGTGCATGGAATAATGGAATAGGACCTCGGTTCTATTTTGTTGGTTTTAAGAGCCCGAGATAATGATTAATAGGAACAGACGTGGGCATTCGTATTGCGACGTTAGAGGTGAAATTCTTGGATCGTCGCAAGACGAACTACTGCGAAAGCATTTGCCAAGAATGTTT
380	Eukaryota	Hacrobia	Haptophyta	Prymnesiophyceae	Phaeocystales	Phaeocystaceae	Phaeocystis	Phaeocystis_rex	TAGCGTATATTAAAGTTGTTGCAGTTAAAAAGCTCGTAGTCGGATTTCGGGTCGGGCCGAGCGGTCTGCCGATGGGTATGCACTGTTTGGCGCGGCCTTCTTTCCGGAGACCGCGGCTACTCTTAACTGAGCGGGCGTGGGAGACGGATCGTTTACTTTGAAAAAATCAGAGTGTTTCAAGCAGGCAGCTCGCTCTTGCATGGATTAGCATGGGATAATCGAATAGGACTCTGGTGCTATTTTGTTGGTTTCGAACACCGGAGTAATGATTAATAGGGACAGTTGGGGGTATTCGTATTTCGTTGTCAGAGGTGAAATTCTTGGATTTCCGAAAGACGAACTACTGCGAAAGCATTTACCAAGGATGTTT
381	Eukaryota	Rhizaria	Cercozoa	Filosa-Thecofilosea	Ebriida	Ebriidae	Ebria	Ebria_tripartita	TATCGTATATTAAAGTTGTTGCAGTTAAAAAGCTCGTAGTTGGATTTCTGGTTTGATGCCCTGGCCCGCTGCTATGTTGGTAGTGTGTGCCAGTTGTGCGTCTGCCATCCTTCCAGGGAACGTTCCTTTTCTTCACTGAGCCGGGTTCGTGATCTAGATCGTTTACTTTGAAAAAATTAGAGTGTTTAAAGCAGGCTTTTGCTATGAATACATTATCATGGAATAATAATCTAGGACTTCGGTGCTATTTTGTTGGTTTCTGGAACTGAAGTAATGATTGATAGGGATAGTTGGGGGTGCTAGTATTGAGCGGCCAGAGGTGAAATTCTTGGATTCGCTCAAGACTAACTTATGCGAAAGCATTCACCAAGGATGTCTTCT
382	Eukaryota	Archaeplastida	Rhodophyta	Florideophyceae	Colaconematales	Colaconematales_X	Palmaria	Palmaria_palmata	GCGGTAATTCCAGCTCTGTAAGCGTATACCAAAGTTGTTGCAGTTAAAACGCTCGTAGTCGGATTTTGGCGTGGCCCGTGCTGTGCGCGTAATGCGTGCGGCGCTGGGGCGCGCTTTTGTGGAGGGCGGCGCGTTGTGGCTTTACTGTCGCGGCGTGTCGGCGCCACCGTTTACTGTGAAAAAATTAGAGTGTTCAAAGCAGGCGTTTGCCGTGAATACATTAGCATGGAATAATAGAATAGGACTTGGTTTCTATTTTGTTGGTTTGTGAGAGCCGAGTAATGATTAAGAGGGCCGGTTGGGGGCATTTGTATTCCAGCGTCAGAGGTGAAATTCTTGGATTGCTGGAAGACAAACCGCTGCGAAAGCGTCTGCCAAGGACGATT
383	Eukaryota	Alveolata	Dinoflagellata	Dinophyceae	Gymnodiniales	Gymnodiniaceae	Gyrodinium	NA	TAGCGTATATTAAAGTTGTTGCGGTTAAAAAGCTCGTAGTTGGATTTCTGCTGAGGACGACCGGTCCGCCCTCTGGGTGAGCATCTGGCTCGGCCTTGGCATCTTCTTGGTGAACGTATCTGCACTTGACTGTGTGGTGCGGTACCCAGGACTTTTACTTTGAGGAAATTAGAGTGTTTCAAGCAGGCATACGCCTTGAATACATTAGCATGGAATAATAAGATAGGACCTCGGTTCTATTTTGTTGGTTTCTAGAGCTGAGGTAATGATTAATAGGGATAGTTGGGGGCATTCGTATTTAACTGTCAGAGGTGAAATTCTTGGATTTGTTAAAGACGGACTACTGCGAAAGCATTTGCCAAGGATGTTT
384	Eukaryota	Stramenopiles	Ochrophyta	Bacillariophyta	Bacillariophyta_X	NA	NA	NA	TAGCGTATATTAAAGTTGTTGCAGTTAAAAAGCTCGTAGTTGGATTTGTGGCGTACGTTCGGCTCCCTTCGCCATTGTGTGTCGGTTTGCCTAGCGTTGCCATCCTTGGGTGGAATCTGTGTGGCATTAGGTTGTCGTGCAGGGGATACCCATCGTTTACTGTGAGAAAATTAGAGTGTTCAAAGCAGGCTTATGCCGTTGAATATATTAGCATGGAATAATAAGATAGGACCTTGGTACTATTTTGTTGGTTTGCACACCGAGGTAATGATTAATAGGGATGGTTGGGGTTATTCGTATTTCATTGTCAGAGGTGAAATTCTTGGATTTTTGAAAGACGAACTACTGCGAAAGCATTTAACAAGGATGTTT
385	Eukaryota	Rhizaria	Cercozoa	Filosa-Thecofilosea	Ebriida	Ebriidae	Ebria	Ebria_tripartita	TAGCGTATATTAAAGTTGTTGCAGTTAAAAAGCTCGTAGTTGGATTTCTGGTTTGATGCCCTGGCCCGCTGCTATTTTAGTAGTGTGTGCCGGTTGTGCGTCTGCCATCCTTCTAGGGAACGTTCCTTCTCTTCACTGAGCCGGGTTCGTGATCTAGATCGTTTACTTTGAAAAAATTAGAGTGTTTAAAGCAGGCTTTTGCTGTGAATACATTAGCATGGAATAATAATCTAGGACTTCGGTTTTATTTTGTTGGTTTCTAACACTGAAGTAATGATTGATATGGATAGTTGGGGGTGCTAGTATTGGCCGGCCAGAGGTGAAATTCTTGGATTCGGTCAAGACTAACTTATGCGAAAGCATTCACCAAGGATGTCTTCT
386	Eukaryota	Alveolata	Dinoflagellata	Dinophyceae	Dinophyceae_X	Tovelliaceae	Woloszynskia	Woloszynskia_halophila	TAGCGTATATTAAAGTTGTTGCGGTTAAAAAGCTCGTAGTTGGATTTCTGTCGAGGATGACCGGTCCGCCCTGTGGGTGTGCATCTGGCTCAGCCTTGGCATCTTCCTGAAGAACGTAGCTGCACTTGACTGTGTGGTGCGGTATTTAGGACATTTACTTTGAGGAAATTAGAGTGTTTCAAGCAAGCGCACGCTTTGAATACATTAGCATGGAATAATAAGATAGGACCTCGGTTCTATTTTGTTGGTTTCTAGAGCTGAGGTAATGATTGATAGGGATAGTTGGGGGCATTCGTATTTAACTGTCAGAGGTGAAATTCTTGGATTTGTTAAAGACGGACTACTGCGAAATCATTTGCCAAGGATGTTT
387	Eukaryota	Alveolata	Dinoflagellata	Syndiniales	Dino-Group-I	Dino-Group-I-Clade-3	Dino-Group-I-Clade-3_X	Dino-Group-I-Clade-3_X_sp.	TAGCGTATATTAAAATTGTTGCGGTTAAAACGCTCGTAGTTGGATATTTGTTGAGAACTGCCGGTCTACCCCAGTGGTCAGCACACGGTTTGTTCTCGGCACTTTCCTGGGGAGAGTGTTTGCACTTCACTGTGTGGCACATGATCCAGAACTTTTACTTTGAGGAAATGAGAGTGTTTCAAGCAGGCGCCTGTCGTGAATACGTTAGCATGGAATAATAGCATGGGACCGCGGTCTGAAGCTGTTGGTTTTCGGGCCGTGGTAATGAAAATAGGGATAGTTGGGGGTATTCGTATTTAACTGTCAGAGGTGAAATTCTTGGATTTTTTAAAGACGGACTACTGCGAAAGCATCTGCCCAGGATGTTT
388	Eukaryota	Alveolata	Dinoflagellata	Dinophyceae	Suessiales	Suessiaceae	Pelagodinium	Pelagodinium_beii	TAGCGTATATTAAAGTTGTTGCGGTTAAAAAGCTCGTAGTTGGATTTCTGCTGAGGATGACCGGTCCGCCCTCCGGGTGAGTATCTGGCTCAGCCTTGGCATCTTCCTGAAGAACGTAACTGCACTTGACTGTGTGGTGCGGTATTTAGGACATTTACTTTGAGGAAATTAGAGTGTTTCAAGCAAGCTTACGCCTTGAATACATTAGCATGGAATAATAAGATAGGACCTCGGTTCTATTTTGTTGGTTTCTAGAGCTGAGGTAATGATTGATAGGGATAGTTGGGGGCATTCGTATTTAACTGTCAGAGGTGAAATTCTTGGATTTGTTAAAGACGGACTACTGCGAAAGCATTTGCCAAGGATGTTT
389	Eukaryota	Stramenopiles	Ochrophyta	Chrysophyceae	Chrysophyceae_X	Chrysophyceae_Clade-C	NA	NA	TAGCGTATACTAAAGTTGTTGCAGTTAAAAAGCTCGTAGTTGAATTTCTGGTCTCGGACATCGGTCTGCCTCGAACGAGGTACGTACCAGTTGTCTGAATCCATCCTCGGGGAAAACATATCTGTCATTCAGTTGATGGGTATGGGATCCTCGTCATTTACTGTGAGCAAAATAGAGTGTTCAAAGCAGGCTTATGCCGTTGAATACATTAGCATGGAATAATAAGATAAGACCTTGGTCTAATTTTGTTGGTTTGTACTCCAAGGTAATGATTAATAGGGATAGTTGGGGGTATTCGTATTCAATTGTCAGAGGTGAAATTCTTGGATTTATGGAAGACGAACTACTGCGAAAGCATTTACCAAGGATGTTT
390	Eukaryota	Alveolata	Dinoflagellata	Syndiniales	Dino-Group-I	Dino-Group-I-Clade-4	Dino-Group-I-Clade-4_X	Dino-Group-I-Clade-4_X_sp.	TAGCGTATATTAAAATTGTTGCGGTTAAAACGCTCGTAGTTGGATGTATGCGAATGAATTTCGGTCCTTCCCAGAGAAGAATACACGAGATTTCATTTGTACTTGTTCAGGGATGGTGGATGCACTTCACTGTGTGACCACATAATCTGGATTTTTACTTTGAGGAAATAAGAGTGTTCCAAGCAGGCAGTTGCCGTGAATATGATAGCATGGAATAATAGTACAGGACTCTTGGTTCAATGCTGTTGGTTTGTTGAGCTAGAGTAATCAAAATAAGGATAGTTGGGGGTATTCGTATTTAACTGTCAGAGGTGAAATTCTTGGATTTTTTAAAGACGAACAATTGCGAAGGCATCTACCCAGGATGTTT
391	Eukaryota	Alveolata	Dinoflagellata	Dinophyceae	Gymnodiniales	Gymnodiniaceae	Gymnodinium	Gymnodinium_sp.	TAGCGTATATTAAAGTTGTTGCGGTTAAAAAGCTCGTAGTTGGATTTCTGCTGAGGACGACCGGTCCGCCCTCTGGGTGAGTATCTGGCTCGGCCTTGGCATCTTCTTGGAGAACGCAACTGCACTTGACTGTGTGGTGCGGTATCCAGGACTTTTACTTTGAGGAAATTAGAGTGTTTCAAGCAGGCGCACGCCTTGAATACATTAGCATGGAATAATAAGATAGGACCTTGGTTCTATTTTGTTGGTTTCTAGAGCTGAGGTAATGATTAATAGGGATAGTTGGGGGCATTCGTATTTAACTGTCAGAGGTGAAATTCTTGGATTTGTTAAAGACGGACTACTGCGAAAGCATTTGCCAAGGATGTTT
392	Eukaryota	Opisthokonta	Metazoa	Arthropoda	Crustacea	Malacostraca	NA	NA	TAGTGTATATTAATGTTGTTGAGGTTAAAAAGCTCGGAGTTGGATCACAGTTCCAGACCGACGGTACGCCGCCCGGCAGCTCGGTTGGGGTGCGCTTCATCTAGTGTCCCGGGCGGCCGACATGTTTACTTTGAAAAAATTAAGGTGCTCAGAGTAGGTCAAGGTGCCTGAATACTTGTGCATGGAATAATGGAATATGACCTCAGTTCTATTTGTTGGTTTTAAGAGCCCGAGGTAACGATTAATAGGAACAGACGGGGGCATTCGTATTGAGACGTTAGAGGTGAAATTTTTGGATCGCCGCATGACAAACTACTGCAAAAGCATTTGCCAAGAATGTTT
393	Eukaryota	Opisthokonta	Metazoa	Arthropoda	Crustacea	Maxillopoda	Anomalocera	Anomalocera_patersoni	TAGCGTATATTAAAGTTGTTGTGGTTAAAAAGCTCGTAGTTGGATTTCGGCGGGCATAGGTCGGTTTGAATCGCTTCAATACTGACTTTTTTGCCCGTGTGTTTTGCCAGAATTTAACAGGTGATCTTCGCCGATTGTCCGTTAGAGCTGGCAGGTTTACTTTGAAAAAATTAGAGTGCTCAAAGCAAGCTTGATTGCTTGAATATTCGTGCATGGAATAATAGAATAGGAAGTCGTTTCTATTTTGTTGGTTTTCGGAAATTGACTTAATGATTAATAGGGATAGTCGGGGGCATTTGTATTCAAACGACAGAGGTGAAATTCTTGGACCGTTTGAAGACAAACTACTGCGAAAGCATTTGCCAAGAATGTTT
394	Eukaryota	Opisthokonta	Metazoa	Arthropoda	Crustacea	Malacostraca	Euphausia	NA	TAGCGTATATTAAAGTTGTTGCGGTTAAAAAGCTCGTAGTTGGATCTCAGTTCCGGACCGACGGTACGCCGCCCGGCGTCTACTGTCGGCTTCCGAACGCTAAAGCCCGTCGGCTCGGTCGGGGTGCTCTTCATCGAATGTCCAGGGAGGCCGGCATGCTTACTTTGAATAAATTAGGGTGCTCAGAGCAGGTCAATGCGCCTGAATCCTTGTGCATGGAATAATGGAATAGGACCTCGGTTCTATTTTGTTGGTTTTAAGAGCCCGAGGTAATGATTAATAGGAACAGACAGGGGCATTCGTATTGCGACGTTAAAGGTGAAATTCATGGATCGTCGCAAGACAAACTACTGCAAAAGCATTTGCCCAGAATGTTTT
395	Eukaryota	Opisthokonta	Metazoa	Arthropoda	Crustacea	Malacostraca	Euphausia	NA	TAGCGTATATTAAAGATGTTGCGGTTAAAAAGCTCTTAGTTGGATTTCAGTTCCGGACATACGGTACGCCGCCCGGCATCTACTGTCGGATTCCGTACGCTGAAGCCCACCGACTCGGTTGGGCTGCTCTTCATCGAGTGTCCCGGGCGGCCGGCATGTTTACTTTGAAAAATTAGGGTGCTTAGAGCAGGCCAAGGCACCTGAATACTTGTGCATGGAATAATAGAATAGGACCTTGGTTCTATTTTGTTGGTTTTAAGTTCCCGAGGTAATGATTAATAGGAACAGACGGGGCCATTTGTATTGCAACGTTAGAGGTGAAATTCTTTGATCGTCGCAAGACAAAGTACTGCGAAAGTATTTGCCGAGAATTTTT
396	Eukaryota	Alveolata	Dinoflagellata	Dinophyceae	Gymnodiniales	Gymnodiniaceae	Gyrodinium	Gyrodinium_fusiforme	TAGCGTATATTAAAGTTGTTGCGGTTAAAAAGCTCGTAGTTGGATTTCTGCTGAGGACGACCGGTCCGCCCTCTGGGTGAGTATCTGGCTTGGCCTTGGCATCTTCTTGGAGAACGTAGCTGCACTTGACTGTGTGGTGCGGTATCCACGACTTTTACTTTGAGGAAATTAGAGTGTTTCAAGCAGGCATACGCCTTGAATACATTAGCATGGAATAATAAGATAGGACCTTGGTTCTATTTTGTTGGTTTCTAAAGCTGAGGTAATGATTAATAGGGATAATTGGGGGCATTCGTATTTAACTGTCAGAGGTGAAATTCTTGGATTTGTTAAAGACGGACTACCGCGAAAGCATTTGCCAAGGATGTTT
397	Eukaryota	Alveolata	Dinoflagellata	Dinophyceae	Gymnodiniales	Gymnodiniaceae	Gymnodinium	Gymnodinium_sp.	TAGCGTATATTAAAGTTGTTGCGGTTAAAAAGCTCGTAGTTGGATTTCTGCTGAGGACGACCGGTCCGCCCTCTGGGTGAGTATCTGGCTCGGCCTTGGCATCTTCTTGGGGAACGTAACTGCGCTTGACTGTGTGGTGCGGTATCCAGGACTTTTACTTTGAGGAAATTAGAGTGTTTCAAGCAGGCGCACGCCTTGAATACATTAGCATGGAATAATAAGATAGGACCTTGGTTCTATTTTGTTGGTTTCTAGAGCTGAGGTAATGATTAATAGGGATAGTTGGGGGCATTCGTATTTAACTGTCAGAGGTGAAATTCTTGGATTTGTTAAAGACGGACTACTGCGAAAGCATTTGCCAAGGATGTTT
398	Eukaryota	Alveolata	Dinoflagellata	Dinophyceae	NA	NA	NA	NA	TAGCGTATATTAAAGTTGTTGCGGTTAAAAAGCTCGTAGTTGGATTTCTGCCGAGGACAATCGGTCCGCCCTCTGGGTGAGTATCTGGCTTGGCCTGGGCATCTTCTTGGAGAACGTTGCTGCACTTGACTGTGTGGTGCGGTATCCAGGACTTTTACTTTGAGGAAATTAGAGTGTTTCAAGCAGGCATACGCCTTGAATACATTAGCATGGAATAATAATATAGGACCTCGGTTCTATTTTGTTGGTTTCTAGAGCTGAGGTAATGATTAATAGGGATAGTTGGGGGCATTCGTATTTAACTGTCAGAGGTGAAATTCTTGGATTTGTTAAAGACGGACTACTGCGAAAGCATTTGCCAAGGATGTTT
399	Eukaryota	Opisthokonta	Metazoa	Arthropoda	Crustacea	Malacostraca	NA	NA	ATAACGTATATTAAAGTTGTTGTGGTTAAAAAGCTTGTAGTTGGATCTCAGTTCCGGACCGATGGTAAGCCACCTGGCGTCTACTGTCGGCTTCAAGTGTCCCGGGCGGCCGGTATGTTTACTTGGAAAAAATTATGGTCCTCAGAGCAGGCCAAGGCGACTGAAAAATTGTTCATGGAATAATGAAATAGGATCTCGGATCTATTTTGTTGGTTTTAAGAGCCTGATGTTATTATTAATAGGAACAGACGGTGGCATTCATATTGCGAGGTTAAAGGTGAAAATCTTGGATCGTTGCAAGACAAACTACTGCGAAAGCATTTGCCAAGAATGTTT
400	Eukaryota	Hacrobia	Haptophyta	Prymnesiophyceae	Phaeocystales	Phaeocystaceae	Phaeocystis	Phaeocystis_antarctica	TAGCGTATATTAAAGTTGTTGCAGTTAAAAAGCTCGTAGTCGGATTTCGGGTCGGGCCGAGCGGTCTGCCGATGGGTATGCACTGTTTGGCGCGGCCTTCTTTCCGGAGACCGCGGCTACTCTTAACTGAGCGGGCGTGGGAGACGGATCGTTTACTTTGAAAAAATCAGAGTGTTTCAAGCAGGCAGCTCGCTCTTGCATGGATTAGCATGGGATAATTGAATAGGACTCTGGTGCTATTTTGTTGGTTTCGAACACCGGAGTAATGATTAACAGGGACAGTCAGGGGCACTCGTATTCCGTCGAGAGAGGTGAAATTCTCAGACCAATGGAAGACGAACCACTGCGAAAGCATTTGCCAGGGATGTTT
401	Eukaryota	Opisthokonta	Metazoa	Arthropoda	Crustacea	Malacostraca	Euphausia	Euphausia_superba	TAGCGTATATTAAAGTTGTTGCGGTTAAAAAGCTCGTAGTTGGATCTCAGTTCCGGACCGACGGTACGCCGCCCGGCGTCTACTGTCGGCTTCCGAACGCTAAAGCCCGTCGGCTCGGTGGGGGTGCTCTTCATTGAGTGTCCCGGTCAGCCGGCATGTTTACTTTGAAAAAAGTAGGGTGCTCAGAGCAGGCCAAGGCGACTGAATACTTGTGCATGGAATAATGGAATAGGACCTCGGTTCTATTTTGTTGGTTTTAAGAGCCAGAGGTAATGATTAATAGCAACAGACGGGGGCATTCGTATTGCGAGTTTAGAGGTGAAATTCTTGGATCGTCACAAGACGAACTACTGCGAAAGCATTTGCCAAGAACGTTT
402	Eukaryota	Stramenopiles	Sagenista	Labyrinthulomycetes	Thraustochytriales	Thraustochytriaceae	Thraustochytriaceae_X	Thraustochytriaceae_X_sp.	TAGCGAATGCTAATTTTGCTGCAGTTAAAAAGCTCGTAGTCGAATTTCTGGTAGAATAATTAATTTCCTTTGGATGAATGTCTATTGTTTTTGATTTTAATTATTTGGCCATATATTTTTTCTTTTTATTTTTTGGAAAGAAAATCATTCACTGTAAAAAAATTAGGGTGTTTCAAGCATTTTATATGAAAGGAATATATTAGTATGGGATGATAAGATAAGTTTATTAATTTATTTTGTTGGTTTGTGATTAATAAAAATGATGAATAGGGACAGTTGGGGGTATTTATATTTGCATGTCAGAGGTGAAATTCTTGGATTTTGTAAAGATAAACTACTGCGAAGGCATTTACCAAGGATGTTT
403	Eukaryota	Alveolata	Dinoflagellata	Syndiniales	Dino-Group-II	Dino-Group-II-Clade-7	Dino-Group-II-Clade-7_X	Dino-Group-II-Clade-7_X_sp.	TAGCGTATATTAAAGTTGTTGCGGTTAAAAAGCTCGTAGTTGGATTTCTGTCGAGGGCGGCCGGTCCGCACTTAGTGCGTGTATCTGGTTCGGTCTTGGCATCCTCTTGGGGAACGTTTCTGTGCTTCGTTGCATGGGACGGGATTCAAGACTTTTACTTTGAGGAAATTAGAGTGTTCACGGCAAGCTTTCGCTTTGAATACATTAGCATGGAATAATAATATAGGGCGTAAGTTCTATTTTGTTGGTTTCTAGGACATACGCAATGATTAATAGGGACAATTGGGGGCATTCGTATTAACACGTCAGAGGTGGAATTCTTAGATTGTGTTACGACGAACTACTGCGAAAGCATTTGCCAAGGATGTTT
404	Eukaryota	Opisthokonta	Metazoa	Arthropoda	Crustacea	Malacostraca	NA	NA	TAGTGTATATTAATGTTGTTGAGCTTAAAAAGCTCGGAGTTGGATAACAGTTCCAGACCGACGGTACGCCGCCCGGCGGCTCGGTTGGGGTGCGCATCATCTAGTGTCCCGGGCGGCCGACATGTTTACTTTGAAAAAATTAAGGTGCTCAGAGTAGGCCAAGGCACCTGCATACTTGTGCATGGAATAATGGAATAGGACCTCAGTTCTATTTGTTGGTTTTAAGAGCCCGAGGTAATGATTAATAGGAACAGACGGGGGCATTCGTATTGAGACGTTAGAGTTGAAATTTTAGGATCGCCGCAAGACAAACTACTGCAAAAGCATTTGCCAAGATTTTTT
405	Eukaryota	Opisthokonta	Metazoa	Arthropoda	Crustacea	Maxillopoda	Calanus	Calanus_helgolandicus	TAGCGTATATTAAAGTTGTTGTGGTTAAAAAGCTCGTAGTTGGATCTCGGCGGACTGAGGGCGGTTTGCTTGCTAGTATTACTGCCCTATAGTCCGTAGTTTTGCCAGAGGTTTCGAGGTGCTCTTAATCGAGTGTCCCGGGATGCTGGCAGGTTTACTTTGAAAAAATTAGAGTGCTCAAAGCAGGCTATTACGCCTGAATATTCGTGCATGGAATAATAGAATAGGAAGTCGTTTCTATTTTGTTGGTTTTCGGAAATCGACTTAATGATTAATAGGGACAGTCTGGGGCATTTGTATTCAAACGACAGAGGTGAAATTCTTGGACCGTTTGAAGACAAACTACTGCGAAAGCATTTGCCAAGAATGTTT
406	Eukaryota	Opisthokonta	Metazoa	Arthropoda	Crustacea	Malacostraca	NA	NA	TAGCGTATATTAAAGTTGTTGCGGTTAAAAAGCTCGTAGTTGGATCTCAGTTCCGGACCGACGGTACGCCGCCCGGCGTCTACTGTCGGCTTCCGAACGCTAAAGCATGTTGGCTCGGTCGGGATGCTCTTCATCGAGTGTCCCAGGCAGCCGGCCTATTTACTTTGAAAAAATGTGGGTGCTCAGATCTTCCCAAGGCACCTGAATACTTGTGGATGGAATAATGGAATAGGACCTCGGTTCTATTTTGTTGATTTTAATAGCCTGAGGTAATGATTAATAGGAACAGACAGGGGCATTCGTATTGCAACGTTAGAGGTGAAATTATTGGATCGTCGCAAGACAAATTATTGCAAAAGCATTTGCCAAGAATTTTTGTAA
407	Eukaryota	Opisthokonta	Metazoa	Arthropoda	Crustacea	Malacostraca	Euphausia	Euphausia_superba	TAGCGTATATTAAAGTTGTTGCGGTTAAAAAGCTCGTAGTTGGATCTCAGTTCCGGACCGACGGTACGCCGCCCGGCGTCTACTGTCGGCTTCCGAACGCTAAAGCCCGTCGGCTCGGTCGGGGTGCTCTTCATCAAGTGTCCCGGGCGGCCGGCATGTTTACTTTGAAAAAATGAGGGTGCTCAGAGCAGGCCAAGGCGCCTGAATACTTGTGCATGGAATAATGGAATAGGACCTCGGTTTTATTTTGTTGGTTTTAAGAGCCCGAGGTAATGATTAATAGGAACAGACGGGGGCATTCGTATTGCGACGTTAGAGGTGAAATTCTTGGATCGTCGCAAGACAAACTACTGCGAAAGCATTTGCCAAGAATGTTT
408	Eukaryota	Opisthokonta	Metazoa	Arthropoda	Crustacea	Malacostraca	Euphausia	Euphausia_superba	TAGCGTATATTAAAGTTGTTGCGGTTAAAAAGCTCGTAGTTGGATCTCAGTTCCGGACCGACGGTACGCCGCCCGGCGTCTACTGTCGGCTTCCGAACGCTAAAGCCCGTTGGCTCGGTCGGGGTGCTCTTCATCGAGTGTCCCGGGCGGCCGGCATGTTTACTTGGAAAAAATTAGGGTGCTCAGAGCAGGCCAAGGCGCCTGAATACTTGTGCATGGAATAATGGAATAGGACCTCGGTTCTATTTTGTTGGTTTTAAGAGCCCGAGGTAATGATTAATAGGAACAGACGGGGCCATTCGTATTGCAACTTTAGAGGTGAAATTCTTGGATCGTCGCAAGACAAACTACTGCGAAAGCATTTGCCAAGAATGTTT
409	Eukaryota	Rhizaria	Cercozoa	Filosa-Thecofilosea	NA	NA	NA	NA	TAGCGTATATTAAAGTTGTTGCAGTTAAAAAGCTCGTAGTTGGATTTCTGGTATGATGCGCCTGGCCCGCGGCGATTACGTCTGTGTGTGCTGGTTGCGCGTCTGCCATCCATTTACAGAACGTGTCTATCCTTTACTGGACCGGACTCGCGATGTAGATCTTTTACTTTGAAAAAATTAGAGTGTTTAAAGCAGGCTTTCGCTATGAATACATTAGCATGGAATAATAATCTAGGACTTCGGTTCTATTTTGTTGGTTTCTAGTACTGAAGTAATGATTGATAGGGATAGTTGGGGGTGCTAGTATTTAGCGGCCAGAGGTGAAATTCTTGGATTCGCTAAAGACTAACTTATGCGAAAGCATTCACCAAGGATGTCTTCT
410	Eukaryota	Alveolata	Dinoflagellata	Syndiniales	Dino-Group-II	Dino-Group-II-Clade-20	Dino-Group-II-Clade-20_X	Dino-Group-II-Clade-20_X_sp.	TAGCGTATATTAAAGTTGTTGCGGTTAAAAAGCTCGTAGTTGGATTTCTGTTGAGGATGGGCGGTCCGCACTACGTGCGTGTATCTGTTACAGCCTCGGCATCCTCATGAAGAACAGTGCTGCTCTTAATTGCGTGGTCTGGAATTCATGACTTTTACTTTGAGGAAATTAGAGTGTTCACTGCAAGCAATCGCTTTGAATACATTAGCATGGAATAATAATATAGGACCTTGGTACTATTTTGTTGGTTTCTAGAACTAAGGTAATGATTAATAGGGATAATTGGGGGCATTCGTATTAACGCGTCAGAGGTGGAATTCTTGGATTGCGTTACGACGAACTACTGCGAAAGCATTTGCCAAGGATGTTT
411	Eukaryota	Alveolata	Dinoflagellata	Dinophyceae	Dinophyceae_X	Tovelliaceae	Woloszynskia	Woloszynskia_halophila	TAGCGTATATTAAAGTTGTTGCGGTTAAAAAGCTCGTAGTTGGATTTCTGCCGAGGATGACCGGTCCGCCCTGTGGGTGTGCATCTGGCTCAGCCTTGGCATCTTCCTGAAGAACGTAGCTGCACTTGACTGTGTGGTGCGGTATTTAGGACATTTACTTTGAGGAAATTAGAGTGTTTCAAGCAAGCGCACGCTTTGAATACATTAGCATGGAATAATAAGATAGGACCTCGGTTCTATTTTGTTGGTTTCTAGAGCTGAGGTAATGATTGATAGGGATAGTTGGGGGCATTCGTATTTAACTGTCAGAGGTGAAATTCTTGGATTTGTTAAAGACGGACTACTGCGAAAGCATTTGCCAAGGATGTTT
412	Eukaryota	Stramenopiles	Ochrophyta	Bacillariophyta	Bacillariophyta_X	Polar-centric-Mediophyceae	Chaetoceros	Chaetoceros_socialis	TAGCGTATATTAAAGTTGTTGCAGTTAAAAAGCTCGTAGTCGCATTTCTGGCGAGAGGAATTGGTCCGACATTTATTGTGGGTACTCGATTCTCTCTCGCCATCCTTGAGTGGTCCGTTCTGGCATTTAGTTGTCGGAGCGTCAGCCGCTCATCGTTTACTGTGAGAAAATTAGAGTGTTCAAAGCAGGCTTATGCCGTTGAATATATTAGCATGGAATAATAAGATAGGACCTCGGTGCTATTTTGTTGGTTTGCGCACAGAGGTAATGATGAACAGGGACAGTTGGGGGTATTTGTATTTCGTTGTCAGAGGTGAAATTCTTAGATTTACGAAAGACAAACTACTGCGAAAGCATTTACCAAGGATGTTT
413	Eukaryota	Alveolata	Dinoflagellata	Dinophyceae	Gymnodiniales	Gymnodiniaceae	Gymnodinium	Gymnodinium_aureolum	TAGCGTATATTAAAGTTGTTGCGGTTAAAAAGCTCGTAGTTGGATTTCTGCTGAGGACGACCGGTCCGCCCTCTGGGTGAGCATCTGGCTCGGCCTTGGCATCTTCTTGGAGAACGTTACTGCACTTGATTGTGTGGTGCGGTATCCAGGACTTTTACTTTGAGGAAATTAGAGTGTTTCAAGCAGGCGCACGCCTTGAATACATTAGCATGGAATAATAAGATAGGACCTTGGTTCTATTTTGTTGGTTTCTAGAGCTGAGGTAATGATTAATAGGGATAGTTGGGGGCATTCGTATTTAATTGTCAGAGGTGAAATTCTTGGATTTGTTAAAGACGGACTACTGCGAAAGCATTTGCCAAGGATGTTT
414	Eukaryota	Opisthokonta	Metazoa	Arthropoda	Crustacea	Malacostraca	Euphausia	NA	TAGCGTATATTAAAGTTGTTGCAGTTAAAAAGCTCGTAGTTGGATCTCAGTTCCGGACTGAAAGTATGCCGCCCGGCGTCTACTGTCGGCTTCCGAACGATAAAGCCTGTCGGTTCGGTCGGGGTGCTCTTCATCGAGTGTCCCGGGCGGCCAGCATGTTTACTTTGAAAAAATTAGGGTGCTCAGAGCAGGCCAAGGCGCCTGAATACTTGTGCATGGAATAATGGATTAGGACCTCGGTTCTATTTTGTTGATTTTAAGAGCCCGAGGTAATGATTAATAGGAACATACGGGGGCATTCGTATTGCGACGTTAGAGGTGAAATTCTTGGATCGTCGCAAGACTAACTACTGCTAAAGCATTTGCCAAGAATGTTT
415	Eukaryota	Alveolata	Dinoflagellata	Syndiniales	Dino-Group-I	Dino-Group-I-Clade-6	Dino-Group-I-Clade-6_X	Dino-Group-I-Clade-6_X_sp.	AAGCGTATATTAAAGTTGTTGCGGTTAAAACGCTCGTAGTTGGGTCTTTGCTGGGCAAGCCTCGTCCATCCAAGTGATGTCTGCACGTGGCCTCCTGGCATTTGTCTGGGGAAGGTTCTTGTGCTTAACTGTACAGTGCCTGATCCAGAGTGATTACTTTGAGAAAACGAGAGTGTTCCAAGCGGGCGTCAGCCAGAATACATTAGCATGGAATAATAGCATAGGACTTCATTCTGAAGCTGTTGGTTTAATAGAATGGAGGAACGCAAATAGGGATAGTTGGGGGCATTCGTATTTAACTGTCAGAGGTGAAATTCTTGGATTTTTTAAAGACGAACTAGTGCGAAAGCATCTGCCCAGGATGTTT
416	Eukaryota	Archaeplastida	Chlorophyta	Mamiellophyceae	Dolichomastigales	Dolichomastigaceae	Dolichomastigaceae-B	Dolichomastigaceae-B_sp.	TAGCGTATATTTAAGTTGTTGCAGTTAAAAAGCTCGTAGTTGGATTTTGGGTGCGGCAGGCCGGTCCGCCGTTTCGGTGTGCACTGGCAGGCGGCATCTTTCTGTCGAGGACGCGCTCCTGGTCTTAATCTGATCGGGACGCGGAGTCGGCGCAGTTACTTTGAAAAAATTAGAGTGTTCAAAGCGGGCCTACGCTTGAATATATTAGCATGGAATAACACCATAGGACTCCTGTCCTATTCTGTTGGTCTTCGGGATGGGAGTAATGATTAAGAGGAACAGTTGGGGGCATTCGTATTTCATTGTCAGAGGTGAAATTCTTGGATTTATGAAATACGAACTTCTGCGAAAGCATTTGCCAAGGATGTTT
417	Eukaryota	Alveolata	Dinoflagellata	Dinophyceae	Gymnodiniales	Gymnodiniaceae	Margalefidinium	Margalefidinium_fulvescens	TAGCGTATATTAAAGTTGTTGCGGTTAAAAAGCTCGTAGTTGGATTTCCGTTCGAGCTCGCACCTCCCCTTGGGGGTAGGTGTCGAGCTCGAGCCTTTCTGGGTGTATACGTGCGTACTTCACTGTATGACGTATTCGGCCCGGACTTTTACTTTGAGGGAATTAGAGTGTTTCAGGCAGGCAAACGCCTTGAATACATTAGCATGGAATAATAAGATAGGACTTTGGTCTTGTTTGTTGGTTCATAGACCGAAGTAATGATTAATAGGGATAGTTGGGGGCATTCGTATTTAACTGTCAGAGGTGAAATTCTTGGATTTGTTAAAGACGAACTACTGCGAAAGCATTTGCCAAGGATGTTT
418	Eukaryota	Stramenopiles	Ochrophyta	MOCH-2	MOCH-2_X	MOCH-2_XX	MOCH-2_XXX	MOCH-2_XXX_sp.	TAGCGTATATTAAAGTTGTTGCAGTTAAAAAGCTCGTAGTTGGATTTCTAACGGATGCGTCTGGTCTGCCCCGCGAGGGGTTTGCACTGAGTTCGTCGTCTGTTATCCTTGGAGAGAGCGGCTCTGGCATTCAGTTGTCGGGGTCGTGGTCTCCATCGTTTACTGTGAAAAAATTAGAGTGTTCAAAGCAAGCTTAGGCTCTGAATATATTAGCATGGAATAATAAGATAGGACCTTGGTGGTTTATTTTGTTGGTTTGCACGCCGAGGTAATGATTAATAGGGATAGTTGGGGGTATTCGTATTCAATTGTCAGAGGTGAAATTCTTGGATTTATGGAAGACGAACTACTGCGAAAGCATTTACCAAGGATGTTT
419	Eukaryota	Opisthokonta	Metazoa	Arthropoda	Crustacea	Maxillopoda	Oithona	Oithona_similis	TATCGTATATTAAAGTTGTTGCGGTTAAAAAGCTCGTAGTTGGATCTCGGCGGGCAGGGGGTGGTTCGCTCTTCAGCGCTACTGCCCCGCTTTGCCCGTGTGATTGGCGGAGGTTTCGGGGTGCTCTTCGTTGAGTGACTCGGAGCGCCGTCAGGTTTACTTTGAAAAAATTAGAGTGCTCAAAGCAGGCTTTTCACGCTTGAATATTCGTGCATGGAATAATGGAATAGGAACTCGTTTCTATTTTGTTGGTTTTCGGAAATCGAGTTAATGATTAACAGGGACAATTGGGGGCATTAGTATTCAGACGACAGAGGTGAAATTCTTGGACCGTCTGAAGACTGACTACTGCGAAAGCATTTGCCAAGAGTGTTT
420	Eukaryota	Alveolata	Dinoflagellata	Dinophyceae	Gymnodiniales	Gymnodiniaceae	Gyrodinium	Gyrodinium_fusiforme	TAGCGTATATTAAAGTTGTTGCGGTTAAAAAGCTCGTAGTTGGATTTCTGTTGAGGACGACCGGTCCGCCCTCTGGGTGAGTATCTGGCTCGGCCTTGGCATCTTCTTGGAGAACGTAACTGCACTTGACTGTGTGGTGCGGTATCCAGGACTTTTACTTTGAGGAAATTAGAGTGTTTCAAGCAGGCGTACGCCTTGAATACATTAGCATGGAATAATGAGATAGGACCTTGGTTCTATTTTGTTGGTTTCTAGAGCTGAGGTAATGATTAATAGGGATAGTTGGGGGCATTCGTATTTAATTGTCAGAGGTGAAATTCTTGGATTTGTTAAAGACGGACTACTGCGAAAGCATTTACCAAGGATGTTT
421	Eukaryota	Alveolata	Dinoflagellata	Dinophyceae	Gymnodiniales	Chytriodiniaceae	Chytriodinium	Chytriodinium_roseum	TAGCGTATATTAAAGTTGTTGCGGTTAAAAAGCTCGTAGTTGGATTTCTGCTGAGGACGACCGGTCCGCCCTCTGGGTGAGTATCTGGCTCGGCCTTGGCATCTTCTTGGAGAACGTTACTGCACTTGATTGTGTGGTGCGGTATCCAGGACTTTTACTTTGAGGAAATTAGAGTGTTTCAAGCAGGCGCACGCCTTGAATACATTAGCATGGAATAATAAGATAGGACCTTGGTTCTATTTTGTTGGTTTCTAGAGCTGAGGTAATGATTAATAGGGATAGTTGGGGGCATTCGTATTTAACTGTCAGAGGTGAAATTCTTGGATTTGTTAAAGACGGACTACTGCGAAAGCATTTGCCAAGGATGTTT
422	Eukaryota	Stramenopiles	Ochrophyta	Chrysophyceae	Chrysophyceae_X	Chrysophyceae_Clade-F	Paraphysomonas	Paraphysomonas_butcheri	TAGCGTATACTAAAGTTGTTGCAGTTAAAAAGCTCGTAGTTGAATTTCTGGTCGTGGCAGTCGGTCCGCCCCTCACGGGGTGTGTACCTGGCTTCTGCAGCCATCCTCGCGGAGAGCGCGTCTGTCGTTTATTCGTCGGGCGCGGGATCCGCGTCATTTACTGTGAGCAAAATAGAGTGTTCAAAGCAGGCTTAGGCCGTTGAATACATTAGCATGGAATAATAAGATAGGACCTTGGTCTATTTTGTTGGTTTGTACTCCAAGGTAATGATTAATAGGGATAGTTGGGGGTATTCGTATTCAATTGTCAGAGGTGAAATTCTTGGATTTATGGAAGACGAACTACTGCGAAAGCATTTACCAAGGATGTTT
423	Eukaryota	Alveolata	Dinoflagellata	Syndiniales	Dino-Group-II	Dino-Group-II-Clade-14	Dino-Group-II-Clade-14_X	Dino-Group-II-Clade-14_X_sp.	TAACGTATATTAAAGTTGTTGCGGTTAAAAAGCTCGTAGTTGGATTTCTGTTGAAAGTGACCGGTCCCTACTCTGTAGGCGTATCTGGCTCGCTTTTGGCATCCTCCTGTGGAACGTTGCTGCCCTTTATTGTGTGGCGCGGGACCCAGGACTTTTACTTTGAGGAAATTCGAGTGTTTACGGCAGGCAATCGCCCTGAAGATATTAGCATGGAATAATAATATAGGACCTTGGTTCTATTTTGTTGGTTTCTAGAGCTGAGGTAATGATTAATAGGGATATTTGGGGGCATTCGTATTAACCGGTCAGAGGTGGAATTCTTGGATTCGGTTACGACGAACTACTGCGAAAGCATTTGTCAAGAATGTTT
424	Eukaryota	Opisthokonta	Metazoa	Arthropoda	Crustacea	Malacostraca	Euphausia	Euphausia_superba	TAGCGTATATTAAAGTTGTTGCGGTTAAAAAGCTCGTAGTTGGATCTCAGTTCCGGACCGACGGTACGCCGCCCGGCGTCTACTGTCGGCTTCCGAACGCTAAAGCCCGTCGGCTCTGTCGGGGTGCTCTTCATTGAGTGTCCCGGGCGGCCTGCATGTTTACTTTGAAAAAATTAGGGTGCTCAGAGCAGGCCAAAGCGCCTGAATACTGGTGCATGGAATAATGGAATAGGACCTCTGTTCTATTTGATTGGTTTTAAGAGCCCGAGGTAAGTATTAATAGTCACAGACGGGGGCATTCGTATTGCGACGTTAGAGATGAAATTCTTGGATCATCACAAGACAAATTACTGAAAAAGCATTTGCCAAGAATGTTT
425	Eukaryota	Rhizaria	Radiolaria	RAD-B	RAD-B_X	RAD-B-Group-IV	RAD-B-Group-IV_X	RAD-B-Group-IV_X_sp.	TAGCGTATACTAACGTTGTTGCAGTTAAAAAGCTCGTAGTTGGATTTCTGTGTTGGTGAGGCGGCCGGCCACTCGTGGTTGTAGCTAGTTATCACCGGCGCATCTTGTCACAAGCCACGCTGGCCTTAACTGGTTGGCGCTGGGGACTGACTCGTTTACTTTGAGAAAATTAGAGTGTTCAAAGCAGGCTATCGCCTTGAATATGTTAGCATGGAATAATGATATAGGACTTTGGTTCTATTTTGTTGGTTGTTCGAGAACCGAAGTAATGATTGATAGGGACAGTTGGGGGCATCAGTATTCTGAAGCGAGAGGTGAAATTCTTGGACCTTCGGAAGACTAACAACTGCGAAAGCATTTGCCTAGGATGTTCTCT
426	Eukaryota	Alveolata	Dinoflagellata	Syndiniales	Dino-Group-I	Dino-Group-I-Clade-1	Dino-Group-I-Clade-1_X	Dino-Group-I-Clade-1_X_sp.	TAGCGTATATTAAAGTTGTTGCGGTTAAAAAGCTCGTAGTTGGAGTTCTGCCAGGTGCCGCCTGTCCGCACCAGTGGTGAGTACGTGGCGCGCATTTGGCCCTTTCAAGGGGAGCGTATCTGCACTTTATTGTGTGGTGCGGGATCCTTGACTTTTACTTTGAGGAAATAGGAGTGTTCCAAGCAGGCTCTCGTCGTTCACAGCTCAGCATGGAATAATAGCATTGGACCTCGATTCTAAGCTGTTGGTTGCCAGAAGCGAGGTAATGATGAAGAGGGGTAGTTGGGGGCATTCGTATTTAACTGTCAGAGGTGAAATTCTTGGATTTGTTAAAGACGGACTACTGCGAAAGCATCTGCCATGGATGTTT
427	Eukaryota	Alveolata	Ciliophora	Spirotrichea	Strombidiida	Strombidiidae_H	Strombidiidae_H_X	Strombidiidae_H_X_sp.	TAGCGTATATTAAAGTTGTTGCAGTTAAAAAGCTCGTAGTTGGATTTCTGGGAGGGTGCTAATGTCCGCCGTAGTGCATGTGCAGCCGCGCCCTTCCATCCTTCTGTTAACGCCTCTTGGCATTTGTTTGCTGGTGGCGGGCTCAGATATTTTACCTTGAGAAAATTAGAGTGTTTCAGGCAGGCTAGGCCGGAATATATTAGCATGGAATAATGGAATAGGACTATGGTCTCTTTGTTGGTTTGAGGGACTGCAGTAATGATTAATAGGGATAGTTGGGGGCATTAGTATTTAATTGTCAGAGGTGGAATTCTCAGATTTGTTAAAGACTAACTTATGCGAAAGCATTTGCCAAGGATGTTT
428	Eukaryota	Stramenopiles	Ochrophyta	Bacillariophyta	Bacillariophyta_X	Polar-centric-Mediophyceae	Conticribra	Conticribra_weissflogii	TAGCGTATATTAAAGTTGTTGCAGTTAAAAAGCTCGTAGTTGGATTTCTGGCAGGAGCGACCGGTCTCACACCCTGTGTGAGAACTCGTGTTGTCTCTGGCCATCCTTGGGGAGATCCTGTTTGGCATTCAGTTGTCGGGCAGGGGATACCCATCGTTTACTGTGAAAAAATTAGAGTGTTTAAAGCAGGCTTATGCCGTTGAATATATTAGCATGGAATAATAAGATAGGTCTTTGGTACTATTTTGTTGGTTTGCGCACCAGAGAAATGATTAATAGGGACAGTTGGGGCTATTCGTATTCCATTGTCAGAGGTGAAATTCTTGGATTTCTGGAAGACGAACTACTGCGAAAGCATTTAGCAAGGATGTTT
429	Eukaryota	Opisthokonta	Metazoa	Arthropoda	Crustacea	Malacostraca	Euphausia	NA	TAGCGTATATTAAAGTTGTTGCGGTTAAAAAGCTCGTAGTTGGATCTCAGTTCCGGACCGACGGTACGCCGCCCGGCGTCTACTGTCGGCTTCCGAACGCTAAAGCCCACCGGCTCGGTCGGGGTGCTCTTCCTCGAATGTCCCGGGAGGCCGGCATGCTTACTTTGAATAAATTAGGGTGCTCAGAGCAGGTCAATGCGCCTGAATACTTGTGCATGGAATAATGGAATAGGACCTCGGTTCTATTTTGTTGGTTTTAAGAGCCCGAGGTAATGATTAATAGGAACAGACAGGGGCATTCGTATTGCGACGTTAGAGGTGAAATTCATGGATCGTCGCAAGACAAACTACTGCAAAAGCATTTGCCCAGAATGTTT
430	Eukaryota	Opisthokonta	Metazoa	Arthropoda	Crustacea	Malacostraca	NA	NA	TACCGTATATTGAAGTTGTTGCCGTTAAAAAGCTCGTAGTTGGATCTCAGTTATGAACCGACGGTACACCGCCTGGCGTCTACTGTCATCGAGTGTCCCGGGCGGCCAGTATGTTTACTTTGAAAAATTGAGGGTGCTCAGAGTAGACCAAGGCGCCTGAATACTTGTGCATGGAATAATGGAATAGGACCTCGGTTATATTTTGTTGGTTTTAAAAGACTGAGGTAATGATTAATAGGAACAGACGGGGGCTTTCGTATTGCGATATTAGAGGTGAAATTCTTGGATTGTCGCAATACGAACTACTCCGAATGCATTTGCCAAGAGTAATT
431	Eukaryota	Stramenopiles	Ochrophyta	Bacillariophyta	Bacillariophyta_X	Polar-centric-Mediophyceae	Odontella	Odontella_aurita	TAGCGTATATTAAAGTTGTTGCAGTTAAAAAGCTCGTAGTTGGATATCTGGTGGGAGCAATGGGTCTCGCGCTTAGCGCGGGTACTTAAATTGACTCCGGCCATCCTTGGGGAGAGCCCGTCTGGCATTAGGTTGTCGGGCGGGGGATCCCCATCGTTTACTGTGAAAAAATTAGAGTGTTCAAAGCAGGCTTATGCCGCTGAATATATTAGCATGGAATAATAAGATAGGACTTTGGTACTATTTTGTTGGTTTGTGTACCTAAGTAATGATTAATAGGAACAGTCGGGGGTATTCATATTCCGTTGTCAGAGGTGAAATTCTTGGATTTACGGAAGATGAACTACTGCGAAAGCATTTACCAAGGATGTTT
432	Eukaryota	Archaeplastida	Chlorophyta	Mamiellophyceae	Dolichomastigales	Dolichomastigaceae	Dolichomastigaceae-B	Dolichomastigaceae-B_sp.	TAGCGTATATTTAAGTTGTTGCAGTTAAAAAGCTCGTAGTTGGATTTTGGGTGCGGCAGGCCGGTCCGCCGTTTCGGTGTGCACTGGCAGGCGGCATCTTTCTGTCGAGGACGCGCTCCTGGTCTTAATCTGATCGGGACGCGGAGTCGGCGCAGTTACTTTGAAAAAATTAGAGTGTTCAAAGCGGGCCTACGCTTGAATATATTAGCATGGAATAACACCATAGGACTCCTGTCCTATTCTGTTGGTCTTCGGGATGGGAGTAATGATTAAGAGGAACAGTTGGGGGCATTCGTATTTCATTGTCAGAGGTGAAATTCTTGGATTTATGAAAGACGAACTTCTGCGAAAGCATTTGCCAAGGATGTTT
433	Eukaryota	Alveolata	Dinoflagellata	Syndiniales	Dino-Group-II	Dino-Group-II-Clade-23	Dino-Group-II-Clade-23_X	Dino-Group-II-Clade-23_X_sp.	TAGCGTATATTAAAGTTGTTGCGGTAAAAAAGCTCGTAGTTGGATTTCTGCAGGAAACGGCCGGTCACCACTACGTGGTTGTATCTGGTTCGGTTTTTGCATCCTCTTAGGATACGGTACTGCGCTTCACTGCGCGGATCGGAGCCTAAGACTTTCACTTTGAGGAAATTAGAGTGTTCACGGCAGGCAATCGCCTTGAATATGTTAGCATGGAATGATACTATAGGATCTTGGTTCTATTTTGTTGGTTTCTAGGGCTAAGGTAATGATTAATAGGGACAATTGGGGGTATCCGTATCATCGAGTCAGAGGTGGAATTCTTGGATTTCGATGCGACGAACTACTGCGAAAGCATTTACCAAGGATGTTT
434	Eukaryota	Opisthokonta	Metazoa	Arthropoda	Crustacea	Maxillopoda	Oithona	Oithona_similis	TAGCGTATATTAAAGTTGTTGTGGTTAAAAAGCTCGTAGTTGGATCTCGGCGGGCAGGGGGTGGTTCGCTCTTCAGCGCTACTGCCCCGCTTTGCCCGTGTGATTGGCGGAGGTTTCGGGGTGCTCTTCGTTGAGTGACTCGGAGCGCCGTCAGGTTTACTTTGAAAAAATTAGAGTGCTCAAAGCAGGCTTTTCACGCTTGAATATTCGTGCATGGAATAATAAGATAGGACCTTGGTTCTATTTTGTTGGTTTCTAGAGCTGAGGTAATGATTAATAGGGATAGTTGGGGGCATTCGTATTTAACTGTCAGAGGTGAAATTCTTGGATTTGTTAAAGACGGACTACTGCGAAAGCATTTGCCAAGGATGTTT
435	Eukaryota	Rhizaria	Cercozoa	Phaeodarea	Phaeogromida	Challengeriidae	Challengeriidae_X	Challengeriidae_X_sp.	GTAGCGTATATTAAAGTTGTTGCAGTTAAAAAGCTCGTAGTTGGATTTCTGGTATGATACGCCTGACCCGTGTTTTTTTAAATGTGTGTGTCGGTGCGAGTCTGCCATCTTTGTCAGTGAATGCTATTATACTCTTTATTGAGCATGGACTTCACAAGCTGAATCGATTACTTTGAAAAAATGAGAGTGTTTAAAGCAGGCGCATGTTGTGGATCTACTAGCATGGAATAATATCATAGGACTTCGGTTCTATTTTGTTGGTTTATTGAATCGATGTAATGATTGATAGGGATAGTTGGAGGTGCTAGTATTCAGTGGCCAGAGGTGAAATTCTTGGATTCACTGAAGACTGCCTTCTGCGAAAGCATTCACCAAGGATATCTTCT
436	Eukaryota	Alveolata	Dinoflagellata	Syndiniales	Dino-Group-II	Dino-Group-II-Clade-14	Dino-Group-II-Clade-14_X	Dino-Group-II-Clade-14_X_sp.	TAACGTATATTAAAGTTGTTGCGGTTAAAAAGCTCGTAGTTGGATTTCTGTCGAGATTGATCGGTCCTCCCTCTGGGAGCGTATCTGATTCGGTTTTGGCATCCTCGTATTTTGTTTTCTGTCCTTCACTGGATGGAAAATGAGTACGACTTTTACTTTGAGGAAATTCGAGTGTTTACGGCAGGCAATCGCCCTGAAGATATTAGCATGGAATAATAAGATAGGACCTTGGTTCTATTTTGTTGGTTTCTAGAGCTGAGGTAATGATTAATAGGGATAGTTGGGGGCATTCGTATTTAACTGTCAGAGGTGAAATTCTTGGATTTGTTAAAGACGGACTACTGCGAAAGCATTTGCCAAGGATGTTT
437	Eukaryota	Opisthokonta	Metazoa	Arthropoda	Crustacea	Malacostraca	Euphausia	NA	TAGCGTATATTAAAGTTGTTGCGGTTAAAAAGCTCGTAGTTGGATCTCAGTTCCGGACCGACGGTACGCCGCCCGGCGTCTACTGTCGGCTTCCGAACGCTAAAGCGCCTCGACTCGGTCGGGTTGCTATTCATCGAGTGTCCCAAGCGGCCAGCATGTTTACTTTGAAAAAATTAGGGTGCTCAGAGCAGGCCAAGGCGCCAGAACACTTGTGCATGGAATAATGGAATAGGACCTCAGTTCTATTTTTGTTGGTTTTAAGAGCCCTAGGTAATGATTAAAAGGAACAGATGGGGGCATTCGTATTGCGATGTTAAAGGTGTAATTCATGAATTGTCGCAAGACTTGCTACTGCGAAAGCATTTGCCAAGAGTGTTT
438	Eukaryota	Opisthokonta	Metazoa	Arthropoda	Crustacea	Malacostraca	Euphausia	Euphausia_superba	TAGCGTATATTAAAGTTGTTGCGGTTAAAAAGCTCGTAGTTGGATCTCAGTTCCGGACCGACGGTACGCCGCCCGGCGTCTACTGTCGGCTTCCGAACGCTAAAGCCCGTCGGCTCGGTCGGGGTGCTCTTCATCAAGTGTCCCGGGCGGCCGGCATGTTTACTTTGAAAAAATGAGGGTGCTCAGAGCAGGCCAAGGCGCCTGAATACTTGTACATGGAATAATGGAATAGGACCTCGGTTTTATTTTGTTGGTTTTAAGAGCCCGAGGTAATGATTAATAGGAACAGACGGGGGCATTCGTATTGCGACGTTAGAGGTGAAATTCTTGGATCGTCGCAAGACAAACTACTGCGAAAGCATTTGCCAAGAATGTTT
439	Eukaryota	Stramenopiles	Pseudofungi	Oomycota	Oomycota_X	Oomycota_XX	Oomycota_XXX	Oomycota_XXX_sp.	TAGCGTATATTAAAGTTGTTGCAGTTAAAAAGCTCGTAGTTGGATTTCTGGTCTAGGTTATCGGTCGTCGTGCGTATGCGCGATTGAACTTGTATGACTTGGGTCATTTTTTGTGAGGATGTGCTTCTGGCATTAAGTTGTCGGGGGTATGGACTTGCATCGTTTACTGTGAAAAAATTAGAGTGTTTAAAGCAGGCGTTGGCCATTTTTGAATACATTAGCATGGAATAATAAGATACGACTTTGGTGGTATATTTTGTTGGTTTGCACACCAGAGTAATGATTAATAGGGACAGTTGGGGGTATTCATACTTCAGCGTAAGAGGTGAAATTCTTGGATCGCTGAAAGATGATCTTAGGCGAAAGCATTTACCATGGATGTTT
440	Eukaryota	Stramenopiles	Ochrophyta	Bacillariophyta	Bacillariophyta_X	Polar-centric-Mediophyceae	Chaetoceros	Chaetoceros_dichaeta	TAGCGTATATTAAAGTTGTTGCAGTTAAAAAGCTCGTAGTTGGATTTCTGGTGGGAGGGATCGATCCAGCACACTGTGTTGGAACTGGATCCTCTCCGGCCATCCTTGGGTGGATCTTGTCTGGCATTAAGTTGTCAGTCAGGGGATGCCCATCGTTTACTGTGAAAAAATTAGAGTGTTCAAAGCAGGCTTATGCCATTGAATATATTAGCATGGAATAATAAGATAGGGCCCTGGTGCTATTTTGTTGGTTTGCGTACCGAGGTAATGATTAATAGGGACAGTTGGGGGTATTTGTATTCAGTATTCAGTGGTGAAATACTTAGACCTACGGAAGACAAACTACTGCGAAAGCATTTACCAAGGATGTTT
441	Eukaryota	Opisthokonta	Metazoa	Arthropoda	Crustacea	Malacostraca	Euphausia	Euphausia_superba	TAGCGTATATTAAAGTTGTTGCGGTTAAAAAGCTCGTAGTTGGATCTCAGTTCCGGACCGACGGTACGCCGCCCGGCGTCTACTGTCGGCTTCCGAACGCTAAAGCCCGTCGGCTCGGTCAGGGTGCTCTTCATCGAGTGTCCCGGGCGGCCGGCATGTTTACTTTGAAAAAATTAGGGTGCTCAGATCAGGCCAAGGCGCCTGAATACTTGTGCATGGAATAATGGAATAGGACCTTGGTTCTATTTTGTTGGTTTTAAGAGCCTGAGATAATGATTAATAGGAACATACGGGGGCATTTGTATTGCAAGGTTAGAGGTGAAATTCTTGGATCTTTGCAAGACAAACTACTGCGAAAGTATTTGCCAAGAATGTTT
442	Eukaryota	Stramenopiles	Ochrophyta	Pelagophyceae	Pelagophyceae_X	Pelagophyceae_XX	Pelagophyceae_XXX	Pelagophyceae_XXX_sp.	TAGCGTATATTAATGTTGTTGCAGTTAAAAAGCTCGTAGTTGGATTCCTGGCACGGGGTAGCCGGTCCGCCTTGCAAAAGGTGCGCACTGCGCGGCCTCGGCCATCCTTGGGAAGAGCGGTCCTGGCATTAAGTTGTCGGGGTCGGGATTCCCGACGTTTACTGTGAAAAAATCAGAGTGTTCAACGCAGGCTTACGCCTTGAATACATTAGCATGGAATAATGAGATAGGACCTTGGCGGTCTATTTTGTTGGTTTGCACGCCGAGGTAATGATTAAAAGGGACGGTTGGGGTTCTTCGTATTCAATTGTCAGAGGTGAAATTCTTGGATTTATGGAAGACGAACTGCTGCGAAAGCGTCGAACAAGGACGTTC
443	Eukaryota	Alveolata	Dinoflagellata	Syndiniales	Dino-Group-II	Dino-Group-II-Clade-10-and-11	Dino-Group-II-Clade-10-and-11_X	Dino-Group-II-Clade-10-and-11_X_sp.	TAGCGTATATTAAAGTTGTTGCGGTTAAAAAGCTCGTAGTTGGATTTCTGTCGAAGACGGTCGGTCCGCTCTATGAGCGTGTATCTGATTCGGCTTTGGCATCCTCGTGGGGTACGTAACTGTGCTTGATTGCATGGTGCGGAATTCACGACTTTTACTTTGAGGAAATTAGAGTGTTCACGGCAGGCAAGCGCCTTGAATATATTAGCATGGAATAATACTATAGGACTTTGGTTCTATTTTGTTGGTTTCTAGGACTAAAGTAATGATTAATAGGGATAATTGGGGGCATTTGTATTAACGCGTCAGAGGTGGAATTCTTGGATTGCGTTACGACAAACTACTGCGAAAGCATTTGCCAAGGATGTTT
444	Eukaryota	Alveolata	Dinoflagellata	Dinophyceae	Prorocentrales	Prorocentraceae	Prorocentrum	NA	TAGCGTATATTAAAGTTGTTGCAGTTAAAAAGCTCGTAGTTGGATTTCTGCCGAGGACGACCGGTCCGCCCTCTGGGTGAGTATCTGGCTCGGCCTGGGCATCTTCTTGGAGAACGTATCTGCACTTGACTGTGTGGTGCGGTATCCAGGACTTTTACTTTGAGGAAATTAGAGTGTTTCAAGCAGGCTTACGCCTTGAATACATTAGCATGGAATAATAAGATAGGACCTCGGTTCTATTTTGTTGGTTTCTAGAGCTGAGGTAATGATTAATAGGGATAGTTGGGGGCATTCGTATTTAACTGTCAGAGGTGAAATTCTTGGATTTGTTAAAGACGGACTACTGCGAAAGCATTTGCCAAGGATGTTT
445	Eukaryota	Alveolata	Dinoflagellata	Dinophyceae	Suessiales	Suessiaceae	Biecheleriopsis	Biecheleriopsis_adriatica	AAGCATATATTAAAGTTGTTGCGGTAAAAAAGCTCGTAGCTGGATTTCTGCTGAGGATGACCAGTCCGCTCTCCGAGTGCGTATCTGGCTCAGCCTTGGCATCTGCCTGAAGAGCGTATCCGCACTTGACTGTGTAGTGTGGTATCTAAGACATTTACTTTGAGGAAATTAGAGTATTTCAAGCAAGCGCACGCCTTGAATACATTACCATTGAATGATAAGATAGGACTTCGGTTCTTTTTTGTTGGCGTCTAGACGAGGTAATGATTTATAGGGATACTTGGGGGCATTCGTATGTAACCGTCGGAGGTGAATTCTTGGATTTGTTAAAGACGGACTGCCGCGAAAGAGCTTGCCAAGATGTTT
446	Eukaryota	Opisthokonta	Fungi	Basidiomycota	Pucciniomycotina	Cystobasidiomycetes	Sporobolomyces	Sporobolomyces_roseus	TAGCGTATATTAAAGTTGTTGCCGTTAAAAAGCTCGTAGTCGAACTTCGGCGCCTGATGGCCGGTCCGCCTTCTTGGTGTGTACTTGCTCATCGGGCGCTTACCTCCTGGTGAACTCTGATGTCCTTTATTGGGTGTCAGAGCAAACCAGGACGTTTACTTTGAAAAAATTAGAGTGTTCAAAGCAGGCCTACGCCCGAATACATTAGCATGGAATAATAGAATAGGACGCGCGTTCCCATTTTGTTGGTTTCTGAGATCGCCGTAATGATTAATAGGGATAGTTGGGGGCATTTGTATTCCGTCGTCAGAGGTGAAATTCTTGGATTGCCGGAAGACAAACTACTGCGAAAGCATTTGCCAAGGATGTTT
447	Eukaryota	Opisthokonta	Metazoa	Arthropoda	Crustacea	Maxillopoda	Calanus	Calanus_helgolandicus	TAGCGTATATTAAAGTTGTTGTGGTTAAAAAGCTCGTAGTTGGATCTCGGCGGACTGAGGGCGGTTTGCTTGCTAGTATTACTGCCCTATAGTCCGTAGTTTTGCCAGAGGTTTCGAGGTGCTCTTAATCGAGTGTCCCGGGATGCTGGCAGGTTTACTTTGAAAAAATTAGAGTGCTCAAAGCAGGCTATTACGCCTGAATATTCGTGCATGGAATAATAGAATAGGAAGTCGTTTCTATTTTGTTGGTTTTCGGAAATCGACTTAATGATTAATAGGGACAGTCAGGGGCATTTGTATTCAAACGACAGAGGTGAAATTCTTGGACCGTTTGAAGACAAACTACTGCGAAAGCATTTGCCAAGAATGTTT
448	Eukaryota	Opisthokonta	Metazoa	Arthropoda	Crustacea	Malacostraca	Euphausia	Euphausia_superba	TTAGCGTATATTAAAAATGTTGCGGTTAAAAAGCTCGTAGTTGGATCTCAGTTCGGCTTCCGATTGCTAAAGCCCGTAGGCTCGGTCGGGGTGCTCTTCATCGAGTGCCCCGGGCTGTCGGCATGTTTACTTTGAAAAAATTAGGGTGCTCAGAGCAGGCCAAGGCGCCTGAATACTTGTGCATGGAATAATGGAATAGGACCTCGGTTCTATTTTGTTGGTTTTAAGAGCCCGAGGTAATGATTAATAGGAACAAACGGGGGCATTCGTATTGCGACGTTAGAGGTGAAATTCTTGGATTGTCGCAAGACGAACTACTGCGAAAGCATTTGCCAAGAATGTTT
449	Eukaryota	Hacrobia	Picozoa	Picozoa_X	Picozoa_XX	Picozoa_XXX	Picozoa_XXXX	Picozoa_XXXX_sp.	TAGCGTATATTAAAGTTGTTGCAGTTAAAAAGCTCGTAGTCGGATTTTGGCACCATGCCGAACTGTCTGCCGATTGGTTTGTACGGTTTGGCGGGTGCTTCCTTCCGGAAGCCCGCGTTTTTCTTCACTGAAGGGCGCGGTGAGTCCGGATCATTTACTTTGAAAAAATTAGAGTGTTCAAAGCAGGCCTATGCTCTGAATAGGTTAGCATGGAATAATAGAATAGGACTTCGGTACTATTTTGTTGGTTTCTAGGACCGAAGTAATGATTAATAGGGACAGTTGGGGGCATTCATATTCCATTGTCAGAGGTGAAATTCTTGGATTAACGGAAGATGAACTACTGCGAAAGCATCTGCCAAGGATGTTT
450	Eukaryota	Stramenopiles	Ochrophyta	Bacillariophyta	Bacillariophyta_X	Polar-centric-Mediophyceae	Chaetoceros	Chaetoceros_brevis_3	TAGCGTATATTAAAGTTGTTGCAGTTAAAAAGCTCGTAGTTGGATTTCTGTTGGAAGCGATCTGCCCGCTCTTAGAGTCGGTGCTTGCATCGTCTTCCGACATCCTTGGGTGGAGCCAGTCTGGCATTAAGTTGTCGGGCTGGGGATGCCCATCGTTTACTGTGAATTAATTAGAGTGTTCAAAGCAGGCTTATGCCGTTGAATATATTAGCATGGAATAATAAGATAGGACCTTGGTACTATTTTGTTGGTTTGCGCACCAAGGTAATGATCAATAGGGACAGTTGGGGGTATTCGTATTCAGTTGTCAGAGGTGAAATTCTTAGATTTATTGAAGACGAACTACTGCGAAAGCATTTACCAAGGATGTTT
451	Eukaryota	Stramenopiles	Ochrophyta	Bacillariophyta	Bacillariophyta_X	NA	NA	NA	TAGCGTATATTAAAGTTGTTGCAGTTAAAAAGCTCGTAGTTGGATTTGTGGCGTACGTTCGGCTCCCTTCGCCATTGTGTGTCGGTTTGCCTAGCGTTGCCATCCTTGGGTGGAATCTGTGTGGCATTAGGTTGTCGTGCAGGGGATACCCATCGTTTACTGTGAGAAAATTAGAGTGTTCAAAGCAGGCTTATGCCGTTGAATATATTAGCATGGAATAATAAGATAGGACCTTGGTACTATTTTGTTGGTTTGCGCATCGAGGTAATGATTAATAGGGATGGTTGGGGTTATTCGTATTTCATTGTCAGAGGTGAAATTCTTGGATTTTTGAAAGACGAACTACTGCGAAAGCATTTAACAAGGATGTTT
452	Eukaryota	Alveolata	Dinoflagellata	Syndiniales	Dino-Group-II	Dino-Group-II-Clade-7	Dino-Group-II-Clade-7_X	Dino-Group-II-Clade-7_X_sp.	TAGCGTATATTAAAGTTGTTGCGGTTAAAAAGCTCGTAGTTGGATTTCTGTCGAAAGCGGCCGGTCTCTACTATGTAGGTGTATCTGGTTCGGTTTTGGCATCCTCTTGGGGAACGTTTCTGTGCTTGATTGCATGGGACGGAATTCAAGACTTTTACTTTGAGGAAATTAGAGTGTTCACGGCAGGCTATCGCCTTGAATATGTTAGCATGGAATAATAATATAGGGCATGAGTTCTATTTTGTTGGTTTCTAGTACTTATGCAATGATTAATAGGGACAATTGGGGGCATTCGTATTAACGCGTCAGAGGTGGAATTCTTAGATTGCGTTACGACGAACTACTGCGAAAGCATTTGCCAAGGATGTTT
453	Eukaryota	Alveolata	Dinoflagellata	Dinophyceae	NA	NA	NA	NA	TAGCGTATATTAAAGTTGTTGCGGTTAAAAAGCTCGTAGTTGGATTTCTGCCGAGGACGACCGGTCCGCCCACTGGGTGAGTATCTGGTTTGGCCTGGGCATCTTCTTGGAGAACGTAGCTGCACTTGACTGTGTGGTGCGGTATCCAGGACTTTTACTTTGAGGAAATTAGAGTGTTTCAAGCAGGCACACGCCTTGAATACATTAGCATGGAATAATAAGATAGGACCTCGGTTCTATTTTGTTGGTTTCTAGAGCTGAGGTAATGATTAATAGGGATAGTTGGGGGCATTCGTATTTAACTGTCAGAGGTGAAATTCTTGGATTTGTTAAAGACGGACTACTGCGAAAGCATTTGCCAAGGATGTTT
454	Eukaryota	Opisthokonta	Metazoa	Arthropoda	Crustacea	Malacostraca	Euphausia	NA	TAGCCTATATTAAAGTTGTTGCTGATAAAAAGCTCATAGTTGGATCTCAGTTCCTGACTGACGGTACGCCGCAGGCGTCTACTGTCGGCTGTCGAGTGTCCCGTGCGGCCTGCATGTTTACTTTGAAAAAACTAGGGTGCTCAGAGCAGGCCAAGGCGCCTGAATACTTGTGCATGGCATAATGGAATAAGACCTCGGTTCTATTTTGTTAGTTTCAAGAGCCCGAGGTAAGGATTAATAGGAACAGACGGGGGCATTCATATTGCGACGTTAGAGGTGATCTTCTTGGATCGTCGCAAGACAAACTACTGCGAAAGCATTTGCCAAGAATGTTT
455	Eukaryota	Alveolata	Dinoflagellata	Dinophyceae	Prorocentrales	Prorocentraceae	Prorocentrum	Prorocentrum_sp.	TAGCGTATATTAAAGTTGTTGCGGTTAAAAAGCTCGTAGTTGGATTTCTGCCGAGGACGACCGGTCCGCCCTGTGGGTGAGCATCTGGATCGGCCTGGGCATCTTCTTGGGGAACGTAGCTGCACTTGACTGTGTGGTGCGGTATCCAGGACTTTTACCTTGAGGAAATTAGAGTGTTTCAAGCAGGCGCACGCCTTGAATACATTAGCATGGAATAATAAGATAGGACCTCGGTTCTATTTTGTTGGTTTCTAGAGCTGAGGTAATGATTAATAGGGATAGTTGGGGGCATTCGTATTTAACTGTCAGAGGTGAAATTCTTGGATTTGTTAAAGACGGACTACTGCGAAAGCATTTGCCAAGGATGTTT
456	Eukaryota	Opisthokonta	Metazoa	Arthropoda	Crustacea	Maxillopoda	Calanus	Calanus_helgolandicus	TAGCGTATATTAAAGTTGTTGCGGTTAAAAAGCTCGTAGTTGGATCTCGGCGGACTGAGGGCGGTTTGTTTGCTAGTATTACTGCCCTATAGTCCGTAGTTTTGCCAGAGGTTTCGAGGTGCTCTTAATCGAGTGTCCCGGGATGCTGGCAGGTTTACTTTGAAAAAATTAGAGTGCTCAAAGCAGGCTATTACGCCTGAATATTCGTGCATGGAATAATAGAATAGGAAGTCGTTTCTATTTTGTTGGTTTTCGGAAATCGACTTAATGATTAATAGGGACAGTCGGGGGCATTTGTATTCAAACGACAGAGGTGAAATTCTTGGACCGTTTGAAGACAAACTACTGCGAAAGCATTTGCCAAGAATGTTT
457	Eukaryota	Stramenopiles	Pseudofungi	MAST-1	MAST-1A	MAST-1A_X	MAST-1A_XX	MAST-1A_XX_sp.	TAGCGTATATTAAAGTTGTTGCAGTTAAAAAGCTCGTAGTTGGATTTCTGGTGGGAGCGATCGGTCCGCCCCGCAAGGGGTGTGTACTAGCGTCGTCTCCGGCCATCCTTGTGGGAACTGCTCTGTCCTTAGTTGGATGGGGTTTGGGAACACATCGTTTACTGTGAAAAAATTAGAGTGTTTAAAGCAGGCTTAGGCCGTTGAATACATTAGCATGGAATAATAAGATAAGACTTGGGTCATTATTTTGTTGGTTTGCGGATCGAGGTAATGATTAATAGGGATAGTTGGGGGTATTCATATTTAATTGTCAGAGGTGAAATTCTTGGATTTATGAAAGATGAACTTAGGCGAAAGCATTTACCAAGGATGTTT
458	Eukaryota	Alveolata	Dinoflagellata	Dinophyceae	NA	NA	NA	NA	TAGCGTATATTAAAGTTGTTGCGGTTAAAAAGCTCGTAGTTGGATTTCTGCTGAGGACGACCGGTCCGCCCTCTGGGTGAGTATCTGGCTCGGCCTTGGCATCTTCTTGGAGAACGTATCTGCACTTGACTGTGTGGTGCGGTACCCAGGACATTTACTTTGAGGAAATTAGAGTGTTTCAAGCAGGCTTGTGCCTTGAATACATTAGCATGGAATAATAATATAGGACCTCGGTTCTATTTTGTTGGTTTCTAGAGCTGAGGTAATGATTAATAGGGATAGTTGGGGGCATTCGTATTTAACTGTCAGAGGTGAAATTCTTGGATTTGTTAAAGACGGACTACTGCGAAAGCATTTGCCAAGGATGTTT
459	Eukaryota	Alveolata	Ciliophora	Spirotrichea	Tintinnida	Xystonellidae	NA	NA	TAGCGTATATTAAAGTTGTTGCAGTTAAAAAGCTCGTAGTTGGATTTCTGGTAGGAGGTTAGGGCGCACTGTCGTGAGGCCCGCGTCTTCTGCCATCCTTCTGTTAACCCTTCATGGCATTGATTTGTCGGTTGGGGGCTCAGATATTTTACCTTGAGAAAATTAGAGTGTTTCAGGCAGGCCTGTGCCCGGATACATTAGCATGGAATAATGGAATAGGACTTTAGCCTCTTCTGTTGGTCTGAGGGGTTGAAGTAATGATTAATAGGGATAGTTGGGGGCATTAGTACTTAACTGTCAGAGGTGAAATTCTCGGATTTGTTAAAGACTAACTTATGCGAAAGCATTTGCCAAGGATGTTT
460	Eukaryota	Opisthokonta	Metazoa	Arthropoda	Crustacea	Malacostraca	Euphausia	NA	TAGCGTATATTAAAGTTGTTGCGGTTAAAAAGCTCGTAGTTGGATCTCAGTTCCGGACCGACGGTACGCCGCCCGGCGTCTACTGTCGGCTTCCGAACGCTAAAGCCCGTCGGTTCGGTCGGGGTGCTCTTCATCGAGTGTCCCGGGCGGCCAGCATGTTTACTTTGAAAAAATTAGGGTGCTCAGAGCAGGCCAAGGCGCCTGAATACTTGTGCATGGAATAATGGATTAGGACCTCGGTTTTATTTTGTTGATTTTAAGAGCCCGAGGTAATGATTAATAGGAACATACGGGGGCATTCGTATTGCGACGTTAGAGGTGAAATTCTTGGATCGTCGCAAGACTAACTACTGCTAAAGCATTTGCCAAGAATGTTT
461	Eukaryota	Alveolata	Dinoflagellata	Syndiniales	Dino-Group-II	Dino-Group-II-Clade-7	Dino-Group-II-Clade-7_X	Dino-Group-II-Clade-7_X_sp.	TAGCGTATATTAAAGTTGTTGCGGTTAAAAAGCTCGTAGTTGGATTTCTGTTGATAACGGCCGGTCCGCACTATGTGCGTGTATCAGGTTCGGTGTCGGCATCCTCGTGGGGATCGTTTCTGTGCTTGATTGCATGGGGCGGAATTCACGACTTTTACTTTGAGGAAATTAGAGTGTTCACGGCAAGCTATCGCTTTGAATACATTAGCATGGAATAATGATATAGGGCGTAAGTTCTATTTTGTTGGTTTCTAGGACGTACGCAATGATTAATAGGGATAATTGGGGGCATTCGTATTAACGCGTCAGAGGTGGAATTCTTAGATTGCGTTACGACGAACTACTGCGAAAGCATTTGCCAAGGATGTTT
462	Eukaryota	Alveolata	Ciliophora	Phyllopharyngea	Suctoria	Ephelotidae	Ephelota	Ephelota_mammillata	TAGCGTATATTAATGTTGTTGCAGTTAAAAAGCTCGTAGTTGAATTTAGAAGGGGAAGCCCTTCTGTTTGTCCTCACTCCTGCATCCGATAGTTGCTTGAGTGATCAAACTTTTACTGTGAGAAAACTAAAGTGCTCAAAGCAGGCTAACGCTTGAATATTAAAGCATGGAATAATAAAATAGGACTTTATTCATTTTATTGGTTATTGAATGAAGTAATGATTAACAGAAACAGTTGGGGGCATTCGTATTTAATTGTCAGAGGTGAAATTCTTGGATTTATTAAAGACGAACCAGTGCGAAAGCATTTGCCAAGGATGTTT
463	Eukaryota	Alveolata	Dinoflagellata	Syndiniales	Dino-Group-II	Dino-Group-II-Clade-9	Dino-Group-II-Clade-9_X	Dino-Group-II-Clade-9_X_sp.	TAGCGTATATTAAAGTTGTTGCGGTTAAAAAGCTCGTAGTTGGATTTCTGTGGAGGACGGCCGGTCCGCATTTTGTGCGTGTATCTGGTACGGCCTTTGCATCCTCTTGTGGAACGTTGCGGTGCTTGGTTGCATTGTGCGGAACGCAAGACTTTTACTTTGAGGAAATTAGAGTGTTCACGGCAGGCATGCGCCTTGAATATATTAGCATGGAATAATAATATAGGCTCCTCGCCCTATTTTGTTGGTTTCTAGAGCGAAGAGAATGATTAATAGGGATAATTGGGGGCACTCGTACTAGAGCGTCAGAGGTGGAATTCTTAGATTGCTCTATGACGAACTACTGCGAAAGCATTTGCCAAGGATGTTT
464	Eukaryota	Opisthokonta	Metazoa	Arthropoda	Crustacea	Malacostraca	Euphausia	Euphausia_superba	TAGCGTATATTAAAGTTGTTGCGGTTAAAAAGCTCGTAGTTGGATCTCAGTTCCGGACCGACGGTACGCCGCCCGGCGTCTACTGTCGGCTTCCGAACGCTAAAGCATGTCGGCTCGGTCGGGGTGCTCTTCATCGAGTGTCCCGGGCGGCCGGCATGTTTACTTTGAAAAAATTAGGGTGCTCAGAGCAGGCCAAGGCGCCTGAATACTTGTGCATGGAATAATGGAATAGGACCTCGGTTCTATTTTGTTGGTTTTAAGAGCCCAAGGCAATGATTAATAGGAACAGACGGGGGCATTCGTATTGCGACGTTAGAGGTGAAATTCTTGGATCGTCGCAAGACGAACTACTGTGAAAGCATTTGCCAAGAATGTTT
465	Eukaryota	Alveolata	Dinoflagellata	Syndiniales	Dino-Group-II	NA	NA	NA	TAGCGTATATTAAAGTTGTTGCGGTTAAAAAGCTCGTAGTTGGATTTCTGTCGAAGAGGGGCGGTCCGCACTATGTGCGAGTATCTGTTTCCGCTTTGGCATCCTCTTGGGGAACGGTGCTGCGCTTGATTGCGTGGCCCGGGATTCAAGACTTTTACTTTGAGGAAATTAGAGTGTTCACGGCAGGCAAGCGCTTTGAATACATTAGCATGGAATAATAACATAGGATCACGATTCTATTTTGTTGGTTTCTGGAGTTGCGATAATGATTAATAGGATCAGTTGGGGGCATTTGTATTAACGCGTCAGAGGTGGAATTCTTGGATTGCGTTACGACAAACTACTGCGAAAGCATTTGCCAAGGATGTTT
466	Eukaryota	Opisthokonta	Metazoa	Arthropoda	Crustacea	Malacostraca	Euphausia	Euphausia_superba	TAGCGTATATTAAAGTTGTTGCGGTTAAAAAGCTCGTAGTTGGATCTCAGTTCCGGACCGACGGTACGCCGCCCGGCGTCTACTGTCGGCTTCCGAACGCTAAAGCCCGTCGACTTGGTCAGGGTGATCTTCATCGAGTGTCCCGGGCGGCCGGCATGTTTACTTTGAAAAAATTAGGGTGCTCAGAGCAGGCCAAAGCACCTGAATACTTGTGCATGGAATAATGGAATAGGACCTCGGTTCTATTTTGTTGGTTTTAAGAGCCCGAGGTAATGATTAATAGGAACAGACGGGGGCATTCGTATTGCGACGTCAGAGGTGAAATTCTTGGATCGTCGCAAGACGAACTACTGCGAAAGCATTTGCCAAGAATGTTT
467	Eukaryota	Opisthokonta	Metazoa	Mollusca	Gastropoda	Heterobranchia	Aplysia	NA	TAGCGTATATTAAAGTTGTTGCAGTTAAAAAGCTCGTAGTTGGATCTCAGGTGCAGGCGGTCGGTCCGGCTCGCGCCGGTCACTGCTCGTATCTCCTGCCCTACCGTTTGCCGGCTCTCTCCCGTGGGTGCTCTTCACTGAGCGTCCCGGGTGGCCGGTGCGTTTACTTTGAAAAAATTAGAGTGTTCAAAGCAGGCCTCGGCAGCCTGAATAATGGTGCATGGAATAATGGAATAGGACCTCGGTTCTATTTTGTTGGTTTTCGGAACGGAGGTAATGATTAACAGGGACAAACGGGGGCATTCGTATTGCGGCGTTAGAGGTGAAATTCTTGGATCGCCGCAAGACGAGCTACTGCGAAAGCATTTGTCAAGAATGTTT
468	Eukaryota	Alveolata	Ciliophora	Oligohymenophorea	Apostomatia	Opalinopsidae	Chromidina	Chromidina_sp.	TAGCGTATATTAAAGTTGTTGCAGTTAAAAAGCTCGTAGTTGAATTTCTAGTCAACCGTTAGCTGGCTTCACAGTCGTTAACGATTGCCTATCCGACATTGAACCTGTATGGTTATTAAGTTAACCTACTGGCGAACTGTCATTTTACTTTGAAAAAATTAGAGTGTTTCAGGCAGGCAATTGCCCGAATATCTTAGCATGGAATAATGGAATAGGACTTTGGTTCATTTGATTGGTTATTGAATCAGAGTAATGATTAATAGGGACAGTTGGGGGCATTAGTATTTAATTGTCAGAGGTGAAATTCTTGGATTTATTAAAGACTAACTTATGCGAAAGCATTTGCCAAGGATGTTT
469	Eukaryota	Opisthokonta	Metazoa	Arthropoda	Crustacea	Malacostraca	Euphausia	NA	TAGCGTATATTAAAGTTGTTGCGGTTAAAAAGCTCGTAGTTGGATCTCAGTTCCGGACCGACGGTACGCCGCCCGGCGTCTACTGTCGGCTTCCGAACGCTAAAGCCCATGGAGTGTTCCGGGTGGCCAGCATGTTTACTTAGAAATAATTAGGGGGCTCAGAGCAAGCCAATGCGCCTGAATACTTGTGCAAGGAATAATGGAATAGGACCTCGGCTCTATTTTGTTGGTTTTGAGAACCCAAGGTAAGGATTGATAGGAACAGACGGGGGCATTTGTATTGCGACGTTAGAGGTGAAATTTTTGGATCGTCGCAAAATGAACTACTGCGAAAGTATTTGCAAAGAATGTCT
470	Eukaryota	Opisthokonta	Metazoa	Arthropoda	Crustacea	Malacostraca	Euphausia	NA	TAGCGTATATTAAAGTTGTTGCGGTTAAAAAGCTCGTAGTTGGATCTCAGTTCCGGACCGACGGTACGCCGCCCGGCGTCTACTGTCGGCTTCCGAACGCTAAAGCCCGTCGGCTCGGTCGGGGTGCTCTTCATCGAGTGTCCCGGGCGGCCGGCATGTTTACTTTGAAAAAATTAGGGTGCTCAGAGCAGGCCAAGGCGCCTGAATACTTGTGCATGGAATAATGGAATAGGACCTCGGTTCTATTTTGTTGGTTTTAAGAGCCCGAGGTAATGATTAATAGGAACAGACGGGGGCATTCGTATTGCGACGTTAGAGGTGAAATTCTTGGATCGTCGCAAGACGAACTACTGTGAAAGCATTTGCCAAGAATGTTT
471	Eukaryota	Opisthokonta	Metazoa	Arthropoda	Crustacea	Malacostraca	NA	NA	TAGCGTATATTAAAGTTGTTGCGGTTAAAAAGCTTGTAGTTTGATTTCAGTTCCGAACGCTAAAGCCCGTCGGCTCGGTCTGGGTGCTCTTCTTCGAGTGTCCCGGGTAGCCGGCATATTTACTTTGAAAAAATGTGGGTGCTCAGAGCAGGCCAAGACGCCTGAATACTTGTGCATGGATTAATGGAATAGGACCTCGGTTTTATTTTATTGGTTTTAAGAGCCAGAGGTAATGATTAATAGGAGCAGACGGGGGCATTTGTATTGCGACGTTAGAGGTGAAATTCTTGGATCGTCGCAATACGAACTACTGCGAAAGCATTTGCCAAGAATGTTT
472	Eukaryota	Alveolata	Dinoflagellata	Dinophyceae	Gymnodiniales	Gymnodiniaceae	Margalefidinium	Margalefidinium_fulvescens	TAGCGTATATTAAAGTTGTTGCGGTTAAAAAGCTCGTAGTTGGATTTCCGTTCGAGCTCGCACCTCCCCTTGGGGGTAGGTGTCGAGCTCGAGCCTTTCTGGGTGTATACGTGCATACTTCACTGTATGACGTATTCGGCCCGGACTTTTACTTTGAGGAAATTAGAGTGTTTCAGGCAGGCAAACGCCTTGAATACATTAGCATGGAATAATAAGATAGGACTTTGGTCTTGTTTGTTGGTTCATAGACCGAAGTAATGATTAATAGGGATAGTTGGGGGCATTCGTATTTAACTGTCAGAGGTGAAATTCTTGGATTTGTTAAAGACGAACTACTGCGAAAGCATTTGCCAAGGATGTTT
473	Eukaryota	Stramenopiles	Ochrophyta	Bacillariophyta	Bacillariophyta_X	Polar-centric-Mediophyceae	Chaetoceros	Chaetoceros_dichaeta	TAGCGTATATTAAAGTTGTTGCAGTTAAAAAGCTCGTAGTTGGATTTCTGGTGGGAGGGATCGGTCCAGCACTCAGTGTTGGAACTTGTATCCTCTCCGGCCATCCTTGGGTGGATCTTGTCTGGCATTAAGTTGTCAGTCAGGGGATGCCCATCGTTTACTGTGAAAAAATTAGAGTGTTCAAAGCAGGCTTATGCCTTGAATATATTAGCATGGAATAATAATATAGGACCTTAGTACTATTTTGTTGGTTTGCGCACTGAGGTAATGATTAAGAGGGACAGTTGGGGGTATTTGTATTCCATTGTCAGAGGTGAAATTCTTGGATTTTTGGAAGACAAACTACTGCGAAAGCATTTACCAAGGATGTTT
474	Eukaryota	Hacrobia	Picozoa	Picozoa_X	Picozoa_XX	Picozoa_XXX	Picozoa_XXXX	Picozoa_XXXX_sp.	TAGCGTATATTAAAGTTGTTGCAGTTAAAAAGCTCGTAGTCGGATTTTGGCATCATGCCGAACTGTCAGCCGATTGGTTTGTACGGTTTGGCGGGTGCTCTCCTTCCGGAGGCTCGTTTCCTCTTTCATTAGAGGGTTCGATGGTTCCGGGTCTTTTACTTTGAAAAAATTAGAGTGTTCAAAGCAGGCCTATGCTCTGAATAGGTTAGCATGGAATAATAAAATAGGACTTTGGTTCTATTTTGTTGGTTTCTAGGACCGAAGTAATGATTAATAGGGACAGTTGGGGGCATTCATATTCCAATGTCAGAGGTGAAATTCTTGGATTATCGGAAGATGAACTTCTGCGAAAGCATCTGCCAAGGATGTTT
475	Eukaryota	Opisthokonta	Metazoa	Arthropoda	Crustacea	Malacostraca	NA	NA	TACCGTATATTGAAGTTGTTGCGGTTAAAAAGCTCGTAGTTGGATCTCAGTTCCGAACCGACGGTACACCGCCTGGCATCTACTGTCATCGAGTGTCCCGGGCGGCCAGTATGTTTACTTTGAAAAATTGAGGGTGCTCAGAGTAGACCAAGGCGCCTGAATACTTGTGCATGGAATAATGGAATAGGACCTCGGTTATATTTTGTTGGTTTTAAAAGACTGAGGTAATGATTGATAGGAACAGACGGGGGCTTTCGTATTGCGATATTAGAGGTGAAATTCTTGGATTGTCTCAATATGAACTACTCCGAATGCATTTGCCAAGAGTAATT
476	Eukaryota	Alveolata	Dinoflagellata	Syndiniales	Dino-Group-I	Dino-Group-I-Clade-1	Dino-Group-I-Clade-1_X	Dino-Group-I-Clade-1_X_sp.	TAGCGTATATTAAAGTTGTTGCGGTTAAAAAGCTCGTAGTTGGAGTTCTGCCAGGTGCCGCCTGTCCGCCCCAGTGGTGAGTATGTGGCGCGCATTTGGCCCTTTCAAGGGGAGCGTATCTGCACTTTATTGTGTGGTGCGGGATCCTTGACTTTTACTTTGAGGAAATAGGAGTGTTCCAAGCAGGCTCTCGTCGTGCACAGCTCAGCATGGAATAATAGCATTGGACCTCGATTCTAAGCTGTTGGTTGCCAGAAGCGAGGTAATGATGAAGAGGGGTAGTTGGGGGCATTCGTATTTAACTGTCAGAGGTGAAATTCTTGGATTTGTTAAAGACGGACTACTGCGAAAGCATCTGCCATGGATGTTT
477	Eukaryota	Opisthokonta	Metazoa	Arthropoda	Crustacea	Malacostraca	Euphausia	Euphausia_superba	TAGCGTATATTAAAGTTGTTGCGGTTAAAAAGCTCGTAGTTGGATCTCAGTTCCGGACCGACGGTACGCCGCCCGGCGTCTACTGTCGGCTTCCGAACACTAAAGCCCGTCGGCTCGGTCGGGGTGCTCTTCATCGAGTGTCCCGGGCGGCCGGCATGTTTACTTTGAAAAAATTAGGGTGCTCAGAGCAGGCCAAGGCGCCTGAATACTTGTGCATGGAATAATGGAATAGGACCTCGGTTCTATTTTGTTGGTTTTAAGAGCCCGAGGTAATGATTAATAGGAACAGACGGGGGCATTCGTATTGCGACGTTAGAGGTGAAATTCTTGGATCGTCGCAAGACGAACTACTGCGAAAGCATTTGCCAAGAATGTTT
478	Eukaryota	Alveolata	Dinoflagellata	Syndiniales	Dino-Group-II	Dino-Group-II_X	Dino-Group-II_XX	Dino-Group-II_XX_sp.	TAGCGTATATTAAAGTTGTTGCGGTTAAAAAGCTCGTAGTTGGATTTCTGTCGAGGACGGGCGGTCCTCGCTTTGCGAGTGTATCTGCTTTGGCCTTGGCATCCTCGTGAGAGACGTTGCTGCGCTTGAGTGCGTGGTGCGGGTTTCACGACTTTTACTTTGAGGAAATTAGAGTGTTCACGGCAGGCTATCGCCTTGAATATATTAGCATGGAATAATAATATAGGACTTTGGTTCTATTTTGTTGGTTTCTAGGACTAAAGTAATGATTAATAGGGATAATTGGGGGCATTTGTATTAACCTGTCAGAGGTGGAATTCTTGGATTAGGTTACGACAAACTACTGCGAAAGCATTTGCCAAGGATGTTT
479	Eukaryota	Stramenopiles	Ochrophyta	Bacillariophyta	Bacillariophyta_X	Radial-centric-basal-Coscinodiscophyceae	Corethron	Corethron_hystrix	TAGCGTATATTAAAGTTGTTGCAGTTAAAAAGCTCGTAGTTGGATTTCTGGTTGGGCTGGTGGGTCTGCTCTTTGAGTATGCACCTATCCAGTTTGACCATCCTTTGGGAGAACCATAGTGGCATTAAGTTGTTGGTGTGGATATCCCAATCTTTTACTGTGAAGAAATTAGAGTGTTCAAAGCAGGCTTACGCCGTTGAATATATTAGCATGGAATAATGACATAGGACTATTGTACTATTTTGTTGGTTTGTGCGCAATAGTAATGATTAACAGGGACAGTTGGGGGTATTTGTATTCCATTGTCAGAGGTGAAATTCTTGGATTTCTGGAAGACAAACTACTGCGAAAGCATTTACCAAAGATGTTT
480	Eukaryota	Opisthokonta	Metazoa	Arthropoda	Crustacea	Malacostraca	Euphausia	Euphausia_superba	TAGCGTATATTAAAGTTGTTGCGGTTAAAAAGCTCGTAGTTGGATCTCAGTTCCGGACCGACGGTACGCCGCCCGGCGTCTACTGTCGGCTTCCGAACGCTAAAGCCCGTCGGCTCGGTCAGAGTGCTCTTCATCGAGTGTCCCGGGCGGCCGGCATGTTTACTTTGAAAAAATTAGGGTGCTCAGAGCAGGCCAAGGCGCCTGAATACTTGTGCATGGAATAATGGAATATGACCTCGGTTCTATTTTGTTGGTTTTAAGAGCCCGAGGTAATGATTAATAGGATCAGACGGGGCATTCGTATTGCGAAGTTAGAGGTGAAATTCTTGGATCGTCGCAAGACAAACTACTGCGAAAGCATTTGCCAAGAATGTTT
481	Eukaryota	Alveolata	Dinoflagellata	Syndiniales	Dino-Group-II	Dino-Group-II-Clade-14	Dino-Group-II-Clade-14_X	Dino-Group-II-Clade-14_X_sp.	TAACGTATATTAAAGTTGTTGCGGTTAAAAAGCTCGTAGTTGGATTTCTGTCGAAATTGATCGGTCCCCACTCTGTGGGCGCATCTGACTTGATTTTGGCATCCTCCTGTGGAACGTTTCTGTCCTTGATTGGATGGAGCGGGACCCAGGACTTTTACTTTGAGGAAATTCGAGTGTTTACGGCAGGCAATCGCCCTGAAGATATTAGCATGGAATAATAATATAGGACCTTGGTTCTATTTTGTTGGTTTCTAGAGCTGAGGTAATGATTAATAGGGATATTTGGGGGCATTCGTATTAACCGGTCAGAGGTGGAATTCTTGGATTCGGTTACGACGAACTACTGCGAAAGCATTTGCCAAGAATGTTT
482	Eukaryota	Alveolata	Dinoflagellata	Syndiniales	Dino-Group-II	Dino-Group-II-Clade-9	Dino-Group-II-Clade-9_X	Dino-Group-II-Clade-9_X_sp.	TAGCGTATATTAAAGTTGTTGCGGTTAAAAAGCTCGTAGTTGGATTTCTGTGGAGGACGGCCGGTCCGCATTTTGTGCGAGTATCTGGTGCGGCCTTTGCATCTTCTTGTGGAACGCACTTGCGCTTAGTTGCGTGGTGCGGAATGCAAGACTTTTACTTTGAGGAAATTAGAGTGTTCACGGCAGGCAAGCGCCTTGAATATATTAGCATGGAATAATAATATAGGATCTTTGCCCTATTTTGTTGGTTTCTAGAGCGAAGATAATGGTTAATAGGGACAGTTGGGGGCACTCGTACTAGAGCGTCAGAGGTGGAATTCTTGGATTGCGTTACGACAAACTACTGCGAAAGCATTTGCCAAGGATGTTT
483	Eukaryota	Stramenopiles	Ochrophyta	Bacillariophyta	Bacillariophyta_X	Radial-centric-basal-Coscinodiscophyceae	Corethron	Corethron_hystrix	TAGCGTATATTAAAGTTGTTGCAGTTAAAAAGCTCGTAGTTGGATTTCTGGTTGGGCTGGTGGATCTGCTCTTTGAGTATGCACCTATCCAGTTTGACCATCCTTTGGGAGAACCATAGTGGCATTAAGTTGTTGGTGTGGATATCCCAATCTTTTACTGTGAAGAAATTAGAGTGTTCAAAGCAGGCTTACGCCGTTGAATATATTAGCATGGAATAATGACATAGGACTATTGTACTATTTTGTTGGTTTGTGCGCAATAGTAATGATTAACAGGGACAGTTGGGGGTATTTGTATTCCATTGTCAGAGGTGAAATTCTTGGATTTCTGGAAGACAAACTACTGCGAAAGCATTTACCAAAGATGTTT
484	Eukaryota	Opisthokonta	Metazoa	Arthropoda	Crustacea	Malacostraca	Euphausia	Euphausia_superba	TAGCGTATATTAAAGTTGTTGCGGTTAAAAAGCTCGTAGTTGGATCTCAGTTCCGGACCGACGGTACGCCGCCCGGCGTCTACTGTCGGCTTCCGAACGCTAAAGCCCGTCGGCTCGGTGGGGGTGCTCTACATTGAGTGTCCCAGTCAGCCGGCATGTTTACTTTGAAAAGAGTAGGGTGCTCAGAGCAGGCCAAGGCGACTGAATACTTGTGCATGGAATAATGGAATAGGACCTCGGTTCTATTTTGTTGGTTTTAAGAGCCGGAGGTAATGATTAATAGCAACAGACGGGGGCATTCGTATTGCGACTTTAGAGGTGAAATTCTTGGATCGTCACAAGACAAACTACTGCAAAAGCATTTGCCAAGAATGTTT
485	Eukaryota	Opisthokonta	Metazoa	Arthropoda	Crustacea	Malacostraca	Euphausia	Euphausia_superba	TAGCGTATATTAAAGTTGTTGCGGTTAAAAAGCTCGTAGTTGGATCTCAGTTCCGGACCGACGGTACGCCGCCCGGCGTCTACTGTCGGCTTCCGAACGCTAAAGCCCGTCGGCTCGGTTGGGGTGCTCTTCATCGAGTGTCCCGGGCGGCCGGCATGTTTACTTTGAAAAAATTAGGGTGCTCAGAGCAGGCCAAGGCGCCTGAATACTTGTGCATGGAATAATGGAATAGGACCTCGGTTCTATTTTGTTGGTTTTAAGTGCCCGAGGTAATGATTAATAGGAACAGACGGGGGCATTCGTATTGCGACGTTAGAGGTGAAATTCTTGGATCGTCGCAAGACAAACTACTGCGAAAGCATTTGCCAAGAATGTTT
486	Eukaryota	Opisthokonta	Metazoa	Arthropoda	Crustacea	Malacostraca	Euphausia	NA	TAGCCTATATTAATGTTGTTGCGGTTAAAAAGCTCATAGTTGGATCTCAGTTCCTGACTGACGGTACGCCGCCGGCTTCTACTGTTGGCTGTCGAGTGTCCCGGGCGGCCAGCATGTTTACTTTGAAAAAACTAGGGTGCTCAGAGCAGGCCAAGGCGCCTGAATACTTGTGCATGGTATAATGGAATAGGACCTCGGTTCTATTTTGTTGGTTTCAAGAACCCGAGGTAAGGATTAATAGGAACAGACGGGGGCATTCATATTGCGACGTTAGAGGTGATCTTCTTGGATCGTCGCAAGATGAACTACTGCGAAAGCATTTGCCAAGGATGTTT
487	Eukaryota	Opisthokonta	Metazoa	Arthropoda	Crustacea	Malacostraca	Euphausia	Euphausia_superba	CCGACGGTACGCCGACCGGCGTATACTGTCGACTTCCAAATACTAAAGCCCGTTGGCTCGGTCGGGGTGCTCTTCATCGAGTGTCCCGGGCGGCCGGCATGTTTACTTTGAAAAAATTAGGGTGCTCATAGCAGGCCAAGGCGCCTGAATACTTGTGCATGGAATAATGGAATAGGACCTCGGTTTTTTTTTGTTGTAATGATTAATAGGAACAGACGGGGGCATTCGTATTGCGATGTTAGAGGTGAAATTCTTGGATTGTCGCAAGACGAACTACTGCGAAAGCATTTGCCAAGAATTTTT
488	Eukaryota	Alveolata	Dinoflagellata	Dinophyceae	Peridiniales	NA	NA	NA	TAGCGTATATTAAAGTTGTTGCGGTTAAAAAGCTCGTAGTTGGATTTCTGCCGAGGACGACCGGTCCGCCCTCTGGGTGAGTATCTGGCTCGGCCTGGGCATCTTCTTGGAGAACGTAGCTGCACTTGACTGTGTGGTGCGGTATCCAGGACCTTTACTTTGAGGAAATTAGAGTGTTTCAAGCAGGCACACGCCTTGAATACATTAGCATGGAATAATAAGATAGGACCTTGGTTCTATTTTGTTGGTTTCTAGAGCTGAGGTAATGATTAATAGGGATAGTTGGGGGCATTCGTATTTAACTGTCAGAGGTGAAATTCTTGGATTTGTTAAAGACGGACTACTGCGAAAGCATTTGCCAAGGATGTTT
489	Eukaryota	Opisthokonta	Metazoa	Arthropoda	Crustacea	Maxillopoda	Calanus	Calanus_helgolandicus	TAGCGTATATTAAAGTTGTTGTGGTTAAAAAGCTCGTAGTTGGATCTCGGCGGACTGAGGGCGGTTTGCTTGCTAGTATTACTGCCCTATAGTCCGTAGTTTTGCCAGAGGTTTCGAGGTGCTCTTAATCGAGTGTCCCGGGATGCTGGCAGGTTTACTTTGAAAAAATTAGAGTGCTCAAAGCAGGCAATTACGCCTGAATATTCGTGCATGGAATAATAGAATAGGAAGTCGTTTCTATTTTGTTGGTTTTCGGAAATCGACTTAATGATTAATAGGGACAGTCGGGGGCATTTGTATTCAAACGACAGAGGTGAAATTCTTGGACCGTTTGAAGACAAACTACTGCGAAAGCATTTGCCAAGAATGTTT
490	Eukaryota	Alveolata	Dinoflagellata	Syndiniales	Dino-Group-I	Dino-Group-I-Clade-2	Dino-Group-I-Clade-2_X	Dino-Group-I-Clade-2_X_sp.	TAGCGTATATTAAAGTTGTTGCGGTTAAAACGCTCGTAGTTGGTTTTCTGTCGGGGGTGACTGGTCGTCCCAAGTGGATGGTACTTGTTCTGCTCCTGGCATCTTCTGAGGGAACACGTTTGCACTTAACTGTGTGGCGTGAGAGCTCAGACTTTTACTTTGAGGAAATGAGAGTGCTTCAAGCGGGTAATTGCCACGAATACGTTAGCATGGAATAATAACATTGGACCTCGGGCCAAAGCTGTTGGTTGCTGGAACGAGGGGAGGATAAACAGGGACAGTTGGGGGTATTCGTATTTAACTGTCAGAGGTGAAATTCTTGGATTTGTTAAAGACGGACTACTGCGAAAGCATTTGCCAAGGATGTTT
491	Eukaryota	Stramenopiles	Ochrophyta	Bacillariophyta	Bacillariophyta_X	Radial-centric-basal-Coscinodiscophyceae	Rhizosolenia	Rhizosolenia_imbricata_var_shrubsolei	TAGCGTATATTAAAGTTGTTGCAGTTAAAAAGCTCGTAGTTGGATTTCTGTTGAGAGTGATCAGTTCGAGGCTTAGCCTTGATACTTGTATCATCTCTTAACATCAATGAGAAAAACCTGTCTGGCATTAAGTTGTCGGGTAGGGGATTCTCATCTTTTACTGTGAAAAAAATAGAGTGTTCAAAGCAGGCTTATGCCGTTGAATATATTAGCATGGAATAATAAGATAGGACTATGGTGCTATTTTGTTGGTTTGTGCGCCATGGTAATGATTAATAGGGACAGTTGGGGGTATTCGTATTCCATTGTCAGAGGTGAAATTCTTGGATTTATGGAAGACGAACTACTGCGAAAGCATTTACCAAGGATGTTT
492	Eukaryota	Opisthokonta	Metazoa	Arthropoda	Crustacea	Malacostraca	Euphausia	NA	TAGCGTATATTAAAGTTGTTGCGGTTAAAAAGCTCGTAGTTGGATCTCAGTTCCGGACCGACGGTACGCCGCCCGGCGTCTACTGTCGGCTTCCGAACGCTACAGAAGTCGGCTCGGTCGGGGTGCTCTTCATCGAGTGTCCCGGGCGGCCGGCATGTTTACTTTGAAAAAATTAGGGTGCTCAGAGCAGGCCAAGGCGCCTGAATACTTGTGCATGGAATAATGGAATAGGACCTCGGTTCTATTTTGTTGGTTTTAAGAGCCCGAGGTAATGATTAATAGGAACAGACGGGGGCATTCGTATTGCGACGTTAGAGGTGAAATTCTTGGATCGTCGCAAGACGAACTACTGCGAAAGCATTTGCCAAGAATGTTT
493	Eukaryota	Alveolata	Ciliophora	Spirotrichea	Strombidiida	Strombidiidae_M	Strombidium_M	Strombidium_caudispina	TAGCGTATATTAAAGTTGTTGCAGTTAAAAAGCTCGTAGTTGGATTTCTGGGAGGGTGCCAATGTCCGTCGTCGTACGTGTTGCAGCGGCGCCCTTCCATCCTTCTGTTAACGACTTTGGGCATTCACTTGCCGGAGTCGGGCTCAGATATTTTACCTTGAGAAAATTAGAGTGTTTCAGGCAGGCTAGGCCGGAATACATTAGCATGGAATAATGGAATAGGACTACGGTCTCTTTGTTGGTTTGAGGGACTGCAGTAATGATTAATAGGGATAGTTGGGGGCATTAGTATTTAATTGTCAGAGGTGGAATTCTCGGATTTGTTAAAGACTAACTTATGCGAAAGCATTTGCCAAGGATGTTT
494	Eukaryota	Opisthokonta	Metazoa	Arthropoda	Crustacea	Malacostraca	Euphausia	NA	TAGCGTATATTAAAGTTGTTGCGGTTAAAAGCTTGTACGCCGCCCGGCGTCTAATGCCGGCTTCTGAACGCTAAAGTCTATCGGCTTGGTCGGGGTGCTCTTCATCAAGTTTCCTGGGAGGCCGGCATGTTTACTTTGAAAAAATGTTGGTGCTCAGAGCAGGCCAAGGCGCCTGAATAATTGTGCATGGAATAATGGAATAGGACCTCGGTTCTATTTTATTGGTTTTAAGAGCCCGAGGTAATTCGTATTGCGACGTTAGATTTGAAATTCTTGGATTGTCGCAAGACGACCTACAGCGAAAGCATTTGCCTGGAATGTTT
495	Eukaryota	Opisthokonta	Metazoa	Arthropoda	Crustacea	Maxillopoda	Oithona	Oithona_similis	TAGCGTATATTAAAGTTGTTGCGGTTAAAAAGCTCGTAGTTGGATCTCGGCGGGCAGGGGGTGGTTCGCTCTTCAGCGCTACTGCCCCGCTTTGCCCGTGTGATTGGCGGAGGTTTCGGGGTGCTCTTCGTTGAGTGACTCGGAGCGCCGTCAGGTTTACTTTGAAAAAATTAGAGTGCTCAAAGCAGGCTTTTCACGCTTGAATATTCGTGCATGGAATAATGGAATAGGAACTCGTTTCTATTTTGTTGGTTTTCGGAAATCGAGTTAATGATTAACAGGGACAATTGGGGGCATTAGTATTCAGACGACAGAGGTGAAATTCTTTGACCGTCTGAAGACTGACTACTGCGAAAGCATTTGCCAAGAGTGTTT
496	Eukaryota	Opisthokonta	Metazoa	Arthropoda	Crustacea	Malacostraca	Euphausia	NA	TAGCGTATATTAAAGTTGTTGCGGTTAAAAAGCTCGTAGTTGGATCTCAGTTCCGGACCGACGGTACGCCGCCCGGCGTCTACTGTCGGCTTCCGAACGCTAAAGCCCGTTGGCTCGGTCAGGTGCTCTTCATCGAGTGTCCCTTGCGGCCGGCATGTTTACTTTGAAAAAATTAGGGTTCTCAGAGCAGGTCAAGGCACCTGAATACTTTTGCATGGAATAATGGAATAGGACCTTGGTTATATTTTGTTGGTTTTAAGAGTCCAAGGTAATGATTAATAGGAACAGACAGGGGCATTCATATTGAGACGTTAGAGGTGAATTTTTTGGATCATCGCAAGACGAACTACTGCAAAAGTATTTTCCCAGAATGTTT
497	Eukaryota	Stramenopiles	Ochrophyta	Chrysophyceae	Chrysophyceae_X	Chrysophyceae_Clade-H	Chrysophyceae_Clade-H_X	Chrysophyceae_Clade-H_X_sp.	TAGCGTATACTAAAGTTGTTGCAGTTAAAAAGCTCGTAGTTGAATTTCTGGTCGTGAAACGTGGTCCGTTCCGCAAGGAATGTGTACTGTCGATTTATGTCCATCCTCGGTGTTAGTATGCATTACTTTAATCGGTCGTGTATACAACCACCGTCATTTACTGTGAGCAAAATAGAGTGTTCAAAGCAGGCTTATGCCGTTGAATATATTAGCATGGAATAATAAGATATGACTTTGGTCTATTTTGTTGGTTTGCACTCCAAAGTAATGATTAATAGGGATAGTTGGGGGTATTCGTATTCAATTGTCAGAGGTGAAATTCTTGGATTTATGGAAGACGAACTACTGCGAAAGCATTTACCAAGGATGTTT
498	Eukaryota	Alveolata	Ciliophora	CONTH_7	CONTH_7_X	CONTH_7_XX	CONTH_7_XXX	CONTH_7_XXX_sp.	TAGCGTATATTAAAGTTGTTGCAGTTAAAAAGCTCGTAGTTGAACTTCTGGTCAAGCGTGACCTTGGCTTCGGTCGAGGCAGGCATGGCCATCCGTCAGAAAACCAGGGAGGGTCTTAAGTGATCGCTCTGAGGATCTGACACTTTACTTTGAAAAAACTAGAGTGTTCATGGCAGGCTAACGCCCTGAATACACAAGCATGGAATAATAGAATAGGACTGGGTCCATTTTGTTGGTTATTGGACGCAGTGATGATTAATAGGGACAGTTGGGGGCATTAGTATTTAATTGTCAGAGGTGAAATTCTTGGATTTATTAAAGACTGACTTATGCGAAAGCATTTGCCAAGGATGTTT
499	Eukaryota	Opisthokonta	Metazoa	Arthropoda	Crustacea	Malacostraca	Euphausia	Euphausia_superba	TAGCGTATATTAAAGTTGTTGCAGTTAAAAAGCTCGTAGTTGGATCTCAGTTCCGGACCGACGGTACGCCGCCCGGCGTCTTCTGTCGGCTTCCGAACGCTAAAAATCGGTTGGGTTGCTCTTCATCGAGTGTCCCGGGCGGCCGGCATGTTTACTTTGAAAAAATTAGGGTGCTCAGAGCAGGCCAAGGCGCCTGAATACTTGTGCATGGAATAATGGAATAGGACCTCGGTTCTATTTTGTTGGTTTTAAGAGCCCGAGGTAATGATTAATAGGAACAGACGGGGGCATTCGTATTGCGACGTTAGAGGTGAAATTCTTGGATCGTCGCAAGACGAACTACTGCGAAAGCATTTGCCAAGAACGTTT
500	Eukaryota	Rhizaria	Cercozoa	Filosa-Thecofilosea	Ebriida	TAGIRI1-lineage	TAGIRI1-lineage_X	TAGIRI1-lineage_X_sp.	TAGCGTATATTAAAGTTGTTGCAGTTAAAAAGCTCGTAGTTGGATTTCTGGTCTGATGCCCTGGCCCGCGTCTTATAGATGTGTGTGCCGGCTGTGCGTCTGCCATCCTTCTAGTAACCCTTCCTACCCTTCACTGGGCCGGGTTGGCGATCTAGATCTTTTACTTTGAAAAAATTAGAGTGTTTAAAGCAGGCTTTTGCTATGAATACATTAGCATGGAATAATAATCTAGGACTTCGGTTCTATTTTGTTGGTTTCTAGTACTGAAGTAATGATTGATAGGGATAGTTGGGGGTGCTAGTATTGAGCGGCCAGAGGTGAAATTCTTGGATTCGCTCAAGACTAACTTATGCGAAAGCATTCACCAAGGATGTCTTCT
501	Eukaryota	Rhizaria	Cercozoa	Filosa-Thecofilosea	Ebriida	Ebriidae	Ebria	Ebria_tripartita	TAGCGTATATTAAAGTTGTTGCAGTTAAAAAGCTCGTAGTTGGATTTCTGGTTTGATGCCCTGGCCCGCTGCTATTTTAGTAGTGTGTGCCGGTTGTGCGTCTGCCATCCTTCTAGGGAACGTTCCTTCTCTTCACTGAGCCGGGTTCGTGATCTAGATCGTTTACTTTGAAAAAATTAGAGTGTTTAAAGCAGGCTTTTGCTATGAATACATTAGCATGGAATAATAATCTAGGACTTCGGTGCTATTTTGTTGGTTTCTGGAACTGAAGTAATGATTGATAGGGATAGTTGGGGGTGCTAATATTGAGCGGCCAGAGGTGAAATTCTTGGATTCGCTCAAGACTAACTTATGCGAAAGCATTCACCAAGGATGTCTTCT
502	Eukaryota	Opisthokonta	Metazoa	Arthropoda	Crustacea	Malacostraca	Euphausia	NA	TAGCGTATATTAAAGTTGTTGCGGTTAAAAAGCTCGTAGTTGGATCTCAGTTCCGGACCGACGGTACGCCGCCCGGCGTCTACTGTCGGCTTCCGAACGCTAAAGCCCGTCGGCTCGGTCGGGTTGCTTTTCATCGAGTGTCCCAAGCGGCCAGCATGTTTACTTTGAAAAAAATAGGGTGCTCAGAGCAGGCCAAGGTGCCTGAATACTTGTGCATGGAATAATGTAATAGGACCTCAGTTCTATTTTGTTGGTTTTAAGAGCCCTAGGTAATGATTAAAATGAACAAATGGGGGTATTCGTATTGCGATGTTAAAGGTGAAATTAATGGATTGTCGCAAGACTTACTACTGCGAAAGCATTTGCCAAGAATGTTT
503	Eukaryota	Hacrobia	Cryptophyta	Cryptophyceae	Cryptomonadales	Cryptomonadales_X	Plagioselmis	Plagioselmis_prolonga	TAGCGTATATTAAAGTTGTTGCAGTTAAAAAGCTCGTAGTCGGATGTCGGGCTCGGGCAAGCTGTCGGCCTTTGGTCGGACGGCAGGCTCGGGTCTTTCTGCCTGAGGAACCCGGTTGCTTTAACGAGCTGCCGGTGGACGCAGGTCGTTTACTTTGAAAAAATTAGAGTGTTCAAAGCAGGCTAGCGCTTGAATACATTAGCATGGAATAATGGAATAGGACTTTGGTGCTATTTTGTTGGTTTATGGGACCGAAGTAATGATTAACAGGGACAGTTGGGGCCGTTTATATTTCGTTGTCAGAGGTGAAATTCTTGGATTTACGAAAGATAAACTTCTGCGAAAGCATTCGGCAAGGATGTTT
504	Eukaryota	Opisthokonta	Metazoa	Arthropoda	Crustacea	Malacostraca	Euphausia	Euphausia_superba	TAGCGTATATTAAAGTTGTTGCGGTTAAAAAGTTTGTAGTTGGATCTCTGTTCCGGACCGACGGTACGCCGCTCGACGTCTACTGTCGGCTTCCTAATGCTAAAGCCCATAGGCTCGGTCGGGGTGCTCTTCATTGAGTGTTCCGGACGGCCGGCATGTTTACTTTGAAAAAATTAGGGTGCTCAGAGCAGGCCAAGGCGTCTGAATACTTGTGCATGGAATAATGGAATAGGACCTCGGTTATATTTTGTTGGTTTTAAGAGCCCGAGGTAATGATTAATTGGAACAGACGGGGGCATTCGTATTGCGACGTTAGAGGTGAAATTCTTGGATCGTCGCAAGACGAACTACTGCGAAAGCATTTGCCAAGAATTTTT
505	Eukaryota	Alveolata	Dinoflagellata	Dinophyceae	Gymnodiniales	Kareniaceae	Karlodinium	Karlodinium_veneficum	TAGCGTATATTAAAGTTGTTGCGGTTAAAAAGCTCGTAGTTGGATTTCTGCCGAGGACGACCGGTCCGCCCTCTGGGTGAGTATCTGGCTCGGCCTGGGCATCTTCTTGGAGAACGTATCTGCACTTGACTGTGTGGTGCGGTATCCAGGACTTTTACTTTGAGGAAATTAGAGTGTTTCAAGCAGGCTCACGCCTTGAATACATTAGCATGGAATAATAAGATAGGACCTCGGTTCTATTTTGTTGGTTTCTAGAGCTGAGGTAATGATTAATAGGGATAGTTGGGGGCATTCGTATTTAACTGTCAGAGGTGAAATTCTTGGATTTGTTAAAGACGGACTACTGCGAAAGCATTTGCCAAGGATGTTT
506	Eukaryota	Stramenopiles	Ochrophyta	Bacillariophyta	Bacillariophyta_X	NA	NA	NA	TAGCGTATATTAAAGTTGTTGCAGTTAAAAAGCTCGTAGTTGGATTTCTGGTGAGAGTGATCAATCCAGCTCTCTGAGTTGGTACTTGTGTCTTCTCTCATCATCTTTCAGAAAAACCTTTCTGGCATTAAATTGTTGGGAAGGGGACCCTGATCTTTTACTGTGAAAAAATTAGAGTGTTCAAAGCAGGCTTATGTCATTGAATATATTAGCATAGAATAATAACATAAGACTACGGTACTATTTTGTTGGTTTGTGTACCATAGTAATGATGAATAGGGATAGTGGAGGGTATTTGTATTCCATTGTCAGAGGTGAAATTCTTGGATTTATGGAAGACAAACTACTGCGAAAGCATTCACCAAGGATGTTT
507	Eukaryota	Alveolata	Dinoflagellata	Syndiniales	Dino-Group-II	Dino-Group-II-Clade-10-and-11	Dino-Group-II-Clade-10-and-11_X	Dino-Group-II-Clade-10-and-11_X_sp.	TAGCGTATATTAAAGTTGTTGCGGTTAAAAAGCTCGTAGTTGGATTTCTGTCGAAGACTGCCGGTCCGCTCTATGAGCGTGTATCTGGTTAGGCTTTGGCATCCTCTTGAAGAACGTTGCTGTGCTTAATTGCATGGTGCGGAATTCAAGACTTTTACTTTGAGGAAATTAGAGTGTTCACGGCAGGCAAGCGCCTTGAATATATTAGCATGGAATAATAATATAGGATCGCGATTCTATTTTGTTGGTTTCTAGAATCACGATAATGATTAATAGGGATAATTGGGGGCATTTGTATTAACGCGTCAGAGGTGGAATTCTTGGATTGCGTTACGACAAACTACTGCGAAAGCATTTGCCAAGGATGTTT
508	Eukaryota	Opisthokonta	Metazoa	Arthropoda	Crustacea	Malacostraca	Euphausia	Euphausia_superba	TAGCGTATATTAAAGTTGTTGCGGTTAAAAAGCTTGTAGTTGGATCTCAGTTCCGGACCGACGGTACGCCGCCCGGCATCTACTATCGGCTTCCGAAAGCTAAAGCCTGTCGGCTCGGTCGGGGTCCTCTTCATCGAGTGTCCCGGGGGGTCGGCATGTTTACTTTGAAAAATGTAGGGTGCTCAGAGCAGGCCAAGGCGCCTGAATACTTATGCATGGAATAATGGAATAGGACCTCGGTTCTATTTAGTTGGTTTTAAGAGCCCGAGATAATGATTAATAGGAACAGACGGGGGCATTCGTATTGCGAAATTAGAGGTGAAATTCTTGGATCGTCGCAAGACGAACTACTGTGGAAGCATTTGCCAAGAATGTTT
509	Eukaryota	Opisthokonta	Metazoa	Arthropoda	Crustacea	Malacostraca	Euphausia	Euphausia_superba	TAGCGTATATTAAAGTTGTTGCGGTTAAAAAGCTCGTAGTTGGATCTCAGTTCCGGACCGACGGTACGCCGCCCGGCGTCTACTGTCGGCTTCCGAACGCTAAAGCCCATAGGCTCGGTCGGGGTGCTCTTCATTGAGTGTTCCGGACGGCCGGCATGTTTACTTTGAAAAAATTAGGGTGCTCAGAGCAGGCCAAGGCGTCTGAATACTTGTGCATGGAATAATGGAATAGGACCTCGGTTATATTTTGTTGGTTTTAAGAGCCCGAGGTAATGATTAATTGGAACAGACGGGGGCATTCGTATTGCGACGTTAGAGGTGAAATTCTTGGATCGTCGCAAGACGAACTACTGCGAAAGCATTTGCCAAGAATTTTT
510	Eukaryota	Opisthokonta	Metazoa	Arthropoda	Crustacea	Malacostraca	NA	NA	TAGCGTATATTAAAGTCTACTGTCGGCTTCCGAACGCTAAAGCCTGTCGGCTCGGTCGGGGTGGTCTTCATCGAGTGTCCCGGGTGGCCAGGATGTTTACATTGAAAAAATTAGGGTGCTCAGAGCAGGCCAAGGCGCCTGAATACTTGTGCATGGAATAATGGAATAGGACCTCGGTTATATTTTGTTGGTTTTAAGAGCCCGAGGTAATGATTAATAGGAACAGATGGGGGCATTCGTATTGCGACGTTAGAGGTGAAATTCTTGGATCGTCGCAAGACGAACTACTGCGAAAGCATTTGCCAAGAATGTTT
511	Eukaryota	Opisthokonta	Metazoa	Arthropoda	Crustacea	Maxillopoda	Oithona	Oithona_similis	TAGCGTATATTAAAGTTGTTGCGGTTAAAAAGCTCGTAGTTGGATCTCGGCTGGCAGGGGGTGGTTCGCTCTTCAGCGCTACTGCCCCGCTTTGCCCGTGTGATTGGCGGAGGTTTCGGGGTGCTCTTCGTTGAGTGACTCGGAGCGCCGTCAGGTTTACTTTGAAAAAATTAGAGTGCTCAAAGCAGGCTTTTCACGCTTGAATATTCGTGCATGGAATAATGGAATAGGAACTCGTTTCTATTTTGTTGGTTTTCGGAAATCGAGTTAATGATTAACAGGGACAATTGGGGGCATTAGTATTCAGACGACAGAGGTGAAATTCTTGGACCGTCTGAAGACTGACTACTGCGAAAGCATTTGCCAAGAGTGTTT
512	Eukaryota	Alveolata	Dinoflagellata	Syndiniales	Dino-Group-II	Dino-Group-II-Clade-2	Dino-Group-II-Clade-2_X	Dino-Group-II-Clade-2_X_sp.	TAGCGTATATTAAAGTTGTTGCGGTTAAAAAGCTCGTAGTTGGATTTCTGTTGAGGAAGGCCGGTCCGCACTATGTGCGTGTATCTGGTTCTGCCTCGGCATCCTCTCGAATGCCGGGCTGCGCTTAATTGCGTGGGTCGGACTCGGGACTTTTACTTTGAGGAAATTAGAGTGTTCACGGCAGGCAAGCGCCATGAATATATTAGCATGGAATAATGATATAGGATCTTGGTCCTATTTTGTTGGTTTCTAGGGCTAAGATAATGATTAATAGGGACAATTGGGGGCATTCGTATTAACGCGTCAGAGGTGGAATTCTTGGATTGCGTTACGACGAACTACTGCGAAAGCATTTGCCAAGGATGTTT
513	Eukaryota	Hacrobia	Katablepharidophyta	Katablepharidaceae	Katablepharidales	Katablepharidales_X	Katablepharidales_XX	Katablepharidales_XX_sp.	GCGGTAATTCCAGCTTCAGTAGCGTATATTAAAGTTGTTGCAGTTAAAAAGCTCGTAGTTGGATTTTGGTGTTTGACAAATGGTCTGCCTTCGGGTTTGCACTGTTTGTTGGCACTTCTTTTCTGGGGAACTCACTGCTCTTAATTGAGGGGTGCTGTAACGCAGATCGTTTACTTTGAAAAAATTAGAGTGTTCAAAGCAGGCCAACGCATTGAATACATTAGCATGGAATAATGGAATAGGACTTTGGTCTTATTTTGTTGGTTTCTAAGGCCGAGGTAATGATTAATAGGGATAGTTGGGGGCGTTTATATTCCGTTGTCAGAGGTGAAATTCTTGGATTTACGGAAGATAAACTACTGCGAAAGCATTCGCCAAGGATGTTT
514	Eukaryota	Opisthokonta	Metazoa	Arthropoda	Crustacea	Malacostraca	NA	NA	TAGCGTATATATTAATGTTGTTGCGGTTAAAAATCTCGTAGTTGGATCTCAGTTCGGGAAAGACGATACGCCGTCCGGCGTCTACTGTCGGCTTCCGAACGTTAATGCCCATGGAGTGTTCCGGGTGGCCAGCATGTTTACTTAGAAATAATTAGGGGGCTCAGAGCAAGCCAATGCGCCTGAATACTTGTGCAAGGAATAATGGAATAGGACCTCGGCTCTATTTTGTTGGTTTTGAGAACCCAAGGTAAGGATTGATAGGAACAGACGGGGGCATTTGTATTGCGACGTTAGAGGTGAAATTTTTGGATCGTCGCAAAATGAACTACTGCGAAAGTATTTGCAAAGAATGTCT
515	Eukaryota	Hacrobia	Katablepharidophyta	Katablepharidaceae	Katablepharidales	Katablepharidales_X	Katablepharidales_XX	Katablepharidales_XX_sp.	TAGCGTATATTAATGTTGTTGCAGTTAAAAAGCTCGTAGTTGGATTTTGGTGTTTGACAAACGGTCGGCCTTACGGTTGGTACTGTTTGTTGGCACTTCTTTTCTGGGGAACTCACTGTTCTTAATTGAAGGGTGTTGTAACGCAGATCGTTTACTTTGAAAAAATTAGAGTGTTCAAAGCAGGCCGTCGCATTGAATACATTAGCATGGAATAATGGAATAGGACTTTGGTCTTATTTTGTTGGTTTCTAAGGCCGAGGTAATGATTAATAGGGATAGTTGGGGGCGTTTATATTCCGTTGTCAGAGGTGAAATTCTTGGATTTACGGAAGATAAACTACTGCGAAAGCATTCGCCAAGGATGTTT
516	Eukaryota	Alveolata	Dinoflagellata	Syndiniales	Dino-Group-II	Dino-Group-II-Clade-5	Dino-Group-II-Clade-5_X	Dino-Group-II-Clade-5_X_sp.	TAGCGTATATTAAAGTTGTTGCGGTTAAAAAGCTCGTAGTTGGATTTCTGTTGAGAGCAGCGCGTCTACCTTTTGGGTAAGTATGTTGCTTGGTCTCGGCATCTTCGTGGAAGACGTTTCTGCGCTTGATTGCGTGGGGCGGGGTTCACGACTTTTACTTTGAGGAAATTAGAGTGTTCACGGCAGGCATACGCCTTGAATATATTAGCATGGAATAATAATATAGGATCTTGGTTCTATTTTGTTGGTTTCTAGAGCTAAGATAATGATTAATAGGGACAATTGGGGGCATTCGTATTAACGCGTCAGAGGTGAAATTCTTGGATTGCGTTACGACGAACTACTGCGAAAGCATTTGCCAAGGATGTTT
517	Eukaryota	Stramenopiles	Ochrophyta	Chrysophyceae	Chrysophyceae_X	Chrysophyceae_Clade-F	NA	NA	TAGCGTATACTAAAGTTGTTGCAGTTAAAAAGCTCGTAGTTGAATTTCTGGTCGTGGCGATCGGTCCGCCCCTCACGGGGTGTGCACCTGGTCTCTACGTCCATCCTCGGGGAGAGCGCGTCTGGCATTCAGTTGTCGGGTGCGGGATCCTCGTCATTTACTGTGAGCAAAATAGAGTGTTCAAAGCAGGCTTAGGCCGTTGAATACATTAGCATGGAATAATAAGATAGGACCTTGGTCTATTTTGTTGGTTTGCATTCCAAGGTAATGATTAATAGGGATAGTTGGGGGTATTCGTATTCAATTGTCAGAGGTGAAATTCTTGGATTTATGGAAGACGAACTACTGCGAAAGCATTTACCAAGGATGTTT
518	Eukaryota	Rhizaria	Cercozoa	Filosa-Thecofilosea	NA	NA	NA	NA	TAGCGTATATTAAAGTTGTTGCAGTTAAAAAGCTCGTAGTTGGATTTCTGGTAGTATGCATCTGGCCCGCCTCTTCTGAGGTGTGTGTCGGAGCGCATCTGCCATCCTCTCAGGGAACGTTTCTGCTATTCATTTAGTTGGACTCGCGAACTGGGTCTTTTACTTTGAAAAAATTAGAGTGTTTAAAGCAGGCTATTGCTGTGAATACATTAGCATGGAATAATAATTTAGGACTTTGGTTCTATTTTGTTGGTTTTCAGATCTGAAGTAATGATTTATAGGGACAGTTGGGGGTGCTAGTATTGAGCGGCCAGAGGCGAAATTCTTGGATTCGCTCAAGACTAACTTATGCGAAAGCATTCACCAAGGATGTCTTCT
519	Eukaryota	Rhizaria	Radiolaria	RAD-B	RAD-B_X	RAD-B-Group-I	RAD-B-Group-I_X	RAD-B-Group-I_X_sp.	TAGCGTATACTAACGTTGTTGCAGTTAAAAAGCTCGTAGTTGGATTTCTGTGATGGGCAGCCGGCCGGCTCTTCGGAGTTGTAGCTAGGTTTGTTTGTCGCATCTTGTCGTAATTCTCACTGGCATTCATTTGTTGGTGTAGAGGACCGACTCGTTTACTTTGAGAAAATAAGAGTGTTCAAAGCGGGCTATCGCCTTGAATTTGTTAGCATGGAATAATGATATAGGACTTTTGGTCTTATTTTGTTGGTTGTTCGAGGACCGAAGTAATGATTGATAGGGACGGTTGGGGGCATCAGTATTCTGAAGCGAGAGGTGAAATTCTTGGACCTTCGGAAGACTAACAACTGCGAAAGCATTTGCCTAGGACGTTCTCT
520	Eukaryota	Alveolata	Dinoflagellata	Dinophyceae	Gymnodiniales	Gymnodiniaceae	Gymnodinium	Gymnodinium_sp.	TAGCGTATATTAAAGTTGTTGCGGTTAAAAAGCTCGTAGTTGGATTTCTGCTGAGGACGACCGGTCCGCCCTCTGGGTGAGTATCTGGCTCGGCCTTGGCATCTTCTTGGGGAACGTAACTGCACTTGACTGTGTGGTGCGGTATCCAGGACTTTTACTTTGAGGAAATTAGAGTGTTTCAAGCAGGCGCACGCCTTGAATACATTAGCATGGAATAATAAGATAGGACCTTGGTTCTATTTTGTTGGTTTCTAGAGCTGAGGTAATGATTAATAGGGATAGTTGGGGGCATTCGTATTTAACTGTCAGAGGTGAAATTCTTGGATTTGTTAAAGACGGACTACTGCGAAAACATTTGCCAAGGATGTTT
521	Eukaryota	Alveolata	Dinoflagellata	Dinophyceae	NA	NA	NA	NA	TAGCGTATATTAAAGTTGTTGCGGTTAAAAAGCTCGTAGTTGGATTTCTGCCGAGGACGACCGGTCCGCCCTCTGGGTGAGTATCTGGCTCGGCCTGGGCATCTTCTTGGAGAACGTAGCTGCACTTGACTGTGTGGTGCGGTATCCTGGACTTTTACTTTGAGGAAATTAGAGTGTTTCAAGCAGTCACACGCCTTGAATACATTAGCATGGAATAATAAGATAGGACCTCGGTTCTATTTTGTTGGTTTCTAGAGCTGAGGTAATGATTAATAGGGATAGTTGGGGGCATTCGTATTTAACTGTCAGAGGTGAAATTCTTGGATTTGTTAAAGACGGACTACTGCGAAAGCATTTGCCAAGGATGTTT
522	Eukaryota	Alveolata	Dinoflagellata	Syndiniales	Dino-Group-II	NA	NA	NA	TAGCGTATATTAAAGTTGTTGCGGTTAAAAAGCTCGTAGTTGGATTTCTGCCGAGAAGGTTCGGTCTGCCCTTTGGGCATGCATCGAGTCCGTCTTGGCATCCTCGTGGAAAACGTGTCTGCGCTTGATTGCGTGGTGCGGGGTTCACGACTTTTACTTTGAGGAAATTAGAGTGTTCACGGCAGGCTTCCGCCTTGAATATATTAGCATGGAATAATAATATAGGATCTTGGTTCTATTTTGTTGGTTTCTAGAGCTAAGTTAATGATTAATAGGGACAATTGGGGGCATTCGTATTAACGCGTCAGAGGTGGAATTCTTGGATTGCGTTACGACGAACTACTGCGAAAGCATTTGCCAAGGATGTTT
523	Eukaryota	Opisthokonta	Metazoa	Mollusca	Gastropoda	Heterobranchia	NA	NA	TAGCGTATATTAAAGTTGTTGCAGTTAAAAAGCTCGTAGTTGGATCTCAGGTGCAGGCGGGCGGTCCGGCTCGCGCCGGTCACTGCTCGTATCTCCTGCCCTACCGTTTGCCGGCTCTCTCCCGTGGGTGCTCTTCACTGAGCGTCCCGGGTGGCCGGTGCGTTTACTTTGAAAAAATTAGAGTGTTCAAAGCATGCCTCGGCAGCCTGAATAATGGTGCATTGAATAATGGAATAGGACCTCGGTTCTATTTTGTTGGTTTTCGGAACTGAGGTAATGATTAACAGGGACAAACGGGGGCATTCGTATTGCGGCGTTAGAGGTGAAATTCTTGGATCGCCGCAAGACGAGCTACTGCGAAAGCATTTGTCAAGAATGTTT
524	Eukaryota	Alveolata	Ciliophora	Spirotrichea	NA	NA	NA	NA	TAGCGTATATTAAAGTTGTTGCAGTTAAAAAGCTCGTAGTTGGATTTCTGGCCGGGCACCGATGTCCGCTGATTGCGTGCGCAGAGGTGCCCCGCCATCCTTCTGTTAACCCCGCCTGCGGATTCACTTCCCGGCGGGGGGCTCAGATATTTTACCTTGAGAAAATTAGAGTGTTTCAGGCAGGCTTGCGCCGGAATACATTAGCATGGAATAATGGAACAGGACTTCCGCCTCTTCTGTTGGTCTGAGGGGTGAAAGTAATGATTAATAGGGATAGTTGGGGGCATTAGTACTTAACTGTCAGAGGTGAAATTCTCGGATTAGTTAAAGACTAACTTATGCGAAAGCATTTGCCAAGGATGTTT
525	Eukaryota	Opisthokonta	Metazoa	Arthropoda	Crustacea	Malacostraca	Euphausia	NA	TAGCGTATATTAAAGTTGTTGCGGTTAAAAAGCTCGTAGTTGGATCTCAGTTCCGGACCGACGGTACGCCGCCCGGCGTCTACTGTCGGCTTCCGAACGCTAAAGCCCGTCGGCTCGGTCGGGGTGCTCTTCATCGAGTGTCCCGGGAAGCCGGCATGTTTACTTTGAAAAAATGAGGGTACTCAGAGCAAGCCAAGTCGCCTGAATACTTGTGAATGGAATAATGGAATAGAACATTGGTTCTATTTTGTTGGTTTTAAGAGCCCGAGGTAAGGATTAATACGATCAGATGGGGACATTCGTATTGCGAAGTTAAAGGTGAAATTCTTCGATCATCTCAAGACGAACTACTGCGAAAGCATTGGCCAAGAATGTTT
526	Eukaryota	Archaeplastida	Chlorophyta	Trebouxiophyceae	Chlorellales	Chlorellales_X	Picochlorum	Picochlorum_sp.	TAGCGTATATTTAAGTTGCTGCAGTTAAAAAGCTCGTAGTTGGATTTCGGGTGGGAATGGCCGGTCCGCCGTTTCGGTGTGCACTTGCTAGTCCCACCTTGCTGCCGGGGACGTGCTCTTGGGTTTCGGCTCGGGACACGGAGTCGGCGAGGTTACTTTGAGTAAATTAGAGTGTTCAAAGCAGGCCTACGCTCTGAATACATTAGCATGGAATAACACGATAGGACTCTGGCCTATCTTGTTGGTCTGTAGGACCGGAGTAATGATTAAGAGGGACAGTCGGGGGCATTCGTATTTCATTGTCAGAGGTGAAATTCTTGGATTTATGAAAGACGAACTACTGCGAAAGCATTTGCCAAGGATGTTT
527	Eukaryota	Opisthokonta	Metazoa	Arthropoda	Crustacea	Maxillopoda	Oithona	Oithona_similis	TAGCGTATATTAAAGTTGTTGCGGTTAAAAAGCTCGTAGTTGGATCTCGGCGGGCAGGGGGTGGTTCGCTCTTCAGCGCTACTGCCCCGCTTTGCCCGTGTGATTGGCGGAGGTTTCGGGGTGCTCTTCGTTGAGTGACTCGGAGCGCCGTCAGGTTTACTTTGAAAAAATTAGAGTGCTCAAAGCAGGCTTTTCACGCTTGAATATTCATGCATGGAATAATGGAATAGGAACTCGTTTCTATTTTGTTGGTTTTCGGAAATCGAGTTAATGATTAACAGGGACAATTGGGGGCATTAGTATTCAGACGACAGAGGTGAAATTCTTGGACCGTCTGAAGACTGACTACTGCGAAAGCATTTGCCAAGAGTGTTT
528	Eukaryota	Alveolata	Dinoflagellata	Syndiniales	Dino-Group-II	Dino-Group-II-Clade-20	Dino-Group-II-Clade-20_X	Dino-Group-II-Clade-20_X_sp.	TAGCGTATATTAAAGTTGTTGCGGTTAAAAAGCTCGTAGTTGGATTTCTGTTGAGGATGGGCGGTCCGCACATCGTGCGTGTATCTGTTACAGCCTCGGCATCCTCTTGAAGAACGAACTGTGATTTATTTCGTGGTTCGGAATTCAAGACTTTTACTTTGAGGAAATTAGAGTGTTCACGGCAAGCAATCGCTTTGAATACATTAGCATGGAATAATAATATAGGACCTTGGTACTATTTTGTTGGTTTCTAGAACTAAGGTAATGATTAATAGGGATAATTGGGGGCATTCGTATTAACGCGTCAGAGGTGGAATTCTTGGATTGCGTTACGACGAACTACTGCGAAAGCATTTGCCAAGGATGTTT
529	Eukaryota	Opisthokonta	Metazoa	Craniata	Craniata_X	NA	NA	NA	TAGCGTATATTAAAGTTGTTGCAGTTAAAAAGCTCGTAGTTGGATTTCGGAATGGGTCAGTTGGTCCGCCTCACGGTGTGTTACTGACTGGTCTGTTCTTCTTCGCAAAGACTGTGTATTCTCTTCATTGAGTGTGCTCAGGATTTACGACGTTTACTTTGAAAAAATTAGAGTGTTCAAAGCAGGCCCGAGCCGCCTGGATACCGCAGCTAGGAATAATGGAATAGGACCGCGGTTCTATTTTGTTGGTTTTCGGAACTGAGGCCATGATTAAGAGGGACGGCCGGGGGCATTCGTATTGCGCCGCTAGAGGTGAAATTCTTGGACCGGCGCAAGACGGACCAGAGCGAAAGCATTTGCCAAGAATGTTT
530	Eukaryota	Opisthokonta	Fungi	Ascomycota	Saccharomycotina	Saccharomycetales	Saccharomyces	Saccharomyces_cerevisiae	TAGCGTATATTAAAGTTGTTGCAGTTAAAAAGCTCGTAGTTGAACTTTGGGCCCGGTTGGCCGGTCCGATTTTTTCGTGTACTGGATTTCCAACGGGGCCTTTCCTTCTGGCTAACCTTGAGTCCTTGTGGCTCTTGGCGAACCAGGACTTTTACTTTGAAAAAATTAGAGTGTTCAAAGCAGGCGTATTGCTCGAATATATTAGCATGGAATAATAGAATAGGACGTTTGGTTCTATTTTGTTGGTTTCTAGGACCATCGTAATGATTAATAGGGACGGTCGGGGGCATCAGTATTCAATTGTCAGAGGTGAAATTCTTGGATTTATTGAAGACTAACTACTGCGAAAGCATTTGCCAAGGACGTTTTCA
531	Eukaryota	Opisthokonta	Metazoa	Arthropoda	Crustacea	Malacostraca	Euphausia	NA	TAGCGTATATTAAAGTTGTTGCGGTTAAAAAGCTCGTAGTTGGATCTCAGTTCCGGCTTCCGAACGCTAAAGCCCGTCGGCTCGGTCGGGGTGCTCTTCATCGAGTGTCCCGGGCGGCCGGCATGTTTACTTTGAAAAAATTAGGGTGCTCAGAGCAGGCCAAGGCGCCTGAATACTTGTGCATGGAATAATGGAATAGGACCTCGGTTCTATTTTGTTGGTTTTAAGAGCCCGAGGTAATGATTAATAGGAACAGACGGGGGCATTCGTATTGCGACGTTAGAGGTGAAATTCTTGGATCGTCGCAAGACGAACTACTGCGAAAGCATTTGCCAAGAATGTTT
532	Eukaryota	Opisthokonta	Metazoa	Arthropoda	Crustacea	Malacostraca	Euphausia	NA	TAGTATATATTAAAGTTATTGCGGTTAAAAAACTCGTAGTTGGATCTCAGTTCCGGAATGATGGTACGCCGCCCGGCGTCTACTGTTGGCTTCCGGTCGGGGTGCTCTTCATCGAGTTTCCCGGGCGGCCAGCATGTTTACTTTGAAAAAAATGAGTGTGCTCAGAGCAGGCCAAGGCGCAGGATTACTTGTGCATGTAATAATGGAATAGGACCTCGGTTCTATTTTGTTGGATTTAAGAGCCCGAGGTAAGGATTAATGGGAACAGACGGGGGCATTTGTTTTGCGACGTTTATGGTGAAATTCTTGGATTGTCGCAAGACGAACTACTATGAAAGCATTTGCCAAGAATGATT
533	Eukaryota	Alveolata	Dinoflagellata	Syndiniales	Dino-Group-II	NA	NA	NA	TAGCGTATATTAAAGTTGTTGCGGTAAAAAAGCTCGTAGTTGGATTTCTGCTGAGAAGCGCCAGTCCCGCCTATGGCGGCGTATTTGGTTTTGCGTCTCGGCATCCTCTCGAGGGGCGTTGCGGCGCTTCATTGCGTGGCGCGTTACTCGGGACTTTTACTTTGAGGAAATTAGAGTGTTCACGGCAGGCAACCGCCCTGAATATGTTAGCATGGAATAATGAAATAGGACCTTGGGTCCATTTTGTTGGTTTCTGGAGCTAAGGTAATGATTAATAGGGACAATTGGGGGCATCCGTATCAATGCGTCAGAGGTGGAATTCTTGGATTGCATTGCGACGAACAACTGCGAAAGCATTTACCAAGGATGTTT
534	Eukaryota	Stramenopiles	Opalozoa	MAST-3	MAST-3I	MAST-3I_X	MAST-3I_XX	MAST-3I_XX_sp.	TAGCGTATATTAAAGTTGTTGCAGTTAAAAAGCTCGTAGTTGGATTTCTGGGTCAAGCTCCTGGTCCGCCGCTACGCGGTGCAGACTGTGTGTAGCGTTGGCTCATCCTTGTGGGAAATTCAGTGAGGCGTTCAGTCGTCAGCTGTTGGAACCGCATCATTTACTGTGAAAAAATTAGAGTGTTCAAAGCAGGCTTACGCTGTGAATACATTAGCATGGAATAATAAGATAGGACTTTGGTTCTATTTTGTTGGTTGGAGGCCAAGGTAATGATTAATAGGGATAGTTGGGGGTATTCATATTTAATTGTCAGAGGTGAAATTCTTGGATTTATGAAAGATGAACTTATGCGAAAGCATTTACCAAGGATGTTT
535	Eukaryota	Alveolata	Dinoflagellata	Dinophyceae	Suessiales	Suessiaceae	Protodinium	Protodinium_simplex	TAGCGTATATTAAAGTTGTTGCGGTTAAAAAGCTCGTAGTTGGATTTCTGCTGAGGATGACCGGTCCGCTTTCCGAGTGTGTATCTGGCTCAGCCTTGGCATCTTCCTGAAGAACGTATCTGCACTTGACTGTGTGGTGCGGTATTTAGGACATTTACTTTGAGGAAATTAGAGTGTTTCAAGCAAGTGCACGCCTTGAATACATTAGCATGGAATAATAAGATAGGACCTCGGTTCTATTTTGTTGGTTTCTAGAGCTGAGGTAATGATTGATAGGGATAGTTGGGGGCATTCGTATTTAACTGTCAGAGGTGAAATTCTTGGATTTGTTAAAGACGGACTACTGCGAAAGCATTTGCCAAGGATGTTT
536	Eukaryota	NA	NA	NA	NA	NA	NA	NA	AGCATATATTAAAGTTGTTGCAGTTGAAACGCTCGTAGTCAGATTTTATATGGTCATTTCAGTTCGCTGTTATGTCCAACTAATCGGTCGCCCCACTGATCTAGTATCGGTGGGATCACGAACGATTTTTCACCTTGATGAATTTAGAGTGTTCAAAGCAGGCTATGCCTGAATACTTTCGCATGGAATGAGTTCAAAATCTTTTTGTTTTTGTTTCGGTGTGACAATTAGAGGTATCATTAGGAACAGTCGAGGGCATTTGTACTTGATTGCGAGAGGTGAAATTCTTGGACCAATCAATGACAAACAAAAGCGAAAGCATCTGTCAAGGATGTTTTCT
537	Eukaryota	Opisthokonta	Metazoa	Arthropoda	Crustacea	Malacostraca	NA	NA	AAGCATATATTAAAGTTGTTGCTGTTAAAATGCTCGTAGTTGGATCTCAGTTCCGGACTGACGGTATGCCGCCCGGCATCTCCTGTCGGCTTTCAAACGCTAAAGCCCCTCGCCTCGGTACGGTGCTCAGAACAGGCCAAGGCGCCTGAATACTTGTGCATGGAATAAAGGAATAGGACCTCGGTTCTATTTTGTTGGTTTTAAGAGCCCAAGGTAATGAATAATAGGAACAGATGGGGGCATTCGTATTGCGACGTTAGAGGTGAAATTCTTGGATCGTCGCAAGACGAACTACTGCGAAAGCATTTGCCAAGAATGTTT
538	Eukaryota	Rhizaria	Radiolaria	Acantharea	Chaunacanthida	Chaunacanthida_X	Acanthometron	Acanthometron_sp.	TAGCGTATACTAATGTTGTTGCAGTTAAAAAGCTCGTAGTCGGATTTCAGTAGGCTCAGTTAAGTCTCAATTATGAGTTCTTTATGGGCCTGCTTCTTTGACAGAAACTTCTATGTTATTCATTTAGCGTGGGTAGCGACTGTCTCTTTTACTTTGAGAAAATTAGAGTGTTCAAAGCAGGTATTCGCCTGAATATTACTCTTGGAATAATAATATAAGACTTTGGTTCTAATGTATTGGTGATTGGGACCAGAGTAATGATTGATAGGGACGGTTGGGGTCTTACGTACTGCAAAGCGAGAGGTGAAATTCTTGGACCTTTGTATGACGAACAACTGCGAAAGCATTGGACTAGGACGTTC
539	Eukaryota	Stramenopiles	Ochrophyta	Bacillariophyta	Bacillariophyta_X	Raphid-pennate	NA	NA	TAGCGTATATTAAAGTTGTTGTGGTTAAAAAGCTCGTAGTTGGATTTGTGGCGTACGTTCGGCTCCCTTCGCATTTGTGTGTCGGTCTGCCTGGCGTTGCCATCCTTGGGTGGAATCTGTGTGGCATTAGGTTGTCGTGCAGGGGATACCCATCGTTTACTGTGAGAAAATTAGAGTGTTCAAAGCAGGCTTATGCCGTTGAATATATTAGCATGGAATAATAAGATAGGACCTTGGTACTATTTTGTTGGTTTGCGCACCGAGGTAATGATTAATAGGGATGGTTGGGGTTATTCGTATTTCATTGTCAGAGGTGAAATTCTTGGATTTTTGAAAGACGAACTACTGCGAAAGCATTTAACAAGGATGTTT
540	Eukaryota	Opisthokonta	Metazoa	Urochordata	Urochordata_X	Ascidiacea	Salpa	Salpa_thompsoni	AAGTGTATATTTAAGTTGTTGCGGTTGAAAAGCTCGTAGTTGGATTTTGGGACGGCGCGTCTGGTCGGCCGCAAGGCTTGTACTGCACGCGCTGTCCTCACATGACCGGTGCCTCTAAGGTGCTCTTAACTGAGTGCTTTTGTGGTCCGGGAAGTTTACCTTGAAAAAATTAGAGTGTTCAAAGCAGGCTTAAAGCTTGAATAATGTTGCATGGAATAATGGAACAGGACCTCGGTTCTATTTTGTTGGTTTTCGGAGCGCGAGGTAATGATTAAGAGGAACGGACGGGGGCATCCGTACTGTGCCGTTAGAGGTGAAATTCTTGGATCGGCGCAAGACGAACAACTGCGAAAGCATTTGCCAAGAATGTTTTCT
541	Eukaryota	Alveolata	Dinoflagellata	Syndiniales	Dino-Group-I	Dino-Group-I-Clade-1	Dino-Group-I-Clade-1_X	Dino-Group-I-Clade-1_X_sp.	TAGCGTATATTAAAGTTGTTGCGGTTAAAAAGCTCGTAGTTGGAGTTCTGCCAGGTGCCGTCTGTCCGCCCCAGTGGTGAGTACGTGACGCGCATTTGGCCCTTTCAAGGGGAGCGTATCTGCACTTTACTGTGTGGTGCGGGATCCTTGACTTTTACTTTGATGAAATAGGAGTGTTCCAAGCAGGCTCTCGTCGTGCACAGCTCAGCATGGAATAATAGCATTGGACCTCGATTCTAAGCTGTTGGTTGCCAGAAGCGAGGTAATGATGAAGAGGGATAGTTGGGGGCATTCGTATTTAACTGTCAGAGGTGAAATTCTTGGATTTGTTAAAGACGGACTACTGCGAAAGCATCTGCCATGGATGTTT
542	Eukaryota	Opisthokonta	Metazoa	Mollusca	Gastropoda	Heterobranchia	Aplysia	Aplysia_parvula	TAGCGTATATTAAAGTTGTTGCAGTTAAAAAGCTCGTAGTTGGATCTCAGGTGCAGGCGGGCGGTCCGGCTCGCGCCGGTCACTGCTCGTATCTCCTGCCCTACCGTTTGCCGGCTCTCTCCCGTGGGTGCTCTTCACTGAGCGTCCCGGGTGGCCGGTGCGTTTACTTTGAAAAAATTAGAGTGTTCAAAGCATGCCTCGGCAGCCTGAATAATGGTGCATTGAATAATGGAATAGGACCTCGGTTCTATTTTGTTGGTTTTCGGAACGGAGGTAATGATTAACAGGGACAAACGGGGGCATTCGTATTGCGGCGTTAGAGGTGAAATTCTTGGATCGCCGCAAGACGAGCTACTGCGAAAGCATTTGTCAAGAATGTTT
543	Eukaryota	Opisthokonta	Metazoa	Arthropoda	Crustacea	Malacostraca	NA	NA	TAGCGTATATTAAAGTTGTTGCGGTTAAAAAGCTCGTAGTTGGATCTCAGTTCCGGACCGACGGTACGCCGCCCGGCGTCTACTGTCGGCTTCCGAACGCTAAAGCCCGTCGGCTCGGTCGGGGTGCTCTTCATCAAGTGTCCGGGACGGCCGGCATATTTACTTTGAACAAATTAGGGTGCTCAGGGCAGGCCAAGGCGCCTGCATACTTGTGCATGAAATAATGAAATAGGACCTCGGTTCTATTTTGTTGGTTTTAAGAGCCCGAGTTAATGATTAATAGGAATAGACGAGGACATTTGTATTGCGACGTTAGAGGTGAAATTCTTCGATCGTCGCAAGACGAACTACTGCTAAATCATTTGCCAAGAATGTTT
544	Eukaryota	Alveolata	Dinoflagellata	Syndiniales	Dino-Group-I	Dino-Group-I-Clade-1	Dino-Group-I-Clade-1_X	Dino-Group-I-Clade-1_X_sp.	TAGCGTATATTAAAGTTGTTGCGGTTAAAAAGCTCGTAGTTTGAGTTCTGCCAGGTGCCGCCTGTCCGCCCCAGTGGTGAGTACGTGGCGCGCATTTGGCCCTTTCAAGGGGAGCGTATCTGCACTTTATTGTGTGGTGCGGGATCCTTGACTTTTACTTTGAGGAAATAGGAGTGTTCCAAGCAGGCTCTCGTCGTGCACAGCTCAGCATGGAATAATAGCATTGGACCTCGATTCTAAGCTGTTGGTTGCCAGAAGCGAGGTAATGATGAAGAGGGATAGTTGGGGGCATTCGTATTTAACTGTCAGAGGTGAAATTCTTGGATTTGTTAAAGACGGACTACTGCGAAAGCATCTGCCATGGATGTTT
545	Eukaryota	Hacrobia	Picozoa	Picozoa_X	Picozoa_XX	Picozoa_XXX	Picomonas	Picomonas_judraskeda	TAGCGTATATTAAAGTTGTTGCAGTTAAAAAGCTCGTAGTCGGATTTTGGCATCACGCCGTACTGTCTGCCGATTGGTATGCACGGTTTGGCGGGTGCTTCCTTCCGGAGGCTCGTTCCCTCCTTAACTGAAGGGTTCGTTGGTTCCGGTTCTTTTACTTTGAGAAAATTAGAGTGTTCAAAGCAGGCCTATGCTCTGAATAGGTTAGCATGGAATAATAGAATAGGACTTTGGTTCTATTTTGTTGGTTTCTAGGACCGAAGTAATGATTAATAGGGACAGTTGGGGGCATTCATATTCCATTGTCAGAGGTGAAATTCTTGGATTAACGGAAGATGAACTTCTGCGAAAGCATCTGCCAAGGATGTTT
546	Eukaryota	Hacrobia	Picozoa	Picozoa_X	Picozoa_XX	Picozoa_XXX	Picozoa_XXXX	Picozoa_XXXX_sp.	TAGCGTATATTAAAGTTGTTGCAGTTAAAAAGCTCGTAGTCAGATTTTGGCACCATGCCGAACTGTCTGCCGATTGGTATGCACGGTTTGGCGGGTGCTTCCTTCCGGAAGCCCGCGTTCTTCTTCACTGAAGAGCGTGGTGAGTCCGGATCATTTACTTTGAAAAAATTAGAGTGTTCAAAGCAGGCCTATGCTCTGAATAGGTTAGCATGGAATAATAGAATAGGACTTCGGTACTATTTTGTTGGTTTCTAGGACCGAAGTAATGATTAATAGGGACAGTTGGGGGCATTCATATTCCATTGTCAGAGGTGAAATTCTTGGATTAACGGAAGATGAACTACTGCGAAAGCATCTGCCAAGGATGTTT
547	Eukaryota	Stramenopiles	Ochrophyta	Bacillariophyta	Bacillariophyta_X	Polar-centric-Mediophyceae	Chaetoceros	Chaetoceros_diadema_1	TAGCGTATATTTTAGTTGTTGCAGTTAAAAAGCTCGTAGTTGAATTTCTGGTGGGAGAAGGCAGTCCGACCCTTTGGGTGGGTACTCGCTCTCTCCGGCCATCCTTGGTTGGAGCCTGTCTGGCATTAAGTTGTCGGGCAGGGGATGACCATCGTTTACTGTGAAAAAATTAGAGTGTTCAAAGCAGACTTATGTCATTGAATATATTAGCATGGAATAATAAAATAGGACCGCAGTGCTATTTTGTTGGTTTGCGCACCGTGGTAATGATGAATAGGGACAGTTGTGGGTATTAGTATTCAGTTGTAAGAGGTGAAATTCTTAGATTAACGGAAGACTCACTACTGCGAAAGCATTTACCAAGGATGTTT
548	Eukaryota	Opisthokonta	Metazoa	Arthropoda	Crustacea	Malacostraca	Euphausia	Euphausia_superba	TAGCGTATATTAAAGTTGTTGCGGTTAAAAAGCTCGTAGTTGGATCTCAGTTCCGGACCGACGGTACGCCGCCCGGCGTCTACTGTCGGCTTCCGAACGCTAAAGCCCGTTGGCTCGGTCGGGGTGCTCTTCATCGAGTGTCCCGGGCGCCCGGCATGTTTACTTTGAAAAAATTAGGGTGCTCAGAGCAGGCCAAGGCGCCTGAATACTTGTGCATGGAATAATGGAATAGGACCTCGGTTCTATTTTGTTGGTTTTAAGAGCCCGAGGTAATGATTAATAGGAACAGACGGGGGCATTCGTATTGCGACGTTAGAGGGGAAATTCTTGAATCGTCGCAAAACGAACTACTGCGAAAGCATTTGCCAAGAATGTTT
549	Eukaryota	Opisthokonta	Metazoa	Arthropoda	Crustacea	Malacostraca	Euphausia	Euphausia_superba	TAGCGTATATTAAAGTTGTTGCGGTTAAAAAGCTCGTAGTTGGATCTCAGTTCCGGACCGACGGTACGCCGCCCGGCGTCTACTGTCGGCTTCCGAACGCTAAAGCCCGTCGGCTCGGTCGGGGTGCTCTTCATCGAGTGTCCCGGGCGGCCGGCATGTTTACTTTGAAAAAATTAGGGTGCTCAGAGCAGGCCAAGGCGCCTGAATACTTGTGCATGGAATAATGGAATAGGACCTATGGGTCTATTTTGTTGGTTTTAAGAGCCCGAGGTAATGATTAATAGGAACAGATGGGGGCATTCGTATTGCGACGTTAGAGGTGAAATTCTTGGATCGTCGCAAGACGAACTACTGCGAAAGCATTTGCCAAGAATGTTT
550	Eukaryota	Opisthokonta	Metazoa	Arthropoda	Crustacea	Malacostraca	Euphausia	NA	TAGCGTATATTAAAGTTTTTGCGGTTAAAAAGCTCATAGTTGGATCTCAGGTCTGGACCGACGGTACGCCGTCCGGCGTCTACTGTCGCTTCCGAACGACGGGCTTGGTCAGGGTGCTCTTCATCGAGTCTCCCGGCCGGCCGGCATGTTTACTTTGAAAAAATGAGGGTGCTCAGAGCATGCCAAGGCGCCTGAATACTTGTGCATGGAATAATGGAATAGGACCTCGGTTCTATTTTCTTGGTTTTAAGAGCCCGAGGTAATGATTAATAGGAACAGACGGGGGCATTCGTATTGCGACGTTAGAGGTGAAATTCTCGGATCATCGCAAGACGAACTACTGCGAAAGCATTTGCCAAGAATGTTT
551	Eukaryota	Alveolata	Dinoflagellata	Syndiniales	Dino-Group-II	Dino-Group-II-Clade-9	Dino-Group-II-Clade-9_X	Dino-Group-II-Clade-9_X_sp.	TAGCGTATATTAAAGTTGTTGCGGTTAAAAAGCTCGTAGTTGGATTTCTGTGGAGGACGGCCGGTCCGCATTTTGTGCGAGTATCTGGTACGGCCTTTACATCCTCTTGTGGAACGTTGCGGTGCTTCATTGCATTGCGCGGAATGCAAGACTTTTACTTTGAGGAAATTAGAGTGTTCACGGCAGGCATGCGCCTTGAATATATTAGCATGGAATAATAATATAGGCTTTTCGCCCTATTTTGTTGGTTTCTAGAGCGAAGAGAATGGTTAATAGGGATAATTGGGGGCACTCGTACTAGAGCGTCAGAGGTGGAATTCTTAGATTGCTCTATGACGAACTACTGCGAAAGCATTTGCCAAGGATGTTT
552	Eukaryota	Alveolata	Dinoflagellata	Syndiniales	Dino-Group-I	Dino-Group-I-Clade-4	Dino-Group-I-Clade-4_X	Dino-Group-I-Clade-4_X_sp.	TAGCGTATATTAAAATTGTTGCGGTTAAAACGCTCGTAGTTGGATATCTGTGAGCGGGTTCCGGTCCTTCCCAGTGAAGATTACACGGAACTCTGCTCGCATTTGTTCAGGGAGGGTGGATGCACTTCACTGTGTGACCACATGATCTGAATTTTTACTTTGAGGAAATGAGAGTGTTCCAAGCAGGCAATCGCCGTGAATATGATAGCATGGAATAATAGCACAGGACTCTGGGTTCAATGCTGTTGGTTGATTGAACTCGAGTAATCATAATAAGGATAGTTGGGGGTATTCGTATTTAACTGTCAGAGGTGAAATTCTTGGATTTTTTAAAGACGAACAATTGCGAAGGCATCTACCCAGGATGTTT
553	Eukaryota	Opisthokonta	Metazoa	Arthropoda	Crustacea	Malacostraca	Euphausia	Euphausia_superba	TAGCGTATATTAAAGTTGTTGCGGTTAAAAAGCTCGTAGTTGGATCTCAGTTCCGGACCGACGGTACGCCGCCCGGCGTCTACTGTCGGCTTCCGAACGCTAAAGCCCGTCGGCTTGGTCAGGGTGATCTTCATCGAGTGTCCCGGGCGGCCGGCATGTTTACTTTGAAAAAATTAGGGTGCTCAGAGCAGGCCAAAGCACCTGAATACTTGTGCATGGAATAATGGAATAGGACCTCGGTTCTATTTTGTTGGTTTTAAGAGCCCGAGGTAATGATTAATAGGAACAGACGGGGGCATTCGTATTGCGACGTCAGAGGTGAAATTCTTGGATCGTCGCAAGATGAACTACTGCGAAAGCATTTGCCAAGAATGTTT
554	Eukaryota	Rhizaria	Cercozoa	Filosa-Thecofilosea	Ebriida	TAGIRI1-lineage	TAGIRI1-lineage_X	TAGIRI1-lineage_X_sp.	TAGCGTATATTAAAGTTGTTGCAGTTAAAAAGCTCGTAGTTGGATTTCTGGTCTGATGCCCTGGCCCGCTTCAATTTCGAAGTGAGTGCCGGCTGTGCGTCTACCATCCTTCTAGAAAACGTTCCTACCCTTCACTGGGCCGGGTTCGCGATCTAGATCTTTTACTTTGAAAAAATTAGAGTGTTTAAAGCAGGCTTTTGCTATGAATACATTAGCATGGAATAATAATCTAGGACTTCGGTTCTATTTTGTTGGTTTCTAGTACTGAAGTAATGATTGATAGGGATAGTTGGGGGTGCTAGTATTGGGCGGCCAGAGGTGAAATTCTTGGATTCGCTCAAGACTAACTTATGCGAAAGCATTCACCAAGGATGTCTTCT
555	Eukaryota	Stramenopiles	Opalozoa	MAST-3	MAST-3F	MAST-3F_X	MAST-3F_XX	MAST-3F_XX_sp.	TAGCGTATATTAAAGTTGTTGCAGTTAAAAAGCTCGTAGTTGGATTTCTGGTCTGAGCGTCCGGTCCGCCGCTGTGCGGTGTGTACTTGGTTCGACTCGGGCCATCCTTGTAGGGAATTCCTCTGGCATTAATTTGTCGGGGGCGGGAACTGCATCGTTTACTGTGAAAAAATTAGAGTGTTTAAAGCAGGCATTTGCTGTGAATACATTAGCATGGAATAATAAGATAGGACTTTGGTTCTATTTTGTTGGTTGGAGGCCAAGGTAATGATTAATAGGGATAGTTGGGGGTATTCATATTTAATTGTCAGAGGTGAAATTCTTGGATTTATGAAAGATGAACTTATGCGAAAGCATTTACCAAGGATGTTT
556	Eukaryota	Opisthokonta	Metazoa	Arthropoda	Crustacea	Malacostraca	Euphausia	NA	TAGCGAATATTAAAGTTATTGCGGTTAAAAAGATCAAAGTTGGATCTTAGTTCCTGACCGACGGTACGCCGTCGGGCGTCTACTGTCGGCTTCCAAACGCTAAAGTCTGTTGGCTCAGTTGGAGTGCTCTTCATCGAGTGTCCCGGGCGACCGGCATGTTTACTTTGAAAAAATTGGGGTGCTCAGAGCAGGCCGAGGCGCCTGAATGCTTGTGCATGGAATAATGGAATAGGCCCTCTGTTATATTTTGTTGGTTTTAAGAGCCTGAGGTAATGATTAATAGGAACAAAAGGGGGCGTTCATATTGTGTCGTTAGAGGTGAAATTCTTGGATCGTCGCAAAACAAACTACTGCGAAAGCATTTGGCAAGAATGTTT
557	Eukaryota	Opisthokonta	Fungi	Fungi_X	Fungi_XX	Fungi_XXX	Fungi_XXXX	Fungi_XXXX_sp.	TAGCGTATATTAATGTTGTTGCAGTTAAAAAGCTCGTAGCCGACTCTCGGGGCGGTGTCAACGGTCCGCAGAAATGTGAGCACTGTTGTCTCCGCCTCTTCCTTCTGGACACCATGTCTTCTCTTAACTGAGCGGATGTGGGGGCCAGATCGTTCACTTTGAACAAATTAGAGTGTTCAAAGCAGGCCTCCGCCTGAATACTTGAGCATGGAATGATATCAATAGGTCCTTCCTCCCCGTTTATTGGTGATGGGGAGGAAGGAAATGAGAAAGGGGAATGGTTGGGGCCATTCGTACTGCAGCGTTAGAGGTGAAATTCTTGGATCGCTGCAAGACGAACAACAGCGAAAGCATTTGGCAAGAACGTTT
558	Eukaryota	Opisthokonta	Metazoa	Arthropoda	Crustacea	Malacostraca	NA	NA	TAGCGTATATTAAAGTTGTTGCGGTTAAAAAGCTCGTAGTTGGATCTCAGTTCCGGACCGACGGTACGCCGCCCGGCGTCTACTGTCGGCTTCCGAACGCTAAAGCCCGTCGGCTCAGTCGGGGTGCTCTTCATCGAGTGTTCCGGGCGGCCGACATGTTTACTTTGAAAAAATTAGGGTGCTCAGAGCAGGCCAAGATGCCTGAATACTTGTGCATGGAATAATGGAATAGGACCTCGGTTCTATTTTGTTGGTTTTAAGAGCCAGAGGTAATGATTAATAGGAACAGACAGGTGCATTCGTATTGCGACGTTAGAGGTGAAATTCTTGGATCGTCTCAAGACGAACTACTGCGAAAGCATTGGCCAAGAATGTTT
559	Eukaryota	Opisthokonta	Metazoa	Arthropoda	Crustacea	Maxillopoda	Oithona	Oithona_similis	TAGCGTATATTAAAGTTGTTGCGGTTAAAAAGCTCGTAGTTGGATCTCGGCGGGCAGGGGGTGGTTCGCTCTTCAGCGCTACTGCCCCGCTTTGTCCGTGTGATTGGCGGAGGTTTCGGGGTGCTCTTCGTTGAGTGACTCGGAGCGCCGTCAGGTTTACTTTGAAAAAATTAGAGTGCTCAAAGCAGGCTTTTCACGCTTGAATATTCGTGCATGGAATAATTGAATAGGAACTCGTTTCTATTTTGTTGGTTTTCGGAAATCGAGTTAATGATTAACAGGGACAATTGGGGGCATTAGTATTCAGACGACAGAGGTGAAATTCTTGGACCGTCTGAAGACTGACTACTGCGAAAGCATTTGCCAAGAGTGTTT
560	Eukaryota	Opisthokonta	Metazoa	Arthropoda	Crustacea	Malacostraca	NA	NA	TACCGTATATTGAAGTTGTTGCGGTTAAAAAGCTCGTAGTTGGATCTCAGTTCCGAACCGACGGTACACGGCCTGGTGTCTACTGTCATCGAGTGTCCCGGGCGGCCAGTATGTTTACTTTGAAAAATTGAGGGTGCTCAGATTAGACCAAGGCGCCTGAATACTTGTGCATGGAATAATGGAATAGGACCTCGGTTATATTTTGTTGGTTTTAAAAGACTGAGGTAATGATTAATAGGAACAGACCGGGGCTTTCGTATTGCGATATTAGAGGTGAAGTTCTTGGATTGTCCCAATACGAACTACTCCGAATGCATTTGCCAAGAGTAATT
561	Eukaryota	Opisthokonta	Metazoa	Arthropoda	Crustacea	Maxillopoda	Oithona	Oithona_similis	TAGCGTATATTAAAGTTGTTGCGGTTAAAAAGCTCGTAGTTGGATCTCGGCGGGCAGGGGGTGGTTCGCTCTTCAGCGCTACTGCCCCGCTTTGCCCGTGTGATTGGCGGAGGTTTCGGGGTGCTCTTCGTTGAGTGACTCGGAGCGCCGTCAGGTTTACTTTGAAAAAATTAGAGTGCTCAAAACAGGCTTTTCACGCTTGAATATTCGTGCATGGAATAATGGAATAGGAACTCGTTTCTATTTTGTTGGTTTTCGGAAATCGAGTTAATGATTAACAGGGACAATTGGGGGCATTAGTATTCAGACGACAGAGGTGAAATTCTTGGACCGTCTGAAGACTGACTACTGCGAAAGCATTTGCCAAGAGTGTTT
562	Eukaryota	Opisthokonta	Metazoa	Arthropoda	Crustacea	Malacostraca	NA	NA	TAGCGTATATTAAAGTTGTTGCGGTTAAAAAGCTCGTAGTTGGATCTCAGTTCCGGACCGACGGTACGCCGCCCGGCGTCTACTGTCGGCTTCCGAACGCTAAAGCCCGTCGGCTCGGTCTGGGTGCTCTTCATCGAGTGTCCCGGGCGGCCGGCATGTTTTCTTTGAAAAAATTAGGGTGCTCAGAGCAGGCCAAGGCGCCTGAATACTTGTGCATGGAATAATGGAATAGGACCTCGGTTCTATTTTGTTGGTTTTAAGAGCCCGAGGTAATAATTAATAGGAACAGACGGGGGCATTCGTATTGCGACGTTAGAGGTGAAATTCTTGGATCGTCGCAAGACGAACTACTGCGAAAGCATTTGCCAAGAATGTTT
563	Eukaryota	Archaeplastida	Chlorophyta	Mamiellophyceae	Dolichomastigales	Dolichomastigaceae	Dolichomastigaceae-B	Dolichomastigaceae-B_sp.	TAGCGTATATTAAAGTTGTTGCAGTTAAAAAGCTCGTAGTTGGATTTTGGGTGCGGCAGGCCGGTCCGCCCTTTGGGTGTGCACTGGCAGGCGGCATCTTTCTGTCGAGGACGCGCGCCTGGCCTTTACTGGTCGGGCCGCGGAGTCGGCGCAGTTACTTTGAAAAAATTAGAGTGTTCAAAGCGGGCCTACGCTTGAATATATTAGCATGGAATAACACCATAGGACTCCTGTCCTATTCTGTTGGTCTTCGGGATGGGAGTAATGATTAAGAGGAACAGTTGGGGGCATTCGTATTTCATTGTCAGAGGTGAAATTCTTGGATTTATGAAAGACGAACTTCTGCGAAAGCATTTGCCAAGGATGTTT
564	Eukaryota	Stramenopiles	Ochrophyta	Bacillariophyta	Bacillariophyta_X	Raphid-pennate	Fragilariopsis	NA	TAGCGTATATTAAAGTTGTTGCAGTTAAAAAGCTCGTAGTTGGATTTGTGGTGTGTCCAGTCGGCCTTTGCTCTTTGAGTGATAGTGCTGCACTGGTCTGCCATGTTTGGGTGGAATCTGTGTGGCATTAAGTTGTCGTGCAGGGGATGCCCATCGTTTACTGTGAAAAAATTAGAGTGTTCAAAGCAGGCTTATGCCTTGAATATATTAGCATGGAATAATAATATAGGACCTTAGTACTATTTTGTTGGTTTGCGCACTGAGGTAATGATTAAGAGGGACAGTTGTGGGTATTTGTATTCCATTGTCAGAGGTGAAATTCTTGGATTTTTGGAAGACAAACTACTGCGAAAGCATTTACCAAGGATGTTT
565	Eukaryota	Opisthokonta	Metazoa	Arthropoda	Crustacea	Malacostraca	Euphausia	Euphausia_superba	TAGCGTATATTAAAGTTGTTGCGGTTAAAAAGCTCGTCGGCTCGGTCGGGGTGTTCTTCATCGAGTGTCCCGGGCGGCCGGCATGTTTACTTTGAAAAAATTAGGGTGCTCAGAGCAGGCCAAGGCGCCTGAATACTTGTGCATGGAATAATGGAATAGGACCTCGGTTCTATTTTGTTGGTTTTAAGAGCCCGAGGTAATGATTAATAGGAACAGACGGGGGCATTCATATTGCGACGTTAGAGGTGAAATTCTTGGATCGTCGCAAGACGAACTACTGCGAAAGCATTTGCCATTAGTTT
566	Eukaryota	Opisthokonta	Metazoa	Mollusca	Gastropoda	Heterobranchia	Aplysia	Aplysia_parvula	TAGCGTATATTAAAGTTGTTGCAGTTAAAAAGCTCGTAGTTGGATCTCAGGTGCAGGCGGGCGGTCCGGCTCGCGCCGGTCACTGCTCGTATCTCCTGCCCTACCGTTTGCCGGCTCTCTCCCGTGGGTGCTCTTCACTGAGCGTCCCTGGTGGCCGGTGCGTTTACTTTGAAAAAATTAGAGTGTTCAAAGCAGGCCTCGGCAGCCTGAATAATGGTGCATGGAATAATGGAATAGGACCTCGGTTCTATTTTGTTGGTTTTCGGAACGGAGGTAATGATTAACAGGGACAAACGGGGGCATTCGTATTGCGGCGTTAGAGGTGAAATTCTTGGATCGCCGCAAGACGAGCTACTGCGAAAGCATTTGTCAAGAATGTTT
567	Eukaryota	Stramenopiles	Ochrophyta	Bacillariophyta	Bacillariophyta_X	Raphid-pennate	Fragilariopsis	NA	TAGCGTATATTAAAGTTGTTGCAGTTAAAAATCTCGTAGTTGGATTTGTGGTGTGTCCAGTCGGCCTTTGCTCTTTGAGTGATAGTGCTGCACTGGTCTGCCATGTTTGGGTGGAATCTGTGTGGCATTAAGTTGTCGTGCAGGGGATGCCCATCGTTTACTGTGAAAAAATTAGAGTGTTCAAAGCAGGCTTATGCCTTGAATATATTAGCATGGAATAATAATATAGGACCTTAGTACTATTTTGTTGGTTTGCGCACTGAGGTAATGATTAAGAGGGACAGTTGGGGGTATTTGTATTCCATTGTCAGAGGTGAAATTCTTGGATTTTTGGAAGACAAACTACTGCGAAAGCATTTACCAAGGATGTTT
568	Eukaryota	Stramenopiles	Ochrophyta	Dictyochophyceae	Dictyochophyceae_X	Dictyochales	Dictyocha	Dictyocha_speculum	TAGCGTATATTAATGTTGTTGCAGTTAAAAAGCTCGTAGTTGGATTTCTGATGGGATCGACCCGGTCGGCTCCGAAAGGGGTCGCACTGGTGGTCTGTCCGGTCATCCTCGAGGGGAGGCTTTCTGGCATTCATTTGTTGGGGAGTCGACGCTCGTCGTTTACTGTGAACAAATTAGAGCGTTCAAAGCAGGCTTAGGCCGTTGAATACATTAGCATGGAATAATAAGATAGGACTTTGGTGGTTTATTTTGTTGGTTTGCACGCCGAAGTAATGATTAATAGGAGCAGTTGGGGATGTCCGTATTCGATTGTCAGAGGTGAAATTCTTGGATTTATTGAAGACGAACTACTGCGAAAGCATTCATCAAGGATGTTT
569	Eukaryota	Alveolata	Dinoflagellata	Dinophyceae	Gymnodiniales	Gymnodiniaceae	Margalefidinium	Margalefidinium_fulvescens	TAGCGTATATTAAAGTTGTTGCGGTTAAAAAGCTCGTAGTTGGATTTCCGTTCGAGCTCGCACCTCCCCTTGGGGGTAGGTGTCGAGCTCGAGCCTTTCTGGGTGTATACGTGCGTACTTCACTGTATGACGTATTCGGCCCGGACTTTTACTTTGAGGAAATTAGAGTGTTTCAGGCAGGCAAACGCCTTGAATACATTAGCATGGAATAATAAGATAGGACTTTGGTCTTGTTTGTTGGTTCATAGACCGAAGTAATGATTAATAGGGATAGTTGGGGGCATTCGTATTTAATTGTCAGAGGTGAAATTCTTGGATTTGTTAAAGACGGACTACTGCGAAAGCATTTGCCAAGGATGTTT
570	Eukaryota	Archaeplastida	Chlorophyta	Trebouxiophyceae	Microthamniales	Microthamniales_X	Trebouxia	Trebouxia_sp.	TAGCGTATATTTAAGTTGTTGCAGTTAAAAAGCTCGTAGTTGGATTTCGGAGAGGTACTGCTGGTCTGCCGTTTCGGTATGCACTGGCAGCGCCTCTCTTGCTGCCGGAAACGGGCTCCTGAGCTTAATTGCTCGGGACTCGGTGTCGGCGAGGTTACTTTGAGTAAATTAGAGTGTTCAAAGCAGGCCTACGCTCTGAATACATTAGCATGGAATAACACGATAGGACTCTGGCCTATCTCGTTGGTCTGTGGGACCGGAGTAATGATTAAGAGGGACAGTCGGGGGCATTCGTATTTCATTGTCAGAGGCGAAATTCTTGGATTTATGAAAGACGAACTTCTGCGAAAGCATTTGCCAAGGATGTTT
571	Eukaryota	Opisthokonta	Metazoa	Arthropoda	Crustacea	Malacostraca	NA	NA	TAGCGTATATTAAAGTTGTTGCGGTTAAAAAGCTTGTAGTTGGATCTCAGTTCTGGACCGACGGTACGCCGCCTGGCGTCTACTGTCGGCTTTCGAATGCTAAAGCTTGTCGGCTCGGTTGGGGTGCTCTTTATTGAGTGTCCCAGCGGCTGGCATGTTTACTTTGAAAAAATTAGGGTGGTCAGAGCAGGCCAAGGTACCTGCATACTTGTGCATGGAATAATGGAATAGGACCTTGGTTATATTTTGTTGGTTTTAAGGGCCCGAGGTAATGATTAATAGGAACAGACAGGGACATTTGTATTGCGACGTTAGAGGTGACATTCTTGGATAGTTGCAAGACGAACTACTGTTAAAGCATTTTCCAAGAATGTTC
572	Eukaryota	Alveolata	Dinoflagellata	Syndiniales	Dino-Group-I	Dino-Group-I-Clade-4	Dino-Group-I-Clade-4_X	Dino-Group-I-Clade-4_X_sp.	TAGCGTATATTAAAATTGTTGCGGTTAAAACGCTCGTAGTTGGATATCTGCCAAGGGGTTCCGGTCCTTCCCAGTGAAGAAAACACGGAACTCTTCTTGGCATTTGTTCAGGGAAGGTGTTTGCACTTTATTGTGTGTCACGTGATCTGAATTTTTACTTTGAGGAAATGAGAGTGTTCCAAGCAGGCTTTTGCCGTGAATATGATAGCATGGAATAATAGCACAGGACCCCTTTCCAAAGCTGTTGGTTTTTGGAACGAGGTAATCAAAATAAGGATAGTTGGGGGTATTCGTATTTAACTGTCAGAGGTGAAATTCTTGGATTTTTTAAAGACGAACTATTGCGAAGGCATCTGCCCAGGATGTTT
573	Eukaryota	Alveolata	Ciliophora	Spirotrichea	Choreotrichida	Leegaardiellidae_B	Leegaardiella	Leegaardiella_sp.	TAGCGTATATTAAAGTTGTTGCAGTTAAAAAGCTCGTAGTTGGATTTCTGGCAGTGTGACTCCGGCCGGCATGACGTCGGGTCCAGAGCGCGCTACCATCCTTCTGTCAACCTTCGCGGGATTCACTTCCCGCCCTGGGGCTCAGATATTTTACCTTGAGAAAATTAGAGTGTTTCAGGCAGGCTTTCGCCGGAATACATTAGCATGGAATAATGGAAAAGGACTTCAACCTCTTCTGTTGGTCTGAGGGGCTGTAGTAATGATTAATAGGGATAGTTGGGGGCATTAGTACTTGACTGTCAGAGGTGAAATTCTCCGATTTGTTAAAGACTAACTTATGCGAAAGCATTTGCCAAGGATGTTT
574	Eukaryota	Alveolata	Dinoflagellata	Dinophyceae	Gonyaulacales	Ceratiaceae	Tripos	Tripos_fusus	TAGCGTATATTAAAGTTGTTGCGGTTAAAAAGCTCGTAGTTGGATTTATGCTGAAGCAAACCGGTCCGCCCTCTGGGTGAGCATCTGGCTTTATTTTGGCATATGCTTAGACTTTGCAGCTGCACTTGACTGTGTGGTGTGAAGGCTAAGCCATTTACTTTGAGGAAATCAGAGTGTTTCAAGCAGGCAATTGCCTTGAATACACTAGCATGGAATAATATGATATGACTGTGGTTTTATTTTGTTGGCTTCTAGAATTAGAGTAATGGTTAATAGGGATAGTTGGGGGCATTCATATTTAACTGTCAGAGGTGAAATTCTTGGATTTGTTAAGGATGAACGACTGCGAAAGCATTTGCCAAGGATGCTT
575	Eukaryota	Alveolata	Dinoflagellata	Dinophyceae	Peridiniales	Thoracosphaeraceae	Scrippsiella	Scrippsiella_acuminata	TAGCGTATATTAAAGTTGTTGCGGTTAAAAAGCTCGTAGTTGGATTTCTGCTGAGGACGACCGGTCCGCCCTCTGGGTGACTATCTGGTTCGGCCTGGGCATCTTCTTGGAGAACGTAGCTGCACTTGACTGTGTGGCGCGGTATCCAGGACTTTTACTTTGAGGAAATTAGAGTGTTTCAAGCAGGCACACGCCTTGAATACATTAGCATGGAATAATAAGATAGGACCTTGGTTCTATTTTGTTGGTTTCTAGAGCTGAGGTAATGATTAATAGGGATAGTTGGGGGCATTCGTATTTAACTGTCAGAGGTGAAATTCTTGGATTTGTTAAAGACGGACTACTGCGAAAGCATTTGCCAAGGATGTTT
576	Eukaryota	Opisthokonta	Metazoa	Arthropoda	Crustacea	Malacostraca	NA	NA	TAGCGTATATTAAAGTTGTTGCGGTTAAAAAGCTCGTAGTTGGATCTCAGTTCCGGACCGACGGTACGCCGCCCGGCGTCTACTGTCGGCTTCCGAAAGATAAAGCCCGTCGGCTCGGTCGGGGTGTTCTTCATTGAGTGTACCGGGCGTCCGGCATGTTTACTTTGAAAAAATTAGGGTGCTCAGAGCAGGCCAAGGCGCCTGAATACTTGTGCATGGAATAATGGAATAGGACCTCGGTTCTATTTTGTTGGTTTTAAGAGCCCGAGGTAATGATTAATAGGAACAGACGGGGGCATTCGTATTGCGACGTTAGAGGTGAAATTCTTGGATCGTCGCAAGACAAACTACTGCGAAAGCATTTGCCAAGAATGTGT
577	Eukaryota	Alveolata	Dinoflagellata	Dinophyceae	NA	NA	NA	NA	TAGCGTATATTAAAGTTGTTGCGGTTAAAAAGCTCGTAGTTGGACTTGTACGAAGGTTCGTTGGTCCGCCCTTTGGGTGTGTACTTTACGGTGTCCGTCGTCTCTCTGGAGAACGTTGCCATGCTCACGCGTGGTGCGGTATCCGGAGCATTTACTTTGAGGAAATTAGAGTGTTCTCGGCAGGCATTTGCCTTGAATATGTTAGCATGGAATAATGCGAAAAGGCCTCGGTTTTTCTTGTTGGTTTCTAACCCCGAGGTGATGATTAATATGAGCTGTTGGGGGCATCTGTATTTAACTGTCAGAGGTGAAATTCTTGGATTTGTTAAGGACAGACTAGTGCGAAAGCATTTGCCAAAGATGTTTTTC
578	Eukaryota	Stramenopiles	Ochrophyta	Bacillariophyta	Bacillariophyta_X	Polar-centric-Mediophyceae	Porosira	Porosira_glacialis	TAGCGTATATTAAAGTTGTTGCAGTTAAAAAGCTCGTAGTTGAAATACTGACATAGTCGACCGGTCTCACGCATTGTCGTGAGCACTTGTGTTGTATTAGGTCATTCTTGGATTTTAGCCAGTCTGGCATTAAGTTGTCGGGTTGGTGAAAACCATCGTTTACTGTGAAAAAATTAGAGTGTTCAAAGCAGACTTATGTCGTTGAATAGATTAGCATGGAATAATAATATAGGACTTTTGTACTATTTTGTTGGTTAGGTGTAAAAGTAATGATCAATAGGGACAGTTGGGCGTATTCGTATTTCGTTGCTAGAGGTGAAATTCTTGGATTTCCGAAAGACGAACTACTGCGAAAGCATTTACGAAGGATGTTT
579	Eukaryota	Alveolata	Ciliophora	Spirotrichea	Choreotrichida	Leegaardiellidae_B	Leegaardiella	Leegaardiella_sp.	TAGCGTATATTAAAGTTGTTGCAGTTAAAAAGCTCGTAGTTGGATTTCTGGCAGTGTGACTCCGGCCGGCGTGATGCCGGCTCGAGCGCGCTACCATCCTTCTGTCAACCTTCGCGGGTTTTACCGCCCGCCCTGGGGCTCAGATATTTTACCTTGAGAAAATTAGAGTGTTTCAGGCAGGCTATCGCCGGAATACATTAGCATGGAATAATGGAAAAGGACTTCAACCTCTTCTGTTGGTCTGAGAGGCTGTAGTAATGATTAATAGGGATAGTTGGGGGCATTAGTACTTGACTGTCAGAGGTGAAATTCTCCGATTTGTTAAAGACTAACTTATGCGAAAGCATTTGCCAAGGATGTTT
580	Eukaryota	Alveolata	Ciliophora	Spirotrichea	Strombidiida	Strombidiidae_R	Strombidiidae_R_X	Strombidiidae_R_X_sp.	TAGCGTATATTAAAGTTGTTGCAGTTAAAAAGCTCGTAGTTGGATTTCTGGGAGGGTGCCGATGTCCGCTTAACGTGTGTGCAGCGGCGCCCTCTCATCCTTCTGTTAGCGTCTCTTGGCATTCATTTGCTGGTGGCGGGCTCAGATATTTTACCTTGAGAAAATTAGAGTGTTTCAGGCAGGCTAGGCCGGAATACATTAGCATGGAATAATGGAATAGGACTACGGTCTCTTTGTTGGTTTGAGGGACTGCAGTAATGATTAATAGGGATAGTTGGGGGCATTAGTACTTAACTGTCAGAGGTGGAATTCTCAGATTTGTTAAAGACTGACTTATGCGAAAGCATTTGCCAAGGATGTTT
581	Eukaryota	Opisthokonta	Metazoa	Arthropoda	Crustacea	Malacostraca	Euphausia	NA	TAGCGTATATTAAAGTTGTTGCGGTTAAAAAGCTCGTAGTTGGATCTCAGTTCCGGACCGACGGTACGCCGCCCGGCGTCTACTGTCGGCTTCCGAACGCTAAAGCCCGTCGGCTCGGTCGGGGTGCTCTTCATCGAGTTTCCCTGGCGGCCGGCATGTTTACTTTGAAAAAATTAGGATGCTCAGAGCAGGCCAAGGTGCCTGAATACTTGCACATGGAATAATGGAATAGGACTTCGGTTCTATTTTGATGGTTTTAAGAGCCCGAGGTAATAATTAATTGAAACAGACGGGGGCATTTGTATTGCGATGTTAGAGGTGAAATTCTTGGAAAGTTGCAAGACGAACTACTGCAAAATCATTTACCAAGAATGTT
582	Eukaryota	Hacrobia	Cryptophyta	Cryptophyceae	Cryptomonadales	Cryptomonadales_X	Falcomonas	Falcomonas_daucoides	TAGCGTATATTAAAGTTGTTGCAGTTAAAAAGCTCGTAGTCGGATTTCGGGCTCGGGCAGGCTGTCGGCTTCGGTCGGACGGCAGGCTCGGGCCTTTCTGCCTGGGGACTCCGTCACACTTAACTGTGGGGCGGTTGGACGCAGGCCGTTTACTTTGAAAAAATTAGAGTGTTCAAAGCAGGCCTACGCTTGAATACATTAGCATGGAATAATGGAATAGGACTTTGGTGCTATTTTGTTGGTTTATGGGACCGAAGTAATGATTAACAGGGACAGTTGGGGCCGTTTATATTTCGTTGTCAGAGGTGAAATTCTTGGATTTACGAAAGATAAACTTCTGCGAAAGCATTCGGCAAGGATGTTT
583	Eukaryota	Rhizaria	Cercozoa	Filosa-Thecofilosea	Ebriida	Ebriidae	Ebria	Ebria_tripartita	TAGCGTATATTAAAGTTGTTGCAGTTAAAAAGCTCGTAGTTGGATTTCTGGTTTGATGCCCTGGCCCGCTGCTATTTTAGTAGTGTGTGCCGGTTGTGCGTCTGCCATCCTTCTAGGGAACGTTCCTTCTCTTCACTGAGCTGGGTTCGTGATCTAGATCGTTTACTTTGAAAAAATTAGAGTGTTTAAAGCAGGCTTTTGCTATGAATACATTAGCATGGAATAATAATCTAGGACTTCGGTGCTATTTTGTTGGTTTCTGGAACTGAAGTAATGATTGATAGGGATAGTTGGGGGTGCTAGTATTGAGCGGCCAGAGGTGAAATTCTTGGATTCGCTCAAGACTAACTTATGCGAAAGCATTCACCAAGGATGTCTTCT
584	Eukaryota	Opisthokonta	Metazoa	Arthropoda	Crustacea	Malacostraca	NA	NA	TAGCGTATATTAAAGTTGTTGCGGTTAAAAAGCTCGTAGTTGGATCTCAGTTCCGGACCGACGGTACGCCGCCCGGCGTCTACTGTCGGCTTCCGAACGCTAAAGCCCGTCGGCTCGGTCGTGGTGCTCTTCATCGAGTGTCCCGGGCGGCCGGCATGTTTACTTTGAAAAAATTAGGGTGCTCAGAGCAGGCCAAGGCGCCTGAATACTTGTGCATGGAATAATGGAATAGGACCTCGGTTCTATTTTGTTGGTTTTAAGAGCCCGAGGTAATGATTAATAGGAACAGACGGGGGCATTCGTATTGCGACGTTAGAGGTGAAATTCTTGGATCGTCGCAAGACGAACTACTGCGAAAGCATTTGCCAAGAATATTT
585	Eukaryota	Alveolata	Dinoflagellata	Dinophyceae	Suessiales	Suessiaceae	Pelagodinium	NA	TAGCGTATATTAAAGTTGTTGCGGTTAAAAAGCTCGTAGTTGGATTTCTGCCGAGGATGACCGGTCCGCCCTCTGGGTGAGTATCTGGCTCAGCCTTGGCATCTACCTGAAGAACGTAGCTGCACTTGACTGTGTGGTGCGGTATTTAGGACATTTACTTTGAGGAAATTAGAGTGTTTCAAGCAAGCGCACGCCTTGAATACATTAGCATGGAATAATAAGATAGGACCTCGGTTCTATTTTGTTGGTTTCTAGAGCTGAGGTAATGATTGATAGGGATAGTTGGGGGCATTCGTATTTAACTGTCAGAGGTGAAATTCTTGGATTTGTTAAAGACGGACTACTGCGAAAGCATTTGCCAAGGATGTTT
586	Eukaryota	Alveolata	Ciliophora	Phyllopharyngea	Cyrtophoria_1	PHYLL_4	PHYLL_4_X	PHYLL_4_X_sp.	TAGCGTATCTTAATGTTGTTGCAGTTAAAAAGCTCGTAGTCGAATGTCTGGCCGAGGATCCTGCATCTTATGTGGACCTTCCTTAGGCCATCCGCCTGAAAATATTGTGGTTTTTCATCGCTCTACTTTAGGATCAGGCACTTTACTTTGAAGAAATTAGAGTGTTTCAGGCAGGCTTTCGCTTGAATACACCAGCATGGAATAATGGAATAGGACTGATATCAGTTACTGGTTAATGATGTTAGTAATGATTAATAGGGACAGTTGGGGGCATTCGTACTTGTCAGTCAGAGGTGAAATTCTTCGATTTGACAAAGACGAACTAATGCGAAGGCATCTGCCAAGGATGTTT
587	Eukaryota	Opisthokonta	Metazoa	Arthropoda	Crustacea	Malacostraca	Euphausia	NA	TAGCGTATATTAAAGTTGTTGCGGTTAAAAAGCTCGTAGTTGGATCTCAGTTCCGGACCGACGGTACGCCGCCCGGCGTCTACTGTCGGCTTCCGAACGCTAAAGCCCGTCGGCTCGGTCGGGGTGCTCTTCATCGAGTGTCCCGGACGGCCGGCATGTTTACTTTGAAAAAATTAGGGTGCTCAGAGCAGGCCAAGGCGCCTGAATACTTGTGCATGGAATAATGGAATAGGACCTCGGTTCTATTTTGTTGGTTTTAAGAGCCCGAGGTAATGATTAATAGGAACAGACGGGGGCATTCGTATTGCGACGTTAGAGGTGAAATTCTTGGATCGTCGCAAGACGAACTACTGCGAAAGCATTTGCCAAGAATGTTT
588	Eukaryota	Alveolata	Dinoflagellata	Dinophyceae	NA	NA	NA	NA	TAGCGTATATTAAAGCTGTTGCGGTTAAAAAGCTCGTAGTTGGACTTCTGCTGAGGACGACTGGTCTGCCCTCTGGGTGAGTATCTGGTTCGGCCGAAGCATCTTCTTGGAGGTTGCAAGCGCACTTCATTGTGTTGTGCAACCGACTGGAATTTTACTTTGAGGAAATTAGAGTGTTCAAGGGAGGCGTACGCCTCGCATAGGTTAGCATGGAATAATGCTGTAAGACCATGGTATTGCTGTGTTGGTTTCTATCACCTAAGGTAATGATAAACAGGGATAGTTGGGGGCATTCGTATTTAACTGTCAGAGGTGAAATTCTTGGATTTGTTAAAGACGAACGACTGCGAAAGCATTTGCCAAGGATGTTT
589	Eukaryota	Opisthokonta	Metazoa	Arthropoda	Crustacea	Malacostraca	NA	NA	ATAGTATATATTAAAGTTATTGCGGTTAAAAAACTCGTAGTTGGATCTCAGTTCCGGAATGATGGTACGCCGCCCGGCGTCTACTGTTGGCTTCCGGTCGGGGTGCTCTTCATCGAGTTTCCCGGGCGGCCAGCATGTTTACTTTGAAAAAAATGAGTGTGCTCAGAGCAGGCCAAGGCGCAGGATTACTTGTGCATGTAATAATGGAATAGGACCTCGGTTCTATTTTGTTGGATTTAAGAGCCCGAGGTAAGGATTAATGGGAACAGACGGGGGCATTTGTTTTGCGACGTTTATGGTGAAATTCTTGGATTGTCGCAAGACGAACTACTATGAAAGCATTTGACAAGAATGATT
590	Eukaryota	Rhizaria	Radiolaria	RAD-C	RAD-C_X	RAD-C_XX	RAD-C_XXX	RAD-C_XXX_sp.	TAGCGTATACTAAAGTTGTTGCAGTTAAAAAGCTCGTAGTTGGATTTCTGTGCGCCGGTTGTTGGGCCTGCTCTATGAGGAGACTCCTTCACCGTCGTACATCCTGTTGGCAGACCCGCGCAGGGCATTTAGTTGTCGGCGTGGGGAGACCACTCGTTTACTTTGAGAAAATTAAAGTGTTCAAAGCAGGCAATCGCTTGAATACATTAGAATGGAATAATAGTATAGGACTTTGATCTTATTTGTTGGTTTTAAAGATCAAAGTAATGATTGATAGGGACAGTTGGGGGCATCAGTATTCTGAAGCGAGAGGTGAAATTCTTGGACCTTCGGAAGACTAACAACTGCGAAAGCATTTGCCAAGGATGTTCTCT
591	Eukaryota	Opisthokonta	Metazoa	NA	NA	NA	NA	NA	AAGAGTGTTAATTTTGACTGCGCCGCCAAACCGTTAGCGCAAACAAGGCGGCTGTTAGCGTAACCATTTGCCCTGTTAGCGCGACCATAATTGCAGGGCATCAAAAGCCGCGCTACGCACATCTCAAACTGATAGATTGCCTCGCCCGTGAGGCCCAGATCAAATGAGGAATTCCCATGTCGATCCAAGAAATGACAGCAAAAATCCGTGACGGACAAGGTTTTATTGCAGCGCTTGATCAATCAGGAGGCTCCACCCCGAAAGCTTTGGCGCAATACGGAATCGAGCCGAACGAATACAACGG
592	Eukaryota	Archaeplastida	Chlorophyta	Mamiellophyceae	Dolichomastigales	Dolichomastigaceae	Dolichomastigaceae-B	Dolichomastigaceae-B_sp.	TAGCGTATATTTAAGTTGTTGCAGTTAAAAAGCTCGTAGTTGGATTTTGGGTGCGGCAGGCCGGTCCGCCGTTTCGGTGTGCACTGGCAGGCGGCATCTTTCTGTCGAGGACGCGCTCCTGGTCTTTATCTGATCGGGACGCGGAGTCGGCGCAGTTACTTTGAAAAAATTAGAGTGTTCAAAGCGGGCCTACGCTTGAATATATTAGCATGGAATAACACCATAGGACTCCTGTCCTATTCTGTTGGTCTTCGGGATGGGAGTAATGATTAAGAGGAACAGTTGGGGGCATTCGTATTTCATTGTCAGAGGTGAAATTCTTGGATTTATGAAAGACGAACTTCTGCGAAAGCATTTGCCAAGGATGTTT
593	Eukaryota	Opisthokonta	Metazoa	Arthropoda	Crustacea	Malacostraca	NA	NA	TAGCGTATATTAAAGTTGTTGCGGTTAAAAAGCTCGTAGTTGGATCTCAGTTCCGGACCGACGGTACGCCGCCCGGCGTCTACTGTCGGCTTCCGAACGCTAAAGCCCGTCGGCTCGGTCGGGGTGCTCTTCATCGAATGTCCTGGGAGGCCAGCATGCTTACTTTGAATAAATTAGGGTGCTCAGAGCAGGTCAATGCGCCTGAATACTTGTGCATGGAATAATGGAATAGGACCTCAGTTCTATTTTGTTGGTTTTAAGAGCCCGAGGTAATGATTAATAGGAACAGACAGGGGCATTCATATTGCGACGTTAGAGGTGAAATTCATGGATCGTCGCAAGACAAACTACTGCAAAAGCATTTGCCCAGAATGTTT
594	Eukaryota	Opisthokonta	Choanoflagellida	Choanoflagellatea	Acanthoecida	Stephanoecidae_Group_D	Stephanoecidae_Group_D_X	Stephanoecidae_Group_D_X_sp.	TAGCGTATATTAAAGTTGTTGCAGTTAAAAAGCTCGTAGTTGGACTTCTGATGTGGAGGGACGGTCAGCCTCACGGTGAGCACTGATTCTCTGCGTCTTCCTCTCGTAGTCTTTTGGCGCACTTAGTTGGGTGCCTTGAGAATATGGGACCTTTACTTTGAAAAAATTAGAGTGTTCAAAGCAGGCAATCGCTTGAATACATTAGCATGGAATAATAGAATAGGACTTTGGTTCTATTTTGTTGGTTTCTAGAACCGAAGTAATGATTAATAGGGACAGTTGGGGGCATTAGTATTTAATTGTCAGAGGTGAAATTCTTGGATTTATGAAAGACTAACTACTGCGAAAGCATTTGCCAAGGATGTTT
595	Eukaryota	Opisthokonta	Metazoa	Arthropoda	Crustacea	Maxillopoda	Calanus	Calanus_helgolandicus	TAGCGTATATTAAAGTTGTTGTGGTTAAAAAGCTCGTAGTTGGATCTCGGCGGACTGAGGGCGGTTTGCTTGCTAGTATTACTGCCCTATAGTCCGTAGTTTTGCCAGAGGTTTCGAGGTGCTCTTAATCGAGTGTCCCGGGATGCTGGCAGGTTTACTTTGAAAAAATTAGAGTGCTCAAAGCAGGCTATTACGCCTGAATATTCGTGCATGGAATAATAGAATAGGAAGTCGTTTCTATTTTGTTGGTTTTCGGAAATCGACTTAATGATTAATAGGGACAGTCGGGGGCATTTGTATTCAAACGACAGAGGTGAAATTCTTGGACCGTTTGAAGACAAACTACTGCGAAAACATTTGCCAAGAATGTTT
596	Eukaryota	Alveolata	Dinoflagellata	Dinophyceae	Gymnodiniales	Gymnodiniaceae	Margalefidinium	Margalefidinium_fulvescens	TAGCGTATATTAAAGTTGTTGCTGTTAAAAAGCTCGTAGTTGGATTTCCGTTCGAGCTCGCACCTCCCCTTGGGGGTAGGTGTCGAGCTCGAGCCTTTCTGGGTGTATACGTGCGTACTTCACTGTATGACGTATTCGGCCCGGACTTTTACTTTGAGGAAATTAGAGTGTTTCAGGCAGGCAAACGCCTTGAATACATTAGCATGGAATAATAAGATAGGACTTTGGTCTTGTTTGTTGGTTCATAGACCGAAGTAATGATTAATAGGGATAGTTGGGGGCATTCGTATTTAACTGTCAGAGGTGAAATTCTTGGATTTGTTAAAGACGAACTACTGCGAAAGCATTTGCCAAGGATGTTT
597	Eukaryota	Stramenopiles	Opalozoa	MAST-3	MAST-3D	MAST-3D_X	MAST-3D_XX	MAST-3D_XX_sp.	TAGCGTATATTAAAGTTGTTGCAGTTAAAAAGCTCGTAGTTGGATTTCTGGGCTGAGCGACCGGTCCGCCGCTGTGCGGTGTGTACTCGTGTTCGACTCGGCTCATCCTTGTGGGGAAACGCATTTCGGCATTAGGTTGTCGAGGCGGGGAACCGCATCGTTTACTGTGAAAAAATTAGAGTGTTTAAAGCAGGCAAATTGCTGTGAATACATTAGCATGGAATAATAACATAGGACTTTGGTTCTATTTTGTTGGTTGGAGGCCAAGGTAATGATTAATAGGGATAGTTGGGGGTATTCATATTTAATTGTCAGAGGTGAAATTCTTGGATTTATGAAAGATGAACTCATGCGAAAGCATTTACCAAGGATGTTT
598	Eukaryota	Rhizaria	Cercozoa	Filosa-Thecofilosea	Ebriida	Ebriidae	Ebria	Ebria_tripartita	TAGCGTATATTAAAGTTGTTGCAGTTAAAAAGCTCGTAGTTGGATTTCTGGTTTGATGCCCTGGCCCGCTGCTATTTTAGTAGTGTGTGCCGGTTGTGCGTCTGCTATCCTTCTAGGGAACGTTCCTTCTCTTCACTGAGCCGGGTTCGTGATCTAGATCGTTTACTTTGAAAAAATTAGAGTGTTTAAAGCAGGCTTTTGCTATGAATACATTAGCATGGAATAATAATCTAGGACTTCGGTGCTATTTTGTTGGTTTCTGGAACTGAAGTAATGATTGATAGGGATAGTTGGGGGTGCTAGTATTGAGCGGCCAGAGGTGAAATTCTTGGATTCGCTCAAGACTAACTTATGCGAAAGCATTCACCAAGGATGTCTTCT
599	Eukaryota	Stramenopiles	Opalozoa	MAST-3	MAST-3L	MAST-3L_X	MAST-3L_XX	MAST-3L_XX_sp.	TAGCGTATATTAAAGTTGTTGCAGTTAAAAAGCTCGTAGTTGGATTTCTGGACTGGTCGGCCGGTCCGCGACATGTTCGTGTGTACCTGGTGTGATTAGTCCATCCTTGATGGGAACTATGGTCACCGTTAATTCGGTGCTGTAGGGAACATCATCGTTTACTGTGAGAAAAATAGAGTGTTTAAAGCAGGCGTTTGCTCTGAATACGTTAGCATGGAATAATAAGATAGGACTTTGGTGCTATTTTGTTGGTTGCAGCCCAAGGTAATGATTAATAGGGACAGTTGGGGGTATTCATATTTAATTGTCAGAGGTGAAATTCTTGGATTTATGAAAGATGAACTTATGCGAAAGCATTTACCAAGGATGTTT
600	Eukaryota	Alveolata	Dinoflagellata	Syndiniales	Dino-Group-I	Dino-Group-I-Clade-4	Dino-Group-I-Clade-4_X	Dino-Group-I-Clade-4_X_sp.	TAGCGTATATTAAAATTGTTGCGGTTAAAACGCTCGTAGTTGGATATCTGCTAAGGGGTTCCGGTCCTTCCCAGTGAAGAATACGCGGAACTCTTCTTGGCATTTATTCAGGGAAGGTGTTTGCACTTTGTTGTGTGTCACATGATCTGAATTTTTACTTTGAGGAAATGAGAGTGTTTCAAGCAGGCTTTCGCCGTGAATATGATAGCATGGAATAATAGCACAGGACCCCTTTCCAATGCTGTTGGTTGTTGGAACGAGGTAATCAGAATAAGGATAGTTGGGGGTATTCGTATTTAACTGTCAGAGGTGAAATTCTTGGATTTTTTAAAGACGAACTATTGCGAAGGCATCTGCCCAGGATGTTT
601	Eukaryota	Alveolata	Dinoflagellata	Dinophyceae	Peridiniales	Thoracosphaeraceae	Scrippsiella	Scrippsiella_acuminata	TAGCGTATATTAAAGTTGTTGCGGTTAAAAAGCTCGTAGTTGGATTTCTGCTGAGGACGACCGGTCCGCCCTCTGGGTGAGTATCTGGTTCGGCCTGGGCATCTTCTTGGAGAACGTAGCTGCACTTGACTGTGTGGCGCGGTATCCAGGACTTTTACTTTGAGGAAATTAGAGTGTTTCAAGCAGGCACACGCCTTGAATACATTAGCATGGAATAATAAGATAGGACCTTGGTTCTATTTTGTTGGCTTCTAGAGCTGAGGTAATGATTAATAGGGATAGTTGGGGGCATTCGTATTTAACTGTCAGAGGTGAAATTCTTGGATTTGTTAAAGACGGACTACTGCGAAAGCATTTGCCAAGGATGTTT
602	Eukaryota	Alveolata	Dinoflagellata	Syndiniales	Dino-Group-II	Dino-Group-II-Clade-2	Dino-Group-II-Clade-2_X	Dino-Group-II-Clade-2_X_sp.	TAGCGTATATTAAAGTTGTTGCGGTTAAAAAGCTCGTAGTTGGATTTCTGTTGAGGGACGTCGGTCCGCACTATGTGCGTGTATCTGACTGTGCCTCGGCATCCTCTCGAATATCGGTCTGCGCTTCATTGCGTGGGTCGGACTTCGGGACTTTTACTTTGAGGAAATTAGAGTGTTCACGGCAGGCAAGCGCCCTGAATATATTAGCATGGAATAATGATATAGGATCTTGGTCCTATTTTGTTGGTTTCTAGGGCTAAGATAATGATTAATAGGGACAATTGGGGGCATTCGTATTAACGCGTCAGAGGTGGAATTCTTGGATTGCGTTACGACGAACTACTGCGAAAGCATTTGCCAAGGATGTTT
603	Eukaryota	Opisthokonta	Metazoa	Arthropoda	Crustacea	Maxillopoda	Calanus	Calanus_helgolandicus	TAGCGTATATTAAAGTTGTTGTGGTTAAAAAGCTCGTAGTTGGATCTCGGCGGACTGAGGGCGGTTTGCTTGCTAGTATTACTGTCCTATAGTCCGTAGTTTTGCCAGAGGTTTCGAGGTGCTCTTAATCGAGTGTCCCGGGATGCTGGCAGGTTTACTTTGAAAAAATTAGAGTGCTCAAAGCAGGCTATTACGCCTGAATATTCGTGCATGGAATAATAGAATAGGAAGTCGTTTCTATTTTGTTGGTTTTCGGAAATCGACTTAATGATTAATAGGGACAGTCGGGGGCATTTGTATTCAAACGACAGAGGTGAAATTCTTGGACCGTTTGAAGACAAACTACTGCGAAAGCATTTGCCAAGAATGTTT
604	Eukaryota	Archaeplastida	Chlorophyta	Mamiellophyceae	Mamiellales	Mamiellaceae	Micromonas	Micromonas_polaris	TAGCGTATATTTAAGTTGTTGCAGTTAAAAAGCTCGTAGTTGGATTTCGGTTGAGAACGGCCGGTCCGCCGTTTGGTGTGTACTGGCTGGTCTCAACTTCCTGTAGAGGACGCGCTCTGGGTTAACGCTCGGACGCGGAGTCTACGTGGTTACTTTGAAAAAATTAGAGTGTTCAAAGCGGGCTTACGCTTGAATATTTCAGCATGGAATAACACTATAGGACTCCTGTCCTATTTCGTTGGTCTCGGGACGGGAGTAATGATTAAGAGGAACAGTTGGGGGCATTCGTATTTCATTGTCAGAGGTGAAATTCTTGGATTTATGAAAGACGAACTTCTGCGAAAGCATTTGCCAAGGATGTTT
605	Eukaryota	Alveolata	Dinoflagellata	Syndiniales	Dino-Group-I	Dino-Group-I-Clade-1	Dino-Group-I-Clade-1_X	Dino-Group-I-Clade-1_X_sp.	TAGCGTATATTAAAGTTGTTGCGGTTAAAAAGCTCGTAGTTGGAGTTCTGCCAGGTGCCGTCTGTCCGCCCCAGTGGTGAGTACGTGGCGCGCATTTGGCCCTTTCAAGGGGAGCGTATCTGCACTTTATTGTGTGGTGCGGGATCCTTGACTTTTACTTTGAGGAAATAGGAGTGTTCCAAGCAGGCTCTCGTCGTGCACAGCTCAGCATGGAATAATAGCATTGGACCTCGATTCTAAGCTGTTGGTTGCCAGAAGCGAGGTAATGATGAAGAGGGATAGTTGGGGGCATTCGTATTTAACTGTCAGAGGTGAAATTCTTGGATTTGTTAAAGACGGACTACTGCGAAAGCATCTGCCATGGATGTTT
606	Eukaryota	Stramenopiles	Ochrophyta	Bacillariophyta	Bacillariophyta_X	NA	NA	NA	TAGCGTATATTAAAGTTGTTGCAGTTAAAAAGCTCGTAGTTGGATTTGTGGCGTACGTTCGGCTCCCTTCGCCATTGTGTGTCGGTTTGCCTAGCGTTGCCATCCTTGGGTGGAATCTGTGTGGCATTAGGTTGTCGTGCAGGGGATACCCATCGTTTACTGTGAGAAAATTAGAGTGTTCAAAGCAGGCTTATGCCGTTGAATATATTAGCATGGAATAATAAGATAGGACCTTGGTACTATTTTGTTGGTTTGCGCACCGAGGTAATGATTAATAGGGATGGTTGGGGTTATTCGTATTTCATTGTCAGAGGTGAAATTCTTTGATTTTTGAAAGACGAACTACTGCGAAAGCATTTAACAAGTATGTTT
607	Eukaryota	Alveolata	Dinoflagellata	Syndiniales	Dino-Group-I	Dino-Group-I-Clade-4	Dino-Group-I-Clade-4_X	Dino-Group-I-Clade-4_X_sp.	TAGCGTATATTAAAATTGTTGCGGTTAAAACGCTCGTAGTTGGATATCTGCTAAGGGGTTCCGGTCCTTCCAAGTGGAGAATACGCGGAACTCTTCTTGGCATTTGTTCAGGGAAGATGTTTGCACTTCATTGTGTGTCATTTGATCTGAATTTTTACTTTGAGGAAATGAGAGTGTTTCAAGCAGGCTTTCGCCGTGAATATGATAGCATGGAATAATAGCAAGGACCGTGTGTCAGAGCTGTTGGTTTTTGGCACGTGGTAAGTTTTAATAAGGATAGTTGGGGGTATTCGTATTTAACTGTCAGAGGTGAAATTCTTGGATTTTTTAAAGACGAACTATTGCGAAGGCATTTACCCAGGATGTTT
608	Eukaryota	Opisthokonta	Metazoa	Arthropoda	Crustacea	Malacostraca	Euphausia	NA	TAGTGTATATTGAAGTTGTTGCGGTTAAAAAGCTTGTAGTTGGATCTCAGTTCCGGACTGACGGTAAGAGCGGCCGGCATGTTTACTTTGAAAACATTAGGGTGCTCAGAGCAGGCCATGGCGCCTGAATACTTGTTCATGGAATAATGGAATAGGACCTTAGTTCTATTTTGTTGGTTTTAAGTGTCCAAGGTAATGATTAATAGGAACAGATGGGGGCATTCGTATTGCGACGTTAGAGGTGAAATTCTTGGATGGTCGCATGACAAACTACTGCGAAAGCATTTGCCAAGAATGTTT
609	Eukaryota	Stramenopiles	Ochrophyta	Bacillariophyta	Bacillariophyta_X	Polar-centric-Mediophyceae	Thalassiosira	Thalassiosira_sp.	TAGCGTATATTAAAGTTGTTGCAGTTAAAAAGCTCGTAGTTGGATTTCTGGCAGGAGTGACCGGTCACACACTCTGTGTGTGAACTCGCGTTGTCTCTGGCCATCCTTGGGGAGATCCTGTTTGGCATTAAGTTGTCGGGCAGGGGATACCCATCGTTTACTGTGAAAAAATTAGAGTGTTTAAAGCAGGCTTATGCCGTTGAATATATTAGCATGGAATAATAAGATAGGACTTCGGAACTATTTTGTTGGTTTGCGTTACGAAGTAATGATTAATAGGGACAGTTGGGGGTATTCGTATTTCGTTGTCAGAGGTGAAATTCTTGGATTTCCGAAAGACGAACTACTGCGAAAGCATTTACCAAGGATGTTT
610	Eukaryota	Archaeplastida	Chlorophyta	Mamiellophyceae	Mamiellales	Mamiellaceae	Mantoniella	Mantoniella_squamata	TAGCGTATATTTAAGTTGTTGCAGTTAAAAAGCTCGTAGTTGGATTTCGGTTGAGAGCGGCCGGTCCGCCGTTTGGTGTGCACTGGCTGGTCTCAACTTCCTGCGGAGGACGCGCTCTGGGCTTAACGGTCTGGACGTGGAGTCCGCGTGGTTACTTTGAAAAAATTAGAGTGTTCAAAGCGGGCTTACGCTTGAATATTTCAGCATGGAATAACACTATAGGACTCCTGTCCTATTTCGTTGGTCTCGGGACGGGAGTAATGATTAAGAGGAACAGTTGGGGGCATTCGTATTTCATTGTCAGAGGTGAAATTCTTGGATTTATGAAAGACGAACTTCTGCGAAAGCATTTGCCAAGGATGTTT
611	Eukaryota	Hacrobia	Katablepharidophyta	Katablepharidaceae	Katablepharidales	Katablepharidales_X	Katablepharidales_XX	Katablepharidales_XX_sp.	TAGCGTATATTAATGTTGTTGCAGTTAAAAAGCTCGTAGTTGGATTTTGGTGTTTGACAAATGGTCTGCCTTCGGGTTTGCACTGTTTGTTGGCACTTCTTTTCTGGGGAACTCACTGCTCTTAATTGAGGGGTGCTGTAACGCAGATCGTTTACTTTGAAAAAATTACAGTGTTCAAAGCAGGCCAACGCATTGAATACATTAGCATGGAATAATGGAATAGGACTTTGGTATTATTTTGTTGGTTTCTAAGGCCGAGGTAATGATTAATAGGGATAGTTGGGGGCGTTTATATTCCGTTGTCAGAGGTGAAATTCTTGGATTTACGGAAGATAAACTACTGCGAAAGCATTCGCCAAGGATGTTT
612	Eukaryota	Alveolata	Dinoflagellata	Dinophyceae	Dinophyceae_X	Dinophyceae_XX	Abedinium	Abedinium_dasypus	TAGCGTATATTAAAGTTGTTGTGGTTAAAAAGCTCGTAGTTGAATTTCTGCATTGGGGCACCGGTCCGCCCTTGGGGTGAGAATCTGACTGTCCTGTGCATCTTCTTGGAGAACGCTATTGCATTTAACTATGTGATTGCGGAAACCAGGACATTTACTTTGAGGAAATTAGAGTGTTTCAAGCAGGCTCATGCTTGAATACATTAGCATGGAATAATAAGATAGGACCTTGGTTCTATGTCTTGGTTCGTAGAGCTAAGGTAATGATTAATAGGGATAGTTGGGGGCATTCGTATTTAACTGTCAGAGGTGAAATTCTTGGATTTGTTAAAGACGGACTAATGCGAAAGCATTTGCCAAGGATGTTT
613	Eukaryota	Alveolata	Dinoflagellata	Syndiniales	Dino-Group-II	Dino-Group-II-Clade-1	Dino-Group-II-Clade-1_X	Dino-Group-II-Clade-1_X_sp.	TAGCGTATATTAAAGTTGTTGCGGTAAAAAAGCTCGTAGTTGGATTTCTGTTGAGGACGACCGGTCCGTACCATGTACGCGCATCTGGTTCGGCCTCGGCATCCTCTCGATAGACGTTTCTGCGCTTGATTGCGTGGAGCGGATTTCGGGACTTTTACTTTGAGGAAATTAGAGTGTTCATGGCAGGCTATCGCCAGAATACATTAGCATGGAATAATACTATAGGATCTCGGTTCTATTTTGTTGGTTTCTAGACCCGGGGTAATGATTAATAGGGACAATTGGGGGCATTTGTATCAACACGTCAGAGGTGGAATTCTTGGATTGTGTTGCGACAAACTACTGCGAAAGCATTTGCCAAGGATGTTT
614	Eukaryota	Opisthokonta	Metazoa	Arthropoda	Crustacea	Malacostraca	Euphausia	NA	TAGCGTATATTAAAGTTGTTGCGGTTAAAAAGCTCGTAGTTGGATCTCAGTTCCGGACCGACGGTACGCCGCCCGGCGTCTACTGTCGGCTTCCGAACGCTAAAGCCCGTTGACTCGGTTGGGGTGCTCTTCATCAAGTGTCCCGGGCGGCCAGCATGTTTACTTTGAAAAAATGAGGGTGCTCAGAGCAGGCCAAGGCACCTGAATATTTGTGCATGGAATATTGGAATAGGACCTTGGTTCTATTTTGTTTGGTTTTAATTGCCCGAGGTAATGATTAATAGGAACAGACGGGGGCATTCGTATTGCAACATTAGAGGTGAAATTCTTTGATCGGCACAAGACAAACTACTATTAAAGCATTTGCCAAGAACATTT
615	Eukaryota	Opisthokonta	Metazoa	Arthropoda	Crustacea	Malacostraca	NA	NA	TATCATATATTGAAGTTGTTGCGGTTAAAATGCTCGTAGTTGGATCTCAGTTCCGAACCGACGGTACACCGCCTGGCGTCTACTGTCATCCAGTGTCCCGGGCGGCCAGTATGTTTACTTTGAAAAATTGAGGGTGCTCAGAGTAGACCAAGGCGCCTGAATACTTGTGCATGGAATAATGGAATAGGACCTCGGTTATATTTTGTTGGTTTTAAAAGACTGAGGTAATGATTAATAGGAACAGACGGGGGCTTTCGTATTGCGATATTAGAGCTGAAATTCTTGGATTGTCGCAATACGAACTACTCCGAATGCATTTGCCAAGAGTAATT
616	Eukaryota	Opisthokonta	Metazoa	Arthropoda	Crustacea	Malacostraca	Euphausia	Euphausia_superba	TAGCGTATATTAAAGTTGTTGCGGTTAAAAAGTTCGTAGTTGGATCTCAGTTCCGGACCGACGGTACGCCGCCCGGCGTCTACTGTCGGCTTCCGAATGAATCGAGTGTCCCGGGCGGCCGGCATGTTTACTTTGAAAAAATTAGGGTGCTCAGAGCAGGCCAAGGCGCCTGAATACTTATGCATGGAATAATGAAAAAGGACCTCGGTTCTATTTTGTTGGTTTTAAGAGCCCGAGGTAATGATTAATAGGAACAGACGGGGGCATTCGTATTGCGATGTTAGAGGTGAAATTCTTGGATCGTCACAAGACGAACTACTGCGAAAGCATTTGCCAAGAATGTTT
617	Eukaryota	Alveolata	Dinoflagellata	Syndiniales	Dino-Group-I	Dino-Group-I-Clade-1	Dino-Group-I-Clade-1_X	Dino-Group-I-Clade-1_X_sp.	TAGCGTATATTAAAGTTGTTGCGGTTAAAAAGCTCGTAGTTGGAGTTCTGCCAGGTGCCACCTGTCCGCCCCAGTGGTGAGTACGTGGTGCGTATTTGGCCCTTTCAAGGGGAGCGTATTTGCACTTAATTGTGTGGTGCGGGATCCTTGACTTTTACTTTGAGGAAATAAGAGTGTTCCAAGCAGGCTCTCGTCGTGCATAGCTCAGCATGGAATAATAGCATTGGACCTCGATTCTAAGCTGTTGGTTGCCAGAAGCGAGGTAATGATGAAGAGGGATAGTTGGGGGCATTCGTATTTAACTGTCAGAGGTGAAATTCTTGGATTTGTTAAAGACGGACTACTGCGAAAGCATCTGCCATGGATGTTT
618	Eukaryota	Stramenopiles	Ochrophyta	Bacillariophyta	Bacillariophyta_X	Polar-centric-Mediophyceae	NA	NA	TAGCGTATATTAAAGTTGTTGCAGTTAAAAAGCTCGTAGTTGGATTTCTGGCAGGAGCGACCGGTCACACACTCTGTGCGTGAACTTGTGTTGTCTCTGGCCATCCTTGGGGAGATCCTGTTTGGCATTAAGTTGTCGGGCAGGGGATACCCATCGTTTACTGTGAAAAAATTAGAGTGTTTAAAGCAGGCTTATGCCGTTGAATATATTAGCATGGAATAATAAGATAGGACTTCGGAACTATTTTGTTGGTTTGCGTTACGAAGTAATGATTAATAGGGACAGTTGGGGGTATTCGTATTGCATTGTCAGAGGTGAAATTCTTGGATTTCTGCAAGACGAACTACTGCGAAAGCATTTACCAAGGATGTTT
619	Eukaryota	Alveolata	Dinoflagellata	Dinophyceae	NA	NA	NA	NA	TAGCGTATATTAAAGTTGTTGCGGTTAAAAAGCTCGTAGTTGGATTTCTGCTGAGGACGACCGGTCCGCCCTCCGGGTGAGCATCTGGTTCGGCCTTGGCATCTTCTTGGTGAACGTAGCTGCACTTGACTGTGTGGTGCGGTACCCAGGACTTTTACTTTGAGGAAATTAGAGTGTTTCAAGCAGGCATATGCCTTGAATACATTAGCATGGAATAATAAGATAGGACCTCGGTTCTATTTTGTTGGTTTCTAGAGCTGAGGTAATGATTAATAGGGATAGTTGGGGGCATTCGTATTTAACTGTCAGAGGTGAAATTCTTGGATTTGTTAAAGACGGACTACTGCGAAAGCATTTGCCAAGGATGTTT
620	Eukaryota	Alveolata	Dinoflagellata	Dinophyceae	Gymnodiniales	Gymnodiniaceae	Gymnodinium	Gymnodinium_sp.	TAGCGTATATTAAAGTTGTTGCGGTTAAAAAGCTCGTAGTTGGATTTCTGCTGAGGACGACCGGTCCGCCCTCTGGGTGAGCATCTGGCTCGGCCTTGGCATCTTCTTGGAGAACGTTACTGCACTTGACTGTGTGGTGCGGTATCCAGGACTTTTACTTTGAGGAAATTAGAGTGTTTCAAGCAGGCGCACGCCTTGAATACATTAGCATTGAATAATAAGATAGGACCTTGGTTCTATTTTGTTGGTTTCTAGAGCTGAGGTAATGATTAATAGGGATAGTTGGGGGCATTCGTATTTAACTGTCAGAGGTGAAATTCTTGGATTTGTTAAAGACGGACTACTGCGAAAGCATTTGCCAAGGATGTTT
621	Eukaryota	Opisthokonta	Metazoa	Arthropoda	Crustacea	Maxillopoda	Calanus	Calanus_helgolandicus	TAGCGTATATTAAAGTTGTTGTGGTTAAAAAGCTCGTAGTTGGATCTCGGCGGACTGAGTGCGGTTTGCTTGCTAGTATTACTGCCCTATAGTCCGTAGTTTTGCCAGAGGTTTCGAGGTGCTCTTAATCGAGTGTCCCGGGATGCTGGCAGGTTTACTTTGAAAAAATTAGAGTGCTCAAAGCAGGCTATTACGCCTGAATATTCGTGCATGGAATAATAGAATAGGAAGTCGTTTCTATTTTGTTGGTTTTCGGAAATCGACTTAATGATTAATAGGGACAGTCGGGGGCATTTGTATTCAAACGACAGAGGTGAAATTCTTGGACCGTTTGAAGACAAACTACTGCGAAAGCATTTGCCAAGAATGTTT
622	Eukaryota	Alveolata	Dinoflagellata	Syndiniales	Dino-Group-II	Dino-Group-II-Clade-7	Dino-Group-II-Clade-7_X	Dino-Group-II-Clade-7_X_sp.	TAGCGTATATTAAAGTTGTTGCGGTTAAAAAGCTCGTAGTTGGATTTCTGTTGAGGATGACCGGTCCGCTCTTTGAGCGCGTATCTGGTTCAGCCTTGGCATCCTCTTGGGGAACGCTACTGTGCTTGATTGCATGGGGCGGTATTCAAGACTTTTACTTTGAGGAAATTAGAGTGTTCACTGCAAGCGTTAGCAATTGAATACATTAGCATGGAATAATAATATAGGATCTTGGTACTATTTTGTTGGTTTCTAGAACTAAGGTAATGATTAATAGGGACAATTGGGGGCATTCGTATTAACGCGTCAGAGGTGGAATTCTTAGATTGCGTTACGACGAACTACTGCGAAAGCATTTGCCAAGGATGTTT
623	Eukaryota	Opisthokonta	Metazoa	Arthropoda	Crustacea	Malacostraca	Euphausia	Euphausia_superba	TAGCGTATATTAAAGTTGTTGCGGTTAAAAAGCTCGTAGTTGGATCTCAGTTCCGGACCGACGGTACGCCGCCCGGCGTCTACTTCATCGAGTGTCCCGGGCGGCCGGCATGTTTACTTTGAAAACATTAGGGTGCTCAGAGCAGGCCAAGGCGCCTGAATACTTGTGAATGGAATAATGGAATAGGACCTCGGTTCTATTTTGTTGGTTTTAAGAGCCCGAGGTAATGATTAATAGGAACAGACGGGGGCATTCGTATTGCGACGTTAGAGGTGAAATTCTTGGATCGTCGCAAGACGAACTACTGTGAAAGCATTTGCCAAGAATGTTT
624	Eukaryota	Opisthokonta	Metazoa	Urochordata	Urochordata_X	Ascidiacea	Chelyosoma	Chelyosoma_siboja	AAGTGTATATTTAAGTTGTTGCGGTTAAAAAGCTCGTAGTTGGATTTGGGGCGCAGTCGTTCGGTCCGCCGCAAGGCGAGCACTGGGCGTTCTGGCCTGACCTCCGGTTCTCTGCCGGTGCTCTTAACTGAGTGTCGGTGGCGTCCGGGACGTTTACTTTGAAAAAATTAGAGTGTTCAAAGCAGGCTGGTAGCCTGAATAATGGTGCATGGAATAATGGAATAGGACCTCGGTTCTATTTTGTTGGTTTTCGGAGCGCGAGGTAATGATTAAGAGGGACGGACGGGGGCATTCGTACTGTGCCGTTAGAGGTGAAATTCTTGGATCGGCGCAAGACGAACGACTGCGAAAGCATTTGCCAAGAATGTTTTCT
625	Eukaryota	Opisthokonta	Metazoa	Arthropoda	Crustacea	Malacostraca	Euphausia	Euphausia_superba	TAGCGTATATTAAAGTTGTTGCGGTTAAAAAGCTCGTAGTTGGATCTCAGTTCCGGACCGACGGTACGCCGCCCGGCGTCTACTGTCGGCTTCCGAACGCTAAAGCCCGTCGGCTCGGTGGGGGTGCTCTTCATTGAGTGTCCCGGTCAGCCGGCATGTTTACTTTGAAAAAAGTAGGGTGCTCAGAGCAGGCCAAGGCGACTGAATACTTGTGCATGGAATAATGGAATAGGACCTCGGTTCTATTTTGTTGGTTTTAAGAGCCGGAGGTAATGATTAATAGCAACAGACGGGGGCATTCGTATTGCGACTTTAGTGGTGAAATTCTTGGATCGTCACAAGACGAACTACTGCGAAAGCATTTGCCAAGAATGTTT
626	Eukaryota	Alveolata	Dinoflagellata	Dinophyceae	Gymnodiniales	Chytriodiniaceae	Chytriodinium	Chytriodinium_roseum	TAGCGTATATTAAAGTTGTTGCGGTTAAAAAAGCTCGTAGTTGGATTTCTGTTGAGGACGACTGGTCCGCCCTCTGGGTGAGTATCTGGCTCGGCCTTGGCATCTTCTTGGAGAACGTTGCTGCACTTGATTGTGTGGTGCGGTATCCAGGACTTTTACTTTGAGGAAATTAGAGTGTTTCAAGCAGGCGCACGCCTTGAATACATTAGCATGGAATAATAAGATAGGACCTTGGTTCTATTTTGTTGGTTTCTAGAGCTGAGGTAATGATTAATAGGGATAGTTGGGGGCATTCGTATTTAACTGTCAGAGGTGAAATTCTTGGATTTGTTAAAGACGGACTACTGCGAAAGCATTTGCCAAGGATGTTT
627	Eukaryota	Stramenopiles	Ochrophyta	Pelagophyceae	Pelagophyceae_X	Pelagophyceae_XX	Pelagophyceae_XXX	Pelagophyceae_XXX_sp.	TAGCGTATATTAATGTTGTTGCAGTTAAAAAGCTCGTAGTTGGATTCCTGGCACGGGGTAGCCGGTCCGCCTTGCAAAAGGTGCGCACTGTGCGGCCTCGGCCATCCTTGGGAAGAGCGGTCCTGGCATTAAGTTGTCGGGGTCGGGATTCCCGACGTTTACTGTGAAAAAATCAGAGTGTTCAACGCAGGCTTACGCCTTGAATACATTAGCATGGAATAATGAGATAGGACCTTGGCGGTCTATTTTGTTGGTTTGCACGCCGAGGTAATGATTAAAAGGGACGGTTGGGGTTCTTCGTATTCAATTGTCAGAGGTGAAATTCTTGGATTTATGGAAGACGAACTGCTGCGAAAGCGTCGAACAAGGACGTTC
628	Eukaryota	Alveolata	Dinoflagellata	Dinophyceae	Gymnodiniales	Gymnodiniaceae	Margalefidinium	Margalefidinium_fulvescens	TAGCGTATATTAAAGTTGTTGCGGTTAAAAAGCTCGTAGTTGGATTTCCGTTCGAGCTCGCACCTCCCCTTGGGGGTAGGTGTCGAGCTCGAGCCTTTCTGGGTGTATACGTGCGTACTTCACTGTATGACGTATTCGGCCCGGACTTTTACTTTGAGGAAATTAGAATGTTTCAGGCAGGCAAACGCCTTGAATACATTAGCATGGAATAATAAGATAGGACTTTGGTCTTGTTTGTTGGTTCATAGACCGAAGTAATGATTAATAGGGATAGTTGGGGGCATTCGTATTTAACTGTCAGAGGTGAAATTCTTGGATTTGTTAAAGACGAACTACTGCGAAAGCATTTGCCAAGGATGTTT
629	Eukaryota	Alveolata	Dinoflagellata	Dinophyceae	Gymnodiniales	Gymnodiniaceae	Margalefidinium	Margalefidinium_fulvescens	TAGCGTATATTAAAGTTGTTGCGGTTAAAAAGCTCGTAGTTGGATTTCCGTTCGAGCTCGCACCTCCCCTTGGGGGTAGGTGTCGAGCTCGAGCCTTTCTGGGTGTATACGTGCGTACTTCACTGTATGACGTATTCGGCCCGGACTTTTACTTTGAGGAAATTAGTGTGTTTCAGGCAGGCAAACGCCTTGAATACATTAGCATGGAATAATAAGATAGGACTTTGGTCTTGTTTGTTGGTTCATAGACCGAAGTAATGATTAATAGGGATAGTTGGGGGCATTCGTATTTAACTGTCAGAAGTGAAATTCTTGGATTTGTTAAAGACGAACTACTGCGAAAGCATTTGCCAAGGATGTTT
630	Eukaryota	Alveolata	Dinoflagellata	Syndiniales	Dino-Group-II	Dino-Group-II-Clade-7	Dino-Group-II-Clade-7_X	Dino-Group-II-Clade-7_X_sp.	TAGCGTATATTAAAGTTGTTGCGGTTAAAAAGCTCGTAGTTGGATTTCTGTCGAAGGCGGCCGGTCCGCACTATGTGCGTGTATCTGGTTCGGTTTTGGCATCCTCTTGGGGAACGTTTCTGTGCTTGATTGCATGGGGCGGGATTCAAGACTTTTACTTTGAGGAAATTAGAGTGTTCACGGCAAGCTATCGCTTTGAATACATTAGCATGGAATAATAATATAGGGCGTAAGTTCTATTTTGTTGGTTTCTAGGACATACGCAATGATTAATAGGGACAATTGGGGGCATTCGTATTAACGCGTCAGAGGTGGAATTCTTAGATTGCGTTACGACGAACTACTGCGAAAGCATTTGCCAAGGATGTTT
631	Eukaryota	Opisthokonta	Metazoa	Arthropoda	Crustacea	Malacostraca	Euphausia	Euphausia_superba	TAGCGTATATTAAAGTTGTTGCGGTTAAAAAGCTCGTAGTTGGATCTCAGTTCCGGACCGACGGTACGCCGCCCGGCGTCTACTGTCGGCTTCCGAACGCTAAAGCCCGTTGGCTCGGTTGGGGTGCTCTTCATCGAGTGTTCCGGGTGGCCGGCATGTTTACTTTGAAATAAGGAGGGTGCTCAGAGCAAGCCAAGGCGCCTGAATACTTGTGCATGGAATAATGGAATAGGACCTCGGTTCTATTTTGTTGGTTTTAAGAACCCGAGGTAATGATTAATAGGAACAGACAGGGGGCATTTTTATTGCGACGTTAGAGGTGAAATTCTTGGATCGTCGCAAAATTAACTAATGCGAAAGCATTTGCCAAGAATGTTT
632	Eukaryota	Alveolata	Dinoflagellata	Dinophyceae	Prorocentrales	Prorocentraceae	Prorocentrum	Prorocentrum_sp.	TAGCGTATATTAAAGTTGTTGCGGTTAAAAAGCTCGTAGTTGGATTTCTGCCGAGGACGACCGGTCCGCCCTCTGGGTGAGCATCTGGATCGGCCTGGGCATCCTCTTGGGGAACGTAGCTGCACTTGACTGTGTGGTGCGGTATCCAGGACTTTTACTTTGAGGAAATTAGAGTGTTTCAAGCAGGCTCACGCCTTGAATACATTAGCATGGAATAATAAGATAGGACCTTGGTTCTATTTTGTTGGTTTCTAGAGCTGAGGTAATGATTAATAGGGATAGTTGGGGGCATTCGTATTTAACTGTCAGAGGTGAAATTCTTGGATTTGTTAAAGACGGACTACTGCGAAAGCATTTGCCAAGGATGTTT
633	Eukaryota	Alveolata	Dinoflagellata	Syndiniales	Dino-Group-II	Dino-Group-II-Clade-1	Dino-Group-II-Clade-1_X	Dino-Group-II-Clade-1_X_sp.	TAGCGTATATTAAAGTTGTTGCGGTAAAAAAGCTCGTAGTTGGATTTCTGTTGAGGGCGACCGGTCCGTACCATGTACGCGCATCTGGCTCGGCCTCGGCATCCTCTCGACTGACGTTTCTGCGCTTGATTGCGTGGTGCGGATCTCGGGACTTTTACTTTGAGGAAATTAGAGTGTTCACGGCAGGCTTTCGCCCGAATACATTAGCATGGAATAATACTATAGGATTTCGGTTCTATTTTGTTGGTTTCTAGAATTGAGATAATGATTAATAGGGACAATTGGGGGCACTCGTATCAACACGTCAGAGGTGGAATTCTTGGATTGTGTTGCGACGAACTACTGCGAAAGCATTTGCCAAGGATGTTT
634	Eukaryota	Stramenopiles	Sagenista	MAST-8	MAST-8A	MAST-8A_X	MAST-8A_XX	MAST-8A_XX_sp.	TAGCGTATATTAAAGTTGTTGCAGTTAAAAAGCTCGTAGTTGGATTTCTGTTCGGAGCGACCGGTCGGCGTCCTTTGTGGCGTGTGCACTGTCGTCGGCTCCGTCCATCCTAGCGGGAAGGCGCGTGGGCATTCATTTGTTCGCGCGTGGCCCCGCTACGTTTACTGTGAAAAAATTAGAGTGTTTAAAGCAGGCGTTCGCTGTGAATACATTAGCATGGAATAATGAGATAGGACTTTGGTACTATTTTGTTGGTTTGCGCACCAAGGTAATGATTAATAGGGATAGTTGGGGGTATTCATATTCAATTGTCAGAGGTGAAATTCTTGGATTTATGGAAGATGAACTTATGCGAAAGCATTTACCAAGGATGTTT
635	Eukaryota	Alveolata	Dinoflagellata	Dinophyceae	NA	NA	NA	NA	TAGCGTATATTAAAGTTGTTGCGGTTAAAAAGCTCGTAGTTGGATTTCTGCTGAGGACGACCGGTCCGCCCTTCGGGTGAGTATCTGGTTTGGCCTTGGCATCTTCTTGGTGAACGTATCTGCACTTGACTGTGTGGTGCGGTACCCAGGACTTTTACTTTGAGGAAATTAGAGTGTTTCAAGCAGGCATACGCCTTGAATACATTAGCATGGAATAATAAGATAGGACCTCGGTTCTATTTTGTTGGTTTCTAGAGCTGAGGTAATGATTAATAGGGATAGTTGGGGGCATTCGTATTTAACTGTCAGAGGTGAAATTCTTGGATTTGTTAAAGACGGACTACTGCGAAAGCATTTGCCAAGGATGTTT
636	Eukaryota	Opisthokonta	Metazoa	Arthropoda	Crustacea	Malacostraca	Euphausia	NA	TAGCGTATATTAAAGTTGTTGCGGTTAAAAAGCTCGTAGTTGGATCTCAGTCGGCTTCCGAACGCTAAAGCCCGTCGGCTCGGTCGGGGTGCTCTTCATCGAGTGTCCCGGGCGGCCGGCATGTTTACTTTGAAAAAATTAGGGTGCTCAGAGCAGGCCAAGGCGCCTGAATACTTGTGCATGGAATAATGGAATAGGACCTCGGTTCTATTTTGTTGGTTTTAAGAGCCCGAGGTAATGATTAATAGGAACAGACGGGGGCATTCGTATTGCGACGTTAGAGGTGAAATTCTTGGATCGTCGCAAGACGAACTACTGCGAAAGCATTTGCCAAGAATGTTT
637	Eukaryota	Archaeplastida	Streptophyta	Embryophyceae	Embryophyceae_X	Embryophyceae_XX	Pinus	Pinus_taeda	TAGCGTATATTTAAGTTGTTGCAGTTAAAAAGCTCGTAGTTGGATCTTGGGTCGTAAGGGCCGGTCCGCCTACTCGGTGTGCACCTGCCCTTCCGTCCCTTTTGTCGGCAGCGTGCTCCTGGCCTTAATTGGCTGGGTCGCGGTTCCGGCGCTGTTACTTTGAAAAAATTAGAGTGCTCAAAGCAAGCTTATGCTCTGAATACATTAGCATGGAATAACGTGATAGGAGTCTGGTCCTATTGTGTTGGCCTTCGGGACCGGAGTAATGATTAATAGGGACTGTCGGGGGCATTCGTATTTCATTGTCAGAGGTGAAATTCTTGGATTTATGAAAGACGGACCACTGCGAAAGCATTTGCCAAGGATGTTT
638	Eukaryota	Alveolata	Dinoflagellata	Dinophyceae	Peridiniales	NA	NA	NA	TAGCGTATATTAAAGTTGTTGCGGTTAAAAAGCTCGTAGTTGGATTTCTGCCGAGGACGACCGGTCCGCCCTCTGGGTGAGTATCTGGCTCGGCCTGGGCATCTTCTTGGAGAACGTAGCTGCACTTGACTGTGTGGTGCGGTATCCAGGACTTTTACTTTGAGGAAATTAGAGTGTTTCAAGCAGGCACACGCCTTGAATACATTAGCATGGAATAATAAGATAGGACCTGGGTTCTATTTTGTTGGTTTCTAGAGCTGAGGTAATGATTAATAGGGATAGTTGGGGGCATTCGTATTTAACTGTCAGAGGTGAAATTCTTGGATTTGTTAAAGACGGACTACTGCGAAAGCATTTGCCAAGGATGTTT
639	Eukaryota	Rhizaria	Radiolaria	RAD-C	RAD-C_X	RAD-C_XX	RAD-C_XXX	RAD-C_XXX_sp.	TAGCGTATACTAAAGTTGTTGCAGTTAAAAAGCTCGTAGTTGGATTTCTGTGCGCCGGTTGTTGGGCCTGCTCTATGAGGAGGCTCATTCACCGTCGTACATCCTGTTGGCAGACCCGCGCAGGGCATTTAGTTGTCGGCGTGGGGAGACCACTCGTTTACTTTGAGAAAATTAAAGTGTTCAAAGCAGGCAATCGCTTGAATACATTAGCATGGAATAATAGTATAGGACTTTGATCTTATTTGTTGGTTTTAAAGATCAAAGTAATGATTGATAGGGACAGTTGGGGGCATCAGTATTCTGAAGCGAGAGGTGAAATTCTTGGACCTTCGGAAGACTAACAACTGCGAAAGCATTTGCCAAGGATGTTCTCT
640	Eukaryota	Opisthokonta	Metazoa	Arthropoda	Crustacea	Maxillopoda	Oithona	Oithona_similis	TAGCGTATATTAAAGTTGTTGCGGTTAAAAAGCTCGTAGTTGGATCTCGGCGGGCAGGGGGTGGTTCGCTCTTCAGCGCTACTGCCCCGCTTTGCCCGTGTGATTGGCGGAGGTTTCGGGGTGCTCTTCGTTGAGTGACTCGGAGCGCCGTCAGGTTTACTTTGAAAAAATTAGAGTGCTCAAAGCAGGCTTTTCACGCTTGAATATTCGTGCATGGAATAATGGAATAGGAACTCGTTTCTATTTTGTTGGTTTTCTGAAATCGAGTTAATGATTAACAGGGACAATTGGGGGCATTAGTATTCAGACGACAGAGGTGAAATTCTTGGACCGTCTGAAGACTGACTACTGCGAAAGCATTTGCCAAGAGTGTTT
641	Eukaryota	Opisthokonta	Metazoa	Arthropoda	Crustacea	Malacostraca	Euphausia	Euphausia_superba	TAGCGTATATTAAAGTTGTTGCGGTTAAAAAGCTCGTAGTTGGATCTCAGTTCTGGACCGACGGTACGCCGCCCGGCGTCTACTGTCGGCTTCCGAATGCTAAAGCATGTCGGCTCGGTCGGGGTGCTCTTCATCGAGTGTCCCGGGCGGCCGGCATGTTTACTTTGAAAAAATTAGGGTGCTCAGAGCAGGCCAAGGTGCCTGAATACTTGTGCATGGAATAATGGAATAGGACCTCGATTCTATTTTGTTGGTTTTAAGAGCCCGAGGCAATGATTAATAGGAACAGACGGGGGCATTCGTATTGCGACGTTAGAGGTGAAATTCTTGGATCGTCGCAAGACGAACTACTGTGAAAGCATTTGCCAAGAATGTTT
642	Eukaryota	Alveolata	Dinoflagellata	Syndiniales	Dino-Group-I	Dino-Group-I-Clade-1	Dino-Group-I-Clade-1_X	Dino-Group-I-Clade-1_X_sp.	TAGCGTATATTAAAGTTGTTGCGGTTAAAAAGCTCGTAGTTGGAGTTCTGCCAGGTGACGCCCGTCCGCCCAAGTGGTGTGTACAGGGCGTGCATCTGGCCCTTTCAAGGGGAACGTGTCTGCACTTCATTGTGTGGTGCGAGATCCTTGACTTTTACTTTGAGGAAATAAGAGTGTTCCAAGCAGGCTCTCGTCGTGCATAGCTCAGCATGGAATAATAGCATTGGACTTCGTTTCTACGCTGTTGGTTGCAAGAAGCGAGGTAATGATGAAGAGGGATAGTTGGGGGCATTCGTATTTAACTGTCAGAGGTGAAATTCTTGGATTTGTTAAAGACGGACTACTGCGAAAGCATCTGCCATGGATGTTT
643	Eukaryota	Opisthokonta	Metazoa	Arthropoda	Crustacea	Maxillopoda	Oithona	Oithona_similis	TAGCGTATATTAAAGTTGTTGCGGTTAAAAAGCTCGTAGTTGGATCTCGGCGGGCAGGGGGTGGTTCGCTCTTCAGCGCTACTGCCCCGCTTTGCCCGTGTGATTGGCGGAGGTTTCGGGGTGCTCTTAGTTGAGTGACTCGGAGCGCCGTCAGGTTTACTTTGAAAAAATTAGAGTGCTCAAAGCAGGCTTTTCACGCTTGAATATTCGTGCATGGAATAATGGAATAGGAACTCGTTTCTATTTTGTTGGTTTTCGGAAATCGAGTTAATGATTAACAGGGACAATTGGGGGCATTAGTATTCAGACGACAGAGGTGAAATTCTTGGACCGTCTGAAGACTGACTACTGCGAAAGCATTTGCCAAGAGTGTTT
644	Eukaryota	Opisthokonta	Metazoa	Arthropoda	Crustacea	Malacostraca	Euphausia	Euphausia_superba	TAACGTATATTAAAGTTGTTGCGGTTAAAAAGCTCGTAGTTGGATCTCAGTTCCGGACCGACGGTAGGCCGCCCGGCGTGTCTTGGGCTGCCGGCATGTTTACTTTGAAAAAATTAGGGTGCTCAGAGCAGGCCAAGGCGCCTGAATACTTGTGCATGGAATAATGGAATAGGACCTCGGTTCTATTTTGTTGGTTTTAAGAGCCCGAGGTAATGATTAATAGGAACAGACGGGGGCATTCGTATTGCGACGTTAGAGGTGAAATTCTTGGATCGTCGCAAGACGAACTACTGCGAAAGCATTTGCCAAGAATGTTT
645	Eukaryota	Alveolata	Dinoflagellata	Dinophyceae	NA	NA	NA	NA	TAGCGTATATTAAAGTTGTTGCGGTTAAAAAGCTCGTAGTTGGATTTCTGTTGAGGACGACCGGTCCGCCCATTGGGTGAGCATCTGGCTCGGCCTCGGCATCTTCTTGGTGAACGTAGCTGCACTTGACTGTGTGGTGCGGTACCCAGGACTTTTACTTTGAGGAAATTAGAGTGTTTCAAGCAGGCACACGCCTTGAATACATTAGCATGGAATAATAAGATAGGACCTCGGTTCTATTTTGTTGGTTTCTAGAGCTGAGGTAATGATTAATAGGGATAGTTGGGGGCATTCGTATTTAACTGTCAGAGGTGAAATTCTTGGATTTGTTAAAGACGGACTACTGCGAAAGCATTTGCCAAGGATGTTT
646	Eukaryota	Alveolata	Dinoflagellata	Syndiniales	Dino-Group-I	Dino-Group-I-Clade-1	Dino-Group-I-Clade-1_X	Dino-Group-I-Clade-1_X_sp.	TAGCGTATATTAAAGTTGTTGCGGTTAAAAAGCTCGTAGTTGGAGTTCTGCCAGGTGCCGTCTGTCCGCCCCAGTGGTGAGTACGTGACGCGCATTTGGCCCTTTCAATGGGAGCGTATCTGCACTTTACTGTGTGGTGCGGGATCCTTGACTTTTACTTTGAGGAAATAGGAGTGTTCCAAGCAGGCTCTCGTCGTGCACAGCTCAGCATGGAATAATAGCATTGGACCTCGATTCTAAGCTGTTGGTTGCCAGAAGCGAGGTAATGATGAAGAGGGATAGTTGGAGGCATTCGTATTTAACTGTCAGAGGTGAAATTCTTGGATTTGTTAAAGACGGACTACTGCGAAAGCATTTGCCAAGGATGTTT
647	Eukaryota	Alveolata	Dinoflagellata	Syndiniales	Dino-Group-II	Dino-Group-II-Clade-14	Dino-Group-II-Clade-14_X	Dino-Group-II-Clade-14_X_sp.	TAGCGTATATTAAAGTTGTTGCGGTTAAAAAGCTCGTAGTTGGATTTCTGTTGAAAGCGATCGGTCCCCTCTCTGAGGGCGTATCTGATTCGCTTTTGGCATCCTCCTGTAGCACGTTTCTGTCCTTCACTGGATGGAGCGGGATGCAGGACTTTTACTTTGAGGAAATTCGAGTGTTCACAGCAGGCAATCGCCCTGAAGATATTAGCATGGAATAATAATATAGGACCTTGGTTCTATTTTGTTGGTTTCTAGAGCTGAGGTAATGATTAATAGGGATATTTGGGGGCATTCGTACTAACCGGTCAGAGGTGGAATTCTTGGATTCGGTTATGACGAACGACTGCGAAAGCATTTGTCAAGAATGTTT
648	Eukaryota	Opisthokonta	Metazoa	Arthropoda	Crustacea	Malacostraca	Euphausia	NA	GTTCCGGACCGACGGTACGCTGCCTGGCTTCTACTGTCGGCTTCCGAACACTAAAGCCCGATGGCTCGGTCGGGGTGCTCTTCATTGAGTGTCCCGGGCGGCCGGCATGTTTACTTTGAAAAAATGAGGGTGCTCAGAGCAGGCCAAGGCGCCTGATTACTTGTGCATGGAATAATGGAATAGGACCTCGGTACTATTTTTTTGGTTTTAAGAGCCCGAGGTAATGATTAATAGGAAAGGACGGGGTCATTCGTATTGCGACGTTATAGGTAAAATTCTTGGATCGTCGCAAGACAAACTACTGCGAAAGCATTTGCCAAGAATGTTT
649	Eukaryota	Alveolata	Dinoflagellata	Dinophyceae	Gymnodiniales	Kareniaceae	Karlodinium	Karlodinium_veneficum	TAGCGTATATTAAAGTTGTTGCGGTTAAAAAGCTCGTAGTTGGATTTCTGCCGAGGACGACCGGTCCGCCCTCTGGGTGCGTATCTGGCTCGGCCTGGGCATCTTCTTGGAGAACGTATCTGCACTTGACTGTGTGGTGCGGTATCCAGGACTTTTACTTTGAGGAAATTAGAGTGTTTCAAGCAGGCATACGCCTTGAATACATTAGCATGGAATAATAAGATAGGACCTCGGTTCTATTTTGTTGGTTTCTAGAGCTGAGGTAATGATTAATAGGGATAGTTGGGGGCATTCGTATTTAACTGTCAGAGGTGAAATTCTTGGATTTGTTAAAGACGGACTACTGCGAAAGCATTTGCCAAGGATGTTT
650	Eukaryota	Alveolata	Dinoflagellata	Syndiniales	Dino-Group-I	Dino-Group-I-Clade-4	Dino-Group-I-Clade-4_X	Dino-Group-I-Clade-4_X_sp.	TAGCGTATATTAAAATTGTTGCGGTTAAAACGCTCGTAGTTGGATATCTGTGAGCGGGTTCCGGTCCTTCCCAGTGAAGATTACACGGAACTCTGCTCGCATTTGTTCAGGGAGGGTGGATGCACTTCACTGTGTGACCACATGATCTGAATTTTTACTTTGAGGAAATGAGAGTGTTCCAAGCAGGCAATCGCCGTGAATATGATAGCATGGAATAATAGCACAGGACTCTGGGTTCAATGCTGTTGGTTGATTGAACTCGAGTAATCATAATAAGGATAGTTGGGGGTATTCGTATTTAACTGTCAGAGGTGAAATTCTTGTATTTTTTAAAGACGAACAATTGCGAAGGCATCTACCCAGGATGTTT
651	Eukaryota	Opisthokonta	Metazoa	Annelida	Annelida_X	Annelida_XX	NA	NA	TAGCGTATATTAAAGCTGTTGCAGTTAAAAAGCTCGTAGTTGGATCTCGGGCGAGGGTACTGGTGCGCTTCGCGGCGTCTACTTCGTATCCTCCGCCTTCTTGCCGCCGCCCACGATGCACTTCATTGTGTGACGTGTTGTGTGACGGAAAGTTTACTTTGAAAAAATTAGAGTGTTCAAAGCAGGCTCTTGCCTGAATGATGGTGCATGGAATAATGGAATAGGACATTGGTTCTGTTTTGTTGGTCTAAAGAACCGATGTAATGATTAAGAGGGACGGCCGGGGGCATTCGTATTACGGTGTTAGAGGTGAAATTCTTGGATCGCCGTAAGACGAACTACTGCGAAAGCATTTGCCAAGAATGTTT
652	Eukaryota	Alveolata	Dinoflagellata	Dinophyceae	Dinophyceae_X	Dinophyceae_XX	Dinophyceae_XXX	Dinophyceae_XXX_sp.	TAGCGTATATTAAAGTTGTTGCGGTTAAAAAGCTCGTAGTTGGATTTCTGCCGAGGACGACCGGTCCGCCCTCTGGGTGAGCATCTGGTTCGACCTGGGCATCTTCTTGGAGAACGTGGCTGCACTTGATTGTGTGGTGCGGTATCCAGGACTTTTACTTTGAGGAAATTAGAGTGTTTCAAGCAGGCACACGCCTTGAATACATTAGCATGGAATAATAAGATAGGACCTCGGTTCTATTTTGTTGGTTTCTAGAGCTGAGGTAATGATTAATAGGGATAGTTGGGGGCATTCGTATTTAACTGTCAGAGGTGAAATTCTTGGATTTGTTAAAGACGGACTACTGCGAAAGCATTTGCCAAGGATGTTT
653	Eukaryota	Hacrobia	Picozoa	Picozoa_X	Picozoa_XX	Picozoa_XXX	Picozoa_XXXX	Picozoa_XXXX_sp.	TAGCGTATATTAAAGTTGTTGCAGTTAAAAAGCTCGTAGTCGGATTTTGGCACCATGCCGAACTGTCTGCCGATTGGTTTGTACGGTTTGGCGGGTGCTTCCTTCCGGAAGCCCGCGTTTTTCTTAACTGAAGGGCGCGGTGAGTCCGGATCATTTACTTTGAAAAAATTAGAGTGTTCAAAGCAGGCCTATGCTCTGAATAGATTAGCATGGAATAATAGAATAGGACTTCGGTACTATTTTGTTGGTTTCTAGGACCGAAGTAATGATTAATAGGGACAGTTGGGGGCATTCATATTCCATTGTCAGAGGTGAAATTCTTGGATTAACGGAAGATGAACTACTGCGAAAGCATCTGCCAAGGATGTTT
654	Eukaryota	Alveolata	Dinoflagellata	Syndiniales	Dino-Group-I	Dino-Group-I-Clade-1	Dino-Group-I-Clade-1_X	Dino-Group-I-Clade-1_X_sp.	TAGCGTATATTAAAGTTGTTGCGGTTAAAAAGCTCGTAGTTGGAGTTCTGCCAGGTGCCGTCTGTCCGCCCCAGTGGTGAGTACGTGACGCGCATTTGGCCCTTTCAAGGGGAGCGTATCTGCACTTTACTGTGTGGTGCGGGATCCTTGACTTTTACTTTGAGGAAATAGGAGTGTTCCAAGCAGGCTCTCGTCGTGCACAGCTCAGCATGGAATAATAGCATTGGACCTCGATTCTAAGCTGTTGGTTGCCAGAAGCGAGGTAATGATGAAGAGGGATAGTTGGGGGCATTCGTATTTAACTGTCAGAGGTGAAATTCTTGGATTTGTTAAAGACGGACTACTGCGAAAGCATCTGCCATGGATGGTT
655	Eukaryota	Opisthokonta	Metazoa	Arthropoda	Crustacea	Malacostraca	NA	NA	TAGTGTATATTAATGTTGTTGAGGTTAAAAAGCTCAGAGTTGGATCACAGTTCCAGACCGACGGTACGCCGCCCGGCGGCTCGGTTGGGGTGCGCATCATCTAGTGTCCCGGGAGGCCGACATGTTTACTTTGAAAAAAATTAAGGTGCTCAGAGTAGGCCAAGGCGACTGAATACTTGTGCATGGAATAATGGAATAGGACCTCAGTTCTATTTGTTGGTTTTAAGAGCCCGAGGTAACGATTAATAGGAACAGACGAAGGCATTCATATTGAGACGTTAGAGGTGAAATATTTGGATCGCCGCAAAACAAACTACTGCAAAAGCATTTGCCAAGAATGTT
656	Eukaryota	Alveolata	Dinoflagellata	Dinophyceae	Gymnodiniales	Gymnodiniaceae	Lepidodinium	NA	TAGCGTATATTAAAGTTGTTGCGGTTAAAAAGCTCGTAGTTGGATTTCTGCTGAGGACGACCGGTCCGCCCTCTGGGTGAGTATCTGGCTCGGCCTTGGCATCTTCTTGGGGAACGTAACTGCACTTGACTGTGTGGTGCGGTATCCAGGACTTTTACTTTGAGGAAATTAGAGTGTTTCAAGCAGGCGCACGCCTTGAATACATTAGCATGGAATAATAAGATAGGACCTTGGTTCTATTTTGTTGGTTTCTAGAGCTGAGGTAATGATTAATAGGGACAGTCGGGGGCATTTGTATTCAAACGACAGAGGTGAAATTCTTGGACCGTTTGAAGACAAACTACTGCGAAAGCATTTGCCAAGAATGTTT
657	Eukaryota	Stramenopiles	Ochrophyta	Dictyochophyceae	Dictyochophyceae_X	Pedinellales	Pedinellales_X	Pedinellales_X_sp.	TAGCGTATATTAATGTTGTTGCAGTTAAAAAGCTCGTAGTTGGATTTCTGGTCGGGACGTCTGGCCGGCTCCGCAAGGGGTCGTTGCATTGACTGTACTCGTCCATCCTCAGGTTGACTAGCTCTGGTATTTATTTATCGGTGTTAGAACGCCTGTCGTTTACTGTGAACAAATTAGAGTGTTCAAAGCAAGGTGTACTTGAATACATTAGCATGGAATAATAAGATAGGACTTTGGTGGTTCTTTTTAGATATTTTGTTGGTTTGCACGCCAAAGTAATGATTAATAGGAGCAGTTGGGGGTATTCGTATTCAATTGTCAGAGGTGAAATTCTTGGATTTATAGAAGACGAACTACTGCGAAAGCATTTACCAAGGATGTTT
658	Eukaryota	Alveolata	Dinoflagellata	Syndiniales	Dino-Group-I	Dino-Group-I-Clade-4	Dino-Group-I-Clade-4_X	Dino-Group-I-Clade-4_X_sp.	TAGCGTATATTAAAATTGTTGCGGTTAAAACGCTCGTAGTTGGATATCTGTGAGCGGGTTTCGGTCCTTCCCAGTGAAGATTACACGGAACTCTGCTCGCATTCGTTCAGGGAGGGTGGATGCACTTCACTGTGTGACCACATGATCTGAATTTTTACTTTGAGGAAATGAGAGTGTTCCAAGCAGGCAATCGCCGTGAATATGATAGCATGGAATAATAGCACAGGACTCTTGGTTCAATGCTGTTGGTTTGTTGGACTAGAGTAATCACAATAAGGATAGTTGGGGGTATTCGTATTTAACTGTCAGAGGTGAAATTCTTGGATTTTTTAAAGACGAACAATTGCGAAGGCATCTACCCAGGATGTTT
659	Eukaryota	Stramenopiles	Ochrophyta	Pelagophyceae	Pelagomonadales	Pelagomonadaceae	Pelagococcus	Pelagococcus_sp.	TAGCGTATATTAATGTTGTTGCAGTTAAAAAGCTCGTAGTTGGATTCCTGGCCTGGGGTAGCCGGTCCGCCTTGTAAAAGGTGCGCACTGTGCGGCCTCGGCCATCCTTGAGAAGAGCTGTTCTGGCATTCAGTTGTCGGGGCGGGGATTCTCGACGTTTACTGTGAAAAAATCAGAGTGTTCAAAGCAGGCTTACGCCTTGAATACATTAGCATGGAATAATGAGATAGGACCTTGGCGGTCTATTTTGTTGGTTTGCACGCCGAGGTAATGATTAAAAGGGACGGTTGGGGTTCTTCGTATTCAATTGTCAGAGGTGAAATTCTTGGATTTATGGAAGACGAACTGCTGCGAAAGCGTCGAACAAGGACGTTC
660	Eukaryota	Opisthokonta	Metazoa	Arthropoda	Crustacea	Maxillopoda	Calanus	Calanus_helgolandicus	TATCGTATATTAAAGTTGTTGTGGTTAAAAAGCTCGTAGTTGGATCTCGGCGGACTGAGGGCGGTTTGCTTGCTAGTATTACTGCCCTATAGTCCGTAGTTTTGCCAGAGGTTTCGAGGTGCTCTTAATCGAGTGTCCCGGGATGCTGGCAGGTTTACTTTGAAAAAATTAGAGTGCTCAAAGCAGGCTATTACGCCTGAATATTCGTGCATGGAATAATAGAATAGGAAGTCGTTTCTATTTTGTTGGTTTTCGGAAATCGACTTAATGATTAATAGGGACAGTCGGGGGCATTTGTATTCAAACGACAGAGGTGAAATTCTTGGACCGTTTGAAGACAAACTACTGCGAAAGCATTTGCCAAGAATGTTT
661	Eukaryota	Opisthokonta	Metazoa	Arthropoda	Crustacea	Malacostraca	Euphausia	Euphausia_superba	TAGCGTATATTAAAGTTGTTGCGGTTAAAAAGCTCGTAGTTGGATCTCAGTTCCGGACCGACGGTACGCCGCCCGGCGTCTACTGTCGGCTTCCGAACGCTAAAACTTGTCGGCTCGGTCGGGGTGCTCTTCATCGAGTATCCCGGGCGGCCGGCATGTTTACTTTGAAAAAATTAGGGTGCTCAGAGCAGGCCAAGGCGCCTGAATACTTCTGCATGGAATAATGGAATAGGACCTCGGTTCTATTTTGTTGGTTTTAAGAGCCCGAGGTAATGATTAATAGGAACAGACGGGGGCATTCGTATTGCGACGTTAGAGGTGAAATTCTTGGATCGTCGCAAGACGAACTACTGCGAAAGCATTTGCCAAGAATGTTT
662	Eukaryota	Alveolata	Dinoflagellata	Syndiniales	Dino-Group-II	Dino-Group-II_X	Dino-Group-II_XX	Dino-Group-II_XX_sp.	TAGCGTATATTAAAGTTGTTGCGGTTAAAAAGCTCGTAGTTGGATTTCTGTTGAGAACGGCCGGTCCGCATTTTGTGCGTGCATCTGGTTCGGTCTTGGCATCTTCTCGGGGACGACTCTGCGCTTCGCTGCGTGGATCGGTATTCGAGACTTTTACTTTGAGGAAATTAGAGTGTTCACGGCAGGCAATCGCCTTGAATATATTAGCATGGAATAATAATATAGGACCTTGGTTCTATTTTGTTGGTTTCTAGGACTAAGGTAATGATTAATAGGGATAATTGGGGGCATTTGTATTAACGCGTCAGAGGTGGAATTCTTGGATTGCGTTACGACAAACTACTGCGAAAGCATTTGCCAAGGATGTTT
663	Eukaryota	Alveolata	Ciliophora	Spirotrichea	Strombidiida	Strombidiidae_H	Strombidiidae_H_X	Strombidiidae_H_X_sp.	TAGCGTATATTAAAGTTGTTGCAGTTAAAAAGCTCGTAGTTGGATTTCTGGGAGGGTGCTAATGTCCGCCGTAGTGCGTGTGCAGCCGCGCCCTTCCATCCTTCTGTTAACGCCTCTTGGCATTTGTTTGCTGGTGGCGGGCTCAGATATTTTACCTTGAGAAAATTAGAGTGTTTCAGGCAGGCTAGGCCGGAATATATTAGCATGGAATAATGGAATAGGACTATGGTCTCTTTGTTGGTTTGAGGGACTGCAGTAATGATTAATAGGGATAGTTGGGGGCATTAGTATTTAATTGTCAGAGGTGGAATTCTCAGATTTGTTAAAGACTAACTTATGCGAAAGCATTTGCCAAGGATGTTT
664	Eukaryota	Opisthokonta	Metazoa	Arthropoda	Crustacea	Malacostraca	Euphausia	Euphausia_superba	TAGCGTATATTAAAGTTGTTGCGGTTAAAAAGCTCGTAGTTGGATCTCAGTTCCGGACCGACGGTATGCCGCCCGGCGTCTACTGTCGGCTTCCGGTCGGGGTGCTCTTCATCGAGTGTCCCGGGCGGCCGGCATGTTTACTTTGAAAAAATTAGGGTGCTCAGAGCAGGCCAAGGCGCCTGAATACTTGTGCATGGAATAATGGAATAGGACCTCGGTTCTATTTTGTTGGTTTTAAGAGCCCGAGGTAATGATTAATAGGAACAGACGGGGGCATTCGTATTGCGACGTTAGAGGTGAAATTCTTGGATCGTCGCAAGACGAACTACTGCGAAGGCATTTGCCAAGAAAGTTT
665	Eukaryota	Rhizaria	Cercozoa	Cercozoa_X	Cercozoa_XX	Cercozoa_XXX	Cercozoa_XXXX	Cercozoa_XXXX_sp.	TTAGTGTATATTAAAGTTGTTGCGGTTAAAAAGCTCGTAGTTGGATATCTGAATTAGTTAGCCTGACCCATGTTAAGTCTTTGATTTAGCTTGTGTTTGTCGGAGCTGACTCGTTCATCTATTTCAAGTATACATCATGTTTTGGCTTTATTGCTAGAATGTGATGGAACACTTGAATCGTTTACTTTGAATAAAGGAGTATGTTTAAAGTAGGCTATACACGTCATTGTATTTTTTAGCATGGAATAATAAATTAGGGCTTTGTGTTTCTTTTTTATTGGTTACGAATCTACATGAGCAATGATTAATTGGGCAGGTTGGGAGTGCTAATATTGATTGGGAAGGAGTGAAACCCTATGATCCTTTCAAGATTTCCAAAAGCGTAAGCATTCACTAAGG…
666	Eukaryota	Rhizaria	Cercozoa	NA	NA	NA	NA	NA	TAGCGTATATTAAAGTTGTTGCGGTTAAAAAGCTCGTAGTTGGATTTCTGCTGAGGACGATCGGTCCGCCCTCTGGGTGAGCATTGACTCGGCCTTGGCATCTTCTGAGGTGTGTGTCGGAGCGCATCTGCCATCCTCTCAGGGAACGTTTCTGCTATTCATTTAGTTGGACTCGCGAACTGGGTCTTTTACTTTGAAAAAATTAGAGTGTTTAAAGCAGGCTATTGCTGTGAATACATTAGCATGGAATAATAATTTAGGACTTTGGTTCTATTTTGTTGGTTTTCAGATCTGAAGTAGTGATTTATAGGGACAGTTGGGGGTGCTAGTATTGAGCGGCCAGAGGTGAAATTCTTGGATTCGCTCAAGACTAACTTATGCGAAAGCATTCACCAAGGA…
667	Eukaryota	Rhizaria	Cercozoa	Filosa-Thecofilosea	NA	NA	NA	NA	TAGCGTATATTAAAGTTGTTGCAGTTAAAAAGCTCGTAGTTGGATTTCTGGTAGTATGCATCTGGCCCGCCTCTTCTGAGGTGTGTGTCGGAGCGCATCTGCCATCCTCTCAGGGAACGTTTCTGCTATTCATTTAGTTGGACTCGCGAACTGGGTCTTTTACTTTGAAAAAATTAGAGTGTTTAAAGCAGGCTATTGCTGTGAATACATTAGCATGGAATAATAATTTAGGACTTTGGTTCTATTTTGTTGGTTTTCAGATCTGAAGTAATGATTGAGAGGGACAGTTGGGGGTGCTAGTATTGAGCGGCCAGAGGTGAAATTCTTGGATTCGCTCAAGACTAACTTATGCGAAAGCATTCACCAAGGATGTCTTCT
668	Eukaryota	Opisthokonta	Metazoa	Mollusca	Gastropoda	Dendronotoidea-Arminoidea-Aeolidoidea	Dendronotus	Dendronotus_frondosus	TAGCGTATATTAAAGCTGCTGCAGTTAAAAAGCTCGTAGTTGGATCTCGAGGCGGGGTGACGTCGACGAGCGCTCGTCTCGGTTGGGAGGGGGAATCGTTCGTCCTCGTGGCGGCGGTTTCTTCTTTTTCTCCGGGCGTGGCGTTTTCGGCGTTACACCGCCCCCAATCGCGCCGGCTCTCTCCCGCGTGCCGTTCTTCACTGAGCGGCCCGGGTGGCCGGCCATTCACTTTGAAAAAATTAGAGTGTTCAAAGCGGGCAGGAGCGCCCGGATAACGTCGCATGGAATGATGGAACAGGACCGCCGTCCCGTTTTCGGCCGGTCTCAGGGGCGGAGGTAATGATTGAAAGGGACGGCCGGGGGCATTCGTACCGCGGCGGGAGAGGTGAAATTCGATGA…
669	Eukaryota	Opisthokonta	Metazoa	Chaetognatha	Aphragmophora	Aphragmophora_X	Sagitta	Sagitta_elegans	CTAGCGTATATTAAAGTTGCTGCAGTTAAAAAGCTCGTAGTCGGATCTCGGGATCGTGTCGGCGTCTTTGTTGCTTCTTCTGCGTTTCGGCGTCGGAGTTGTGGCAGGTCGTCGGCCCTGTCGGCGAGGTCCCCACCTTTGGTGGGGTTCCACCTCGCTCGTGCAGCCCGCCGTCGCGTTTGGGCGGGTGTCCTTAATTGGATGCCCGCTCTCGAACGTGGCCCGTTTACCTTGAACAAATCGGAGTGCTCAAAGCAGGCTCTTCATCGCTCGAACGGTAGCGCATGGAATAATGGAAGAGGACCGGCTTCCGCTTCTGTTGGTCTCACGGAGGCAGGTAATGATCAAGAGGGACGGATGGGGGCAGAGGTATGGCTCGGCGAGAGGTGAAATTCTTGG…
670	Eukaryota	Opisthokonta	Metazoa	Arthropoda	Crustacea	Malacostraca	Euphausia	Euphausia_superba	TAGCGTATATTAAAGTTGTTGCGGTTAAAAAGCTCGTAGTTGGATCTCAGTTCCGGACCGACGGTACGCCGCCCGGCGTCTACTGTCGGCTTCCGAACGCTAAAGCCCGTCAGCTCGGTCAGGGTGCTCTTCATCGAGTGTCCCGGGCGGCCGGCATGTTTACTTTGACAAAATTAGGGTGCTCAGAGCAGGCCGAGGCGCCTGAATACTTGTGCATGGAATAATGGAATAGGACCTCGGTTCTATTTTGTTGGTTTTAAGAGCCCGAGGTAATGATTAATAGGAACAGACGGGGGCATTCGTATTGCGACGTTAGAGGTGAAATTCTTGGATCGTCGCAAGACGAACTACTGCGAAAGCATTTGCCAAGAATGTTT
671	Eukaryota	NA	NA	NA	NA	NA	NA	NA	TAGCGTATATTGAAGTTGTTGCGGTTAAAAAGCTCGTCGTTGGATTTCTCTTGAGGTCGAACAGTGCCGCCCTATGGGTGCGCAACTGGCTCGGCTTCGGCATCTTCTTGGAGAGCGCATCTGCACTTAACTGTGTGGATCGTACTTCAAGTCAGTTACTTTGAGGAATTGTGAGTGTTTCAAGCAGGCTTACGCCGTTGAATCCGTTAGCATGGAATAATAGAATAGGACCTCGGTTCTATTTTGTTGGTTTTGAGAGCTGGGGCAGCGATTGATAGGGACGGATGGGGGCGTCCGAACTTTACTGTCAGAGGTGAAATTCTTAGATCGGTCAAAGGCGAACTACTGCGAACGCATTCGCCAAGAATGTTTTCT
672	Eukaryota	Alveolata	Dinoflagellata	Dinophyceae	NA	NA	NA	NA	CTAGCGTATATTAAAGTTGTTGCGGTTAAAAAGCTCGTAGTTGGATTTCTGCCGAGGACGACCGGTCCGCCCTCTGGGTGAGTATCTGGCTTGGCCTGGGCATCTTCTTGGAGAACGTAGCTGCACTTGATTGTGTGGTGCGGTATCCAGGACTTTTACTTTGAGGAAATTAGAGTGTTTCAAGCAGGCATACGCCTTGAATACATTAGCATGGAATAATAAGATAGGACCTCGGTTCTATTTTGTTGGTTTCTAGAGCTGAGGTAATGATTAATAGGGATAGTTGGGGGCATTCGTATTTAACTGTCAGAGGTGAAATTCTTGGATTTGTTAAAGACGGACTACTGCGAAAGCATTTGCCAAGGATGTTT
673	Eukaryota	Opisthokonta	Metazoa	Arthropoda	Crustacea	Malacostraca	Euphausia	Euphausia_superba	TAGCGTATATTAAAGTTGTTGCGGTTAAAAAGCTCGTAGTTGGATCTCAGTTCCGGACCGACGGTACGCCGCCCGGCGTCTACTGTCGGCTTCCGAACGCTAAAGCCCGTCGGCTTGGTCGGGGTGCTCTTCATCGAGTGTCCCGGGCGGCCGGCATGTTTACTTAAAAAAAATTAGGGTGCTCAGAGCAGGCCAAGGCGCCTGAATACTTGTGCATGGAATAATGGAATAGGACCTCGGTTCTATTTTGTTGGTTTTAAGAGCCCGAGGTAATGATTAATAGGAACAGACGGGGGCATTTGTATTGCGACGTTAGAGGTGAAATTCTTGGATCGTCGCAAGACGAACTACTGCGAAAGCATTTGAAAGAATGTTT
674	Eukaryota	Opisthokonta	Metazoa	Arthropoda	Crustacea	Maxillopoda	Calanus	Calanus_helgolandicus	TAGCGTATATTAAAGTTGTTGTGGTTAAAAAGCTCGTAGTTGGATCTCGGCGGACTGAGGGCGGTTTGCTTGCTAGTATTACTGCCCTATAGTCCGTAGTTTTGCCAGAGGTTTCGAGGTGCTCTTAATCGAGTGTCCCGGGATGCTGGCAGGTTTACTTTGAAAAAATTAGAGTGCTCAAAGCAGGCTATTACACCTGAATATTCGTGCATGGAATAATAGAATAGGAAGTCGTTTCTATTTTGTTGGTTTTCGGAAATCGACTTAATGATTAATAGGGACAGTCGGGGGCATTTGTATTCAAACGACAGAGGTGAAATTCTTGGACCGTTTGAAGACAAACTACTGCGAAAGCATTTGCCAAGAATGTTT
675	Eukaryota	Alveolata	Dinoflagellata	Syndiniales	Dino-Group-I	Dino-Group-I-Clade-1	Dino-Group-I-Clade-1_X	Dino-Group-I-Clade-1_X_sp.	TAGCGTATATTAAAGTTGTTGCGGTTAAAAAGCTCGTAGTTGGAGTTCTGCCAGGTGCCGGCTGTCCGCCCCAGTGGTGAGTACGTGGCGCGCATTTGGCCCTTTCAAGGGGAGCGTATCTGCACTTTATTGTGTGGTGCGGGATCCTTGACTTTTACTTTGAGGAAATAGGAGTGTTCCAAGCAGGCTCTCGTCGTGCACAGCTCAGCATGGAATAATAGCATTGGACCTCGATTCTAAGCTGTTGGTTGCCAGAAGCGAGGTAATGATGAAGAGGGATAGTTGGGGGCATTCGTATTTAACTGTCAGAGGTGAAATTCTTGGATTTGTTAAAGACGGACTACTGCGAAAGCATCTGCCATGGATGTTT
676	Eukaryota	Opisthokonta	Metazoa	Arthropoda	Crustacea	Malacostraca	Euphausia	NA	TAGCGTATATTAAAGTTGTTGCGGTTAAAAAGCTCGTAGTTGGATCTCAGTTCCGGACCGACGGTACGCCGCCCGGCGTCTACTGTCGGCTTCCGAACGCTAAAGCCCGTCGGCTCGGTCTGGGTGCTCTTCATCGAGTGTCATGGGCGGCCGGCATGTCTACCTTGAAAATATTAGGGTGCTCAGAGCAGGCCATGTCGCCTGAATACTTGTGCATGGAATAATGGATTGGGACCTCGGTTCTATTTTGGTGGTTTTAAGAGCCCGAGGTAATGATTAATAGGAACAGACGGGGGCATTTGTATTGCGTCGTTAGAAGTGAAATTATTGGATCTTCGCAAGACAAACTACTGCAAAAGTATTTGCCAAGAATGTTT
677	Eukaryota	Opisthokonta	Metazoa	Arthropoda	Crustacea	Malacostraca	Euphausia	Euphausia_superba	TAGCGTATATTAAAGTTGTTGCGGTTAAAAATCTCGTAGTTGGATCTCAGTTCCGGACCGGCGTCTACTGTCGGCTTCCGAACGCTAAATCCCGTTAGCTCGGTCGGGGTGCTCTTCATCGAGTGTTCCGGGCGGCCGGCATGTTTACTTTGAAAAAATTAGGGTGCTCACAGCAGGCCAAGGTGCCTGAATACTTGTGCATGGAATAATGGAATAGGACCTCGGTTCTATTTTGTTGGTTTTAAGAGCCCGAGGTAATGATTAATAGGAACAGACGGGGGCATTCGTATTGCGACGTTAGATGTGAAATTTCTTGGACCGTCGCAAGACGAACTACTGCGAAAGCATTTGCCAAGAATGTTT
678	Eukaryota	Alveolata	Dinoflagellata	Dinophyceae	Gymnodiniales	Gymnodiniaceae	Gyrodinium	Gyrodinium_helveticum	TAGCGTATATTAAAGTTGTTGCGGTTAAAAAGCTCGTAGTTGGATTTCTGCTGAGGACGACCGGTCCGCCCTCCGGGTGAGCATCTGGTTCGGCCTTGGCATCTTCTTGGCGAACGTATCTGCACTTGACTGTGTGGTGCGGTACCCAGGACTTTTACTTTGAGGAAATTAGAGTGTTTCAAGCAGGCATACGCCTTGAATACATTAGCATGGAATAATAAGATAGGACCTCGGTTCTATTTTGTTGGTTTCTAGAGCTGAGGTAATGATTAATAGGGATAGTTGGGGGCATTCGTATTTAACTGTCAGAGGTGAAATTCTTGGATTTGTTAAAGACGGACTACTGCGAAAGCATTTGCCAAGGATGTTT
679	Eukaryota	Opisthokonta	Metazoa	Arthropoda	Crustacea	Maxillopoda	Oithona	Oithona_similis	TAGCGTATATTAAAGTTGTTGTGGTTAAAAAGCTCGTAGTTGGATCTCGGCGGGCAGGGGGTGGTTCGCTCTTCAGCGCTACTGCCCCGCTTTGCCCGTGTGATTGGCGGAGGTTTCGGGGTGCTCTTCGTTGAGTGACTCGGAGCGCCGTCAGGTTTACTTTGAAAAAATTAGAGTGCTCAAAGCAGGCTTTTCACGCTTGAATATTCGTGCATGGAATAATGGAATAGGAACTCGTTTCTATTTTGTTGGTTTTCGGAAATCGAGTTAATGATTAACAGGGACAATTGGGGGCATTAGTATTCAGACGACAGAGGTGAAATTCTTGGACCGTCTGAAGACTGACTACTGCGAAAGCATTTGCCAAGAATGTTT
680	Eukaryota	Alveolata	Dinoflagellata	Dinophyceae	Gymnodiniales	NA	NA	NA	TAGCGTATATTAAAGTTGTTGCGGTTAAAAAGCTCGTAGTTGGATTTCTGCCGAGGACGACCGGTCCGCCCTCTGGGTGAGTATCTGGCTTGGCCTGGGCATCTTCTTGGAGAACGTATCTGCACTTGACTGTGTGGTGCGGTATCCAGGACTTTTACTTTGAGGAAATTAGAGTGTTTCAAGCAGGCATACGCCTTGAATACATTAGCATGGAATAATAAGATAGGACCTCGGTTCTATTTTGTTGGTTTCTATAGCTGAGGTAATGATTAATAGGGATAGTTGGGGGCATTCGTATTTAACTGTCAGAGGTGAAATTCTTGGATTTGTTAAAGACGGACTACTGCGAAAGCATTTGCCAAGGATGTTT
681	Eukaryota	Rhizaria	Cercozoa	Filosa-Thecofilosea	NA	NA	NA	NA	TAGCGTATATTAAAGTTGTTGCAGTTAAAAAGCTCGTAGTTGGATTTCTGGTAGTATGCATCTGGCCCACCTCTTCTGAGGTGTGTGTCGGAGCGCATCTGCCATCCTCTCAGGGAACGTTTCTGCTATTCATTTAGTTGGACTCGCGAACTGGGTCTTTTACTTTGAAAAAATTAGAGTGTTTAAAGCAGGCTATTGCTGTGAATACATTAGCATGGAATAATAATTTAGGACTTTGGTTCTATTTTGTTGGTTTTCAGATCTGAAGTAATGATTTATAGGGACAGTTGGGGGTGCTAGTATTGAGCGGCCAGAGGTGAAATTCTTGGATTCGCTCAAGACTAACTTATGCGAAAGCATTCACCAAGGATGTCTTCT
682	Eukaryota	Opisthokonta	Metazoa	Arthropoda	Crustacea	Malacostraca	Euphausia	Euphausia_superba	TAGCGTATATTAAAGTTGTTGCGGTTAAAAAGCTCGTAGTTGGATCTCAGTTCCGGACCGACGGTACGCCGCCCGGCGTCTACTGTCGGCTTCCGAACGCTAAAGCCCGTCGGCTCGGTCAGGTGCTCTTCATCGAGTGTCCCGGGTGGCCGGCATGTTTACTTTGAAAAAATTAGGGTGCTCCGAGCAGGCCAAGGTGCCTGAATACTTGTGCATGGAATAATGGAATAGGACCTCGGTTCTATTTTGTTGTTTTTAAGAGCCCGAGGTAATGATTAATAGGAACAGACGGGGGCATTCGTATTGCAACGTTAGAGGTGAAATTCTTGGATCGTCGCAAGACGAACTACTGCGTAAGCATTTGCCAAGAATGTTT
683	Eukaryota	Alveolata	Dinoflagellata	Dinophyceae	Gymnodiniales	Gymnodiniaceae	Margalefidinium	Margalefidinium_fulvescens	TAGCGTATATTAAAGTTGTTGCGGTTAAAAAGCTCGTAGTTGGATTTCCGTTCGAGCTCGCACCTCCCCTTGGGGGTAGGTGTCGAGCTCGAGCCTTTCTGGGTGTATACGTGCGTACTTCACTGTATGACGTATTCGGCCCGGACTTTTACTTTGAGGAAATTAGAGTGTTTCAGGCAGGCAAACGCCTTGAATACATTAGCATGGAATAATAAGATAGGACTTTGGTCTTGTTTGTTGGTTCATAGACCGAAGTAATGATTAATAGGGATAGTTGGGGGCATTCGTATTTAACTGTCAGAGGTGAAATTCTTGGATTTGTTAAAGACGAACTACTGAGAAAGCATTTGCCAAGGATGTTT
684	Eukaryota	Alveolata	Dinoflagellata	Syndiniales	Dino-Group-I	Dino-Group-I-Clade-2	Dino-Group-I-Clade-2_X	Dino-Group-I-Clade-2_X_sp.	TAGCGTATATTAAAGTTGTTGCGGTTAAAACGCTCGTAGTTGGGTTTCTGTCAGGAACAACTGGTCTGTCCTGAGTGTCGAGTACTAGTTCGGCTCCTGGCATCTTCTTGGGGAACGGGTGCGCACTTCACTGTGTGGCCTGGAAACCTTGACGTTTACTTTGAGGAAATGAGAGTGCTTCAAGCGGGTGTCCGCCACGAATACGTTAGCATGGAATAATAGTATTGGACCTCGGATCATAGCTGTTGGTTGCTGGAATCGGGGTGAGGGTAAACAGGGACAGTTGGGGGCATTCGTATTTAACTGTCAGAGGTGAAATTCTTGGATTTGTTAAAGACGGACTATTGCGAAAGCATTTGCCAAGGATGTTT
685	Eukaryota	Opisthokonta	Metazoa	Craniata	Craniata_X	Mammalia	Equus	Equus_caballus	TAGCGTATATTAAAGTTGCTGCAGTTAAAAAGCTCGTAGTTGGATCTTGGGAGCGGGCGGGCGGTCCGCCGCGAGGCGAGCCACCGCCCGTCCCCGCCCCTTGCCTCTCGGCGCCCCCTCGATGCTCTTAGCTGAGTGTCCCGCGGGGCCCAAAGCGTTTACTTTGAAAAAATTAGAGTGTTCAAAGCAGGCCCGAGCCGCCTGGATACCGCAGCTAGGAATAATGGAATAGGACCGCGGTTCTATTTTGTTGGTTTTCGGAACTGAGGCCATGATTAAGAGGGACGGCCGGGGGCATTCGTATTGCGCCGCTAGAGGTGAAATTCTTGGACCGGCGCAAGACGGACCAGAGCGAAAGCATTTGCCAAGAATGTTT
686	Eukaryota	Alveolata	Dinoflagellata	Syndiniales	Dino-Group-II	Dino-Group-II-Clade-14	Dino-Group-II-Clade-14_X	Dino-Group-II-Clade-14_X_sp.	TAACGTATATTAAAGTTGTTGCGGTTAAAAAGCTCGTAGTTGGATTTCTGTTGGACAAGAACGGTCCCCACTCTGTGGGCGTATCTGTCTCGTGTCTGGCATCCTCGTATGGCACGTTTCTGCCCTTCACTGGGTGGAGCGGGACGTACGACTTTTACTTTGAGGAAATTCGAGTGTTTACGGCAGGCAATCGCCCTGAAGCTATTAGCATGGAATAATAATATAGGACCTTGGTTCTATTTTGTTGGTTTCTAGAGCTGAGGTAATGATTAATAGGGATATTTGGGGGCATTTGTATTAACTGGTCAGAGGTGGAATTCTTGGATTCAGTTACGACAAACGACTGCGAAAGCATTTGTCAAGAATGTTT
687	Eukaryota	Alveolata	Dinoflagellata	Syndiniales	Dino-Group-I	Dino-Group-I-Clade-2	Dino-Group-I-Clade-2_X	Dino-Group-I-Clade-2_X_sp.	TAGCGTATATTAAAGTTGTTGCGGTTAAAACGCTCGTAGTTGGGTTTCTGTCGGACGCATCAGGTCTGCCCAAGTGGCGAGTACTTGTTCTGTGTCTGGCATCTTCTTGGGGAACGGGTGCGCACTTCATTGTGTGGCTCGGAAACCTTGACGTTTACTTTGAGGAAATGAGAGTGCTTCAAGCGGGTGTCCGCCACGAATACGTTAGCATGGAATAATAGCATTGGACCTCGGATCATAGCTGTTGGTTGCTGGAACCGGGGTGAGGGTAAACAGGGACAGTTGGGGGCATTCGTATTTAACTGTCAGAGGTGAAATTCTTGGATTTGTTAAAGACGGACTACTGCGAAAGCATTTGCCAAGGATGTTT
688	Eukaryota	Alveolata	Dinoflagellata	Dinophyceae	Gonyaulacales	Pyrophacaceae	Fragilidium	NA	AAGCATATATTAAAGTTGTTGCGGTTAAAAAGCTCGTAGTTGGATTTTTGTTTGGATGAACTGGTCTGCCCATTGGGTAAGCACCTGGATTGATCTAAGCAATTGTAATAAGTGTAATGCTGCACTTGGCTGTGTGGTGTAACACTTTTCGCAATTACTTTGAGAAAAACAGAGCGCTTAATGCAGGTTATGCCTTGAATCTGTGAGCATGGAATATGATTATAAGGCTTTGATTTGTTGGTCTTTAAAATTGAAGCAATGGTAAAGAGGAATAGTTGGGGGCACTTGAATTCAATTGTCAGAGGTGAAATTCTTGGATTTATTCAAGACAATCCACTGCGAAAGCATTTGCCAAAAATGTTT
689	Eukaryota	Opisthokonta	Metazoa	Arthropoda	Crustacea	Maxillopoda	NA	NA	TAGCGTATATTAAAGTTGTTGCGGTTAAAAAGCTCGTAGTTGGATCTCGGCAGGCAGGGGGTGGTTCGCTCCTTAGCGCTACTGCCCCATTTGCCTGTGTGATTGGCAGAGGTTTCGGGGTGCCCTTTATTGAGTGACCCGGAGCGCTGTCAGGTTTACTTTGAAAAAATTAGAGTGCTCAAAGCAGGCTTTTCACGCTTGAATATTCGTGCATGGAATAATAGAATAGGAACTCGTTTCTATTTTGTTGGTTTTCGGAAATCGAGTTAATGATTAATAGGGACAATTGGGGGCATTAGTATTCAGACGACAGAGGTGAAATTCTTGGACCGTCTGAAGACTAACTACTGCGAAAGCATTTGCCAAGAGTGTTT
690	Eukaryota	Hacrobia	Haptophyta	Prymnesiophyceae	Phaeocystales	Phaeocystaceae	Phaeocystis	Phaeocystis_pouchetii	TAGCGTATATTAAAGTTGTTGCAGTTAAAAAGCTCGTAGTCGGATTTCGGGTCGGGCCGAGCGGTCTGCCGATGGGTATGCACTGTTTGGCGCGGCCTTCTTTCCGGAGACCGCGGCTACTCTTAACTGAGCGGGCGTGGGAGACGGATCGTTTACTTTGAAAAAATCAGAGTGTTTCTAGCAGGCAGCTCGCTCTTGCATAGGTTAGCATGGGATAATTTAATAGGACTCTGGTGCTATTTTGTTGGTTTCGAACACCGGAGTAATGATTAAAAGGGGCAGTCAGGGGCACTCGTATTCCGTCGAGAGAGGTGAAATTCTCAGACCAATGGAAGAAGAACCACTGCGAAAGCATTTGCCAGGGATGTTT
691	Eukaryota	Alveolata	Dinoflagellata	Dinophyceae	Gymnodiniales	Gymnodiniaceae	Margalefidinium	Margalefidinium_fulvescens	TAGCGTATATTAAAGTTGTTGCGGTTAAAAAGCTCGTAGTTGGATTTCCGTTCGAGCTCGCACCTCCCCTTGGGGGTAGGTGTCGAGCTCGAGCCTTTCTGGGTGTATACGTGCGTACTTCACTGTATGACGTATTCGGCCCGGACTTTTACTTTGAGGAAATTAGAGTGTTTCAGGCAGGCAAACGCCTTGAATACATTAGCATGGAATAATAAGATAGGACTTTGGTCTTGTTTGTTGGTTCATAGACCGAAGTAATGATTAATAGGGATAGTTGGGGGCATTCGTATTTAATTGTCAGAGGTGAAATTCTTGGATTTGTTAAAGACGAACTACTGCGAAAGCATTTGCCAAGGATGTTT
692	Eukaryota	Opisthokonta	Metazoa	Arthropoda	Crustacea	Maxillopoda	Calanus	NA	TAGCGTATATTAAAGTTGTTGTGGTTAAAAAGCTCGTAGTTGGATCTCGGCGGACTGAGGGCGGTTTGCTTGCTAGTATTACTGCCCTATAGTCCGTAGTTTTGCCAGAGGTTTCGAGGTGCTCTTAATCGAGTGTCCCGGGATTCTGGCAGGTTTACTTTGAAAAAATTAGAGTGCTCAAAGCAGGCACACGCCTTGAATACATTAGCATGGAATAATAAGATAGGACCTCGGTTCTATTTTGTTGGTTTCTAGAGCTGAGGTAATGATTAATAGGGATAGTTGGGGGCATTCGTATTTAACTGTCAGAGGTGAAATTCTTGGATTTGTTAAAGACGGACTACTGCGAAAGCATTTGCCAAGGATGTTT
693	Eukaryota	Alveolata	Dinoflagellata	Syndiniales	Dino-Group-II	Dino-Group-II-Clade-7	Dino-Group-II-Clade-7_X	Dino-Group-II-Clade-7_X_sp.	TAGCGTATATTAAAGTTGTTGCGGTTAAAAAGCTCGTAGTTGGATTTCTGTCGAGGGCGGCCGGTCCGCACTATGTGCGTGTATCTGGTTCGGTCTTGGCATCCTCTTGGGGAACGTTTCTGTGCTTGATTGCATGGGGCGGGATTCAAGACTTTTACTTTGAGGAAATTAGAGTGTTCACGGCAAGCTATCGCTTTGAATACATTAGCATGGAATAATAATATAGGGCGTAAGTTCTATTTTGTTGGTTTCTAGGACATACGCAATGATTAATAGGGACAATTGGGGGCATTCGTATTAACGCGTCAGAGGTGGAATTCTTAGATTGCGTTACGACGAACTACTGCGAAAGCATTTGCCAAGGATGTTT
694	Eukaryota	Alveolata	Dinoflagellata	Dinophyceae	Prorocentrales	Prorocentraceae	Prorocentrum	Prorocentrum_sp.	TAGCGTATATTAAAGTTGTTGCGGTTAAAAAGCTCGTAGTTGGATTTCTGCCGAGGACGACCGGTCCGCCCTCTGGGTGAGCATCTGGATCGGCCTGGGCATCTTCTTGGGGAACGTAGCTGCACTTGACTGTGTGGTGCGGTATCCAGGACTTTTACCTTGAGGAAATTAGAGTGTTTCAAGCAGGCGCACGCCTTGAATACATTAGCATGGAATAATAAGATAGGACCTCGGTTCTATTTTGTTGGTTTCTAGATCTGAGGTAATGATTAATAGGGATAGTTGGGGGCATTCGTATTTAACTGTCAGAGGTGAAATTCTTGGATTTGTTAAAGACGGACTACTGCGAAAGCATTTGCCAAGGATGTTT
695	Eukaryota	Alveolata	Dinoflagellata	Dinophyceae	Peridiniales	NA	NA	NA	TAGCGTATATTAAAGTTGTTGCGGTTAAAAAGCTCGTAGTTGGATTTCTGCCGAGGACGACCGGTCCGCCCTCTGGGTGAGTATCTGGCTCGGCCTGGGCATCTTCTTGGAGAACGTAGCTGCACTTGACTGTGTGGTGCGGTATCCAGGACTTTTACTTTGAGGAAATTAGAGTGTTTCAAGCAGGCACACGCCTTGAATACATTAGCATGGAATAATAAGATAGGACCTCGGTTCTATTTTGTTGGTTTCTAGAGCTGAGGTAATGATTAATAGGGATAGTTGGGGGCATTCGTATTTAACTTTCAGAGGTGAAATTCTTGGATTTGTTAAAGACGGACTACTGCGAAAGCATTTGCCAAGGATGTTT
696	Eukaryota	Opisthokonta	Metazoa	Arthropoda	Crustacea	Maxillopoda	Acartia	Acartia_tonsa	TAGCGTATACTAATGTTGCTGTGGTTAAAAAGCTCGTAGTCGGAAGATTGTCAAGTGGGAGCCCTGGCGCAAGCGCTAGCGGTTCTTATTGATTGGTTGGAAAGGACAAGTCAATTGACTTTCAAAGGTTGATTGAGCTGGGTCTGTGTTTACTTTGAAAAAACAAGAGTGCTAAAGGCAGACCAGTAGTCGGAATAGTTGTGCATGGAATAATATAACAAGGAGTTGTGTATGTTATGTTGGTCTCAACCATAACTTGATGATAAATAGAGACTGACGGGGGCATATGTATTCAAGCGCTAGAGGTGAAATTCTTGGACCGTTTGAAGACATCCAAAAGCGAAAGCATATGCCAAGTATGTTT
697	Eukaryota	Opisthokonta	Metazoa	Arthropoda	Crustacea	Malacostraca	Euphausia	NA	TAGCGTATATTAAAGTTGTTGTGGTTAAAAAGCTTGTAGTTGGATCTCAGTTTCGGACCAACGGTACGCTGTCAGGCGTCTACTGTCGGCTTCTGAACACTAAACCGGTCGAGGGGCCCTTCATCATGTGTCCTGGGCGGCCGGCATGTTTACTTTGAAAAAAATATGGTGCTCAGAGCAGTCCAAGGTGCCTGAATACTTATGCATGGAATACTGGAATAGGACCTCGGCTCTATTTTGTTGGTTTTAAGAGCCCGAGGTAATGATGAATAGGAACAGACGGGGGCATTCATATTGCAACGTTAGAGGTGAAATTCTTGGATCGTCACAAGACAAACTACTACAAAAGCATTTGCTAAGAATGTTA
698	Eukaryota	Alveolata	Dinoflagellata	Dinophyceae	Gymnodiniales	Gymnodiniaceae	Gymnodinium	Gymnodinium_sp.	TAGCGTATATTAAAGTTGTTGCGGTTAAAAAGCTCGTAGTTGGATTTCTGCTGAGGACGACCGGTCCGCCCTCTGGGTGAGTATCTGGCTCGGCCTTGGCATCTTCTTGGAGAACGCAACTGCACTTGACTGTGTGGTGTGGTATCCAGGACTTTTACTTTGAGGAAATTAGAGTGTTTCAAGCAGGCGCACGCCTTGAATACATTAGCATGGAATAATAAGATAGGACCTTGGTTCTATTTTGTTGGTTTCTAGAGCTGAGGTAATGATTAATAGGGATAGTTGGGGGCATTCGTATTTAACTGTTAGAGGTGAAATTCTTGGATTTGTTAAAGACGGACTACTGCGAAAGCATTTGCCAAGGATGTTT
699	Eukaryota	Stramenopiles	Opalozoa	MAST-3	MAST-3J	MAST-3J_X	MAST-3J_XX	MAST-3J_XX_sp.	TAGCGTATATTAATGTTGTTGCAGTTAAAAAGCTCGTAGTTGGATTTCTGCGTCGCGCAGCTCGGTCCGCCGCAATGCGGTGTGACTGTGGTTGGAGCGTCGCATCCTTGTGGAGACCGTTAGTGCCATTAAGTTGGTGTTGATAGGGAACCGCATCGTTTACTGTGAAAAAATTAGAGTGTTCAAAGCAGGCTTAAGCCGTGAATACATTAGCATGGAATAATAAGATAGGACTTTGGTTCTATTTTGTTGGTCGGAGGCCAAGGTAATGATTAATAGGGATAGTTGGGGGTATTCATATTTAATTGTCAGAGGTGAAATTCTTGGATTTATGAAAGATGAACTTATGCGAAAGCATTTACCAAGGATGTTT
700	Eukaryota	Stramenopiles	Pseudofungi	Oomycota	Oomycota_X	Oomycota_XX	Oomycota_XXX	Oomycota_XXX_sp.	TAGCGTATATTAAAGTTGTTGCAGTTAAAAAGCTCGTAGTTGGATTTCTGGTCTAGGTTATCGGTCGTCGTGCGTATGCGCGATTGAACTTGTATAACTTGGGTCATTTTTTGTGAGGATGTGCTTCTGGCATTAAGTTGTCGGGGGTATGGACTTGCATCGTTTACTGTGAAAAAATTAGAGTGTTTAAAGCAGGCGTTGGCCATTTTTGAATACATTAGCATGGAATAATAAGATACGACTTTGGTGGTCTATTTTGTTGGTTTGCACACCAGAGTAATGATTAATAGGGACAGTTGGGGGTATTCATACTTCAGCGTCAGAGGTGAAATTCTTGGATCGCTGAAAGATGATCTTAGGCGAAAGCATTTACCATGGATGTTT
701	Eukaryota	Stramenopiles	Pseudofungi	MAST-1	MAST-1A	MAST-1A_X	MAST-1A_XX	MAST-1A_XX_sp.	TAGCGTATATTAAAGTTGTTGCAGTTAAAAAGCTCGTAGTTGGATTTATGGCTGGAGCGATCGGTCCGCCCCGCAAGGGGTGTGTACTAGCGTCGTCTCCGACCATCCTTGTGGGAACTGTGCGGCCGTTAACTCGGTTGTATATGGGAACACATCGTTTACTGTGAAAAAATTAGAGTGTTTAAAGCAGGCTTAAGCCGTTGAATACATTAGCATGGAATAATAAGATAAGACTTGGGTCATTATTTTGTTGGTTTGCGGATCGAGGTAATGATTAATAGGGATAGTTGGGGGTATTCATATTTAATTGTCAGAGGTGAAATTCTTGGATTTATGAAAGATGAACTTAGGCGAAAGCATTTACCAAGGATGTTT
702	Eukaryota	Alveolata	Ciliophora	Spirotrichea	Tintinnida	Xystonellidae	NA	NA	TAGCGTATATTAAAGTTGTTGCAGTTAAAAAGCTCGTAGTTGGATTTCTGGTAGGAGGTTAGGGCGCACTGTCGTGAGGCCCGCGTCTTCTGCCATCCTTCTGTTAACCCTTCATGGCATTTATTTGTCGGTTGGGGGCTCAGATATTTTACCTTGAGAAAATTAGAGTGTTTCAGGCAGGCCTGTGCCCGGATACATTAGCATGGAATAATGGAATAGGACTTTAGCCTCTTCTGTTGGTCTGAGGGGTTGAAGTAATGATTAATAGGGATAGTTGGGGGCATTAGTACTTAACTGTCAGAGGTGAAATTCTCGGATTTGTTAAAGACTAACTTATGCGAAAGCATTTGCCAAGGATGTTT
703	Eukaryota	Opisthokonta	Metazoa	Arthropoda	Crustacea	Malacostraca	Euphausia	Euphausia_superba	TAGCGTATATTAAAGTTGTTGCGGTTAAAAAGCTCGTAGTTGGATCTCAGTTCCGGACCGACGGTACGCCGCCCGGCGTCTACTGTCGGCTTCCGAACGCTAAAGCCCGTCGGCTCGGTCGGGGTGCTCTTCATCGAGTGTCCCGGGCGGCCGGCATGTTTACTTTGAAAAAATTAGGGTGCTCAGAGCAGGCCAAGGCGCCTGAATACTTGTGCATGGAATATTGGAATAGGACCTCGGTTCTATTTTGTTGGTTTTAAGAGCCCGAGGTAATGATTAATAGGAACAGACGGGGGCATTCGTATTGCGACGTTAGAGGTGAAATTCTTGGATCGTCGCAAGACGAACTACTGCGAAAGCATTTGCCAAGAATGTTT
704	Eukaryota	Stramenopiles	Sagenista	MAST-7	MAST-7A	MAST-7A_X	MAST-7A_XX	MAST-7A_XX_sp.	TAGCGTATATTAAAGTTGTTGCAGTTAAAAAGCTCGTAGTTGGATTTCTGGTGGGAGCACGGGTCGGCCCTCACGGGTTGTACTGTTGTTGCGTCCTGCCGTTTCGGAGGGAATGGCCTCGCTATTAAGTTAGCGTGGTCGGGAACTCTGTCGTTTACTGTGAAAAAATTAGAGTGTTCAAAGCAGGCCTTCGCTGTGAATACATTAGCATGGAATAATAAGATAGGACTGTAGTGCTATTTTGTTGGTTTGCGTACTATGGTAATGATTAATAGGGATAGTTGGGGGTATTCATATTCAATTGTCAGAGGTGAAATTCTTGGATTTATGGAAGATGAACTACTGCGAAAGCATTTACCAAGGATGTTT
705	Eukaryota	Alveolata	Dinoflagellata	Dinophyceae	Peridiniales	Amphidomataceae	Azadinium	Azadinium_trinitatum	TAGCGTATATTAAAGTTGTTGCGGTTAAAAAGCTCGTAGTTGGATTTCTGCCGAGGACGACCGGTCTGCCCTCTGGGTGAGTATCTGGCTCGGCCTGGGCATCTTCTTGGAGAACGTAGCTGCACTTGACTGTGTGGTGCGGTATCCAGGACATTTACTTTGAGGAAATTAGAGTGTTTCAAGCAGGCATACGCCTTGAATACATTAGCATGGAATAATAAGATAGGACCTCGGTTCTATTTTGTTGGTTTCTAGAGCTGAGGTAATGATTAATAGGGATAGTTGGGGGCATTCGTATTTAACTGTCAGAGGTGAAATTCTTGGATTTGTTAAAGACGGACTACTGCGAAAGCATTTGCCAAGGATGTTT
706	Eukaryota	Alveolata	Dinoflagellata	Dinophyceae	Peridiniales	Amphidomataceae	Azadinium	NA	TAGCGTATATTAAAGTTGTTGCGGTTAAAAAGCTCGTAGTTGGATTTCTGCTGAGGACGACCGGTCCGCCCACTGGGTGAGTATCTGGCTCGGCCTGGGCATCTTCTTGGAGAACGTAGCTGCACTTGATTGTGTGGTGCGGTATCCAGGACATTTACTTTGAGGAAATTAGAGTGTTTCAATCAGGCATACGCCTTGAATACATTAGCATGGAATAATAAGATAGGACCTCGGTTCTATTTTGTTGGTTTCTAGAGCTGAGGTAATGATTAATAGGGATAGTTGGGGGCATTCGTATTTAACTGTCAGAGGTGAAATTCTTGGATTTGTTAAAGACGGACTACTGCGAAAGCATTTGCCAAGGATGTTT
707	Eukaryota	Alveolata	Dinoflagellata	Syndiniales	Dino-Group-I	Dino-Group-I-Clade-1	Dino-Group-I-Clade-1_X	Dino-Group-I-Clade-1_X_sp.	TAGCGTATATTAAAGTTGTTGCGGTTAAAAAGCTCGTAGTTGGAGTTCTGCCAGGTGACGCCCGTCCGCCCAAGTGGTGTGTACAGGGCGTGCATCTGGCCCTTTCAAGGGGAACGTGTCTGCACTTCATTGTGTGGTGCGAGATCCTTGACTTTTACTTTGAGGAAATAAGAGTGTTCCAAGCAGGCTCTCGTCGTGCATAGCTCAGCATGGAATAATAGCATTGGACTTCGTTTCTACTCTGTTGGTTGCAAGAAGCGAGGTAATGATGAAGAGGGATAGTTGGGGGCATTCGTATTTAACTGTCAGAGGTGAAATTCTTGGATTTGTTAAAGACGGACTACTGCGAAAGCATCTGCCATGGATGTTT
708	Eukaryota	Alveolata	Dinoflagellata	Dinophyceae	Gymnodiniales	Gymnodiniaceae	Gymnodinium	Gymnodinium_sp.	TAGCGTATATTAAAGTTGTTGCGGTTAAAAAGCTCGTAGTTGGATTTCTGCTGAGGACGATCGGTCCGCCCTCTGGGTGAGCATTGACTCGGCCTTGGCATCTTCTTGGAGAACACTACTGCACTTGACTGTGTGGTGCGGTATCCAGGACTTTTACTTTGAGGAAATTAGAGTGTTTCAAGCAGGCGCACGCCTTGAATACATTAGCATGGAATAATAGGATAGGACCTTGGTTCTATTTTGTTGGTTTCTAGAGCTGAGGTAATGATTAATAGGGATAGTTGGGGGCATTCGTATTTAACTGTCAGAGGTGAAATTCTTGGATTTGTTAAAGACGGACTACTGCGAAAGCATTTGCCAAGGATGTTT
709	Eukaryota	Opisthokonta	Metazoa	Arthropoda	Crustacea	Malacostraca	Euphausia	Euphausia_superba	TAGCGTATATTAAAGTTGTTGCGGTTAAAAAGCTCATAGTTGGATCTCAGTTCCGGAATGACGGTACGCCGCCCGGCGTCTACTGTCGGCTTCCGAACTCTAAAGCCCGTCGGCTCGGTCGGGGTGCTCTTCATCGAGTGTCCCGGGCGGCCGGCATGTTTACTTGGAAAAAATTAGGGTGCTCAGAGCAGGCCAAGGCGCCTGAATACTTGTGCATGGAATAATGGAATAGGACCTCGGTTCTATTTTGTTGGTTTTAAGAGCCCGAGGTAATGATTAATAGGAACAGACGGGGGCATTCGTATTGCGACTTTAGAGGTGAAATTCTTGGATCGTCGCAAGAAAAACTACTGCGAAAGCATTTGCCAAGAATGTTT
710	Eukaryota	Rhizaria	Cercozoa	Filosa-Thecofilosea	NA	NA	NA	NA	TAGCGTATATTAAAGTTGTTGCAGTTAAAAAGCTCGTAGTTGGATTTCTGGTAGTATGCATCTGGCCCGCCTCTTCTGAGGTGTTTGTCGGAGCGCATCTGCCATCCTCTCAGGGAACGTTTCTGCTATTCATTTAGTTGGACTCGCGAACTGGGTCTTTTACTTTGAAAAAATTAGAGTGTTTAAAGCAGGCTATTGCTGTGAATACATTAGCATGGAATAATAATTTAGGACTTTGGTTCTATTTTGTTGGTTTTCAGATCTGAAGTAATGATTTATAGGGACAGTTGGGGGTGCTAGTATTGAGCGGCCAGAGGTGAAATTCTTGGATTCGCTCAAGACTAACTTATGCGAAAGCATTCACCAAGGATGTCTTCT
711	Eukaryota	Alveolata	Dinoflagellata	Syndiniales	Dino-Group-II	Dino-Group-II-Clade-10-and-11	Dino-Group-II-Clade-10-and-11_X	Dino-Group-II-Clade-10-and-11_X_sp.	TAGCGTATATTAAAGTTGTTGCGGTTAAAAAGCTCGTAGTTGGATTTCTGTCGAAGACTGCCGGTCCGCTCTATGAGCGTGTATCTGGTTAGGCTTTGGCATCCTCTTGAAGAACGTTGCTGTGCTTGATTGCATGGTGCGGTATTCAAGACTTTTACTTTGAGGAAATTAGAGTGTTCACGGCAGGCAAGCGCCTTGAATATATTAGCATGGAATAATAATATAGGATCTTGGTTCTATTTTGTTGGTTTCTAGAACTAGGATAATGATTAATAGGGATAATTGGGGGCATTTGTATTAACGCGTCAGAGGTGGAATTCTTGGATTGCGTTACGACAAACTACTGCGAAAGCATTTGCCAAGGATGTTT
712	Eukaryota	Opisthokonta	Metazoa	Cnidaria	Cnidaria_X	Hydrozoa	Obelia	Obelia_geniculata	TAGCGTATATTAAAGTTGTTGCAGTTAAAAAGCTAGTAGTTGGATTTGGGACTGGAGTCGTCGGGTCGGCCGCGAGGTCTGTTACTTGGCGGCTCTGTCATTACAATTCCCAGAGACCTGTCGTGTGCTTCACTGTACGCGGCAAGGGATTTGGGACGTTTACTTTGAAAAAATTAGAGTGTTCAAAGCAGGCTTTTACAGCCCGAATACATGAGCATGGAATAATGGAATAGGACCGCGGTCTTATTTTGTTGGTTTCTACGACCGCAGTAATGATTAAGAGGGACAATTGGGGGCATCCGTATTTCGTTGTCAGAGGTGAAATTCTTGGATCATCGCAAGACGAACTACAGCGAAAGCATTTGCCAAGCATGTTT
713	Eukaryota	Alveolata	Dinoflagellata	Dinophyceae	NA	NA	NA	NA	TAGCGTATATTAAAGTTGTTGCGGTTAAAAAGCTCGTAGTTGGATTTCTGTTGAGGACGACCGGTCCGCCCTCTGGGTGAGTATCTGGCTCGGCCTTGGCATCTTCTTGGAGAACGTAACTGCACTTGACTGTGTGGTGCGGTATCCAGGACTTTTACTTTGAGGAAATTAGAGTGTTTCAAGCAGGCGTACGCCTTGAATACATTAGCATGGAATAATGAGATAGGACCTTGGTTCTATTTTGTTGGTTTCTAGAGCTGAGGTAATGATTAATAGGGATAGTTGGGGGCATTCGTATTTAATTGTCAGAGGTGAAATTCTTGGATTTGTTAAAGACGTACTACTGCGAAAGCATTTACCAAGGATGTTT
714	Eukaryota	Opisthokonta	Metazoa	Arthropoda	Crustacea	Malacostraca	Euphausia	NA	TAGCGTATATTAAAGTTGTTGCGGTTAAAAAGCTCGTAGTTGGATCTCAGTTCCGGACCGACGGTACGCCGCCCGGCGTCTACTGTCGGCTTCCGAACGCTAAAGCCCGTCGGCTCGGTCGGGGTGCTCTTCATTGAGTGTCCCGGGCAGCCGCATGTTTACTTTGAAAAAATTAGGGTGCTCAGAACAGGCCAATGCGCCTGAATACTTGTGCATGGAATAAGGGAATAGGACCTTGGTTCTACTTTGTTGGTTTTAAGAGCCAGAGGTAATGATTAATAGGAATAGACGGGGGAATTTGTATTGCGAAGTTAGAGGTGAAATTCTTAGATCGTCGCAATACGAACTGCTGCGAAAGCATTTGCCAAGAACATTT
715	Eukaryota	Opisthokonta	Metazoa	Arthropoda	Crustacea	Malacostraca	NA	NA	AAGCGTATATTAAAGTTGTTGCGGTTAAAAAGCTTTTAGCTGGATCTCAGTTCCGGACCAACGGTATGCCGCCCGGCGTCTATTGTCTGCGTCTACTGTTGGCTTCTGAACACTAAACCCGTTGGCTTGGTCCGGGTTCTCTTCATCGAATGTCCCGGGCAGCCAGCATGTTTATTAAGAAAAAATTAGGGTGCTTAGAGCAGGCCAAAGCGCCTGAATACTTGTGCATGGAATAATGGAATATGACCTCAGGGCTATTTTGTTGGTCTAAAGAGCCCGAGGTAATAATTAATTGGAACAGACGGGGACATTCGTATTGCGATGTTAGAGGTGAAATTCTTGGATCGTTGCAAGACAAACTACTGCGAAAGCATTTGGTAGGAATCTTT
716	Eukaryota	Alveolata	Dinoflagellata	Syndiniales	Dino-Group-II	Dino-Group-II-Clade-4	Dino-Group-II-Clade-4_X	Dino-Group-II-Clade-4_X_sp.	TAGCGTATATTAAAGTTGTTGCGGTTAAAAAGCTCGTAGTTGGATTTCTGTTGAGGGCAGCCGGTCCGCTCTCGGAGCGTGTATCTGGTTTGACCTCGGCATCCTCTCAAAATACGTTTCTGCGCTTGATTGCGTGGAGCGGAGTTTGAGACTTTTACTTTGAGGAAATTAGAGTGTTCACGGCAGGCAATCGCCTTGAATATATTAGCATGGAATAATAATATAGGATCTTGGTTCTATTTTGTTGGTTTCTAGGACTAAGATAATGATTAATAGGGACAATTGGGGGCATTCGTATTAACACGTCAGAGGTGGAATTCTTGGATTGTGTTACGACGAACTACTGCGAAAGCATTTGCCAAGGATGTTT
717	Eukaryota	Alveolata	Dinoflagellata	Syndiniales	Dino-Group-II	Dino-Group-II-Clade-21	Dino-Group-II-Clade-21_X	Dino-Group-II-Clade-21_X_sp.	TAGCGTATATTAAAGTTGTTGCGGTTAAAAAGCTCGTAGTTGGATTTCTGTTGAGGTTTGGCGGTCCGCACTTCGTGCGTGTATCTGTTTAGACCTTGGCATCCTTTCAAGGAACGTAACTGTGCTTAATTGCATGGTGCGGTACTTGAAACTTTTACTTTGAGGAAATTAGAGTGTTCACGGCAGGCTAACGCCTTGAATATATTAGCATGTAATAATAATATAGGATCTTGGGTCTATTTTGTTGGTTTCTAGAGCTAAGATAATGATTAATAGGGACAATTGGGGGCATTCGTATTAACACGTCAGAGGTGGAATTCTTGGATTGTGTTACGACGAACTACTGCGAAAGCATTTGCCAAGGATGTTT
718	Eukaryota	Alveolata	Dinoflagellata	Syndiniales	Dino-Group-I	Dino-Group-I_X	Dino-Group-I_XX	Dino-Group-I_XX_sp.	AGCGTATATTAAAGTTGTTGCGGTTAAAACGCTCGTAGTTGAATATATGCCTAGTACAGGTGGTCTACCCTCGATTGGTAGCACGCGCTTCGTGCTTGGCACACTTCTGAAATCTTTTTCCCCACTTCATTGTGTGGGACTTAATTCAGATACATTACTTTGAGGAAATGAGGGTGCTCTATGCAGATATATGTCATGGATACGTTAGCATGGAATAGCATTACAGAATATTATTCTGAAGCTGCTGGTTTTTTGGAATAGTATAATGGCAAGAGGAACAGTTGGGGGCATTTATATTTAACTGTTAGAGGTGAAATTCTTGAATCTTTTAAAGATGAACTACTGCGAAAGCATCTGCCCAGGATGTTT
719	Eukaryota	Stramenopiles	Sagenista	MAST-6	MAST-6_X	MAST-6_XX	MAST-6_XXX	MAST-6_XXX_sp.	TAGCGTATATTAAAGTTGTTGCAGTTAAAAAGCTCGTAGTTGGATTTCTGGTGGGAGCAGCCAGTCCTGCCCCTTGCGGGGTTGTGCACTTGCGCTGCATCCGGCCATCCTCGTGCAGAACCTTCCTGGCATTAGGTTTTCGGGCTGGGGATGCACGTCCTTTACTGTGAAAAAATTAGAGTGTTTAAAGCAGGCATTTGCTTGAATACATTAGCATGGAATAATAAGATAGGACTTTGGTTGCTATTTTGTTGGTTTGCGCTCCAAGGTAATTATTAATAGGGACAGTTGGGGGTATTCATATTTAATTGTCAGAGGTGAAATTCTTGGATTTATGAAAGATGAACTTATGCGAAAGCATTTACCATGGATGTTT
720	Eukaryota	Opisthokonta	Metazoa	Arthropoda	Crustacea	Malacostraca	Euphausia	Euphausia_superba	TAGCGTATATTAAAGTTGTTGCGGTTAAAAAGCTCGTAGTTGGATCTCAGTTCCGGACCGACGGTACGCCGCCCGGCGTCTACTGTCGGCTTCCGAACGCTAAAGCCCGTCGGCTCGGTTGGGGTGCTCTTCATCGAGTGTCCCGGGCGGCCGGCATGTTTACTTTGAAAAAATTAGGGTGCTCAGAGCAGGCCAAGGCGCCTGAATACTTGTGCATGGAATAATGGAATAGGACCTCGGTTCTATTTTGTTGGTTTTAAGTGCCCGAGGTAATGATTAATAGGAACAGACGGGGGCATTCGTATTGCGACGTTAGAGGTGAAATTCTTGGATCGTCGCAAGACGAACTACTGCGAAAGCATTTGCCAAGAATGTTT
721	Eukaryota	Alveolata	Dinoflagellata	Syndiniales	Dino-Group-V	Dino-Group-V_X	Dino-Group-V_XX	Dino-Group-V_XX_sp.	TAGCGTATATTAAAGTTGTTGCGGTTAAAAAGCTCGTAGTTGGATTTCTGCTTGGGGCGGCCGATGTGCCTTCTGGGTTACAGCCGGTTCGGCCTGAGCATCTTCTTGGGAATCGTGTCTGCACTTGACTGTGTGGCACGGGTTCCAGGACTTTTACTTTGAGGAAATTAGAGTGTTTCACGCAGGCGTCCGCCTTGAATACGTTAGCATGGAATAATGCGACAGGACCTCGGTCCATTTTGTTGGTTTCTTGGGTTGAGGTAATGATTAACAGGGATGGTTGGGGGCATTCGTATTTAACTGTCAGAGGTGAAATTCTTGGATTTGTTAAAGACGAACTACTGCGAAAGCATTTGCCAAGGATGTTT
722	Eukaryota	Alveolata	Dinoflagellata	Syndiniales	Dino-Group-II	Dino-Group-II-Clade-6	Dino-Group-II-Clade-6_X	Dino-Group-II-Clade-6_X_sp.	TAGCGTATATTAAAGTTGTTGCGGTTAAAAAGCTCGTAGTTGGATTTCTGTTGAGGTCGACCGGTGCGCACCTCGTGCGTTATTTGGTTCGGTCTCGGCATCCTCCTGGGGAACGTGTCAGGACTTTATTTGACTGCGCGAGATTCAGGACTTTTACTTTGAGGAAATTAGAGTGTTCACGGCAGGCAAGTGCTTTGAATACATTAGCATGGAATAATAATATAGGACCTTCGTTCTATTTTGTTGGTTTCTAGAACTTAGGTAATGATTAATAGGGACAATTGGGGGCATTCGTATTAACGCGTCAGAGGTGGAATTCTTGGATTGCGTTACGACGAACTACTGCGAAAGCATTTGCCAAAGATGTTT
723	Eukaryota	Opisthokonta	Metazoa	Arthropoda	Crustacea	Malacostraca	Euphausia	NA	TAGCCTATATTAAAGTTGTTGCGGTTAAAAAGCTCATAGTTGGATCTCAGTTCCTGACTGACGGTACGCCGCCGGCGTCTACTGTCGGCTGTCGAGTGTCCCGGGCGGCCAGCATGTTTACTTTGAAAAAACTAGGGTGCTCAGAGCAGGCCAAGGTGCCTGAATACATGTGCATGGTATAATGGAATAGGACCTCGGTTCTATTTTGTTGGTTTCAAGAGCCCGAGGTAAGGATTAATAGGAACAGACGGGGGCATTCATATTGCGACGTTAGAGGTGATCTTCTTGGATCGTCGCAAGATGAACTACTGCGAAAGCATTTGCCAAGAATGTTT
724	Eukaryota	Opisthokonta	Metazoa	Arthropoda	Crustacea	Malacostraca	Meganyctiphanes	Meganyctiphanes_norvegica	TAGCGTATATTAAAGTTGTTGCGGTTAAAAAGCTCGTAGTTGGATCTCAGTTCCGGACCGACGGTACGCCGCCCGGCGTCTACTGTCGGCTTGCATGTTTTACTTTGAAAAAATTAGGGTGCTCAGAGCAGGCCAAGGCGCCTGAATACTTGTGCATGGAATAATGGAATAGGACCTCGGTTCTATTTTGTTGGTTTTAAGAGCCCGAGGTAATGATTAATAGGAACAGACGGGGGCATTCGTATTGCGACGTTAGAGGTGAAATTCTTGGATCGTCGCAAGACGAACTACTGCGAAAGCATTTGCCAAGAATGTTT
725	Eukaryota	Alveolata	Dinoflagellata	Syndiniales	Dino-Group-II	Dino-Group-II-Clade-10-and-11	Dino-Group-II-Clade-10-and-11_X	Dino-Group-II-Clade-10-and-11_X_sp.	TAGCGTATATTAAAGTTGTTGCGGTTAAAAAGCTCGTAGTTGGATTTCTGTCGAAAACGGCCGGTCCGCACTATGTGCGTGTATCTGGTTCGGTTTTGGCATCCTCATGAAGAACGTAACTGCGCTTGATTGCGTGGTGCGGTATTAATGACTTTTACTTTGAGGAAATTAGAGTGTTCACGGCAGGCAAGCGCCTTGAATATATTAGCATGGAATAATAATATAGGATCTTGGTCCCATTTTGTTGGTTTCTGGAACTAAGATAATGATTAATAGGGATAATTGGGGGCATTCGTATTAACGCGTCAGAGGTGGAATTCTTGGATTGCGTTACGACGAACTACTGCGAAAGCATTTGCCAAGGATGTTT
726	Eukaryota	Stramenopiles	Ochrophyta	Pelagophyceae	Pelagomonadales	Pelagomonadaceae	Pelagomonadaceae_clade_A	Pelagomonadaceae_clade_A_sp.	TAGCGTATATTAAAGTTGTTGCGGTTAAAAAGCTCGTAGTTGGATTCCTGGCCTGGGGTAGCCGGTCCGCCTTGCAAAAGGTGCGCACTGAGCGGCCTCGGCCATCCTTGGGAAGAGCAGTCCTGGCATTCAGTTGTCGGGGTTGGGATTCCCGACGTTTACTGTGAAAAAATCAGAGTGTTCAACGCAGGCTTACGCCTTGAATACATTAGCATGGAATAATGAGATAGGACCTTGGCGGTCTATTTTGTTGGTTTGCACGCCGAGGTAATGATTAAAAGGGACGGTTGGGGTTCTTCGTATTCAATTGTCAGAGGTGAAATTCTTGGATTTATGGAAGACGAACTGCTGCGAAAGCGTCGAACAAGGACGTTC
727	Eukaryota	Alveolata	Dinoflagellata	Dinophyceae	Gymnodiniales	Warnowiaceae	Nematodinium	Nematodinium_sp.	TGGCGTATATTAATATTGTTGCAGTTAAAAAGCTCGTAGTTGGATTTCTGTTGAGGACGACCGGTCCGCCCTCTGGGTGAGTATCTGGCTCGGCCTTGGCATCTTCTTGGAGAACGTAACTGCACTTGACTGTGTGGTGCGGTATCCAGGACTTTTACTTTGAGGAAATTAGAGTGTTTCAAGCAGGCGTACGCCTTGAATACATTAGCATGGAATAATGAGATAGGACCTTGGTTCTATTTTGTTGGTTTCTAGAGCTGAGGTAATGATTAATAGGGATAGTTGGGGGCATTAGTATTCAGACGACAGAGGTGAAATTCTTGGACCGTCTGAAGACTGACTACTGCGAAAGCATTTGCCAAGAGTGTTT
728	Eukaryota	Alveolata	Dinoflagellata	Syndiniales	Dino-Group-II	Dino-Group-II-Clade-1	Dino-Group-II-Clade-1_X	Dino-Group-II-Clade-1_X_sp.	TAGCGTATATTAAAGTTGTTGCGGTAAAAAAGCTCGTAGTTGGATTTCTGTTGAGAGCGACCGGTCCATACCATGTATGCGTATCTGGCTTGCTCTCGGCATCCTCTCGATAGACGTTGCTGCGCTTGATTGCGTGGCGCGGATCTCGGGACTTTTACTTTGAGGAAATTAGAGTGTTCACGGCAGGCTTTCGCCAGAATACATTAGCATGGAATAATACTATAGGATCTTGGTTCTATTTTGTTGGTTTCTAGAATTGAGATAATGATTAATAGGGACAATTGGGGGCATTCGTATCAACACGTCAGAGGTGGAATTCTTGGATTGTGTTGCGACGAACTACTGCGAAAGCATTTGCCAAGGATGTTT
729	Eukaryota	Alveolata	Dinoflagellata	Dinophyceae	NA	NA	NA	NA	TAGCGTATATTAAAGTTGTTGCGGTTAAAAAGCTCGTAGTTGGATTTCTGCCGAGGACGACCGGTCCTCCCTCTGGGTGAGTATCTGGCTTGGCCTGGGCATCTTCTTGGAGAACGTATCTGCACTTGACTGTGTGGTGCGGTATCCAGGACTTTTACTTTGAGGAAATTAGAGTGTTTCAAGCAGGCATACGCCTTGAATACATTAGCATGGAATAATAAGATAGGACCTCGGTTCTATTTTGTTGGTTTCTAGAGCTGGGGTAATGATTAATAGGGATAGTTGGGGGCATTCGTATTTAACTGTCAGAGGTGAAATTCTTGGATTTGTTAAAGACGGACTACTGCGAAAGCATTTGCCAAGGATGTTT
730	Eukaryota	Alveolata	Dinoflagellata	Syndiniales	Dino-Group-II	NA	NA	NA	TAGCGTATATTAAAGTTGTTGCGGTTAAAAAGCTCGTAGTTGGATTTCTGTTGAGGTCGGCCGGTCCCTACTTTGTAGGCGCATCTGGTTCAGCCTTGGCATCCTCCTGAGGAACAGCACTGCTCTTAACTGAGTGGTCTGGTATTCAGGACTTTTACTTTGAGGAAATTAGAGTGTTTACGGCAGGCAATCGCCTTGAATATGTTAGCATGGAATAATAATATAGGACCTTCGTTCTATTTTGTTGGTTTCTAGAACTTAGGTAATGATTAATAGGGACAATTGGGGGCATTCGTATTAACGCGTCAGAGGTGGAATTCTTGGATTGCGTTACGACGAACTACTGCGAAAGCATTTGCCAAAGATGTTT
731	Eukaryota	Opisthokonta	Metazoa	Arthropoda	Crustacea	Malacostraca	Euphausia	Euphausia_superba	TAGCGTATATTAAAGTTGTTGCGGTTAAAAAGCTCGTAGTTGGATCTCAGTTCCGGACCGACGGTACGCCGCCCGGCGTCTACTGTCGGCTTCCGAACGCTAAAGCCCGTCGGCTCTGTCGGGGTGCTCTTCATTGAGGGTCCCGGGTGGCCGGCATGTCTACTTTGAAAATATTAGGGCGCTCAGAGCAGGCCAAGGCGCCTGAATACTTGTGCATTGGGATAATGGAATAGGACCTCGGTTCTATTTGGTTGGTTTTAAGAGCCCGAGGTAATGATTAATAGGAACAGACGGGGGCATTCGTATTGCGACGTTAGAAGTGAAATTCTTGGATTGTCGCAAGACGAACTACTGCGAAAGCCTTTGCCAAGAATGTGT
732	Eukaryota	Opisthokonta	Metazoa	Craniata	Craniata_X	Mammalia	Dipodomys	Dipodomys_ordii	TAGCGTATATTAAAGTTGCTGCAGTTAAAAAGCTCGTAGTTGGATCTTGGGAGCGGGCGGGCGGTCCGCCGCGAGGCGAGTCACCGCCCGTCCCCGCCCCTTGCCTCTCGGCGCCCCCTCGATGCTCTTAGCTGAGTGTCCCGCGGGGCCCGAAGCGTTTACTTTGAAAAAATTAGAGTGTTCAAAGCAGGCCCGAGCCGCCTGGATACCGCAGCTAGGAATAATGGAATAGGACCGCGGTTCTATTTTGTTGGTTTTCGGAACTGAGGCCATGATTAAGAGGGACGGCCGGGGGCATTCGTATTGCGCCGCTAGAGGTGAAATTCTTGGACCGGCGCAAGACGGACCAGAGCGAAAGCATTTGCCAAGAATGTTT
733	Eukaryota	Alveolata	Dinoflagellata	Syndiniales	Dino-Group-II	Dino-Group-II-Clade-21	Dino-Group-II-Clade-21_X	Dino-Group-II-Clade-21_X_sp.	TAGCGTATATTAAAGTTGTTGCGGTTAAAAAGCTCGTAGTTGGATTTCTGTTGAGAAGAACCAGTCCGCATTTTGTGCGTGTATTTGGTTTCGTCTTGGCATCCTTTCAAGGAACGTTTCTGTGATTCAGTTCATGGAGCGGCACTTTGAAACTTTTACTTTGAGGAAATTAGAGTGTTCACGGCAGGCAATCGCCTTGAATATATTAGCATGGAATAATAATATAGGATCTTGGGTCTATTTTGTTGGTTTCTAGAGCTAAGATAATGATTAATAGGGACAATTGGGGGCATTCGTATTAACACGTCAGAGGTGGAATTCTTAGATTGTGTTACGACGAACTACTGCGAAAGCATTTGCCAAGGATGTTT
734	Eukaryota	Opisthokonta	Metazoa	Arthropoda	Crustacea	Malacostraca	Euphausia	Euphausia_superba	TAGCGTATATTAAAGTTGTTGCGGTTAAAAAGCTCGTAGTTGGATCTCAGTTCCGGACCGACGGTACGCCGCCCGGCGTCTACTGTCGGCTTCCGAAAGATAAAGCCCCTCGGCTCGGTCGGGGTGCTCTTCATCGAGTGTCCCGGGCGGCCGGCATGTTTACTTTGAAAAAATTAGGGTGCTCAGAGCAGGCCAAGGCGCCTGAATACTTGTGCATGGAATAATGGAATAGGACCTCGGTTCTATTTTGTTGGTTTTAAGAGCCCGAGGTAATGATTAATAGGAACAGACGGGGGCATTCGTATTGCGACGTTAGAGGTGAAATTCTTGGATCGTCGCAAGACGAACTACTGCGAAAGCATATGCCAAGAATGTTT
735	Eukaryota	Opisthokonta	Mesomycetozoa	Ichthyosporea	Ichthyosphonida	Abeoformidae_Group_MAIP_2	Abeoformidae_Group_MAIP_2_X	Abeoformidae_Group_MAIP_2_X_sp.	TAGCGTATATTAAAGTTGTTGCGGTTAAAAAGCTCGTAGTTGGATGTTGTGGTTTGTTGTTTTCGGTGCCTTTTGGTATCCGTTTCAGCAGCTACTTTTTCTCGAGGCATGTAGGTGCACTTAACCGTGTGTTTATATTGTTCGGGACTTTTACCGTGAGAAAATTAGAGTGTTCATAGCAGGCTAGTGCTTGAATATTACAGCATGGAATAATGGAATAGGATCATGATCTTATTTTGTTGGTTTCTAAGATCAAGATAATGATTAATAGGGATAGTTGGGGGCATTAATATTTAGTTGTCAGAGGTGAAATTCTTAGATTTACAAAAGATTAACTTCTGCGAAAGCATTTGCCAAGGATGTTT
736	Eukaryota	Alveolata	Dinoflagellata	Dinophyceae	NA	NA	NA	NA	TAGCGTATATTAAAATTGTAGCGAATAAAAAGCTCGTAGTTGGATTTCTGTCGAGGACGACCGGTCCGTCCTCTGGGTGAGTATCTGGCTTGGCCTGGGCCCATTCTTGGAGAACGCAGCTGCACTTGACTGTGTGACGCGGCATCCAGGACTTCGACTTCAAGGAAAAACTAGAATGTTTCAAGTAGGCATGTGTCTAGAATACATCTAGCATGGAATGATAAGATAGGAACTCGGTTCTATTTTGTTGGTTTCTAGAGCCGAGGTCATGATTAATAGGACAAGGTGAGGGACATTCGTAGTGAACTGTCAGAGATGAGATTCTTGCATCTGCTAACAACGGACTACTGCGAAAGCATTTTCAAGGATGTTC
737	Eukaryota	Rhizaria	Radiolaria	RAD-C	RAD-C_X	RAD-C_XX	RAD-C_XXX	RAD-C_XXX_sp.	TAGCGTATACTAAAGTTGTTGCAGTTAAAAAGCTCGTAGTTGGATTTCTGTGCACCGGTTGTTGGTCTGCCTCTATGAGGTGGGTCCTTCACCGTTGTACATCCTGTTGGCAGACACGTGCTGGCATTCATTTGTCGGTGCGGGGAGACCACTCGTTTACTTTGAGAAAATTAAAGTGTTCAAAGCAGGCAATCGCTTGAATACATTAGCATGGAATAATAGTATAGGACTTTGATCTTATTTGTTGGTTTTAAAGATCAAAGTAATGATTGATAGGGACAGTTGGGGGCATCAGTATTCTGAAGCGAGAGGTGAAATTCTTGGACCTTCGGAAGACTAACAACTGCGAAAGCATTTGCCAAGGATGTTCTCT
738	Eukaryota	Alveolata	Dinoflagellata	Dinophyceae	Dinophyceae_X	Dinophyceae_XX	Dinophyceae_XXX	Dinophyceae_XXX_sp.	TAGCGTATATTAAAGTTGTTGCGGTTAAAAAGCTCGTAGTTGGATTTCTGCTGAGGACGACCGGTCCGCCCTCTGGGTGAGTATTTGGCTTTGCCTCGGCATCCTCTTGGAGAACGTAACTGCACTTGACTGTGTGGTACGGTATCCAGGACTTTTACTTTGAGGAAATTAGAGTGTTTCAAGCAGGCACACGCCTTGAATACATTAGCATGGAATAATAAGATAGGACCTTGGTTCTATTTTGTTGGTTTCTAGAGCTGAGGTAATGATTAATAGGGATAGTTGGGGGCATTCGTATTTAACTGTCAGAGGTGAAATTCTTGGATTTGTTAAAGACGGACTACTGCGAAAGCATTTGCCAAGGATGTTT
739	Eukaryota	Alveolata	Dinoflagellata	Dinophyceae	NA	NA	NA	NA	ATAGCGTATATTAAAGCTGTTGCGGTTAAAAAGCTCGTAGTTGGACTTCTGCTGAGGACGACTGGTCTGCCCTCTGGGTGAGTATCTGGTTCGGCCGAAGCATCTTCTTGGAGGTTGCAAGCGCACTTCATTGTGTGGTGCAACCGACTGGAATTTTACTTTGAGGAAATTAGATTGTTCAAGGGAGGCGTACGCCTCGCATAGGTTAGCATGGAATAATGCTGTAAGACCATGGTATTGCTGTGTTGGTTTCTATCACCTAAGGTAATGATAAACAGGGATAGTTGGGGGCATTCGTATTTAACTGTCAGAGGTGAAATTCTTGGATTTGTTAAAGACGAACGACTGCGAAAGCATTTGCCAAGGATGTTT
740	Eukaryota	Alveolata	Dinoflagellata	Syndiniales	Dino-Group-II	Dino-Group-II-Clade-9	Dino-Group-II-Clade-9_X	Dino-Group-II-Clade-9_X_sp.	TAGCGTATATTAAAGTTGTTGCGGTTAAAAAGCTCGTAGTTGGATTTCTGTGGAGGACGGCCGGTCCGCATTTTGTGCGTGTATCTGGTACGGCCTTTGCATCCTCTTGTGGAACGTTGCGGTGCTTGATTGCATTGTGCGGAATGCAAGACTTTTACTTTGAGGAAATTAGAGTGTTCACGGCAGGCATGCGCCTTGAATATATTAGCATGGAATAATAATATAGGCTCCTCGCCCTATTTTGTTGGTTTCTAGAGCGAAGAGAATGGTTAATAGGGATAATTGGGGGCACTCGTACTAGAGCGTCAGAGGTGGAATTCTTAGATTGCTCTATGACGAACTACTGCGAAAGCATTTGCCAAGGATGTTT
741	Eukaryota	Alveolata	Dinoflagellata	Syndiniales	Dino-Group-I	Dino-Group-I-Clade-1	Dino-Group-I-Clade-1_X	Dino-Group-I-Clade-1_X_sp.	TAGCGTATATTAAAGTTGTTGCGGTTAAAAAGCTCGTAGTTGGAGTTCTGCCAGGTGACACTCGTCCGCCCAAGTGGTGTGTACAGGGTGTGCATCTGGCCCTTTCAAGGGGAACGTGTCTGCTCTTTATTGAGTGGTGCGAGATCCTTGACTTTTACTTTGAGGAAATAAGAGTGTTCCAAGCATGCTCTCGTCGTGCATAGCTCAGCATGGAATAATAGCATTGGACTTCGTTTCTAAGCTGTTGGTTGCAAGAAGCGAGGTAATGATGAAGAGGGATAGTTGGGGGCATTCGTATTTAACTGTCAGAGGTGAAATTCTTGGATTTGTTAAAGACGGACTACTGCGAAAGCATCTGCCATGGATGTTT
742	Eukaryota	Alveolata	Dinoflagellata	Dinophyceae	Gymnodiniales	Gymnodiniaceae	Margalefidinium	Margalefidinium_fulvescens	TAGCGTATATTAAAGTTGTTGCGGTTAAAAAGCTCGTAGTTGGATTTCCGTTCGAGCTCGCACCTCCCCTTGGGGGTAGGTGTCGAGCTCGAGCCTTTCTGGGTGTATACGTGCGTACTTCACTGTATGACGTATTCGACCCGGACTTTTACTTTGAGGAAATTAGAGTGTTTCAGGCAGGCAAACGCCTTGAATACATTAGCATGGAATAATAAGATAGGACTTTGGTCTTGTTTGTTGGTTCATAGACCGAAGTAATGATTAATAGGGATAGTTGGGGGCATTCGTATTTAACTGTCAGAGGTGAAATTCTTGGATTTGTTAAAGACGAACTACTGCGAAAGCATTTGCCAAGGATGTTT
743	Eukaryota	Alveolata	Dinoflagellata	Syndiniales	Dino-Group-I	Dino-Group-I-Clade-4	Dino-Group-I-Clade-4_X	Dino-Group-I-Clade-4_X_sp.	TAGCGTATATTAAAATTGTTGCGGTTAAAACGCTCGTAGTTGGATATCTGCTAAGGGGTTCCGGTCCTTCCCAGTGAAGAATACGCGGAACTCTTCTTGGCATTTATTCAGGGAAGGTGTTTGCACTTTGTTGTGTGTCACATGATCTGAATTTTTACTTTGAGGAAATGAGAGTGTTTCAAGCAGGCTTTCGCCGTGAATATGATAGCATGGAATAATAGCACAGGACCCCTTTCCAAAGCTGTTGGTTTTTGGAACGAGGTAATCAGAATAAGGATAGTTGGGGGTATTCGTATTTAACTGTCAGAGGTGAAATTCTTGGATTTTTTAAAGACGAACTATTGCGAAGGCATCTGCCCAGGATGTTT
744	Eukaryota	Alveolata	Dinoflagellata	Dinophyceae	NA	NA	NA	NA	TAGCGTATATTAAAGTTGTTGCGGTTAAAAAGCTCGTAGTTGGATTTCTGTTGAGGACGACCGGTCCGCCCTCTGGGTGAGCATCTGGCTCGGCCTTGGCATCTTCTTGGTGAACGTAGCTGCACTTGACTGTGTGGTACGGTAACCAGGACTTTTACTTTGAGGAAATTAGAGTGTTTCAAGCAGGCATACGCCTTGAATACATTAGCATGGAATAATAAGATAGGACCTCGGTTCTATTTTGTTGGTTTCTAGAGCTGAGGTAATGATTAATAGGGATAGTTGGGGGCATTCGTATTTAACTGTCAGAGGTGAAATTCTTGGATTTATGGAAGACGAACTGCTGCGAAAGCGTCGAACAAGGACGTTC
745	Eukaryota	Rhizaria	Cercozoa	Filosa-Thecofilosea	NA	NA	NA	NA	TAGCGTATATTAAAGTTGTTGCAGTTAAAAAGCTCGTAGTTGGATTTCTGGTAGCCCGCCTCTTCTGAGTGTGTGTCGGAGCGCATCTGCCATCCTCTCAGGGAACGTTTCTGCTATTCATTTAGTTGGACTCGCGAACTGGGTCTTTTACTTTGAAAAAATTAGAGTGTTTAAAGCAGGCCATAGCTGTGAATACATTAGCATGGAATAATAATTTAGGACTTTGGTTCTATTTTGTTGGTTTTGAAGTAATGGTTGATAGTGCTAGTATTGAGCGGCCAGAGGTGAAATTCTTGGATTCGCTCAAGACTAACTTATGCGAAAGCATTCACCAAGGATGTCTTCT
746	Eukaryota	Alveolata	Dinoflagellata	Dinophyceae	Gymnodiniales	Gymnodiniaceae	Gyrodinium	Gyrodinium_helveticum	TAGCGTATATTAAAGTTGTTGCGGTTAAAAAGCTCGTAGTTGGATTTCTGCTGAGGACGACCGGTCCGCCCACTGGGTGAGCATCTGGTTCGGCCTTGGCATCTTCTTGGTGAACGTATCTGCACTTGACTGTGTGGTGCGGTACCCAGGACTTTTACTTTGAGGAAATTAGAGTGTTTCAAGCAGGCATACGCCTTGAATACATTAGCATGGAATAATAAGATAGGACCTCGGTTCTATTTTGTTGGTTTCTAGAGCTGAGGTAATGATTAATAGGGATAGTTGGGGGCATTCGTATTTAACTGTCAGAGGTGAAATTCTTGGATTTGTTAAAGACGGACTACTGCGAAAGCATTTGCCAAGGATGTTT
747	Eukaryota	Alveolata	Dinoflagellata	Syndiniales	Dino-Group-II	Dino-Group-II-Clade-3	Dino-Group-II-Clade-3_X	Dino-Group-II-Clade-3_X_sp.	TAGCGTATGTTAAAGTTGTTGCGGCTAAAAAGCTCGTAGTTGGATTTCTGTTGAGAGCGAACGGTCAACACTATGTGTGAGTATCTGTTATGGTCTCGGCATCCGCTCTGTATACGTGTCTGCGCTTGAGTGCGTGGCGCGGAGATAGGGCCTTTTACTTTGAGGAAATTAGAGTGTTCACGGCAGGCAGTCGCCTTGAATATATTAGCATGGAATAATAATATAGGATCTTGGTTCTATTTTGTTGGTTTCTAGGGCTAAGATAATGATTAATAGGGACAATTGGGGGCATTCGTATTGCGGTGTCAGAGGTGGAATTCTTGGATTATCGCACGACGAACTACTGCGAAAGCATTTGCCAAGGATGTTT
748	Eukaryota	Opisthokonta	Metazoa	Arthropoda	Crustacea	Malacostraca	Euphausia	Euphausia_superba	TAGCGTATATTAAAGTTGTTGCGGTTAAAAAGCTCGTAGTTGGATCTCAGTTCCGGACCGACGGTACGCCGCCCGGCGTCTACTGTCGGCTTCCGAACGCTAAAGCCCGTCGGCTCGATCGGGGTGCTCTTCATCGAGTGTCCCGGGCGGCCGGCATGTTTACTTTGAAAAAATTAGGGTGCTCAGAGCAGGCCAAGGCGCCTGAATACTTGTGCATGGAATAATGGAATAGGACCTCGGTTCTATTTTGTTGGTTTTAAGAGCCCGAGGTAATGATTAATAGGAACAGAAAGGGGCATTCGTATTGCGACGTTAGAGGTGAAATTCTTGGATCGTCGCAAGACGAACTACTGCGAAAGCATTTGCCAAGAATGTTT
749	Eukaryota	Opisthokonta	Metazoa	Arthropoda	Crustacea	Malacostraca	Euphausia	Euphausia_superba	TAGCGTATATTAAAGTTGTTGCGGTTAAAAAGCTCGTAGTTGGATCTCAGTTCCGGACCGACGGTACGCCGCCCGGCGTCTACTGTCGGCTTCCGAACGCTAAAGCCCGTCGGCTCGGTCAGGGTGCTCTTCATCGAGTGTCCCGGGCGGCCGGCATGTTTACTTTGAAAAAATTAGGGTGCTCAGAGCAGGCCAAGGCGCCTGAATACTTGTGCATGGAATAATGGAATAGGACTTCGGTTCTATTTTGTTGGTTTTAAGAGCCCGAGGTAATGATTAGTAGGAACAGACGGGGGCATTCGTATTGCGACGTTAGAGGTGAAATTCTTGGATCGTCGCAAGACGAACTACTGCGAAAGCATTTGCCAAGAATGTTT
750	Eukaryota	Alveolata	Dinoflagellata	Syndiniales	Dino-Group-II	Dino-Group-II-Clade-1	Dino-Group-II-Clade-1_X	Dino-Group-II-Clade-1_X_sp.	TAGCGTATATTAAAGTTGTTGCGGTAAAAAAGCTCGTAGTTGGATTTCTGTTGAGGATGACCGGTCCGTACCATGTACGCGCATCTGGTTCAGCCTCGGCATCCTCTCGATAGACATTTCTGCGCTTGATTGCGTGGTGTGGATTTCGGGACTTTTACTTTGAGGAAATTAGAGTGTTCACGGCAGGCTATCGCCAGAATACATTAGCATGGAATAATACTATAGGATCTCGGTTCTATTTTGTTGGTTTCTAGACCCGGGGTAATGATTAATAGGGACAATTGGGGGCATTTGTATCAACACGTCAGAGGTGGAATTCTTGGATTGTGTTGCGACAAACTACTGCGAAAGCATTTGCCAAGGATGTTT
751	Eukaryota	Stramenopiles	Ochrophyta	Bacillariophyta	Bacillariophyta_X	NA	NA	NA	TAGCGTATATTAAAGTTGTTGCAGTTAAAAAGCTCGTAGTTGGATTTGTGGCGTACGTTCGGCTCCCTTCGCCATTGTGTGTCGGTTTGCCTAGCGTTGCCATCCTTGTGTGGAATCTGTGTGGCATTAGGTTGTCGTGCAGGGGATACCCATCGTTTACTGTGAGAAAATTAGAGTGTTCAAAGCAGGCTTATGCCGTTGAATATATTAGCATGGAATAATAAGATAGGACCTTGGTACTATTTTGTTGGTTTGCGCACCGAGGTAATGATTAATAGGGATGGTTGGGGTTATTCGTATTTCATTGTCAGAGGTGAAATTCTTGGATTTTTGAAAGACGAACTACTGCGAAAGCATTTAACAAGGATGTTT
752	Eukaryota	Rhizaria	Radiolaria	Polycystinea	Nassellaria	Nassellaria_X	Nassellaria_XX	Nassellaria_XX_sp.	TAGCGTATACTAACGTTGTTGCAGTTAAAAAGCTCGTAGTTGGATTTTTAAGGGTGGTTCCTTCTAGTGACCTTTCGTGTCTCTAAAGTTGGAGTCTCCCCTTATTTTGCCTCAGTGCCTGGTTGGGATTCATTTCTCGATCAAGCTTCCGGGGCGTGTTTACTTTGAGAAAATTAGAGTGTTCAAGACAGTCTTGTGATTGTATATCATAGCATGGAATAATAACTGATGACGTCGGTCATTTTTTGTTGGTTCGGGTGGCTGAAGTAATGATTGATAGAGTTAGTCGGAGGTATTAGTATTTTATCGTTAGAGGTGAAATTCATGGATCGGTAAAAGACTAACAACTGCGAAAGCATTTATCTAGGATTTGCTCT
753	Eukaryota	Opisthokonta	Metazoa	Arthropoda	Crustacea	Malacostraca	Euphausia	Euphausia_superba	TAGCGTATATTAAAGTTGTTGCGGTTAAAAAGCTCGTAGTTGGATCTCAGTTCTGGACCGACGGTACGCCGCCCGGCGTCTACTGTCGGCTTCCGAACGCTGAAGCATGTCGGCTCGGTCGGGGTGCTCTTCATCGAGTGTCCCGGGCGGCCGGCATGTTTACTTTGAAAAAATTAGGGTGCTCAGAGCAGGCCAAGGCGCCTGAATACTTGTGCATGGAATAATGGAATAGGACCTCGGTTCTATTTTGTTGGTTTTAAGAGCCCAAGGCAATGATTAATAGGAACAGACGGGGGCATTCGTATTGCGACGTTAGAGGTGAAATTCTTGGATCGTCGCAAGACGAACTACTGTGAAAGCATTTGCCAAGAATGTTT
754	Eukaryota	Alveolata	Dinoflagellata	Dinophyceae	Peridiniales	NA	NA	NA	TAGCGTATATTAAAGTTGTTGCGGTTAAAAAGCTCGTAGTTGGATTTCTGCCGAGGACGACCGGTCCGCCCTCTGGGTGAGTATCTGGCTCGGCCTGGGCATCTTCTTGGAGAACGTAGCTGCACTTGACTGTGTGGTGCGGTATCCAGGACTTTTACTTTGAGGAAATTAGAGTGTTTCAAGCAGGCACACGCCTTGAATACATTAGCATGGAATAATAAGATAGGACCTCGGTTCTATTTTGTTGGTTTCTAGAGCTGAGGTAATGATTAATAGGGACAGTCGGGGGCATTTGTATTCAAACGACAGAGGTGAAATTCTTGGACCGTTTGAAGACAAACTACTGCGAAAGCATTTGCCAAGAATGTTT
755	Eukaryota	Opisthokonta	Metazoa	Arthropoda	Crustacea	Malacostraca	Euphausia	Euphausia_superba	TAGCGTATATTAAAGTTGTTGCGGTTAAAAAGCTCGTAGTTGGATCTCAGTTCCGGACCGACGGTACGCCGCCCGGCGTCTACTGTCGGCTTCCGAACGCTAAAGCCCGTCGGCTCGGTCGGGGTGCTCTTCATCGAGTGTCCCGGGCGGCCGGCATGTTTACTTTGAAAAAATTAGGGTGCTCAGAGCAGGCCAAGGTGCCTGAATACTTGTGCATGGAATAATGGAATAGGACCTCGATTCTATTTTGTTGGTTTTAAGAGCCCGAGGCAATGATTAATAGGAACAGACGGGGGCATTCGTATTGCGACGTTAGAGGTGAAATTCTTGGATCGTCGCAAGACGAACTACTGTGAAAGCATTTGCCAAGAATGTTT
756	Eukaryota	Opisthokonta	Metazoa	Arthropoda	Crustacea	Malacostraca	Euphausia	Euphausia_superba	TAGCGTATATTAAAGTTGTTGCGGTTAAAAAGCTCGTAGTTGGATCTCAGTTCCGGACCGACGGTACGCCGCCCGGCGTCTACTGTCGGCTTCCGAACGCTAAAGCATGTCGGCTCGGTCGGGGTGCTCTTCATCGAGTGTCCCGGGCGGCCGGCATGTTTACTTTGAAAAAATTAGGGTGCTCAGAGCAGGCCAAGGTGCCTGAATACTTGTGCATGGAATAATGGAATAGGACCTCGATTCTATTTTGTTGGTTTTAAGAGCCCGAGGCAATGATTAATAGGAACAGACGGGGGCATTCGTATTGCGACGTTAGAGGTGAAATTCTTGGATCGTCGCAAGACGAACTACTGTGAAAGCATTTGCCAAGAATGTTT
757	Eukaryota	Alveolata	Dinoflagellata	Dinophyceae	Gymnodiniales	Gymnodiniaceae	Margalefidinium	Margalefidinium_fulvescens	TAGCGTATATTAAAGTTGTTGCGGTTAAAAAGCTCGTAGTTGGATTTCCGTTCGAGCTCGCACCTCCCCTTGGGGGTGGGTGTCGAGCTCGAGCCTTTCTGGGTGTATACGTGCGTACTTCACTGTATGACGTATTCGGCCCGGACTTTTACTTTGAGGAAATTAGAGTGTTTCAGGCAGGCAAACGCCTTGAATACATTAGCATGGAATAATAAGATAGGACTTTGGTCTTGTTTGTTGGTTCATAGACCGAAGTAATGATTAATAGGGATAGTTGGGGGCATTCGTATTTAACTGTCAGAGGTGAAATTCTTGGATTTGTTAAAGACGAACTACTGCGAAAGCATTTGCCAAGGATGTTT
758	Eukaryota	Opisthokonta	Metazoa	Arthropoda	Crustacea	Malacostraca	NA	NA	TAGCATATATTAAAGTTGTTGCGGTTAAAACCTTGTAGTTGAATTTCAGTTCCGGACAGACGGTGTGCCGCCTGGCGTCTACTGTTGGTTTCCGAACACTAAAGCCCGTCGGATCGGTCGGGATGCTCTTCATCGAGTGACCCGGGCGGCTGGCATCTTTACTTTGAAAAAAGTAGGATGCTCAGAGCAGGCCAAGGTGCCTGAATACTGGTGCATGGTAGAAATTAATAGGACCTCGGTTCTATTTTTTTTTTTTAAGCGCCCGTGGTAAAGATTAATAGGAACAGACGGGGGCATTCATATTGCAACGTTAGAGGTGAAATTCTTGGATCATCGCAAGACGAACTACTGCGAACGCATTTGCCAAGAATGTTT
759	Eukaryota	Rhizaria	Radiolaria	Acantharea	Chaunacanthida	Chaunacanthida_X	Heteracon	Heteracon_sp.	TAGCGTATACTAATGTTGTTGCAGTTAAAAAGCTCGTAGTCGGATTTCAGTATTAGGCCCTGCTTCCAATACGGTTGATAGTGGTCTTTACTTCCTTAACAGAATCTTTCATGTCATTAATTTGGCGTGTTTGGGGCCTGTTTCTTTTACTTTGAGAAAATTAGAGTGTTCAAAGCGGGTTTTCGCCTGAATATTACTCTTGGAATAATAATATAGGACTTTGGTTCTTTTTTGTTGGTGAACTAGAACCGAAGTAATGATTGATAGGGACAGTTGGGGTCATTCGTACTATGAAGCGAGAGGTGAAATTCTTGGACCTTTGTATGACGAACTACTGCGAAAGCATTTGACTAGGATGTTC
760	Eukaryota	Alveolata	Dinoflagellata	Dinophyceae	Peridiniales	NA	NA	NA	TAGCGTATATTAAAGTTGTTGCGGTTAAAAAGCTCGTAGTTGGATTTCTGCCGAGGACGACCGGTCCGCCCTCTGGGTGAGTATCTGGCTCGGCCTGGGCATCTTCTTGGAGAACGTAGCTGCACTTGACTGTGTGGTGCGGTATCCAGGACTTTTACTTTGAGGAAATTAGAGTGTTTCAAGCAGGCACACGCCTTGAATACATTAGCATGGAATAATAAGATAGGACCTCGGTTCTATTTTGTTGGTTTCTAGAGCTGAGGTAATGATTAATAGGGATAGTTGGGGGCATTCGTATTTAACTGTCAGAGGCGAAATTCTTGGATTTGTTAAAGACGGACTACTGCGAAAGCATTTGCTAAGGATGTTT
761	Eukaryota	Alveolata	Dinoflagellata	Syndiniales	Dino-Group-II	Dino-Group-II-Clade-4	Dino-Group-II-Clade-4_X	Dino-Group-II-Clade-4_X_sp.	TAGCGTATATTAAAGTTGTTGCGGTTAAAAAGCTCGTAGTTGGATTTCTGTTGAGGGCAGCCGGTCCGCTCTCGGAGCGTGTATCTGGTTTGACCTCGGCATCCTCTCAAAATACGTTTCTGCGCTTGATTGCGTGGAGCGGAGTTTGAGACTTTTACTTTGAGGAAATTAGAGTGTTCACGGCAGGCAATCGCCTTGAATATATTAGCATGGAATAATAATATAGGATCTTGGTTCTATTTTGTTGGTTTCTAGGACTAAGATAATGATTAATAGGGACAATTGGGGGCATTCGTATTAACGCGTCAGAGGTGGAATTCTTGGATTGCGTTACGACGAACTACTGCGAAAGCATTTGCCAAGGATGTTT
762	Eukaryota	Alveolata	Dinoflagellata	Syndiniales	Dino-Group-II	Dino-Group-II-Clade-14	Dino-Group-II-Clade-14_X	Dino-Group-II-Clade-14_X_sp.	TAACGTATATTAAAGTTGTTGCGGTTAAAAAGCTCGTAGTTGGATTTCTGTCGGAATTGCTTGGTCCCCACTCTGTGGGCGCATCTAAGTCGATTCTGGCATCCTCCTATTTTTCGTTTGCTGCACTTAATTGGGTGGCTTTCGGAGTAGGACTTTTACTTTGAGGAAATTCGAGTGTTTACGGCAGGCAATCGCCTTGTAGATATTAGCATGGAATAATAATATAGGACCTTGGTTCTATTTTGTTGGTTTCTAGGACTGAGGTAATGATTAATAGGGATATTTGGGGGCATTCGTATTAACCGGTCAGAGGTGGAATTCTTGGATTCGGTTACGACGAACTACTGCGAAAGCATTTGCCAAGAATGTTT
763	Eukaryota	Archaeplastida	Chlorophyta	Mamiellophyceae	Mamiellales	Mamiellaceae	Micromonas	Micromonas_clade_B3	TAGCGTATATTTAAGTTGTTGCAGTTAAAAAGCTCGTAGTTGGATTTCGGTTGAGAACGGCCGGTCCGCCGTTTGGTGTGCACTGGCTGGTTTCAACTTCCTGTAGAGGACGTACTCTGGGTTAACGCTCGGATACGGAGTCTACGTGGTTACTTTGAAAAAATTAGAGTGTTCAAAGCGGGCTTACGCTTGAATATTTCAGCATGGAATAACACTATAGGACTCCTGTCCTATTTCGTTGGTCTCGGGACGGGAGTAATGATTAAGAGGAACAGTTGGGGGCATTCGTATTTCATTGTCAGAGGTGAAATTCTTGGATTTATGAAAGACGAACTTCTGCGAAAGCATTTGCCAAGGATGTTT
764	Eukaryota	Alveolata	Dinoflagellata	Syndiniales	Dino-Group-II	Dino-Group-II-Clade-6	Dino-Group-II-Clade-6_X	Dino-Group-II-Clade-6_X_sp.	TAGCGTATATTAAAGTTGTTGCGGTTAAAAAGCTCGTAGTTGGATTTCTGTTGAGGTCGACCGGTGCACACCTCGTGTGTTATTTGGTTCGGTCTCGGCATCCTCCTGGGGAACGTGTCAGGACTTTATTGGACTGCGCGAGATTCAGGACTTTTACTTTGAGGAAATTAGAGTGTTCACGGCAGGCAAGTGCTTTGAATACATTAGCATGGAGTAATAATATAGGACCTTCGTTCTATTTTGTTGGTTTCTAGAACTTAGGTAATGATTAATAGGGACAATTGGGGGCATTCGTATTAACGCGTCAGAGGTGGAATTCTTGGATTGCGTTACGACGAACTACTGCGAAAGCATTTGCCAAAGATGTTT
765	Eukaryota	Alveolata	Dinoflagellata	Dinophyceae	NA	NA	NA	NA	TAGCGTATATTAAAGTTGTTGCGGTTAAAAAGCTCGTAGTTGGATTTCTGCCGAGGACGACCGGTCCGCCCTCTGGGTGAGTATCTGGCTTGGCCTGGGCATCTTCTTGGGGAACGTAGCTGCACTTGACTGTGTGGTGCGGTATCCAGGACTTTTACTTTGAGGAAATTAGAGTGTTTCAAGCAGGCATACGCCTTGAATACATTAGCATGGAATAATAAGATAGGACCTTGGTTCTATTTTGTTGGTTTCTAGAGCTGAGGTAATGATTAATAGGGATAGTTGGGGGCATTCGTATTTAACTGTCAGAGGTGAAATTCTTGGATTTGTTAAAGACGGACTACTGCGAAAGCATTTGCCAAGGATGTTT
766	Eukaryota	Alveolata	Dinoflagellata	Syndiniales	Dino-Group-II	Dino-Group-II-Clade-10-and-11	Dino-Group-II-Clade-10-and-11_X	Dino-Group-II-Clade-10-and-11_X_sp.	TAGCGTATATTAAAGTTGTTGCGGTTAAAAAGCTCGTAGTTGGATTTCTGCAGGGTAGGCGCGGTCGCCATACTGTGGCTGATTGTTGCAAACCCCGCATCTTCTCGATTGATGAATTAGTGCTTGATTGCATGGTTCATTGTTCGAGACTTTTACTTTGAGGAAATTAGAGTGTTCATAGCAAGCTAACGCTTTGAATATATTAGCATGGGATAATAATATAAGACTGAGTTTTTATTTTGTTGGTTTCTAAGAATTCAGTAATGATAAATAGGGGTTGTCGGGGGTACTAGTATTAACGCGTCAGAGGTGGAATTCTTGGATTGCGTTACGACTAACTACTGCGAAAGCATTTACCAAGGATGTTT
767	Eukaryota	Alveolata	Dinoflagellata	Syndiniales	Dino-Group-II	Dino-Group-II-Clade-25	Dino-Group-II-Clade-25_X	Dino-Group-II-Clade-25_X_sp.	TAGCGTATATTAAAGTTGTTGCGGTTAAAAAGCTCGTAGTTGGATTTCTGTTGAGGGCGACCGGTCCATACCATGTATGTGTATCTGGTTTGGCCTCGGCATCCTCTCGAAATACGTTTCTGCGCTTGATTGCGTGGGGCGGGATTCGGGACTTTTACTTTGAGGAAATTAGAGTGTTCACGGCAGGCTATTGCCCTGAATATGTTAGCATGGAATAATATTATAGGATCTCGATTCTATTTTGTTGGCCTCAGGAATTGAGGTAATGATTAATAGGGACAATTGGGGGCATTCGTATCAACACGTCAGAGGTGGAATTCTTGGATTGTGTTGCGACGAACTACTGCGAAAGCATTTGCCAAGGATGTTT
768	Eukaryota	Opisthokonta	Metazoa	Arthropoda	Crustacea	Malacostraca	Euphausia	Euphausia_superba	TAGCGTATATTAAAGTTGTTGCGGTTAAAAAGCTCGTAGTTGGATCTCAGTTCCGGACCGACGGTACGCCGCCCGGCGTCTACTGTCGGCTTCCGAACGCTAAAGCCCGTCGGCTCGGTCGGGGTGCTCTTCATCGATTGTCCCGGGCGGCCGGCATGTTTACTTTGAAAAAATTAGGGTGCTCAGAGCAGGCCAAGGCGCCTGCATACTTGTGCATGGAATAATGGAATAGGACCTCGGTTCTATTTTGTTGGTTTTAAGAGCCCGAGGTAATGATTAATAGGAACAGACGGGGGCATTCGTATTGCGACGTTAGAGGTGAAATTCTTGGATCGTCGCAAGACGAACTACTGCGAAAGCATTTGCCAAGAATGTTT
769	Eukaryota	Alveolata	Dinoflagellata	Syndiniales	Dino-Group-III	Dino-Group-III_X	Dino-Group-III_XX	Dino-Group-III_XX_sp.	TAGCGTATATTAAAGTTGTTGCGGTTAAAAAGCTCGTAGTTGGATTTCTGCTTGGGACGACCGGTCCGCCCTCTGGGTGAGCATCTGGTTCGGCCCGGGCATCCTCTTGGGGAACGTTGCTGCGCTTGATTGCGGGGTGCGGTACCCAGGACTTTTACTTTGAGGAAATTAGAGTGTTTCAAGCAGGCCTTCGCCTTGAATACATTAGCATGGAATAATAAGATAGGACCTCGTCCCTACCTTGTTGGTTCGTAGAGATGGGGTAATGATTAATAGGGATAGTCGGGGGCATTCGTACTTAACTGTCAGAGGTGAAATTCTTGGATTTGTTAAAGACGAACTACTGCGAAAGCATTTGCCAAGGATGTTT
770	Eukaryota	Alveolata	Dinoflagellata	Syndiniales	Dino-Group-I	Dino-Group-I-Clade-1	Dino-Group-I-Clade-1_X	Dino-Group-I-Clade-1_X_sp.	TAGCGTATATTAAAGTTGTTGCGGTTAAAAAGCTCGTAGTTGGAGTTCTGCCAGGTGCCGCCTGTCCGCCCCAGTGGTGAGTACGTGGCGCGCATTTGGCCCTTTCAAGGGGAGCGTATCTGCACTTTATTGTGTGGTGCGGGATCCTTGACTTTTACTTTGAGGAAATAGGAGTGTTCCAAGAAGGCTCTCGTCGTGCACAGCTCAGCATGGAATAATAGCATTGGACCTCGATTCTAAGCTGTTGGTTGCCAGAAGCGAGGTAATGATGAAGAGGGATAGTTGGGGGCATTCGTATTTAACTGTCAGAGGTGAAATTCTTGGATTTGTTAAAGACGGACTACTGCGAAAGCATCTGCCATGGATGTTT
771	Eukaryota	Alveolata	Dinoflagellata	Syndiniales	Dino-Group-II	Dino-Group-II-Clade-22	Dino-Group-II-Clade-22_X	Dino-Group-II-Clade-22_X_sp.	TAGCGTATATTAAAGTTGTTGCGGTTAAAAAGCTCGTAGTTGGATTTCTGTCGGAGACGCGCGGTCCGCACTATGTGCGTGTATCTGTGTCGGCTCTGGCATCCTCCTGGGGAACGGTGCTGCGCTTGATTGCGTGGTCCGGTATTCAGGACTTTTACTTTGAGGAAATTAGAGTGTTTACGGCAGGCAAGCGCCTTGAATATATTAGCATGGAATAATAACATAGGACTTTGGTTCTATTTTGTTGGTTTCTAGAACTAAGGTAATGATTAATAGGGATAATTGGGGGCATTCGTATTAACACGTCAGAGGTGAAATTCTTGGATTGTGTTACGACGAACTACTGCGAAAGCATTTGCCAAGGATGTTT
772	Eukaryota	Opisthokonta	Metazoa	Arthropoda	Crustacea	Malacostraca	Euphausia	Euphausia_superba	TAGCGTATATTAAAGTTGTTGCGGTTAAAAAGCTCGTAGTTGGATCTCAGTTCCGGACCGACGGTACGCCGCCCGGCGTCTACTGTCGGCTTCCGAACGCTAAAGCCCGTCGGTTCGGTCGGGGTGCTCTTCATCGAGTGTTCCGGGCGGCCGGCATGTTTACTTAAAAAAAATTAGAGTTCTCAGAGGAGGCCAATGCGCCTGAATACTTGTGCATGGAATAATGGAATAGGTCCTTGGTTCAATTTTGTTGGTTTTAAGAGCCCGAGATAACAATTAATAGGAACAGACGGGGGCATTCGTATTGCGACGTTAGAGGTGAAATTTTTGGATCGTCGCAAGACGAACTCCTGCGAAAGCATTTGCCAAGAATGTTT
773	Eukaryota	Opisthokonta	Choanoflagellida	Choanoflagellatea	Acanthoecida	Stephanoecidae_Group_D	Stephanoecidae_Group_D_X	Stephanoecidae_Group_D_X_sp.	TAGCGTATATTAAAGTTGTTGCAGTTAAAAAGCTCGTAGTTGGACTTCTGATGCGAAAGGTTGGTCCACCGCAAGGTGAGCACTGACTCTTCGCGTCTTCCTCTCGTAGTTGTTTGGCGCACTTAGTTGGGTGCCAGATGAATATGGGACCTTTACTTTGAAAAAATTAGAGTGTTCAAAGCAGGCAATCGCTTGAATACATTAGCATGGAATAATAGAATAGGACTTTGGTTCTATTTTGTTGGTTTCTAGGACCGAGGTAATGATTAATAGGGACAGTTGGGGGCATTAGTATTTAATTGTCAGAGGTGAAATTCTTGGATTTATGAAAGACTAACTACTGCGAAAGCATTTGCCAAGGATGTTT
774	Eukaryota	Hacrobia	Picozoa	Picozoa_X	Picozoa_XX	Picozoa_XXX	Picozoa_XXXX	Picozoa_XXXX_sp.	TAGCGTATATTAATGTTGTTGCAGTTAAAAAGCTCGTAGTCGGATTTTTGTGTCATGTCGAACTGTCTGCCGATTGGTTTGTACGGTTTGACGGGCATATTCCTTCCAGAGGCTCCGTGAGGCCTTCATTGGTTTCGCGGTTGAATCTGGGTCTTTTACTTTGAAAAAATTAGAGTGTTCAAAGCAGGCCTATGCTCGAATAGGTTAGCATGGAATAATAGAATAGGACTTCGGTCTTATTTTGTTGGTTTCTAGGACCGAAGTAATGATTAACAGGGACAGTTGGGGGCATTCATATTCCATTGTCAGAGGTGAAATTCTTGGATTAACGGAAGATGAACTTCTGCGAAAGCATTTGCCAAGAGTGTTT
775	Eukaryota	Alveolata	Dinoflagellata	Syndiniales	Dino-Group-I	Dino-Group-I-Clade-1	Dino-Group-I-Clade-1_X	Dino-Group-I-Clade-1_X_sp.	TAGCGTATATTAAAGTTGTTGCGGTTAAAAAGCTCGTAGTTGGAGTTCTGCCAGGTGCCGCCTGTCCGCCCCAGTGGTGAGTACGTGGCGCGCATTTGGCCCTTTCAAGGGGAGCGTATTGCACTTAACTGTGTGGTGCGGGATCCTTGACTTTTACTTTGAGGAAATAAGAGTGTTCCAAGCAGGCTCTCGTCGTGCATAGCTCAGCATGGAATAATAGCATTGGATCTCGATTCCAAACTGTTGGTTGTAGGAAACGAGATAATGATGAAGAGGGATAGTTGGGGGCATTCGTATTTAACTGTCAGAGGTGAAATTCTTGGATTTGTTAAAGACGAACTACTGCGAAAGCATCTGCCATGGATGTTT
776	Eukaryota	Opisthokonta	Metazoa	Arthropoda	Crustacea	Malacostraca	Euphausia	NA	TAGCGTATATTAAAGTTGTTGCGGTTAAAAAGCTCGTAGTTGGATCTCAGTTCCGGACCGACGGTACGCCGCCCGGCGTCTACTGTCGGCTTCCGAACGCTAAAGCCCGTCGGCTCGGTCAGGGTGCTCTTCATCGAGTTTCCCTGGCGGCCGGCATGTTTACTTTGAAAAAATTAGGATGCTCAGAGCAGGCCAAGGCACCTGACTACTTGCGCATGGAATAATGGAATAGGACCTCGGTTCTATTTTGTTGGTTTTAAGAGCCCGAGGTAATAATTAATTGAAACAGACGGGGGCATTTGTATTGCGATGTTAGAGGTGAAATTCTTGGAAAGTTGCAAGACGAACTACTGCAAAATCATTTACCAAGAATGTT
777	Eukaryota	Alveolata	Dinoflagellata	Dinophyceae	Dinophysiales	Dinophysiaceae	Dinophysis	NA	TAGCGTATATTAAAGTTGTTGCGGTTAAAAAGCTCGTAGTTGGATTTCTGCTGAGGACGACCGGTCCGCCCTCTGGGTGAGTATCTGGCGCGGCCTGGGCATCTTCTTGGAGAACGTAGCTGCACTTGACTGTGTGGTGCGGTATCCAAGACTTTTACTTTGAGGAAATTAGAGTGTTTCAATCAGGCATATGCCTTGAATACATTAGCATGGAATAATAAGATAAGACCTTGGTTTTATTTTGTTGGCTTCTAGAATTGGGGTAATGATAAATAGGGATAGTTGGGGGCATTCGAATTTAATTGTCAGAGGTGAAATTCTTGGATTTGTTAAAGACGGACTACTGCGAAAGCATCTGCCATGGATGTTT
778	Eukaryota	Alveolata	Dinoflagellata	Dinophyceae	Gymnodiniales	NA	NA	NA	TAGCGTATATTAAAGTTGTTGCGGTTAAAAAGCTCGTAGTTGGATTTCTGCCGAGGACGACCGGTCCGCCCTCTGGGTGAGTATCTGGCTTGGCCTGGGCATCTTCTTGGAGAACGTATCTGCACTTGACTGTGTGGTGCGGTATCCAGGACTTTTACTTTGAGGAAATTAGAGTGTTTCAAGCAGGCATACGCCTTGAATACATTAGCATGGAATAATAAGATATGACCTCGGTTCTATTTTGTTGGTTTCTAGAGCTGAGGTAATGATTAATAGGGATAGTTGGGGGCATTCGTATTTAACTGTCAGAGGTGAAATTCTTGGATTTGTTAAAGACGGACTACTGCGAAAGCATTTGCCAAGGATGTTT
779	Eukaryota	Stramenopiles	Ochrophyta	Bacillariophyta	Bacillariophyta_X	Raphid-pennate	NA	NA	TAGCGTATATTAAAGTTGTTGCAGTTAAAAAGCTCGTAGTTGGATTTGTGGTGGCGCCTGCGGTCCAAAATGTTTTGGTACTGTCGGGTGCTGCCATCCTTGGGTGGAACCTGTGGGGCATTAGTTTGTTTTGCAGGGGATGCCCATCGTTTACTGTGAAAAAATTAGAGTGTTCAAAGCAGGCTTATGCCGTTGAATATATTAGCATGGAATAATGAGATAGGACTTGGGTACTATTTTGTTGGTTTGCGCACCGAAGTAATGATTAATAGGGACAGTTGGGGGTATTCGTATTCCATTGTCAGAGGTGAAATTCTTGGATTTTTGGAAGACGAACTACTGCGAAAGCATTTACCAAGGATGTTT
780	Eukaryota	Opisthokonta	Metazoa	Arthropoda	Crustacea	Maxillopoda	Calanus	Calanus_helgolandicus	TAGCGTATATTAAAGTTGTTGTGGTTAAAAAGCTCGTAGTTGGATCTCGGCGGACTGAGGGCGGTTTGCTTGCTAGTATTACTGCCCTATAGTCCGTAGTTTTGCCAGAGGTTTCGAGGTGCTCTTAATCGAGTGTCCCGGGATGCTGGCAGGTTTACTTTGAAAAAATTAGAGTGCTCAAAGCAGGCTATTACGCCTGAATATTCGTGCATGGAATAATAGAATAGGAAGTCGTTTCTATTTTGTTGGTTTTCGGAAATCAACTTAATGATTAATAGGGACAGTCGGGGGCATTTGTATTCAAACGACAGAGGTGAAATTCTTGGACCGTTTGAAGACAAACTACTGCGAAAGCATTTGCCAAGAATGTTT
781	Eukaryota	Opisthokonta	Metazoa	Arthropoda	Crustacea	Malacostraca	NA	NA	TAGCGTATATTGAAGTTGTTGCGGTTAAAAAGCTTGTAGTTGGATCTCAGTTCCAGACTGACGGTAAGAGCGGCCGGCATGTTTACTTTGAAAAAATTAGGGTGCTCAGAGCAGGCCATGGCGCCTGAATACTTGTTCATGGAATAATGGAATAGGACCTTAGTTCTATTTTGTTGGCTTTAAGTGTCCAAGGTAATGATTAATAGGAACAGATGGGGGCATTCGTATTGCGACGTTAATGGTGAAATTCTTGGATAGTCGCATGACAAACTACTGCGAAAGCATTTGCCAAGAATGTTT
782	Eukaryota	Opisthokonta	Metazoa	Arthropoda	Crustacea	Malacostraca	Euphausia	Euphausia_superba	TAGCGTATATTAAAGTTGTTGCGGTTAAAAAGCTCGTAGTTGGATCTCAGTTCCGGACCGACGGTACGCCGCCCGGCGTCTACTGTCGGCTTCCGAACGCTAAAGCCCGTCGGCTCGGTCGGGGTGCTCTTCATCGAGTGTCCCGGGCGGCCGGCATGTTTACTTTGAAAAAATTAGGGTGCTCAGAGCAGGCCAAGGCGCCTGAATACTTGTGCATGGAATAATGGAATAGGACCTCGGTTCTATTTTGTTGGTTTTAAGAGCCCGAGGTAATGATTAATAGGATCAGATGGGGGCATTTGTATTGCGACGTTAGAGGTGAAATTCTTGGATCGTCGCAAGACGAACTACTGCGAAAGCATTTGCCAAGAATGTTT
783	Eukaryota	Hacrobia	Haptophyta	Prymnesiophyceae	Phaeocystales	Phaeocystaceae	Phaeocystis	Phaeocystis_pouchetii	TAGCGTATATTAAAGTTGTTGCAGTTAAAAAGCTCGTAGTCGGATTTCGGGTCGGGCCGAGCGGTCTGCCGATGGGTATGCACTGTTTGGCGCGGCCTTCTTTCCGGAGACCGCGGCTACTATTAACTGAGCGGGCGTGGGAGACGGATCGTTTACTTTGAAAAAATCAGAGTGTTTCTAGCAGGCAGCTCGCTCTTGCATAGGTTAGCATGGGATAATTTAATAGGACTCTGGTGCTATTTTGTTGGTTTCGAACACCGGAGTAATGATTAAAAGGGGCAGTCAGGGGCACTCGTATTCCGTCGAGAGAGGTGAAATTCTCAGACCAATGGAAGACGAACCACTGCGAAAGCATTTGCCAGGGATGTTT
784	Eukaryota	Opisthokonta	Metazoa	Arthropoda	Crustacea	Malacostraca	NA	NA	TAGCGTATATTAAAGTTGTTGCGGCTAAAAAGCTTGTAGTTGGATCTCAGTTCTGGACCGACGGTATTCCGCCTGGCGTCTACTGTCGGCTTTCGAATGCTAAAGCTTGTCGGCTCGGTTGGGGTGCTCTTTATCGAGTGTCCCAGCGGCTGGCATGTTTACTTTGAAAAAATTAGGGTGCTCAGAGCAGGCCAAGGCACCTGCATACTTGTGCATGGAATAATGGAATAGGACCTTGGTTATATTTTGTTGGTTTTAAGGGCCCGAGCTAATGATTAATAGGAACAGACAGGGACATTCGTATTGCAACGTTAGAGGTGACATTCTTGGATAGTTGCAAGACGAACTACTGTTAAAGCATTTTCCAAGAATGTTC
785	Eukaryota	Opisthokonta	Metazoa	Arthropoda	Crustacea	Malacostraca	Euphausia	Euphausia_superba	TAGCGTATATTAAAGTCTACTGTCGGCTTCCGAACGCTAAAGCCCGTCGGCTCGGTCGGGGTGCTCTTCATCGAGTGTTCCGGGCGGCCGGCATGTTTACTTTGAAAAAATGAGGGTGCTCAGAGCAGGCCAAGGCGCCTGAATACTTGTGCATGGAATAATGGAATAGGACCTCGGTTCTATTTTGTTGGTTTTAAGAGCCAGAGGTAATGATTAATAGGAACTGACAGGTGCATTCGTATTGCGACGTTAGAGGTGAAATTCTTGGATCGTCTCAAGACGAACTACTGCGAAAGCATTTGCCAAGAATGTTT
786	Eukaryota	Alveolata	Dinoflagellata	Syndiniales	Dino-Group-I	Dino-Group-I-Clade-2	Dino-Group-I-Clade-2_X	Dino-Group-I-Clade-2_X_sp.	TAGCGTATATTAAAGTTGTTGCGGTTAAAACGCTCGTAGTTGGGTTTCTGTCGGGAACGTCTGGTCTGCCCCAGTGGCGAGTACTAGTTCCGTTTCTGGCATCTTCATGGGGAACGGGTGCGCACTTCATTGTGTAGCTCGGAAACCATGACTTTTACTTTGAGGAAATGAGAGTGCTTCAAGCGGGTGTCCGCCACGAATACGTTAGCATGGAATAATAGCATTGGACCTCGGATCATAGCTGTTGGTTGCTGGAACCGAGGTGAGGATAAACAGGGACAGTTGGGGGCATTCGTATTTAACTGTCAGAGGTGAAATTCTTGGATTTGTTAAAGACGGACTACTGCGAAAGCATTTGCCAAGGATGTTT
787	Eukaryota	Alveolata	Dinoflagellata	Syndiniales	Dino-Group-II	Dino-Group-II-Clade-10-and-11	Dino-Group-II-Clade-10-and-11_X	Dino-Group-II-Clade-10-and-11_X_sp.	GTAGCGTATATTAAAGTTGTTGCGGTTAAAAAGCTCGTAGTTGGATTTCTGCGCGGGACGGGTGGTCCCCTTCTTAAGGGTGAATCTTCTTCGGCCTGTGCATCTACCTGAAAAACGGATTTGTGCTTGATTGCATGATTCGTGTTTTAGGTCATTTACTTTGAGGAAATTAGAGTGTTTATAGCATGCAATTGCATTGAATATATTAGCATGGGATAATAATATAAGACTGAGTTTTTATTTTGTTGGTTTCTAAGAATTCAGTAATGATAAATAGGGGTTGTCGGGGGTACTAGTATTAACGCGTCAGAGGTGGAATTCTTGGATTGCGTTACGACTAACTACTGCGAAAGCATTTACCAAGGATGTTT
788	Eukaryota	Opisthokonta	Metazoa	Arthropoda	Crustacea	Malacostraca	Euphausia	Euphausia_superba	TAGCGTATATTAAAGTTGCTGTGGTTAAAAAGCTCGTAGTTGGATCTCAGTTCCGGACCAACGGTACGCCGCCCGGCGTCTACTGTTGGCTCAGTCGGGGTACTCTTCATTGAGTGTCCCGGGCGGCCGGCATGTTTACTTTGAAAAAATTAGGGTGCTCAGAGCAGGCCAAGGCGCCTGAATACTTGTGCATGGAATAATAGAATAGGACCTCGGTTCTATTTTGTTGGTTTTAAGAGCCCGAGGTAATGATTAATAGGAACAGATGGGGGCATTCATATTGCAACGTTAGAGGTGAAATTCTTGGAACATTGCAAGACGAACTACTGCAAAAGCATTTGCCAAGAATTTTT
789	Eukaryota	Hacrobia	Haptophyta	Prymnesiophyceae	Phaeocystales	Phaeocystaceae	Phaeocystis	Phaeocystis_pouchetii	TAGCGTATATTAAAGTTGTTGCAGTTAAAAAGCTCGTAGTCGGATTTCGGGTCGGGCCGAGCGGTCTGCCGATGGGTATGCACTGTTTGGCGCGGCCTTCTTTCCGGAGACCGCGGCTACTCTTAACTGAGCGGGCGTGGGAGACGGATCGTTTACTTTGAAAAAATCAGAGTGTTTCTAGCAGGCAGCTCGCTCTTGCATAGGTTAGCATGGGATAATTTAATAGGACTCTGGTGCTATTTTGTTGGTTTCGAACACCGGAGTAATGATTAAAAGGGGCAGTCAGGGGCACTCGTATTCCGTCGAGAGATGTGAAATTCTCAGACCAATGGAAGACGAACCACTGCGAAAGCATTTGCCAGGGATGTTT
790	Eukaryota	Alveolata	Dinoflagellata	Syndiniales	Dino-Group-II	Dino-Group-II-Clade-10-and-11	Dino-Group-II-Clade-10-and-11_X	Dino-Group-II-Clade-10-and-11_X_sp.	TAGCGTATATTAAAGTTGTTGCGGTTAAAAAGCTCGTAGTTGGATTTCTGTCGAAGACGGCCGGTCCGCTCTATGAGCGTGTATCTGGTTCGGCTTTGGCATCCTCGTGGGGAACGTAACTGTGCTTGATTGCATGGTACGGTATTCACGACTTTTACTTTGAGGAAATTAGAGTGTTCACGGCAGGCAAGCGCCTTGAATACATTAGCATGGAATAATAATATAGGACTTTGGTTTTATTTTGTTGGTTCATAGACCGAAGTAATGATTAATAGGGATAGTTGGGGGCATTCGTATTTAACTGTCAGAGGTGAAATTCTTGGATTTGTTAAAGACGAACTACTGCGAAAGCATTTGCCAAGGATGTTT
791	Eukaryota	Alveolata	Dinoflagellata	Dinophyceae	Peridiniales	Heterocapsaceae	Heterocapsa	Heterocapsa_nei/rotundata	TAGCGTATATTAAAGTTGTTGCGGTTAAAAAGCTCGTAGTTGGATTTCTGCCGAGGACGACCGGTCCGCCCACTGGGTGAGTATCTGGCTCGGCCTGGGCATCTTCTTGGAGAACGTAACTGCACTTGACTGTGTGGTGCGGTATCCAGGACTTTTACTTTGAGGAAATTAGAGTGTTTCAAGCAGGCACACGCCTTGAATACATTAGCATGGAATAATAAGATAGGACCTCGGTTCTATTTTGTTGGTTTCTAGAGCTGAGGTAATGATTAATAGGGATAGTTGGGGGCATTCGTATTTAACTGTCAGAGGTGAAATTCTTGGATTTGTTAAAGACGGACTACTGCGAAAGCATTTGCCAAGGATGTTT
792	Eukaryota	Alveolata	Dinoflagellata	Syndiniales	Dino-Group-I	Dino-Group-I-Clade-4	Dino-Group-I-Clade-4_X	Dino-Group-I-Clade-4_X_sp.	TAGCGTATATTAAAATTGTTGCGGTTAAAACGCTCGTAGTTGGATATCTGCCAAGGGGTTCCGGTCCTTCCCAGTGAAGAATACGCGGAACTCTTCTTGGCATTTGTTCAGGGAAGGTGTTTGCACTTTATTGTGTGTCACATGATCTGAATTTTTACTTTGAGGAAATGAGAGTGTTTCAAGCAGGCTTTTGCCGTGAATATGATAGCATGGAATAATAGCATAGGACCCCTTTCCAAAGCTGTTGGTTTTTGGAACGAGGTAATCAGAATAAGGATAGTTGGGGGTATTCGTATTTAACTGTCAGAGGTGAAATTCTTGGATTTTTTAAAGACGAACTATTGCGAAGGCATCTGCCCAGGATGTT
793	Eukaryota	Alveolata	Dinoflagellata	Syndiniales	Dino-Group-I	Dino-Group-I-Clade-1	Dino-Group-I-Clade-1_X	Dino-Group-I-Clade-1_X_sp.	TAGCGTATATTAAAGTTGTTGCGGTTAAAAAGCTCGTAGTTGGAGTTCTGCCAGGTGACGCTCGTCCGCCCAAGTGGTGTGTACAGGGCGTGCATCTGGCCCTTTCAAGGGGAACGTGTCTGCTCTTTATTGAGTGGTGCGAGATCCTTGACTTTTACTTTTAGGAAATCAGAGTGTTCCAAGCAGGCTCTCGTCGTGTATAGCTCAGTATGGAATAATAGCATTGGACTTCGTTTCTAAGCTGTTGGTTGCAAGAAGCGAGGTAATGATGAAGAGGGATAGTTGGGGGCATTCGTATTTAACTGTCAGAGGTGAAATTCTTGGATTTGTTAAAGACGGACTACTGCGAAAGCATCTGCCATGGATGTTT
794	Eukaryota	Rhizaria	Radiolaria	RAD-C	RAD-C_X	RAD-C_XX	RAD-C_XXX	RAD-C_XXX_sp.	TAGCGTATACTAAAGTTGTTGCAGTTAAAAAGCTCGTAGTTGGATTTCTGTGCACCGGTTGTTGGTCCGCCTCTATGAGGTGGGTCCTTCACCGTTGTACATCCTGTTGGCAGACACGTGCTGGCATTCATTTGTCGGTGCGGGGAGACCACTCGTTTACTTTGAGAAAATTAAAGTGTTCAAAGCAGGCGCTCGCTTGAATACATTAGCATGGAATAATAGTATAGGACTTTGATCTTATTTGTTGGTTTTAAAGATCAAAGTAATGATTGATAGGGACAGTTGGGGGCATCAGTATTCTGAAGCGAGAGGTGAAATTCTTGGACCTTCGGAAGACTAACAACTGCGAAAGCATTTGCCAAGGATGTTCTCT
795	Eukaryota	Opisthokonta	Metazoa	Arthropoda	Crustacea	Malacostraca	Euphausia	Euphausia_superba	TAGCGTATATTAAAGTTGTTGCGGTTAAAAAGCTCGTAGTTGGATCTCAGTTCCGGACCGACGGTACGCCGCCCGGCGTCTACTGTCGGCTTCCGAACACCAAAGCCCATCGGCTCGGTCGGGGTGCTCTTCATCGAGTGTCCCGGGCGGCCGGCATGTTTACTTTGAAAAAATTAGGGTGCTCAGAGCAGGCCAAGGCGCCTGAATACTTGTGCATGGAATAATGGAATAGGACCTCGGTTCTATTTTGTTGGTTTTAAGAGCCCGAGGTAATGATTAATAGGAACAGACGGGGGCATTCGTATTGCGACGTTAGAGGTGAAATTCTTGGATCGTCGCAAGACGAACTACTGTGAAAGCATTTGCCAAGAATGTTT
796	Eukaryota	Alveolata	Dinoflagellata	Dinophyceae	Gymnodiniales	Gymnodiniaceae	Gyrodinium	Gyrodinium_fusiforme	TAGCGTATATTAAAGTTGTTGCGGTTAAAAAGCTCGTAGTTTGATTTCTGCTGAGGACGACCGGTCCGCCCTCTGGGTGAGTATCTGGCTTGGCCTTGGCATCTTCTTGGAGAACGTAGCTGCACTTGACTGTGTGGTGCGGTATCCAGGACTTTTACTTTGAGGAAATTAGAGTGTTTCAAGCAGGCACACGCCTTGAATACATTAGCATGGAATAATAAGATAGGACCTTGGTTCTATTTTGTTGGTTTCTAGAGCTGAGGTAATGATTAATAGGGATAGTTGGGGGCATTCGTATTTAACTGTCAGAGGTGAAATTCTTGGATTTGTTAAAGACGGACTACTGCGAAAGCATTTGCCAAGGATGTTT
797	Eukaryota	Alveolata	Dinoflagellata	Syndiniales	Dino-Group-I	Dino-Group-I-Clade-1	Dino-Group-I-Clade-1_X	Dino-Group-I-Clade-1_X_sp.	TAGAGTATATTAAAGTTGTTGCGGTTAAAAAGCTCGTAGTTGGAGTTCTGCCAGGTGCCGCCTGTCCGCCCCAGTGGTGAGTACGTGGCGCGCATTTGGCCCTTTCAAGGGGAGCGTATCTGCACTTTATTGTGTGGTGCGGGATCCTTGACTTTTACTTTGAGGAAATAGGAGTGTTCCAAGCAGGCTCTCGTCGTGCACAGCTCAGCATGGAATAATAGCATTGGACCTCGATTCTAAGCTGTTGGTTGCCAGAAGCGAGGTAATGATGAAGAGGGATAGTTGGGGGCATTCGTATTTAACTGTCAGAGGTGAAATTCTTGGATTTGTTAAAGACGGACTACTGCGAAAGCATCTGCCATGGATGTTT
798	Eukaryota	Rhizaria	Cercozoa	Filosa-Imbricatea	Filosa-Imbricatea_X	Novel-clade-2	Novel-clade-2_X	Novel-clade-2_X_sp.	TAGCGTATATTAAAGTTGTTGTGGTTAAAAAGCTCGTAGTTGGATTTCTAGTCGACGTTAGCGGTCCTTTGTACCTAGTACTGAGCGTACCGCGAGTGTCGTCTATCCTATCAGTTTGTCTGGGCTCCGGTCTAGTCATACTGGTTCTTTTACTTTGAAAAAATTAGAGTGTTTAAAGCAGGCTTGCGCAATGAATACATTAGCATGGAATAATAACATAGGACTTCGGTCTCTATTTTGTTGGTTTCTGGAACTGAAGTAATGATTGATAGGGATAGTTGGGGGTGCTAGTATTGAGCGGCCAGAGGTGAAATTCTTGGATTCGCTCAAGACTAACTTATGCGAAAGCATTCACCAAGGATGTCTTCT
799	Eukaryota	Hacrobia	Telonemia	Telonemia_X	Telonemia_XX	Telonemia-Group-2	Telonemia-Group-2_X	Telonemia-Group-2_X_sp.	TAGCGTATATTAAAGTTGTTGCAGTTAAAAAGCTCGTAGTTGGATTTCAGAGTGAGCTCGTCCGGTCGGCCTAAATGGTCTGAACTGGTTGACTCTCTCTTGCTTGTGGATCCCGCCCGGAGTTAACTCTTCGGATGTGGACTTCACATCGTTTACCTTGAAAAAATTAGAGTGTTCAAAGCAGGCGTATGCTTGAATATATTAGCATGGAATAATGGAATAGGACCCTGGTTCTATTTTGTTGGTTTTGAGGACCAGAGTAATGATTAATAGGGATAGTTGGGGGCATTCATATTTCATTGTCAGAGGTGAAATTCTTGGATTTATGAAAGATGAACTTCTGCGAAAGCATTTGCCAAGGATGTTT
800	Eukaryota	Opisthokonta	Metazoa	Arthropoda	Crustacea	Malacostraca	Euphausia	Euphausia_superba	TAGCGTATATTAAAGTTGTTGCGGTTAAAAAGCTCGTAGTTGGATCTCAGTTCCGGACCGACGGTACGCCGCCCGGCGTCTACTGTCGGCTTCCGAACGCTAAAGCCCGACGGCTTGTCGGGGTGCTCTTCATCGAGTGTCCCGGGCGGCCGGCATGTGTACTTTGAATACATTAGGGTGCTCAGAGCAGGCCAAGGCGCCTGAATACTTGTGCATGGAATAATGGAATAGGACCTCGGTTCTATTTTGCTGATTTTAAGAGCCCGAGGTAATGATTGATAGGAATGGACGGGGGAATTCTTATTACGACGTTAGAGGTGAAATTCTTGGATTGTCATAAGACAAACTGATGCGAAAGCATTTGCCAAGAATGTTT
801	Eukaryota	Alveolata	Dinoflagellata	Syndiniales	Dino-Group-II	Dino-Group-II-Clade-7	Dino-Group-II-Clade-7_X	Dino-Group-II-Clade-7_X_sp.	TAGCGTATATTAAAGTTGTTGCGGTTAAAAAGCTCGTAGTTGGATTTCTGTCGGGGGCGGCCGGTCCGCACTATGTGCGTGTATCTGGTGTGCTCTTGGCATCCTCTTGGGGAACGTTGCTGAGCTTTGTTGCACAGGGCGGGATTCAAGACTTTTACTTTGAGGAAATTAGAGTGTTCACGGCAAGCTATCGCTTTGAATACATTAGCATGGAATAATGATATAGGGCGTGAGTTCTATTTTGTTGGTTTCTAGGATTTGCGCAATGATTAATAGGGATAATTGGGGGCATTCGTATTAACGCGTCAGAGGTGGAATTCTTGGATTGCGTTACGACGAACTACTGCGAAAGCATTTGCCAAGGATGTTT
802	Eukaryota	Stramenopiles	Ochrophyta	Chrysophyceae	Chrysophyceae_X	Chrysophyceae_Clade-F	Paraphysomonas	Paraphysomonas_butcheri	TAGCGTATATTAAAGTTGTTGCAGTTAAAAAGCTCGTAGTTGAATTTCTGGTCGTGGCAGTCGGTCCGCCCCTCACGGGGTGTGCACCTGGCTTCTGCAGCCATCCTCGCGGAGAGCGCGTCTGTCGTTTACTCGTCGGGCGCGGGATCCGCGTCATTTACTGTGAGCAAAATAGAGTGTTCAAAGCAGGCTTAGGCCGTTGAATACATTAGCATGGAATAATAAGATAGGACCTTGGTCTATTTTGTTGGTTTGTACTCCAAGGTAATGATTAATAGGGATAGTTGGGGGTATTCGTATTCAATTGTCAGAGGCGAAATTCTTGGATTTATGGAAGACGAACTACTGCGAAAGCATTTACCAAGGATGTTT
803	Eukaryota	Opisthokonta	Metazoa	Arthropoda	Crustacea	Malacostraca	Euphausia	Euphausia_superba	TAGCGTATATTAAAGTTGTTGCGGTTAAAAAGCTCGTAGTTGGATCTCAGTTCCGGACCGACGGTACGCCGCCCGGCGTCTACTGTCGGCTTCCGAACGCTAAAGCCCGTCTGCTCGGTCGGGGTGCTCTTCATCGAGTGTCCCGGGCGGCCGGCATGTTTACTTTGAAAAAATTAGGGTGCTCAGAGCAGGCCAAGGCGCCTGAATAATTGTGCATGGAATAATGGAATAGGACCTCGGTTCTATTTTGTTGGTTTTAAGAGCCCGAGGTAATGATTAATAGGAACAGACGGGGGCATTCGTATTGCGACGTTAGAGGTGAAATTCTTGGATCGTCGCAAGACGAATTACTGCGAAAGCATTTGCCAAGAATGTTT
804	Eukaryota	Opisthokonta	Metazoa	Arthropoda	Crustacea	Malacostraca	Euphausia	NA	TAGCGTACATTAAAGTTGTTGCTGTTAAAAAGCTCGTAGTTGGATCTCAGTTCCGCCCGGCGTCTACTGTAGGCTTCCGAACGTTAAAACCCGTCGGCTCGGTCGGGGTGCTCTTCATCGAGTTTCTCTGGCGGCCGGCATGTTTACTTTGAAAAAATTAGGATGCTCAGAGCAGGCCAAGGCGCCTGAATACTTGCGCATGGAATAATGGAATAGGACCTCGGTTCTATTTTGTTGGTTTTAAGAGCCTGAGGTAATAATTAATTGAAACAGACGGGGGCATTTGTATTGCGATGTTAGAGGTCAAATTCTTGGAAAGTTGCAAGACGAACTACTGCAAAATCATTTACCAAGAATGTT
805	Eukaryota	Opisthokonta	Metazoa	Arthropoda	Crustacea	Malacostraca	Euphausia	NA	CGGTACGCCGCCCGGCGTCTACTGTCGGCTTCCGAACGCTAAAGCCCGTCGGCTCGGTCAGGGTGCTCTTCATCGAGTGTCCCGGGCGGCCGGCATGTTTACTTTGAAAAAATTAGGGTGCTCAGAGCAGGCCAAGGCGCCTGAATACTTGTGCATGGAATAATGGAATAGGACTTCGGTTCTATTTTGTTGGTTTTAAGAGCCCGAGGTAATGATTAGTAGGAACAGACGGGGGCATTCGTATTGCGACGTTAGAGGTGAAATTCTTGGATCGTCGCAAGACGAACTACTGCGAAAGCATTTGCCAAGAATGTTT
806	Eukaryota	Alveolata	Dinoflagellata	Syndiniales	Dino-Group-II	Dino-Group-II-Clade-7	Dino-Group-II-Clade-7_X	Dino-Group-II-Clade-7_X_sp.	TAGCGTATATTAAAGTTGTTGCGGTTAAAAAGCTCGTAGTTGGATTTCTGTTGAGGATGACCGGTCCGCTCTTTGAGCGCGTATCTGGTTCAGCATTGGCATCCTCTTGGGGAACGCTACTGTGCTTGATTGCATGGGGCGGTATTCAAGACTTTTACTTTGAGGAAATTAGAGTGTTCACTGCAAGCGTTAGCAATTGAATACATTAGCATGGAATAATAATATAGGACCTTGGTACTATTTTGTTGGTTTCTAGAACTAAGGTAATGATTAATAGGGACAATTGGGGGCATTCGTATTAACGCGTCAGAGGTGGAATTCTTAGATTGCGTTACGACGAACTACTGCGAAAGCATTTGCCAAGGATGTTT
807	Eukaryota	Opisthokonta	Metazoa	Arthropoda	Crustacea	Malacostraca	Euphausia	Euphausia_superba	TAGCGTATATTAAAGTTGTTGCGGTTAAAAAGCTCGTAGTTGGATCTCAGTTCCGGACCGACGGTACGCCGCCCGGCGTCTACTGTCGGCTTCCGAACGCTAAAGCCCGTCGGCTTGGTATTGGTGCTCTTCATCGAGTGTCCCGTGCGGCCGGCATGTTTACTTTGAAATAATTAGGGTACTCAGAGCAAGCCAAGGCGCCTGAATACTTGTGCATGGTATAATGGAATAGGACCTCGGTTCTATTTTGTTGGTTTTAAGAACTCGAAGTAATGATTAATAGGAACAGACGGGGGCATTTGTATTGCGACGTTAGAGGTGAAATTCTTGGATCGTCGCAAAATGAACTACTGCGAAAGCATTTGCCAAGAATATTT
808	Eukaryota	Rhizaria	Cercozoa	Filosa-Thecofilosea	Cryomonadida	Protaspa-lineage	Protaspa-lineage_X	Protaspa-lineage_X_sp.	GAGCGTATATTAAAGTTGTTGCAGTTAAAAAGCTCGTAGTTGGATTTCTGGTACAATGCGCCTGGCCCGCGACCGTTAGGTCTGTGAGTGCCGGTGCGCGTTTGCCATCCTTCTAGAAAACGTTTCTACCCTTCACTGGGCCGGATTCGCGATCTAGATCTTTTACTTTGAAAAAATTAGAGTGTTTAAAGCAGGCTTTTGCTATGAATACATTAGCATGGAATAATAATCTAGGACTTCGGTTCTATTTTGTTGGTTTCTAGTACTGAAGTAATGATTGATAGGGATAGTTGGGGGTGCTAGTATTGGCCGGCCAGAGGTGAAATTCTTGGATTCGGTCAAGACTAACTTATGCGAAAGCATTCACCAAGGATGTCTTCT
809	Eukaryota	Stramenopiles	Ochrophyta	Bacillariophyta	Bacillariophyta_X	Araphid-pennate	NA	NA	TAGCGTATATTAAAGTTGTTGCAGTTAAAAAGCTCGTAGTTGAACTTGTGGCCTGGATGGCTCGGTCTGACGCTTATGCGTGAGTACCTGAGCCATCCGACCATCCTTGGGTGGAACCTGTGTGGCATTAAGTTGTCGTGTAGGGGATGCCCATCTTTTACTGTGAAAAAATTAGAGTGTTCAAAGCAGGCTTATGCCTTTGAATATATTAGCATGGAATAATGATATAGGACTTTGGTACTATTTTGTTGGTTTGTGCACTAAAGTAATGATTAATAGGGACAGTTGGGGATATTAGTATTTTTAGGTCAGAGGTGAAATTCTTGGATTCTTTAAAGACTAACTACTGCGAAAGCATTTATCAAGGATGTTT
810	Eukaryota	Opisthokonta	Metazoa	Arthropoda	Crustacea	Maxillopoda	Oithona	Oithona_similis	TAGCGTATATTAAAGTTGTTGCGGTTAAAAAGCTCGTAGTTGGATCTCGGCGGGCAGGGGGTGGTTCGCTCTTCAGCGCTACTGCCCCGCTTTGCCCGTGTGATTGGCGGAGGTTTCGGGGTGCTCTTCGTTGAGTGACTCGGAGCGCCGTCAGGTTTACTTTGAAAAAATTAGAGTGCTCAAAGCAGGCTTTTCACGCTTGAATATTCGTGCATGGAATAATGGAATAGGAACTCGTTTCTATTTTGTTGGTTTTCGGAAATCGAGTTAATGGTTAACAGGGACAATTGGGGGCATTAGTATTCAGACGACAGAGGTGAAATTCTTGGACCGTCTGAAGACTGACTACTGCGAAAGCATTTGCCAAGAGTGTTT
811	Eukaryota	Opisthokonta	Metazoa	Arthropoda	Crustacea	Malacostraca	NA	NA	TACTGTATATTAAAGTTGTTGCGGTAAAAAAGCTCATAGTTGGATCTCAGTTCGCCGCCCGGCGTCTACTGTCGGCTTCCGAATGCTAAAGCATGTTGGCTCGGTCGGGGTGCTCTTCATCGAGTGTCCCAGGCAGCCGGCCTATTTACTTTGAAAAAATGTGGGTGCTCAGATCTTCCCAAGGCACCTGAATACTTGTGGATGGAATAATGGAATAGGACCTCGGTTCTATTTTGTTGATTTTAATAGCCTGAGGTAATGATTAATAGGAACAGACAGGGGCATTCGTATTGCAACGTTAGAGGTGAAATTATTGGATCGTCGCAAGACAAATTACTGCGAAAGTATTTTCCAAGAATTTTTGTAA
812	Eukaryota	Stramenopiles	Sagenista	MAST-6	MAST-6_X	MAST-6_XX	MAST-6_XXX	MAST-6_XXX_sp.	TAGCGTATATTAAAGTTGTTGCAGTTAAAAAGCTCGTAGTTGGATTTCTGGCGGGAGCGACCGGTCCGGCCCCTCACGGGGTTGTGCACTTGAGTTGCGTCCGGCCATCCTTGTGAAGAACGTCTCTGGCATTAGGTTGTCGGTTTCGGGATTCGCATCGTTTACTGTGAAAAAATTAGAGTGTTTAAAGCAGGCATTTGCTCTGAATACATTAGCATGGAATAATAAGATAGGACCTTGGTCTATTTTGTTGGTTTGTACTCCAAGGTAATGATTAATAGGGATAGTTGGGGGTATTCGTATTCAATTGTCAGAGGTGAAATTCTTGGATTTATGGAAGACGAACTACTGCGAAAGCATTTACCAAGGATGTTT
813	Eukaryota	Opisthokonta	Metazoa	Arthropoda	Crustacea	Malacostraca	Euphausia	NA	TAGCGTATATTAAAGTTGTTGCGGTTAAAAAGCTCGTAGTTGGATCTCAGTTCCGGACCGACGGTACGCCGCCCGGCGTCTACTGTCGGCTTCCGAACGCTAAAGCCCGTCGGCTCGGTCAGGGTGCTCTTCATCGAGTGTCCCGGGCGGCCGGCATGTTTACTTTGAAAAAATTAGGGTGCTCAGAGCAGGCCAAGGCGCCTGAATACTTGTGCATGGAATAATGGAATAGGACCTCGGTTCTATTTTGTTGGTTTTAAGAGCCCGAGGTAATGATTAATAGGAACAGACGGGGGCATTCGTATTGCGACGTTAGAGGTGAAATTCTTGGATCGTCGCAAGACGAACTACTGCGAAAGAATTTGCCAAGAATGTTT
814	Eukaryota	Opisthokonta	Metazoa	Arthropoda	Crustacea	Malacostraca	Euphausia	Euphausia_superba	TAGCGTATATTAAAGTTGTTGCGGTTAAAAAGCGCTTAGTTGGATCTCAGTTCCGGACCGACGGTACGCCGCATGGCATCTACTGGCAGCTTCCGTTGGCTAGGTCCGGGTGCTCTTCATCGAGTATCCCAGGCGGCCGGCATGTTTACTTTGAAAAAATTAGGGTGCTCAGAGCAGGCCAAGGAGCATGGAATAATGGAATAGGACCTCGGTTCTATTTTGTTGGTTTTAAGAGCCCGAGGTAATGATTAATAGGAACATACGGGGCATTCGTATTGCGACGTTAGAGGTGAAATTCTTGGATCGTCGCAAGACAAACTACTGCAAAAACATTTGCCAAGAATGTTT
815	Eukaryota	Opisthokonta	Metazoa	Arthropoda	Crustacea	Malacostraca	Euphausia	Euphausia_superba	TAGCGTATATTAAAGTTGTTGCGGTTAAAAAGCTCGTAGTTGGATCTCAGTTCCGGACCGACGGTACGCCGCCCGGCGTCTACTGTCGGCTTCCGAACGCTAAAGCCCGTCAGCTCGGTCGGGGTGCTCTTCATCGAGTGTCCCGAACGGCCGGCATGTTTACTTTGACAAAATTAGGGTGCTCAGAGCAGGCATAAGGTGCCTGAATACTTGTGCATGGAATAATGGAACAGGACCTCGGTTCTATTTTGTTGGTTTTAAGAGCCCGAGGTAATGATTAATAGGAACAGATGGGGGCATTCGTATTGCGACGTTAGAGGTGAGATTCTTTGATCATTGCAAGACAAACTACTGCGAAAACATTTGCCAAGACTGTTT
816	Eukaryota	Opisthokonta	Fungi	Basidiomycota	Agaricomycotina	Tremellomycetes	Cryptococcus	Cryptococcus_carnescens	GTAGCGTATATTAAAGTTGTTGCAGTTAAAACGCTCGTAGTCGAACTTCGGGCCTGGCGGGATGGTCCGCCTTACGGTGTGTACTATCCGGCTGGGCCTTACCTCTTGGTGAGACCTCATGCTCTTTACTGGGTGTGGGGTGGAACCAGGAATTTTACCTTGAGAAAATTAGAGTGTTCAAAGCAGGCAAACGCCCGAATACATTAGCATGGAATAATAGAATAGGACGTGCGGTTCTATTTTGTTGGTTTCTAGGATCGCCGTAATGATTAATAGGGACGGTCGGGGGCATTGGTATTCCGTTGCTAGAGGTGAAATTCTTAGATTTACGGAAGACTAACTACTGCGAAAGCATTTGCCAAGGACGTTT
817	Eukaryota	Opisthokonta	Metazoa	Arthropoda	Crustacea	Malacostraca	Euphausia	Euphausia_superba	TAGCGTATATTAAAGTTGTTGCGGTTAAAAAGCTCGTAGTTGGATCTCAGTTCCGGACCGACGGTACGCCGCCCGGCGTCTACTGTCGGCTTCCGAACGCTAAAGCCCGTCGGCTCGGTCGGGGTGCTCTTCATCGAGTGTCCCGGGCGGCCGGCATGTTTACTTTGAAAAAATTAGGGTGCTCAGAGCAGGCCAAGGCGCCTGAATACTTGTGCATGGAATAAGGGAATAGGACCTCGGTTCTATTTTGTTGGTTTTAAGAGCCCGAGGTAATGATTAATAGGAACAGACGGGGGCATTCGTATTGCGACGTTAGAGGTGAAATTCTTGGATCGTCGCAAGACGAACTACTGCGAAAGCATTTGCCAAGAATGTTT
818	Eukaryota	Opisthokonta	Metazoa	Arthropoda	Crustacea	Malacostraca	NA	NA	TAGCGTATATTAAAGTTGTTGCGGTTAAAAAGCTCGTAGTTGGATCTCAGTTCCGGACCGACGGTACGCCGCCCGGCGTCTACTGTCGGCTTCCGAACGCTAAAGCCCGTCGGCTCGGTCGGGGTGCTCTTCACAGAATACTTGTGCATGGAATAATGGAATAGGACCTCGGTTCTATTTTGTTGGTTTTAAGAGCCTGAGGAAATTATTAATAGGAACAGACGGGGGCATTTGTATTGCGATGTTAGAGGTAAAATTCTTGGATCGTTGCAAGACGAACTACTGCAAAAACATTTGCCAAGAATGTTT
819	Eukaryota	Opisthokonta	Metazoa	Arthropoda	Crustacea	Malacostraca	Euphausia	Euphausia_superba	TAGCGTATATTAAAGTTGTTGCGGTTAAAAAGCTCGTAGTTGGATCTCAGTTCCGGACCGACGGTACGCCGCCCGGCGTCTACTGTCGGCTTCCGAACGCTAAAGCCCGTCGGCTCGGTCTTGGTGCTCTTCATCGAGTGTCCCGGGTGGCCGGCATGTTTACTTTGAAAAAATTAGGGTGCTCAGAGCAGGCCAAGGCGCCTGAATACTTGTGCATGGAATAATGGAATAGGACCTCGGTTCTATTTTGATGGTTTTAAGAGCCCGAGGTAATGATTAATAGGAACAGACCGGGGTATTCGTATGACGACGTTAGAGGTAAAATTCTTGGATCGTTGCAAGACAAACTACTGCAAAAGCATTTGCCAAGAATGTTT
820	Eukaryota	Opisthokonta	Metazoa	Arthropoda	Crustacea	Malacostraca	Euphausia	NA	TAGCGTATATTAAAGTTGTTGCGGTTAAAAAGCTCGTAGTTGGATCTCAGTTCCGGACCGACGGTACGCCGCCCGGCGTCTACTGTCGGCTTCCGAACGCTAAAGCCCATCGGCTCGGTCGGGGTGCTCTTCATCGAATGTCCAGGGAGGCCGGCATGCTTACTTTGAATAAATTAGGGTGCTCAGAGCAGGTCAATGCGCCTGAATCCTTGTGCATGGAATAATGGAATAGGACCTCGGTTCTATTTTGTTGGTTTTAAGAGCCCGAGGTAATGATTAATAGGAACAGACAGGGGCATTCGTATTGCGACGTTAAAGGTGAAATTCATGGATCGTCGCAAGACAAACTACTGCAAAAGCATTTGCCCAGAATGTTTT
821	Eukaryota	Opisthokonta	Metazoa	Arthropoda	Crustacea	Malacostraca	Euphausia	NA	TAGCATATATTAAAGTTGTTGCGGTTAAAAAGCTCATAGTTGGATCTCATTTCCGGACCGACGGTAGTCCGCCCGGCGTCTACTGTCGGCTTCCAAACCCTAAAGCCCGTCGGCTCGGTGGGGGTGCTCTACATTGAGTGTCCCAGTCAGCCGGCATGTTTACTTTGAAAAGAGTAGGGTGCTCAGAGCAGGCCAAGGCGACTGAATACTTGTGCATGGAATAATGGAATAGGACCTCGGTTCTATTTTGTTGGTTTTAAGAGCCGGAGGTAATGATTAATAGCAACAGACGGGGGCATTCGTATTGCGACTTTAGAGGTGAAATTCTTGGATCGTCACAAGACAAACTACTGCAAAAGCATTTGCCAAGAATGTTT
822	Eukaryota	Opisthokonta	Metazoa	Arthropoda	Crustacea	Malacostraca	Euphausia	NA	TAGCGTATATTAAAGTTGTTGCTGTTAAAAAGCTCGTAGTTGGATTTCAGTTCCGAACCAACGGTACGCCGCCCGGCGTCTACTGTCGGCTTCCAAAGGCTTGTCGGCTTGGTCGGGGTGCTCTTCATCGAGTGTCCCGGGCGGTCGGCATGTTTACTTTGAAAAAATTAGGATGCTCAGAGTAGGCCAAGGCGCCTGAATACTTGTGCATGGAGTAATGGAATAGGACCTCGGTTCTATTTTGTTGGTTTTAAGAGCCCGAGGTAATGATTAATAGAAATTCTTGGATCATTGCAAGATGAACTACTGCGAAAGCATTTGCCAAGAATGTTT
823	Eukaryota	Opisthokonta	Metazoa	Arthropoda	Crustacea	Malacostraca	NA	NA	TTGCGTATATTGAAGTTGTTGCGGTTAAAAAGCTTGTAGTTGGATCTCAGTTCAGGACTGATGGTAAGAGCGGCCGGCATGTTTACTTTGAAAAAAATTAGGGTGCTCAGAGCAGGCCATGGCGCCTGAATACTTGTTCATGGAATAATGGAATAGGACCTTGGTTCAATTTGTTGGTTTTAAGTGCCCGAGGTTATGATTAATAGGAACAGATGGGGGCATTCGTATTGCGAGATTAGAGGTGAAATTCTTGGATGGTCGCATGACAAACTACTGCGAAAGCATTTGCCAAGAATGTTT
824	Eukaryota	Alveolata	Dinoflagellata	Syndiniales	Dino-Group-II	Dino-Group-II-Clade-14	Dino-Group-II-Clade-14_X	Dino-Group-II-Clade-14_X_sp.	TAACGTATATTAAAGTTGTTGCGGTTAAAAAGCTCGTAGTTGGATTTCTGTCGAAAGTGGCCGGTCCCCACTCTGTGGGCGTATCTGGTTCGCTTTTGGCATCCTCCTGTGGAACGTTTCTGTCCTTCACTGGATGGAGCGGAACGCAGGACTTTTACTTTGAGGAAATTCGAGTGTTCACAGCAGGCAATCGCCCTGAAGATATTAGCATGGAATAATAATATAGGACTTTGGTTTTATTTTGTTGGTTTCTAAGGCCGAAGTAATGATTAATAGGGATATTTGGGGGCATTCGTATTAAGCGGTCAGAGGTGGAATTCTTGGATTCGCTTACGACGAACTACTGCGAAAGCATTTGTCAAGAATGTTT
825	Eukaryota	Opisthokonta	Metazoa	Craniata	Craniata_X	Craniata_XX	NA	NA	TAGCGTATATTAAAGTTGCTGCAGTTAAAAAGCTCGTAGTTGGATCTTGGGAGCGGGCGGGCGGTCCGCCGCGAGGCGAGCCACCGCCCGTCCCCGCCCCTTGCCTCTCGGCGCCCCCTCGATGCTCTTAGCTGAGTGTCCCGCGGGGCCCGAAGCGTTTACTTTGAAAAAACTAGAGTGTTCAAAGCAGGCCCGAGCCGCCTGGATACCGCAGCTAAGAATAATGGAATAGGACCGCGGTTCTATTTTGTTGGTTTTCGGAACTGAGGCCATGATTAAGAGGGACGGCCGGGGGCATTCGTATTGCGCCGCTAGAGGTGAAATTCTTGGACCGGCGCAAGACGGACCAGAGCGAAAGCATTTGCCAAGAATGTTT
826	Eukaryota	Alveolata	Dinoflagellata	Dinophyceae	Prorocentrales	Prorocentraceae	Prorocentrum	Prorocentrum_cordatum	TAGCGTATATTAAAGTTGTTGCGGTTAAAAAGCTCGTAGTTGGATTTCTGCCGAGGATGACCGGTCCGCCCTCTGGGTGAGTATCTGGCTCGGCCTGGGCATCTTCTTGGAGAACGTAGCTGCACTTGACTGTGTGGTGCGGTATCCAGGACTTTTACTTTGAGGAAATTAGAGTGTTTCAAGCAGGCTTACGCCTTGAATACATTAGCATGGAATAATAAGATAGGACCTCGGTTCTATTTTGTTGGTTTCTAGAGCTGAGGTAATGATTAATAGGGATAGTTGGGGGCATTCGTATTTAACTGTCAGAGGTGAAATTCTTGGATTTGTTAAAGACGGACTACTGCGAAAGCATTTGCCAAGGATGTTT
827	Eukaryota	Stramenopiles	Ochrophyta	Bacillariophyta	Bacillariophyta_X	Polar-centric-Mediophyceae	Chaetoceros	Chaetoceros_dichaeta	TAGCGTATATTAAAGTTGTTGCAGTTAAAAAGCTCGTAGTTGGATTTCTGGTGGGAGGGATCGGTCCAGCACTCAGTGTTGGAACTTGTATCCTCTCCGGCCATCCTTGGGTGGATCTTGTCTGGCATTAAGTTGTCAGTCAGGGGATGCCCATCGTTTACTGTGAAAAAATTAGAGTGTTCAAAGCAGGCTTATGCCATTGAATATATTAGCATGGAATAATAAGATAGGGCCCTGGTGCTATTTTGCTGGTTTGCGTACCGAGGTAATGATTAATAGGGACAGTTGGGGGTATTTGTATTCAGTATTCAGTGGTGAAATACTTAGACCTACGGAAGACAAACTACTGCGAAAGCATTTACCAAGGATGTTT
828	Eukaryota	Opisthokonta	Metazoa	Arthropoda	Crustacea	Malacostraca	Euphausia	Euphausia_superba	TAGCGTATATTAAAGTTGTTGCGGTTAAAAAGCTCGTAGTTGGATCTCAGTTCCGGACCGACGGTACGCCGCCCGGCGTCTACTGTCGTCTCGGTCGGGGTGCTCTTCATCGAGTGTCCCGGGCGGCCGGCATGTTTACTTTGAAAAAATTAGGGTGCTCAGAGCAGGCCAAGGCGCCTGAATACTTGTGCATGGAATAATGGAATAGGACCTCGGTTCTATTTTGTTGGTTTTAAGAGCCCGAGGTAATGATTAATAGGAACAGACGGGGGCATTCGTATTGCGACGTTAGAGGTGAAATTCTTGGATCGTCGCAAGACGAACTACTGCGAAAGCATTTGCCAAGAATGTTT
829	Eukaryota	Alveolata	Dinoflagellata	Syndiniales	Dino-Group-II	Dino-Group-II-Clade-21	Dino-Group-II-Clade-21_X	Dino-Group-II-Clade-21_X_sp.	TAGCGTATATTAAAGTTGTTGCGGTTAAAAAGCTCGTAGTTGGATTTCTGTTGAGGTTGGGCGGTCCGCACTTCGTGCGTGTATCTGTTTCGACCTTGGCATCCTTTCAAGGAACGTAACTGTGCTTAATTGCATGGTGCGGTACTTGAAACTTTTACTTTGAGGAAATTAGAGTGTTCACGGCAGGCTATCGCACTGAATATATTAGCATGGAATAATAATATAGGATCTTGGGTCTATTTTGTTGGTTTCTAGAGCTAAGATAATGATTAATAGGGACAATTGGGGGCATTCGTATTAACACGTCAGAGGTGGAATTCTTGGATTGTGTTACGACGAACTACTGCGAAAGCATTTGCCAAGGATGTTT
830	Eukaryota	Opisthokonta	Metazoa	Arthropoda	Crustacea	Malacostraca	NA	NA	TACCGTATATTGAAGTTGTTGCGGTTAAAAAGCTCGTAGTTGGATCTCAGTTCCGAACCAACGGTACACCGCCTGGTGTCTACTGTCATCGAGTGTCCCGGGCGGCCAGTATGTTTACTTTGAAAAATTTAGGGTGCTCAGAGTAGACCAAGGCGCCTGAATACTTGTGCATGGAATAATGGAATCGGACCTTGGTTATATTTTGTTGGTTTTAAAAGACTGAGGTAATGATTAATAGGAACAGACGGGGGCTTTCGTATTGCGATATTAGAGGTGAAATTCTTGGATTGTCGCAATTCGAACTACTCCGAATGCATTTGCCAAGAGTAATT
[truncated: 1,242 more rows]
