# Supplementary material for: Refining Zooplankton Diet Composition Studies Over Short and Long Time Scales by Combining 18S Metabarcoding With Fatty Acid Analyses
Source: Mol Ecol Resour. 2025 Aug 18;25(8):e70030. doi: 10.1111/1755-0998.70030 (PMC12550472; doi:10.1111/1755-0998.70030)
Supplement: Supplementary file 5 — Appendix S5: men70030‐sup‐0005‐AppendixS5.csv. [file MEN-25-e70030-s004.csv]

Supporting information for "Refining zooplankton diet composition studies over short- and long-time scales by combining 18S metabarcoding with fatty acid analyses" by Pauli et al.: Metabarcoding of krill (Euphausia superba) stomach content comparing 18S variable regions V4 and V7. Assigned taxonomy using PR2 and amplicon sequence variants (ASV).
ASV	Kingdom	Supergroup	Division	Class	Order	Family	Genus	Species	Sequence
435	Eukaryota	Alveolata	Apicomplexa	Apicomplexa_X	Apicomplexa_XX	Aggregatidae	Aggregata	Aggregata_sp.	TAATGTATATTAAAATTGTTGCAGTTAAAAAGCTCGTAGTTGCACTTCTATTAATACTAAAGGGGTTTTACTTAATGGGTGATTCACCTCTATTGGTTTTAGTTTATATTTGAAGAGATATCTTGCGTATTTTAATGTATGTGGTGTGTTTTTAAAGTTTTACTTTGAGAAAATTAGAGTGTTTTAAGCAGGTTGGTGCTTTGAATAATGTAGTATGGAATATTAAAATATGAATTTGGTTTTATTTTGTTGGTTTCGAGGATTTGATTAATAATCAATAGGGATAGTTGGGGGTATTTGTATTTAACTGCAAGAGGTGAAATTCTTAGATTTGTTAAAGACAAACTAATGCGAAAGCATTTGCCAAAAATGTTT
1449	Eukaryota	Alveolata	Apicomplexa	Gregarinomorphea	Eugregarinorida	Cephaloidophoridae	Cephaloidophora	Cephaloidophora_sp.	GGAAACCTTACTAGGGTAAGACATTGGTATGATTGACAGATTACTTGATCTTTCTTGATTTGGTGGGTGGTGGTGCATGGCCGATCTTAGTTGGTGGGGTGACCCGTCTGGTTAATTTCGATAACGAACGAGATCCGAGCTGTTTAGTTGGCTGTGTTTATTTTTTAGACATACGTCTCCTATATGGACTGTCAGTATGAGGCTGAAGGAAGTTTCGGGCTAAAT
1450	Eukaryota	Alveolata	Apicomplexa	Gregarinomorphea	Eugregarinorida	Cephaloidophoridae	Cephaloidophora	Cephaloidophora_sp.	GGAAACCTTACTAGGGTAAGACATTGGTATGATTGACAGATTACTTGATCTTTCTTGATTTGGTGGGTGGTGGTGCATGGCCGATCTTAGTTGGTGGGGTGACCCGTCTGGTTAATTTCGATAACGAACGAGATCCGAGCTGTTTAGTTGGCCATTTGTGTGTTTGCATAAATGTGTCTCCTATATGGACTGTCAGTATGAGGCTGAAGGAAGTTTCGGGCTAAAT
1451	Eukaryota	Alveolata	Apicomplexa	Gregarinomorphea	Eugregarinorida	Cephaloidophoridae	Cephaloidophora	Cephaloidophora_sp.	GGAAACCTTACTAGGGTAAGACACTGTGATGATTGACAGATTACTTGATCTTTCTTGATTTGGTGGGTGGTGGTGCATGGCCGATCTTAGTTGGTGGGGTGACCCGTCTGGTTAATTTCGATAACGAACGAGATCCGAGCTGTTTAGTTGGCCATCTCTATAATTATGTAGAAGATGTGTCTCCTGGATGGACTGTTAGTGGGAGGCTGAAGGAAGTTTCGGGCTAAAT
1453	Eukaryota	Alveolata	Apicomplexa	Gregarinomorphea	Eugregarinorida	Cephaloidophoridae	Cephaloidophora	Cephaloidophora_sp.	GGAAACCTTACTAGGGTAAGACATTGGTATGATTGACAGATTACTTGATCTTTCTTGATTTGGTGGGTGGTGGTGCATGGCCGATCTTAGTTGGTGGGGTGACCCGTCTGGTTAATTTCGATAACGAACGAGATCCGAGCTGTTTAGTTGGCCATTTGTGTGTTTGCATAAATGAGTCTCCTATATGGACTGTCAGTATGAGGCTGAAGGAAGTTTCGGGCTAAAT
1456	Eukaryota	Alveolata	Apicomplexa	Gregarinomorphea	Eugregarinorida	Cephaloidophoridae	Cephaloidophora	Cephaloidophora_sp.	GGAAACCTTACTAGGGTAAGACATTGGTATGATTGACAGATTACTTGATCTTTCTTGATTTGGTGGGTGGTGGTGCATGGCCGATCTTAGTTGGTGGGGTGACCCGTCTGGTTAATTTCGATAACGAACGAGATCCGAGCTGTTTAGTTGGCCATTTGTGTATTTGCATAAATGTGTCTCCTATATGGACTGTCAGTATGAGGCTGAAGGAAGTTTCGGGCTAAAT
1477	Eukaryota	Alveolata	Apicomplexa	Gregarinomorphea	Eugregarinorida	Cephaloidophoridae	Cephaloidophora	Cephaloidophora_sp.	GGAAACCTTACTAGGGTAAGACATTGGTATGATTGACAGATTACTTGATCTTTCTTGATTTGGTGGGTGGTGGTGCATGGCCGATCTTAGTTGGTGGGGTGACCCGTCTGGATAATTTCGATAACGAACGAGATCCGAGCTGTTTAGTTGGCTGTGTTTATTTTTTAGACATACGTCTCCTATATGGACTGTCAGTATGAGGCTGAAGGAAGTTTCGGGCTAAAT
1490	Eukaryota	Alveolata	Apicomplexa	Gregarinomorphea	Eugregarinorida	Cephaloidophoridae	Cephaloidophora	Cephaloidophora_sp.	GGAAACCTTACTAGGGTAAGACATTGGTATGATTGACAGATTACTTGATCTTTCTTGATTTGGTGGGTGGTGGTGCATGGCCGATCTTAGTTGGTGGGGTGACCCGTCTGGTTAATTTCGATAACGAACGAGATCCGAGCTGTTTAGTTGGCCATTTGTGTGTTTGCATAAATGTGCCTCCTATATGGACTGTCAGTATGAGGCTGAAGGAAGTTTCGGGCTAAAT
1522	Eukaryota	Alveolata	Apicomplexa	Gregarinomorphea	Eugregarinorida	Cephaloidophoridae	Cephaloidophora	Cephaloidophora_sp.	GGAAACCTTACTAGGGTAAGACATTGGTATGATTGACAGATTACTTCATCTTTCTTGATTTGGTGGGTGGTGGTGCATGGCCGATCTTAGTTGGTGGGGTGACCCGTCTGGTTAATTTCGATAACGAACGAGATCCGAGCTGTTTAGTTGGCCATTTGTGTGTTTGCATAAATGTGTCTCCTATATGGACTGTCAGTATGAGGCTGAAGGAAGTTTCGGGCTAAAT
1536	Eukaryota	Alveolata	Apicomplexa	Gregarinomorphea	Eugregarinorida	Cephaloidophoridae	Cephaloidophora	Cephaloidophora_sp.	GGAAACCTTACTAGGGTAAGACATTGGTATGATTGACAGATTACTTGATCTTTCTTGATTTGGTGGGTGGTGGTGCATGGCCGATCTTAGTTGGTGGGGTGACCCGTCTGGTTAATTTCGATAACGAACGAGATCCGAGCTGTTTAGTTGGCCATTTGTGTGTTTGCATAATTGTGTCTCCTATATGGACTGTCAGTATGAGGCTGAAGGAAGTTTCGGGCTAAAT
1548	Eukaryota	Alveolata	Apicomplexa	Gregarinomorphea	Eugregarinorida	Cephaloidophoridae	Cephaloidophora	Cephaloidophora_sp.	GGAAACCTTACTAGGGTAAGACATTGGTATGATTGACAGATTACTTGATCTTTCTTGATTTGGTGGGTGGTGGTGCATGGCCGATCTTAGTTGGTGGGGTGACCCGTCTGGTTAATTTCGATAACGAACGAGATCCGAGCTGTTTAGTTGGCTGTGTTTATTTTTTAGACATACGTCTCCTATATGGACTGTCAGTATGAGGCGGAAGGAAGTTTCGGGCTAAAT
1785	Eukaryota	Alveolata	Apicomplexa	Gregarinomorphea	Eugregarinorida	Cephaloidophoridae	Cephaloidophora	Cephaloidophora_sp.	GGAAACCTTACTAGGGTAAGACATTGGTACGATTGACAGATTACTTGATCTTTCTTGATTTGGTGGGTGGTGGTGCATGGCCGATCTTAGTTGGTGGGGTGACCCGTCTGGTTAATTTCGATAACGAACGAGATCCGAGCTGTTTAGTTGGCCATTTGTGTGTTTGCATAAATGTGTCTCCTATATGGACTGTCAGTATGAGGCTGAAGGAAGTTTCGGGCTAAAT
1805	Eukaryota	Alveolata	Apicomplexa	Gregarinomorphea	Eugregarinorida	Cephaloidophoridae	Cephaloidophora	Cephaloidophora_sp.	GGAAACCTTACAAGGGTAAGACACTGTGATGATTGACAGATTACTTGATCTTTCTTGATTTGGTGGGTGGTGGTGCATGGCCGATCTTAGTTGGTGGGGTGACCCGTCTGGTTAATTTCGATAACGAACGAGATCCGAGCTGTTTAGTTGGCCATCTCTATAATTATGTAGAAGATGTGTCTCCTGGATGGACTGTTAGTGGGAGGCTGAAGGAAGTTTCGGGCTAAAT
2769	Eukaryota	Alveolata	Apicomplexa	Gregarinomorphea	Eugregarinorida	Cephaloidophoridae	Cephaloidophora	Cephaloidophora_sp.	GGAAACCTTACTAGGGTAAGACATTGGTATGATTGACAGATTACTTGATCTTTCTTGATTTGGTGGGTGGTGGTGCATGGCCGATCTTAGTTGGTGGGGTGACCCGTCTGGTTAATTTCGATAACGAACGAGATCCGAGCTGTTTAGTTGGCCATTTGTGTGTTTGCATAAATGTGTCTCCTATATGGACTGTCAGTATGAGGCTGAAGGAAGTTTCGGGCTAAATCAGGTCTGTGATGCCCCTGT
2802	Eukaryota	Alveolata	Apicomplexa	Gregarinomorphea	Eugregarinorida	Cephaloidophoridae	Cephaloidophora	Cephaloidophora_sp.	GGAAACCTTACTAGGGTAAGACATTGGTATGATTGACAGATTACTTGATCTTTCTTGATTTGGTGGGTGGTGGTGCATGGCCGATCTTAGTTGGTGGGGTGACCCGTCTGGTTAATTTCGATAACGAACGAGATCCGAGCTGTTTAGTTGGCCAATTGTGTATTTGCATAAATGTGTCTCCTATATGGACTGTCAGTATGAGGCTGAAGGAAGTTTCGGGCTAAAT
2118	Eukaryota	Alveolata	Apicomplexa	Gregarinomorphea	Eugregarinorida	Eugregarinorida_EUG3	Eugregarinorida_EUG3_X	Eugregarinorida_EUG3_X_sp.	GGAAACCTTACTAGGGTAAGACATTAGTATGATTGACAGATTACTTGATCTTTCTTGATTTGGTGGGTGGTGGTGCATGGCCGATCTTAGTTGGTGGGGTGACCCGTCTGGTTAATTTCGATAACGAACGAGATCCGAGCTGTTTAGTTGGCCATTCTTGTGTAAGCAGGTCTGCGTCTCCTATATGGACTATCAGTTTGAGGCTGAAGGAAGTTTCGGGCTAAAT
1463	Eukaryota	Alveolata	Apicomplexa	Gregarinomorphea	Eugregarinorida	NA	NA	NA	GGAAACCTTACCAGGGCAAGACATTGGAATGATTGACAGATTACTTGATCTTTCTTGATTTGATGGGTGGTGGTGCATGGCCGATCTTAGTTGGTGGGGTGACCCGTCTGGTTAATTTCGATAACGAACGAGATCCGAACTATTTAGTTGGTAATTACTGTTTTGACAATTATTTATTTCCTAGATGGACTATCAGCGTGAGGCTGAAGGAAGTTTCGGGCAAAAT
1472	Eukaryota	Alveolata	Apicomplexa	Gregarinomorphea	Eugregarinorida	NA	NA	NA	GGAAACCTTACTAGGGTCAGACATTATGATGATTGACAGACTGCTTGATTTTTCTTGATTTTATGGGTGGTGGTGCATGGCCGATCTTAGTTGGTGGGGTGACTTGTCTGGTTAATTTCGATAACGAACGAGATCCGAGCTGTTTAGTTGCAAATATTGAGTGTACTCGATGATCTGTATTTAAATGGACCGTCAGGTTAAACTGAAGGAGGTAACGGGCTAAAT
1488	Eukaryota	Alveolata	Apicomplexa	Gregarinomorphea	Eugregarinorida	NA	NA	NA	GGAAACCTTACTAGGGTATGACATTAGTATGATTGACAGATTACTTGATCTTTCTTGATTTGGTGGGTGGTGGTGCATGGCCGATCTTAGTTGGTGGGGTGACCCGTCTGGTTAATTTCGATAACGAACGAGATCCGAGCTGTTTAGTTGGCCAATTCTGTTTATATTGGGTTGTGTCTCCTATATGGACTGTCAGTTTCAGGCTGAAGGAAGTTTCGGGCTAAAT
1506	Eukaryota	Alveolata	Apicomplexa	Gregarinomorphea	Eugregarinorida	NA	NA	NA	GGAAACCTTACTAGGGTCAGACATTATTATGATTGACAGACTGCTTGATTTTTCTTGATTTTATGGGTGGTGGTGCATGGCCGATCTTAGTTGGTGGGGTGACTTGTCTGGTTAATTTCGATAACGAACGAGATCCGAGCTGTTTAGTTGCATCTATTAAGATTTATTCTTGGTCAGATGTATCTAAATGGACCGTCAGGTTAAACTGAAGGAGGTGACGGGCTAAAT
1514	Eukaryota	Alveolata	Apicomplexa	Gregarinomorphea	Eugregarinorida	NA	NA	NA	GGAAACCTTACTAGGGTATGACATTAGTATGATTGACAGATTACTTGATCTTTCTTGATTTGGTGGGTGGTGGTGCATGGCCGATCTTAGTTGGTGGGGTGACCCGTCTGGTTAATTTCGATAACGAACGAGATCCGAGCTGTTTAGTTGGCTAATTCTATTTTTATTGGGTTACGTCTCCTATATGGACTGTCAGTTTCAGGCTGAAGGAAGTTTCGGGCTAAAT
1459	Eukaryota	Alveolata	Apicomplexa	Gregarinomorphea	Eugregarinorida	Porosporidae	Porosporidae_X	Porosporidae_X_sp.	GGAAACCTTACTAGGGTACGACATTAAGATGATTGACAGATTGCTTGGTTTTTCTTGATTTAGTGGGTGGTGGTGCATGGCCGATCTTAGTTGGTGGGGTGACTTGTCTGGTTAATTTCGATAACGAACGAGATCCGAGCTGTTTAGTTGCAAATGCTTGGTCTATTCCAGGTATTTGTTTTTAAATGGACCATCTGCTCAAGCAGAAGGAAGTGACGGGCTAAAT
1519	Eukaryota	Alveolata	Apicomplexa	Gregarinomorphea	Eugregarinorida	Porosporidae	Porosporidae_X	Porosporidae_X_sp.	GGAAACCTTACTAGGGTACGACATTAAGATGATTGACAGATTGCTTGGTTTTTCTTGATTTAATGGGTGGTGGTGCATGGCCGATCTTAGTTGGTGGGGTGACTTGTCTGGTTAATTTCGATAACGAACGAGATCCGAGCTGTTTAGTTGCAAATGCTTGGTCTATTCCAGGTATTTGTTTTTAAATGGACCATCTGCTCAAGCAGAAGGAAGTGACGGGCTAAAT
1454	Eukaryota	Alveolata	Apicomplexa	Gregarinomorphea	Eugregarinorida	Uradiphoridae	Uradiphoridae_X	Uradiphoridae_X_sp.	GGAAACCTTACTAGGGTAAGACACTGGTATGATTGACAGATTACTTGATCTTTCTTGATTTGGTGGGTGGTGGTGCATGGCCGATCTTAGTTGGTGGGGTGACCCGTCTGGTTAATTTCGATAACGAACGAGATCCGAGCTGTTTAGTTGGCCATGCCTGTGTTTTCGCAGGTATGAGTCTCCTATATGGACTGTCAGTTTCAGGCTGAAGGAAGTTTCGGGCTAAAT
1464	Eukaryota	Alveolata	Apicomplexa	Gregarinomorphea	Eugregarinorida	Uradiphoridae	Uradiphoridae_X	Uradiphoridae_X_sp.	GGAAACCTTACTAGGGTATGACATTAGTATGATTGACAGATTACTTGATCTTTCTTGATTTGGTGGGTGGTGGTGCATGGCCGATCTTAGTTGGTGGGGTGACCCGTCTGGTTAATTTCGATAACGAACGAGATCCGAGCTGTTTAGTTGGCTAATTCTATTTATATTGGGTTGCGTCTCCTATATGGACTGTCAGTTTCAGGCTGAAGGAAGTTTCGGGCTAAAT
1523	Eukaryota	Alveolata	Apicomplexa	Gregarinomorphea	Eugregarinorida	Uradiphoridae	Uradiphoridae_X	Uradiphoridae_X_sp.	GGAAACCTTACTAGGGTAAGACACTAGTATGATTGACAGATTACTTGATCTTTCTTGATTTGGTGGGTGGTGGTGCATGGCCGATCTTAGTTGGTGGGGTGACCCGTCTGGTTAATTTCGATAACGAACGAGATCCGAGCTGTTTAGTTGGCTAATTCTATCTATGTAGTTTTAAGTCTCCTATATGGACTGTCAGTTAGAGGCTGAAGGAAGTTTCGGGCTAAAT
1534	Eukaryota	Alveolata	Apicomplexa	Gregarinomorphea	Eugregarinorida	Uradiphoridae	Uradiphoridae_X	Uradiphoridae_X_sp.	GGAAACCTTACTAGGGTAAGACACTAGTATGATTGACAGATTACTTGATCTTTCTTGATTTGGTGGGTGGTGGTGCATGGCCGATCTTAGTTGGTGGGGTGACCCGTCTGGTTAATTTCGATAACGAACGAGATCCGAGCTGTTTAGTTGGCTAATTCAACATCTGTAGTCTTACGTCTCCTATATGGACTGTCAGTTTGAGGCTGAAGGAAGTTTCGGGCTAAAT
403	Eukaryota	Alveolata	Ciliophora	Nassophorea	Nassophorea_X	Discotrichidae	NASSO_1	NASSO_1_sp.	TAGCGTATATTAAAGTTGTTGCAGTTAAAAAGCTCGTAGTTGAACTTCTGACAGGATAGCCGGCCCTACAAAAGCCTGGCGGTCATGTCATCCCCTTTGTATTACTAAACATGCACTTTGTTGTGCAGTTTTGTGATCAAGGAATTTACTTTGAAAAAATTAGAGTGTTTCAAGCAAGCGCTTCGCTGGAATACATTAGCATGGAATAATAGAATATGACCTTTGTTCATTTATTGGTCCAATGAGTGGAGGTAATGATTAACAGGGACAGTTGGGGGCATTAGTATTGCTTTGTCAGAGGTGAAATTCATTGATTATCGCAAGACTAACTTATGCGAAAGCATTTGCCAAGGATGTTT
1238	Eukaryota	Alveolata	Ciliophora	Nassophorea	Nassophorea_X	Discotrichidae	NASSO_1	NASSO_1_sp.	TAGCGTATATTAAAGTTGTTGCAGTTAAAAAGCTCGTAGTTGAACTTCTAGGGATTGAAGTCGCCTCATGGCTTGTATCGATATCCTTATCCGCTTTGATTTAGCAATACGCACTTTGTTGGGCGATTGTGTAATCAAGCAATTTACTTTGAAAAAATTAGAGTGTTTCACGCAGGCGATTTGCTGGAATACATTAGCATGGAATAATATAACACGACCTCTTAGGCATTTTATTGGTATATGACTGGAGGTAATGATTAACAGGGACAGTTGGGGGCATTAGTATTGCATTGTCAGAGGTGAAATTCATTGATTAGTGCAAGACTAACTTATGCGAAAGCATTTGCCAAGGATGTTT
1231	Eukaryota	Alveolata	Ciliophora	Oligohymenophorea	Scuticociliatia_1	Philasterida	NA	NA	TAGCGTATATTAAAGTTGTTGCAGTTAAAAAGCTCGTAGTTGAATTTCTGTACAGTCCCAGTTCTGGCTTCTGTCAAGCTGTGGATTGTGCATCCGCTTGCAAACCTAGACCGGCCTTCACTGGTCGACTAGGGGAGTAAGCCCTTTACTTTGAAAAAATTAGAGTGTTTCAGGCAGGCAATGGCTCGAATACATTAGCATGGAATAATGGAATAGGACTTTTGTCCATTTGGTTGGTTATTGGATGAGAGTAATGATTAACAGGGACAGTTGGGGGCATTAGTATTTAATAGTCAGAGGTGAAATTCTTGGATTTATTAAAGACTAACTTATGCGAAAGCATTTGCCAAGGATGTTT
1352	Eukaryota	Alveolata	Ciliophora	Phyllopharyngea	Suctoria	Ephelotidae	Ephelota	Ephelota_mammillata	TAGCGTATATTAATGTTGTTGCAGTTAAAAAGCTCGTAGTTGAATTTAGAAGGGGAAGCCCTTCTGTTTGTCCTCACTCCTGCATCCGATAGTTGCTTGAGTGATCAAACTTTTACTGTGAGAAAACTAAAGTGCTCAAAGCAGGCTAACGCTTGAATATTAAAGCATGGAATAATAAAATAGGACTTTATTCATTTTATTGGTTATTGAATGAAGTAATGATTAACAGAAACAGTTGGGGGCATTCGTATTTAATTGTCAGAGGTGAAATTCTTGGATTTATTAAAGACGAACCAGTGCGAAAGCATTTGCCAAGGATGTTT
1124	Eukaryota	Alveolata	Ciliophora	Phyllopharyngea	Suctoria	Ephelotidae	Ephelota	Ephelota_plana	TAGCGTATTTTAATGTTGTTGCAGTTAAAAAGCTCGTAGTTGAATTTAGGAAGGTTATCCTTCCTGTTTGTAATCACCCCTGCATCCGATTGTTGCTTGGGTGATCAAACTTTTACTGTGAGAAAACTAAAGTGCTCAAAGCAGGCTAACGCTTGAATATTAAAGCATGGAATAATGAAATAGGACTTTATTCTATTATTGGTTATTGGATAAAGTAATGATTAACAGAAACAGTTGGGGGCATTCGTATTTAATTGTCAGAGGTGAAATTCTTGGATTTATTAAAGACGAACCAATGCGAAAGCATTTGCCAAGGATGTTT
14	Eukaryota	Alveolata	Ciliophora	Spirotrichea	Choreotrichida	Leegaardiellidae_B	Leegaardiella	Leegaardiella_sp.	TAGCGTATATTAAAGTTGTTGCATTTAAAAAGCTCGTAGTTGGATTTCTGGCAGAGTGTCCTCCGTCCAGCAGTTCGTTTGGTTCGGAGCGCTCTACCATCCTTCTGTTAACCTTTCCGGGATTTACTTTTCGGACTGGGGCTCAGATATTTTACCTTGAGAAAATTAGAGTGTTTCAGGCAGGCTATTCGCCGGAATACATTAGCATGGAATAATGGAAAAGGACTGCAACCTCTTCTGTTGGTCTGGGAGGCTGAAGTAATGATTAATAGGGATAGTTGGGGGCATTAGTACTTTCCAGTCAGAGGTGAAATTCTCCAATTTGGTAAAGACTAACTTATGCGAAAGCATTTGCCAAGGATGTTT
960	Eukaryota	Alveolata	Ciliophora	Spirotrichea	Choreotrichida	Leegaardiellidae_B	Leegaardiella	Leegaardiella_sp.	TAGCGTATATTAAAGTTGTTGCAGTTAAAAAGCTCGTAGTTGGATTTCTGGCAGAGTGTCCTCCGTCCAGCAGTTCGTTTGGTTCGGAGCGCTCTACCATCCTTCTGTTAACCTTTCCGGGATTTACTTTTCGGACTGGGGCTCAGATATTTTACCTTGAGAAAATTAGAGTGTTTCAGGCAGGCTATTCGCCGGAATACATTAGCATGGAATAATGGAAAAGGACTGCAACCTCTTCTGTTGGTCTGGGAGGCTGAAGTAATGATTAATAGGGATAGTTGGGGGCATTAGTACTTTCCAGTCAGAGGTGAAATTCTCCAATTTGGTAAAGACTAACTTATGCGAAAGCATTTGCCAAGGATGTTT
1375	Eukaryota	Alveolata	Ciliophora	Spirotrichea	Choreotrichida	Leegaardiellidae_B	Leegaardiella	Leegaardiella_sp.	TAGCGTATATTAAAGTTGTTGCAGTTAAAAAGCTCGTAGTTGGATTTCTGGCCGAGTGTCCCTAGGCCAGCATGACGTTTGGTCCTAGGCGCTCTGCCATCCTTCTGTCAACCTTCGCCTTCTTCATTGGGGGCGCTGGGGCTCAGATATTTTACCTTGAGAAAATTAGAGTGTTTCAGGCAGGCTTTCGCCGGAATACATTAGCATGGAATAATGGAAAAGGACTTCAACCTCTTCTGTTGGTCTGAGAGGCTGTAGTAATGATTAATAGGGATAGTTGGGGGCATTAGTACTTAACTGTCAGAGGTGAAATTCTCCGATTTGTTAAAGACTAACTTATGCGAAAGCATTTGCCAAGGATGTTT
3174	Eukaryota	Alveolata	Ciliophora	Spirotrichea	Choreotrichida	Leegaardiellidae_B	Leegaardiella	Leegaardiella_sp.	GGAAAACTCACCAGGTCCAGACATAGTAAGGATTGACAGATTGATAGCTCTTTCTTGATTCTATGGGTGGTGGTGCATGGCCGTTCTTAGTTGGTGGAGTGATTTGTCTGGTTAATTCCGTTAACGAACGAGACCTTAGCCTACTAACTAGAGGTGCCGACCCTGCGTCGTGTCACGTCTTCTTAGAGGGACTTTGTATGCAAGTACAAGGAAGTTTGAGGCAATAA
62	Eukaryota	Alveolata	Ciliophora	Spirotrichea	NA	NA	NA	NA	TAGCGTATATTAAAGTTGTTGCAGTTAAAAAGCTCGTAGTTGGATTTCTGGCCGGGCACCGATGTCCGCTGATTGCGTGCGCAGAGGTGCCCCGCCATCCTTCTGTTAACCCCGCCTGCGGATTCACTTCCCGGCGGGGGGCTCAGATATTTTACCTTGAGAAAATTAGAGTGTTTCAGGCAGGCTTGCGCCGGAATACATTAGCATGGAATAATGGAACAGGACTTCCGCCTCTTCTGTTGGTCTGAGGGGTGAAAGTAATGATTAATAGGGATAGTTGGGGGCATTAGTACTTAACTGTCAGAGGTGAAATTCTCGGATTAGTTAAAGACTAACTTATGCGAAAGCATTTGCCAAGGATGTTT
984	Eukaryota	Alveolata	Ciliophora	Spirotrichea	Strombidiida_B	Strombidiida_B_X	Strombidiida_B_XX	Strombidiida_B_XX_sp.	TAGCGTATATTAAAGTTGTTGCAGTTAAAAAGCTCGTAGTTGGATTTCTGGGAGAGTGCCAATGTCCGCCGACGTGCGTGCGCAGCGGCGCTCTTTCATCCTTCTGTTAACGGCTCTTGGCATTCATTTGCTGGTGTCGGGCTCAGATATTTTACCTTGAGAAAATTAGAGTGTTTCAGGCAGGCTAGGCCGGAATACATTAGCATGGAATAATGGAATAGGACTACGGTCTCTTTGTTGGTTTGAGGGACTGCAGTAATGATTAATAGGGATAGTTGGGGGCATTAGTATTTAATTGTCAGAGGTGGAATTCTCGGATTTGTTAAAGACTAACTTATGCGAAAGCATTTGTCAAGGATGTTT
1559	Eukaryota	Alveolata	Ciliophora	Spirotrichea	Strombidiida_B	Strombidiida_B_X	Strombidiida_B_XX	Strombidiida_B_XX_sp.	GGAAAACTTACCAGGTCCAGACATAGTGAGGATTGACAGATTGATAGCTCTTTCTTGATTCTATGGGTGGTGGTGCATGGCCGTTCTTAGTTGGTGGAGTGATTTGTCTGGTTAATTCCGTTAACGAACGAGACCTTAGCCTGCTAACTAGTCGCTGTTATCTCGATAATAGTCGGCTTCTTAGAGGGACTTTGTGAATCAAACACAAGGAAGTTTGAGGCAATAA
518	Eukaryota	Alveolata	Ciliophora	Spirotrichea	Tintinnida	Ptychocylididae	Ptychocylis	Ptychocylis_sp.	TAGCGTATATTAAAGTTGTTGCAGTTAAAAAGCTCGTAGTTGGATTTCTGGTAGAAGGAACGGGCGCACCTGCGTGATGCCCGCGTCTTCTGCCATCCTTCTGTTAACCGTTCTTGACATTGATTTGTCGGTTCGGGGCTCAGATATTTTACCTTGAGAAAATTAGAGTGTTTCAGGCAGGCTTATGCCCGGATACATTAGCATGGAATAATGGAACAGGACTTCGCCTCTTCTGTTGGTTTGAGGGGTTGAAGTAATGATTAATAGGGATAGTTGGGGGCATTAGTACTTAACTGTCAGAGGTGAAATTCTCGGATTTGTTAAAGACTAACTTATGCGAAAGCATTTGCCAAGGATGTTT
7	Eukaryota	Alveolata	Ciliophora	Spirotrichea	Tintinnida	Rhabdonellidae	Schmidingerella	Schmidingerella_sp.	TAGCGTATATTAAAGTTGTTGCAGTTAAAAAGCTCGTAGTTGGATTTCTGGTAGAAGGAGCGAGCGCACCTGCGTGATGCTCGGGTCTTCTGCCATCCTTCTGTTAACCTTTCTTGGCATTGATTTGTCAGCTAGGGGCTCAGATATTTTACCTTGAGAAAATTAGAGTGTTTCAGGCAGGCTTATGCCCGGATACATTAGCATGGAATAATGGAACAGGACTTCGCCTCTTCTGTTGGTTTGAGGGGTTGAAGTAATGATTAATAGGGATAGTTGGGGGCATTAGTACTTAACTGTCAGAGGTGAAATTCTCGGATTTGTTAAAGACTAACTTATGCGAAAGCATTTGCCAAGGATGTTT
538	Eukaryota	Alveolata	Ciliophora	Spirotrichea	Tintinnida	Tintinnidae	Tintinnidae_X	Tintinnidae_X_sp.	TAGCGTATATTAAAGTTGTTGCAGTTAAAAAGCTCGTAGTTGGATTTCTGGAAGGGGGTAGCAGCCCGCTTGCAGCGTGGCCTTGCAATCCCCTACCATCCTTCTGTTAACGCGCCAGGGCATTCACTTGTCGGGCGCGGGCTCAGATAATTTACCTTGAGAAAATTAGAGTGTTTCAGGCAGGCTCGCGCCGGGATACATTAGCATGGAATAATGGAATAGGACTTTCGCCTCTTCTGTTGGTCTGAGGGGTGATCGTAATGATTAATAGGGATAGTTGGGGGCATTAGTACTTAACTGTCAGAGGTGAAATTCTCGGATTTGTTAAAGACTAACTTATGCGAAAGCATTTGCCAAGGATGTTT
658	Eukaryota	Alveolata	Ciliophora	Spirotrichea	Tintinnida	Tintinnidae	Tintinnidae_X	Tintinnidae_X_sp.	TAGCGTATATTAAAGTTGTTGCAGTTAAAAAGCTCGTAGTTGGATTTCTGGCAGGGGGTAGCAGCCCGCTTGCAGCGTGGCCTTGCAATCCCCTACCATCCTTCTGTTAACGCGCCAGGGCATTCACTTGTCGGGCGCGGGCTCAGATAATTTACCTTGAGAAAATTAGAGTGTTTCAGGCAGGCTCGCGCCGGGATACATTAGCATGGAATAATGGAATAGGACTTTCGCCTCTTCTGTTGGTCTGAGGGGTGATCGTAATGATTAATAGGGATAGTTGGGGGCATTAGTACTTAACTGTCAGAGGTGAAATTCTCGGATTTGTTAAAGACTAACTTATGCGAAAGCATTTGCCAAGGATGTTT
557	Eukaryota	Alveolata	Dinoflagellata	Dinophyceae	Dinophyceae_X	Dinophyceae_XX	Abedinium	Abedinium_dasypus	TAGCGTATATTAAAGTTGTTGTGGTTAAAAAGCTCGTAGTTGAATTTCTGCATTGGGGCACCGGTCCGCCCTTGGGGTGAGAATCTGGCTGTCCTGTGCATCTTCTTGGAGAACGCTATTGCATTTAACTATGTGATTGCGGAAACCAGGACATTTACTTTGAGGAAATTAGAGTGTTTCAAGCAGGCTCACGCTTGAATACATTAGCATGGAATAATAAGATAGGACCTTGGTTCTATGTTTTGGTTCGTAGAGCTAAGGTAATGATTAATAGGGATAGTTGGGGGCATTCGTATTTAACTGTCAGAGGTGAAATTCTTGGATTTGTTAAAGACGGACTACTGCGAAAGCATTTGCCAAGGATGTTT
9	Eukaryota	Alveolata	Dinoflagellata	Dinophyceae	Dinophyceae_X	Dinophyceae_XX	Dinophyceae_XXX	Dinophyceae_XXX_sp.	TAGCGTATATTAAAGCTGTTGCGGTTAAAAAGCTCGTAGTTGGACTTCTGCTGAGGACGACTGGTCTGCCCTCTGGGTGAGTATCTGGTTCGGCCGAAGCATCTTCTTGGAGGTTGCAAGCGCACTTCATTGTGTGGTGCAACCGACTGGAATTTTACTTTGAGGAAATTAGAGTGTTCAAGGGAGGCGTACGCCTCGCATAGGTTAGCATGGAATAATGCTGTAAGACCATGGTATTGCTGTGTTGGTTTCTATCACCTAAGGTAATGATAAACAGGGATAGTTGGGGGCATTCGTATTTAACTGTCAGAGGTGAAATTCTTGGATTTGTTAAAGACGAACGACTGCGAAAGCATTTGCCAAGGATGTTT
1208	Eukaryota	Alveolata	Dinoflagellata	Dinophyceae	Dinophyceae_X	Dinophyceae_XX	Dinophyceae_XXX	Dinophyceae_XXX_sp.	TAGCGTATATTAAAGTTGTTGCGGTTAAAAAGCTCGTAGTTGGATTTCTGCTGAGGACGACCGGTCCGCCCTCTGGGTGAGTATTTGGCTTTGCCTCGGCATCCTCTTGGAGAACGTAACTGCACTTGACTGTGTGGTACGGTATCCAGGACTTTTACTTTGAGGAAATTAGAGTGTTTCAAGCAGGCACACGCCTTGAATACATTAGCATGGAATAATAAGATAGGACCTTGGTTCTATTTTGTTGGTTTCTAGAGCTGAGGTAATGATTAATAGGGATAGTTGGGGGCATTCGTATTTAACTGTCAGAGGTGAAATTCTTGGATTTGTTAAAGACGGACTACTGCGAAAGCATTTGCCAAGGATGTTT
44	Eukaryota	Alveolata	Dinoflagellata	Dinophyceae	Dinophyceae_X	Tovelliaceae	Woloszynskia	Woloszynskia_halophila	TAGCGTATATTAAAGTTGTTGCGGTTAAAAAGCTCGTAGTTGGATTTCTGCCGAGGATGACAGGTCCGCCCTGTGGGTGTGCATCTGGCTCAGCCTTGGCATCTTCCTGAAGAACGTAGCTGCAATTGACTGTGTGGTGCGGTATTTAGGACATTTACTTTGAGGAAATTAGAGTGTTTCAAGCAAGCGCACGCTTTGAATACATTAGCATGGAATAATAAGATAGGACCTCGGTTCTATTTTGTTGGTTTCTAGAGCTGAGGTAATGATTGATAGGGATAGTTGGGGGCATTCGTATTTAACTGTCAGAGGTGAAATTCTTGGATTTGTTAAAGACGGACTACTGCGAAAGCATTTGCCAAGGATGTTT
322	Eukaryota	Alveolata	Dinoflagellata	Dinophyceae	Dinophyceae_X	Tovelliaceae	Woloszynskia	Woloszynskia_halophila	TAGCGTATATTAAAGTTGTTGCGGTTAAAAAGCTCGTAGTTGGATTTCTGCCGAGGATGACCGGTCCGCCCTGTGGGTGTGCATCTGGCTCAGCCTTGGCATCTTCCTGAAGAACGTAGCTGCAATTGACTGTGTGGTGCGGTATTTAGGACATTTACTTTGAGGAAATTAGAGTGTTTCAAGCAAGCGCACGCTTTGAATACATTAGCATGGAATAATAAGATAGGACCTCGGTTCTATTTTGTTGGTTTCTAGAGCTGAGGTAATGATTGATAGGGATAGTTGGGGGCATTCGTATTTAACTGTCAGAGGTGAAATTCTTGGATTTGTTAAAGACGGACTACTGCGAAAGCATTTGCCAAGGATGTTT
605	Eukaryota	Alveolata	Dinoflagellata	Dinophyceae	Dinophyceae_X	Tovelliaceae	Woloszynskia	Woloszynskia_halophila	TAGCGTATATTAAAGTTGTTGCGGTTAAAAAGCTCGTAGTTGGATTTCTGCCGAGGATGACCGGTCCGCCCTGTGGGTGTGCATCTGGCTCAGCCTTGGCATCTTCCTGAAGAACGTAGCTGCACTTGACTGTGTGGTGCGGTATTTAGGACATTTACTTTGAGGAAATTAGAGTGTTTCAAGCAAGCGCACGCTTTGAATACATTAGCATGGAATAATAAGATAGGACCTCGGTTCTATTTTGTTGGTTTCTAGAGCTGAGGTAATGATTGATAGGGATAGTTGGGGGCATTCGTATTTAACTGTCAGAGGTGAAATTCTTGGATTTGTTAAAGACGGACTACTGCGAAAGCATTTGCCAAGGATGTTT
1015	Eukaryota	Alveolata	Dinoflagellata	Dinophyceae	Gonyaulacales	Ceratiaceae	Tripos	NA	TAGCGTATATTAAAGTTGTTGCGGTTAAAAAGCTCGTAGTTGGATTTCTGCTGAAGCAAACCGGTCCGCCCTCTGGGTGAGTATCTGGTTTTGCTTTGGCATATGCTTAGAATTTGCAGCTGCACTTGACTGTGTGGTGTAAAGGCTGAGCCTTTTACTTTGAGGAAATCAGAGTGTTTCAAGCAGGCCATCGCCTTGAATACACTAGCATGGAATAATATGATATGACTGTGGTTTTATTTTGTTGGCTTTTAGAATTAGAGTAATGGTTAATAGGGATAGTTGGGGGCATTCATATTTAACTGTCAGAGGTTAAATTCTTGGATTTGTTAAGGATGAACGACTGCGAAAGCATTTGCCAAGGATGCTT
1032	Eukaryota	Alveolata	Dinoflagellata	Dinophyceae	Gonyaulacales	Ceratiaceae	Tripos	NA	TAGCGTATATTAAAGTTGTTGCGGTTAAAAAGCTCGTAGTTGGATTTCTGCTGAAGCAAACCGGTCCGCCCTCTGGGTGAGTATCTGGTTTTGCTTTGGCATATGCTTAGAATTTGCAGCTGCACTTGACTGTGTGGTGTAAAGGCTGAGCCTTTTACTTTGAGGAAATCAGAGTGTTTCAAGCAGGCCATCGCCTTGAATACACTAGCATGGAATAATATGATATGACTGTGGTTTTATTTTGTTGGCTTTTAGAATTAGAGTAATGGTTAATAGGGATAGTTGGGGGCATTCATATTTAACTGTCAGAGGTGAAATTCTTGGATTTGTTAAGGATGAACGACTGCGAAAGCATTTGCCAAGGATGCTT
1160	Eukaryota	Alveolata	Dinoflagellata	Dinophyceae	Gonyaulacales	Ceratiaceae	Tripos	Tripos_fusus	TAGCGTATATTAAAGTTGTTGCGGTTAAAAAGCTCGTAGTTGGATTTCTGCTGAAGCAAACCGGTCCGCCCTCTGGGTGAGCATCTGGCTTTATTTTGGCATATGCTTAGACTTTGCAGCTGCACTTGACTGTGTGGTGTGAAGGCTAAGCCATTTACTTTGAGGAAATCAGAGTGTTTCAAGCAGGCAATTGCCTTGAATACACTAGCATGGAATAATATGATATGACTGTGGTTTTATTTTGTTGGCTTCTAGAATTAGAGTAATGGTTAATAGGGATAGTTGGGGGCATTCATATTTAACTGTCAGAGGTGAAATTCTTGGATTTGTTAAGGATGAACGACTGCGAAAGCATTTGCCAAGGATGTTT
51	Eukaryota	Alveolata	Dinoflagellata	Dinophyceae	Gymnodiniales	Gymnodiniaceae	Gymnodinium	Gymnodinium_sp.	TAGCGTATATTAAAGTTGTTGCGGTTAAAAAGCTCGTAGTTGGATTTCTGCTGAGGACGACCGGTCCGCCCTCTGGGTGAGTATCTGGCTCGGCCTTGGCATCTTCTTGGAGAACGCAACTGCACTTGACTGTGTGGTGTGGTATCCAGGACTTTTACTTTGAGGAAATTAGAATGTTTCAAGCAGGCGCACGCCTTGAATACATTAGCATGGAATAATAAGATAGGACCTTGGTTCTATTTTGTTGGTTTCTAGAGCTGAGGTAATGATTAATAGGGATAGTTGGGGGCATTCGTATTTAACTGTCAGAGGTGAAATTCTTGGATTTGTTAAAGACGGACTACTGCGAAAGCATTTGCCAAGGATGTTT
571	Eukaryota	Alveolata	Dinoflagellata	Dinophyceae	Gymnodiniales	Gymnodiniaceae	Gymnodinium	Gymnodinium_sp.	TAGCGTATATTAAAGTTGTTGCGGTTAAAAAGCTCGTAGTTGGATTTCTGCTGAGGACGACCGGTCCGCCCTCTGGGTGAGTATCTGGCTCGGCCTTGGCATCTTCTTGGGGAACGTAACTGCACTTGACTGTGTGGTGCGGTATCCAGGACTTTTACTTTGAGGAAATTAGAGTGTTTCAAGCAGGCGCACGCCTTGAATACATTAGCATGGAATAATAAGATAGGACCTTGGTTCTATTTTGTTGGTTTCTAGAGCTGAGGTAATGATTAATAGGGATAGTTGGGGGCATTCGTATTTAACTGTCAGAGGTGAAATTCTTGGATTTGTTAAAGACGGACTACTGCGAAAGCATTTGCCAAGGATGTTT
578	Eukaryota	Alveolata	Dinoflagellata	Dinophyceae	Gymnodiniales	Gymnodiniaceae	Gymnodinium	Gymnodinium_sp.	TAGCGTATATTAAAGTTGTTGCGGTTAAAAAGCTCGTAGTTGGATTTCTGCTGAGGACGATCGGTCCGCCCTCTGGGTGAGCATTGACTCGGCCTTGGCATCTTCTTGGAGAACGCTACTGCACTTGACTGTGTGGTGCGGTATCCAGGACTTTTACTTTGAGGAAATTAGAGTGTTTCAAGCAGGCGCACGCCTTGAATACATTAGCATGGAATAATAAGATAGGACCTTGGTTCTATTTTGTTGGTTTCTAGAGCTGAGGTAATGATTAATAGGGATAGTTGGGGGCATTCGTATTTAACTGTCAGAGGTGAAATTCTTGGATTTGTTAAAGACGGACTACTGCGAAAGCATTTGCCAAGGATGTTT
890	Eukaryota	Alveolata	Dinoflagellata	Dinophyceae	Gymnodiniales	Gymnodiniaceae	Gymnodinium	Gymnodinium_sp.	TAGCGTATATTAAAGTTGTTGCAGTTAAAAAGCTCGTAGTTGGATTTCTGCTGAGGACGATCGGTCCGCCCTCTGGGTGAGCATTGACTCGGCCTTGGCATCTTCTTGGAGAACGCTACTGCACTTGACTGTGTGGTGCGGTATCCAGGACTTTTACTTTGAGGAAATTAGAGTGTTTCAAGCAGGCGCACGCCTTGAATACATTAGCATGGAATAATAAGATAGGACCTTGGTTCTATTTTGTTGGTTTCTAGAGCTGAGGTAATGATTAATAGGGATAGTTGGGGGCATTCGTATTTAACTGTCAGAGGTGAAATTCTTGGATTTGTTAAAGACGGACTACTGCGAAAGCATTTGCCAAGGATGTTT
1052	Eukaryota	Alveolata	Dinoflagellata	Dinophyceae	Gymnodiniales	Gymnodiniaceae	Gymnodinium	Gymnodinium_sp.	TAGCGTATATTAAAGTTGTTGCGGTTAAAAAGCTCGTAGTTGGATTTCTGCTGAGGACGACCGGTCCGCCCTCTGGGTGAGTATCTGGCTCGGCCTTGGCATCTTCTTGGAGAACGCAACTGCACTTGACTGTGTGGTGCGGTATCCAGGACTTTTACTTTGAGGAAATTAGAGTGTTTCAAGCAGGCGCACGCCTTGAATACATTAGCATGGAATAATAAGATAGGACCTTGGTTCTATTTTGTTGGTTTCTAGAGCTGAGGTAATGATTAATAGGGATAGTTGGGGGCATTCGTATTTAACTGTCAGAGGTGAAATTCTTGGATTTGTTAAAGACGGACTACTGCGAAAGCATTTGCCAAGGATGTTT
1107	Eukaryota	Alveolata	Dinoflagellata	Dinophyceae	Gymnodiniales	Gymnodiniaceae	Gyrodinium	Gyrodinium_dominans	TAGCGTATATTAAAGTTGTTGCGGTTAAAAAGCTCGTAGTTGGATTTCTGTTGGGAACGACCGGTCCGCCCATTGGGTGTGCATCTGGCTTGTTCTCGGCATCTTCTTGGTGAACGTTGCTGCACTTGACTGTGTGGAGCGCTACCCAGGACTTTTACTTTGAGGAAATTAGAGTGTTTCAAGCAGGCATATGCCTTGAATACATTAGCATGGAATAATAAGATAGGACCTCGGTTCTATTTTGTTGGTTTCTAGAGCTGAGGTAATGATTAATAGGGATAGTTGGGGGCATTCGTATTTAACTGTCAGAGGTGAAATTCTTGGATTTGTTAAAGACGGACTACTGCGAAAGCATTTGCCAAGGATGTTT
334	Eukaryota	Alveolata	Dinoflagellata	Dinophyceae	Gymnodiniales	Gymnodiniaceae	Gyrodinium	Gyrodinium_fusiforme	TAGCGTATATTAAAGTTGTTGCGGTTAAAAAGCTCGTAGTTGGATTTCTGTTGAGGACGACCGGTCCGCCCTCTGGGTGAGTATCTGGCTCGGCCTTGGCATCTTCTTGGAGAACGTAACTGCACTTGACTGTGTGGTGCGGTATCCAGGACTTTTACTTTGAGGAAATTAGAGTGTTTCAAGCAGGCGTACGCCTTGAATACATTAGCATGGAATAATGAGATAGGACCTTGGTTCTATTTTGTTGGTTTCTAGAGCTGAGGTAATGATTAATAGGGATAGTTGGGGGCATTCGTATTTAATTGTCAGAGGTGAAATTCTTGGATTTATTAAAGACGGACTACTGCGAAAGCATTTGCCAAGGATGTTT
365	Eukaryota	Alveolata	Dinoflagellata	Dinophyceae	Gymnodiniales	Gymnodiniaceae	Gyrodinium	Gyrodinium_fusiforme	TAGCGTATATTAAAGTTGTTGCGGTTAAAAAGCTCGTAGTTGGATTTCTGCTGAGGACGACCGGTCCGCCCTCTGGGTGAGTATCTGGCTTGGCCTTGGCATCTTCTTGGAGAACGTAGCTGCACTTGACTGTGTGGTGCGGTATCCAGGACTTTTACTTTGAGGAAATTAGAGTGTTTCAAGCAGGCACACGCCTTGAATACATTAGCATGGAATAATAAGATAGGACCTTGGTTCTATTTTGTTGGTTTCTAGAGCTGAGGTAATGATTAATAGGGATAGTTGGGGGCATTCGTATTTAACTGTCAGAGGTGAAATTCTTGGATTTGTTAAAGACGGACTACTGCGAAAGCATTTGCCAAGGATGTTT
1413	Eukaryota	Alveolata	Dinoflagellata	Dinophyceae	Gymnodiniales	Gymnodiniaceae	Gyrodinium	Gyrodinium_fusiforme	TAGCGTATATTAAAGTTGTTGCGGTTAAAAAGCTCGTAGTTGGATTTCTGCTGAGGACGACCGGTCCGCCCTCTGGGTGAGTATCTGGCTTGGCCTTGGCATCTTCTTGGAGAACGTAGCTGCACTTGACTGTGTGGTGCGGTATCCAGGACTTTTACTTTGAGGAAATTAGAGTGTTTCAAGCAGGCATACGCCTTGAATACATTAGCATGGAATAATAAGATAGGACCTTGGTTCTATTTTGTTGGTTTCTAAAGCTTAGGTAATGATTAATAGGGATAGTTGGGGGCATTCGTATTTAACTGTCAGAGGTGAAATTCTTGGATTTGTTAAAGACGGACTACTGCGAAAGCATTTGCCAAGGATGTTT
508	Eukaryota	Alveolata	Dinoflagellata	Dinophyceae	Gymnodiniales	Gymnodiniaceae	Gyrodinium	Gyrodinium_helveticum	TAGCGTATATTAAAGTTGTTGCGGTTAAAAAGCTCGTAGTTGGATTTCTGCTGAGGACGACCGGTCCGCCCTCCGGGTGAGCATCTGGTTCGGCCTTGGCATCTTCTTGGTGAACGTATCTGCACTTGACTGTGTGGTGCGGTACCCAGGACTTTTACTTTGAGGAAATTAGAGTGTTTCAAGCAGGCATACGCCTTGAATACATTAGCATGGAATAATAAGATAGGACCTCGGTTCTATTTTGTTGGTTTCTAGAGCTGAGGTAATGATTAATAGGGATAGTTGGGGGCATTCGTATTTAACTGTCAGAGGTGAAATTCTTGGATTTATGAAAGACTAACTACTGCGAAAGCATTTGCCAAGGATGTTT
1101	Eukaryota	Alveolata	Dinoflagellata	Dinophyceae	Gymnodiniales	Gymnodiniaceae	Gyrodinium	Gyrodinium_helveticum	TAGCGTATATTAAAGTTGTTGCGGTTAAAAAGCTCGTAGTTGGATTTCTGCTGAGGACGACCGGTCCGCCCTCCGGGTGAGCATCTGGTTCGGCCTTGGCATCTTCTTGGTGAACGTATCTGCACTTGACTGTGTGGTGCGGTACCCAGGACTTTTACTTTGAGGAAATTAGAGTGTTTCAAGCAGGCATACGCCTTGAATACATTAGCATGGAATAATAAGATAGGACCTCGGTTCTATTTTGTTGGTTTCTAGAGCTGAGGTAATGATTAATAGGGATAGTTGGGGGCATTCGTATTTAACTGTCAGAGGTGAAATTCTTGGATTTGTTAAAGACGGACTACTGCGAAAGCATTTGCCAAGGATGTTT
597	Eukaryota	Alveolata	Dinoflagellata	Dinophyceae	Gymnodiniales	Gymnodiniaceae	Gyrodinium	Gyrodinium_rubrum	TAGCGTATATTAAAGTTGTTGCGGTTAAAAAGCTCGTAGTTGGATTTCTGCTGAGGACGACCGGTCCGCCCTCTGGGTGAGCATCTGGCTCGGCCTCGGCATCTTCTTGGTGAACGTTGCTGCACTTGACTGTGTGGTGCGGTACCCAGGACTTTTACTTTGAGGAAATTAGAGTGTTTCAAGCAGGCATACGCCTTGAATACATTAGCATGGAATAATAAGATAGGACCTCGGTTCTATTTTGTTGGTTTCTAGAGCTGAGGTAATGATTAATAGGGATAGTTGGGGGCATTCGTATTTAACTGTCAGAGGTGAAATTCTTGGATTTGTTAAAGACGGACTACTGCGAAAGCATTTGCCAAGGATGTTT
707	Eukaryota	Alveolata	Dinoflagellata	Dinophyceae	Gymnodiniales	Gymnodiniaceae	Margalefidinium	Margalefidinium_fulvescens	TAGCGTATATTAAAGTTGTTGCGGTTAAAAAGCTCGTAGTTGGATTTCCGTTCGAGCTCGCACCTCCCCTTGGGGGTAGGTGTCGAGCTCGAGCCTTTCTGGGTGTATACGTGCGTACTTCACTGTATGACGTATTCGGCCCGGACTTTTACTTTGAGGACATTAGAGTGTTTCAGGCAGGCAAACGCCTTGAATACATTAGCATGGAATAATAAGATAGGACTTTGGTCTTGTTTGTTGGTTCATAGACCGAAGTAATGATTAATAGGGATAGTTGGGGGCATTCGTATTTAACTGTCAGAGGTGAAATTCTTGGATTTGTTAAAGACGAACTACTGCGAAAGCATTTGCCAAGGATGTTT
96	Eukaryota	Alveolata	Dinoflagellata	Dinophyceae	Gymnodiniales	NA	NA	NA	TAGCGTATATTAAAGTTGTTGCGGTTAAAAAGCTCGTAGTTGGATTTCTGCCGAGGACGACCGGTCCGCCCTCTGGGTGAGTATCTGGCTCGGCCTGGGCATCTTCTTGGAGAACGTATCTGCACTTGACTGTGTGGTGCGGTATCCAGGACTTTTACTTTGAGGAAATTAGAGTGTTTCAAGCAGGCATACGCCTTGAATACATTAGCATGGAATAATAAGATAGGACCTCGGTTCTATTTTGTTGGTTTCTAGAGCTGAGGTAATGATTAATAGGGATAGTTGGGGGCATTCGTATTTAACTGTCAGAGGTGAAATTCTTGGATTTGTTAAAGACGGACTACTGCGAAAGCATTTGCCAAGGATGTTT
99	Eukaryota	Alveolata	Dinoflagellata	Dinophyceae	Gymnodiniales	NA	NA	NA	TAGCGTATATTAAAGTTGTTGCGTTTAAAAAGCTCGTAGTTGGATTTCTGCCGAGGACGACCGGTCCGCCCTCTGGGTGAGTATCTGGCTCGGCCTGGGCATCTTCTTGGAGAACGTATCTGCACTTGACTGTGTGGTGCGGTATCCAGGACTTTTACTTTGAGGAAATTAGAGTGTTTCAAGCAGGCATACGCCTTGAATACATTAGCATGGAATAATAAGATAGGACCTCGGTTCTATTTTGTTGGTTTCTAGAGCTGAGGTAATGATTAATAGGGATAGTTGGGGGCATTCGTATTTAACTGTCAGAGGTGAAATTCTTGGATTTGTTAAAGACGGACTACTGCGAAAGCATTTGCCAAGGATGTTT
354	Eukaryota	Alveolata	Dinoflagellata	Dinophyceae	Gymnodiniales	NA	NA	NA	TAGCGTATATTAAAGTTGTTGCGGTTAAAAAGCTCGTAGTTGGATTTCTGCCGAGGACGACCGGTCCGCCCTCTGGGTGAGTATCTGGCTTGGCCTGGGCATCTTCTTGGAGAACGTAGCTGCACTTGACTGTGTGGTGCGGTATCCAGGACTTTTACTTTGAGGAAATTAGAGTGTTTCAAGCAGGCATACGCCTTGAATACATTAGCATGGAATAATAAGATAGGACCTCGGTTCTATTTTGTTGGTTTCTAGAGCTGAGGTAATGATTAATAGGGATAGTTGGGGGCATTCGTATTTAACTGTCAGAGGTGAAATTCTTGGATTTGTTAAAGACGGACTACTGCGAAAGCATTTGCCAAGGATGTTT
765	Eukaryota	Alveolata	Dinoflagellata	Dinophyceae	Gymnodiniales	NA	NA	NA	TAGCGTATATTAAAGTTGTTGCGGTTAAAAAGCTCGTAGTTGGATTTCTGCCGAGGACGACCGGTCCGCCCTCTGGGTGAGTATCTGGCTCGGCCTGGGCATCTTCTTGGAGAACGTATCTGCACTTGACTGTGTGGTGCGGTATCCAGGACTTTTACTTTGAGGAAATTAGAGTGTTTCAAGCAGGCATACGCCTTGAATACATTAGCATGGAATAATAAGATAGGACCTCGGTTCTATTTTGTTGGTTTCTAGAGCTGAGGTAATGATAAATAGGGATAGTTGGGGGCATTCGTATTTAACTGTCAGAGGTGAAATTCTTGGATTTGTTAAAGACGGACTACTGCGAAAGCATTTGCCAAGGATGTTT
991	Eukaryota	Alveolata	Dinoflagellata	Dinophyceae	Gymnodiniales	NA	NA	NA	TAGCGTATATTAAAGTTGTTGCGGTTAAAAAGCTCGTAGTTGGATTTCTGCCGAGGACGACCGGTCCGCCCTCTGGGTGAGTATCTGGCTCGGCCTGGGCATCTTCTTGGAGAACGTATCTGCACTTGACTGTGTGGTGCGGTATCCAGGACTTTTACTTTGAGGAAATTAGAGTGTTTCAAGCAGGCATACGCCTTGAATACATTAGCATGGAATAATAAGATAGGACCTCGGTTCTATTTTGTTGGTTTCTAGAGCTGAGGTCATGATTAATAGGGATAGTTGGGGGCATTCGTATTTAACTGTCAGAGGTGAAATTCTTGGATTTGTTAAAGACGGACTACTGCGAAAGCATTTGCCAAGGATGTTT
1143	Eukaryota	Alveolata	Dinoflagellata	Dinophyceae	Gymnodiniales	NA	NA	NA	TAGCGTATATTAAAGTTGTTGCGGTTAAAAAGCTCGTAGTTGGATTTCTGCCGAGGACGACCGGTCCGCCCTCTGGGTGTGTATCTGGCTCGGCCTGGGCATCTTCTTGGAGAACGTATCTGCACTTGACTGTGTGGTGCGGTATCCAGGACTTTTACTTTGAGGAAATTAGAGTGTTTCAAGCAGGCATACGCCTTGAATACATTAGCATGGAATAATAAGATAGGACCTCGGTTCTATTTTGTTGGTTTCTAGAGCTGAGGTAATGATTAATAGGGATAGTTGGGGGCATTCGTATTTAACTGTCAGAGGTGAAATTCTTGGATTTGTTAAAGACGGACTACTGCGAAAGCATTTGCCAAGGATGTTT
26	Eukaryota	Alveolata	Dinoflagellata	Dinophyceae	NA	NA	NA	NA	TAGCGTATATTAAAGCTGTTGCGGTTAAAAAGCTCGTAGTTGGACTTCTGCTGAGGACGACTGGTCTGCCCTCTGGGTGAGTATCTGGTTCGACCGAAGCATCTTCTTGGGGGTTGCAAGCGCACTTCATTGTGTGGTGCAACCGACTGGAATTTTACTTTGAGGAAATTAGAGTGTTCAAGGGAGGCGTACGCCTCGCATAGGTTAGCATGGAATAATGCTGTAAGACCATGGTATTGCTGTGTTGGTTTCTATCACCTAAGGTAATGATAAACAGGGATAGTTGGGGGCATTCGTATTTAACTGTCAGAGGTGAAATTCTTGGATTTGTTAAAGACGAACGACTGCGAAAGCATTTGCCAAGGATGTTT
43	Eukaryota	Alveolata	Dinoflagellata	Dinophyceae	NA	NA	NA	NA	TAGCGTATATTAAAGTTGTTGCGGTTAAAAAGCTCGTAGTTGGATTTCTGCCGAGGACGACTGGTCCGCCCTCTGGGTGAGCATCTAGTTCGGCCTGGGCATCTTCTTGGAGAACGTAGCTGCACTTGACTGTGTGGTGCGGTATCCAGGACTTTTACCTTGAGGAAATTAGAGTGTTTCAAGCAGGCACACGCCTTGAATACATTAGCATGGAATAATAAGATAGGACCTTGGTTCTATTTTGTTGGTTTCTAGAGCTGAGGTAATGATTAATAGGGATAGTTGGGGGCATTCGTATTTAACTGTCAGAGGTGAAATTCTTGGATTTGTTAAAGACGGACTACTGCGAAAGCATTTGCCAAGGATGTTT
45	Eukaryota	Alveolata	Dinoflagellata	Dinophyceae	NA	NA	NA	NA	TAGCATATATTAAAGTTGTTGCGGTTAAAAAGCTCGTAGTTGGATTCCTGGCGAGGTGGACCAGTCTACCCACTGGGTTAGAATTTGGTTTGGCCTTGCCATATTCTTGGCATACGCTATTGCACTTGATTGTGCAAAGCGGCACCCAAGACATTTACTTTGAGGAAATTAGAGTGTTTCAAGCAGGCACATGCCTTGAATACATTAGCATGGAATAATGAAGCAGGACCTTTGCTCTTTTTTGTTGGTTTCTAGAGCTAGGGTAATGATTGACAGGGATGGTTGGGGGCACTCATATTTAACTGTCAGAGGTGAAATTCTTGGATCTGTTAAAGATGAACTACTGCGAAAGCATTTGCCAAGGATGTTT
759	Eukaryota	Alveolata	Dinoflagellata	Dinophyceae	NA	NA	NA	NA	TAGCGTATATTGAAGTTGTTGCGGTTAAAAAGCTCGTCGTTGGATTTCTGTTGAGGTCGAACAGTGCCGCCCTATGGGTGAGCTACTGGCTCGGCTTCGGCATCTTCTTGGAGAGCGCATCTGCACTTAACTGTGTGGATCGTACTTCAAGTCAGTTACTTTGAGGAATTGTGAGTGTTTCAAGCAGGCTTACGCCGTTGAATCCGTTAGCATGGAATAATAGAATAGGACCTCGGTTCTATTTTGTTGGTTTTGAGAGCTGGGGCAGCGATTGATAGGGACGGATGGGGGCGTCCGAACTTTACTGTCAGAGGTGAAATTCTTAGATCGGTCAAAGGCGAACTACTGCGAACGCATTCGCCAAGAATGTTTTCT
810	Eukaryota	Alveolata	Dinoflagellata	Dinophyceae	NA	NA	NA	NA	TAGCGTATATTAAAGTTGTTGCGGTTAAAAAGCTCGTAGTTGGATTTCTGCCGAGGACGACCGGTCCGCCCTCTGGGTGAGCATCTGGGACGGCCTGGGCATCCTCTTGGGGAACGTAGCTGCACTTGACTGTGTGGTGCGGTATCCAGGACTTTTACTTTGAGGAAATTAGAGTGTTTCAAGCAGGCGCACGCCTTGAATACATTAGCATGGAATAATAAGATAGGACCTCGATTCTAAGCTGTTGGTTGCCAGAAGCGAGGTAATGATGAAGAGGGATAGTTGGGGCATTCGTATTTAACTGTCAGAGGTGAAATTCTTGGATTTGTTAAAGACGGACTACTGCGAAAGCATCTGCCATGGATGTTT
906	Eukaryota	Alveolata	Dinoflagellata	Dinophyceae	NA	NA	NA	NA	TAGCGTATATTAAAGTTGTTGCGGTTAAAAAGCTCGTAGTTGGATTTCTGTCGAGGACGACCGGTCCGCCCTCTGGGTGAGTATCTGGCTCGGCCTGGGCATCTTCTTGGAGAACGTATCTGCACTTGACTGTGTGGTGCGGTATCCAGGACTTTTACTTTGAGGAAATTAGAGTGTTTCAAGCAGGCATACGCCTTGAATACATTAGCATGGAATAATAAGATAGGACCTCGGTTCTATTTTGTTGGTTTCTAGAGCTGAGGTAATGATTAATAGGGATAGTTGGGGGCATTCGTATTTAACTGTCAGAGGTGAAATTCTTGGATTTGTTAAAGACGGACTACTGCGAAAGCATTTGCCAAGGATGTTT
1183	Eukaryota	Alveolata	Dinoflagellata	Dinophyceae	NA	NA	NA	NA	TAGCGTATATTAAAGTTGTTGCGGTTAAAAAGCTCGTAGTTGGATTTCTGCCGAGGACGACCGGTCCGCCCTCTGGGTGAGCATCTGGATCGGCCTGGGCATCTTCTTGGAGAACGTATCTGCACTTGACTGTGTGGTGCGGTATCCAGGACTTTTACTTTGAGGAAATTAGAGTGTTTCAAGCAGGCATACGCCTTGAATACATTAGCATGGAATAATAAGATAGGACCTCGGTTCTATTTTGTTGGTTTCTAGAGCTGAGGTAATGATTAATAGGGATAGTTGGGGGCATTCGTATTTAACTGTCAGAGGTGAAATTCTTGGATTTGTTAAAGACGGACTACTGCGAAAGCATTTGCCAAGGATGTTT
1271	Eukaryota	Alveolata	Dinoflagellata	Dinophyceae	NA	NA	NA	NA	TAGCGTATATTAAAGTTGTTGCGGTTAAAGAGCTCGTAGTTGGATTTCTGTTGAGGACGACCGGTCCGCCCTCTGGGTGAGTATCTGGCTCGGCCTTGGCATCTTCTTGGAGAACGTAACTGCACTTGACTGTGTGGTGCGGTATCCAGGACTTTTACTTTGAGGAAATTAGAGTGTTTCAAGCAGGCGTACGCCTTGAATACATTAGCATGGAATAATGAGATAGGACCTTGGTTCTATTTTGTTGGTTTCTAGAGCTGAGGTAATGATTAATAGGGATAGTTGGGGGCATTCGTATTTAATTGTCAGAGGTGAAATTCTTGGATTTATTAAAGACGGACTACTGCGAAAGCATTTGCCAAGGATGTTT
1419	Eukaryota	Alveolata	Dinoflagellata	Dinophyceae	NA	NA	NA	NA	TAGCGTATATTAAAGTTGTTGCGGTTAAAAAGCTCGTAGTTGGATTTCTGCCGAGGACGACCGGTCCGCCCTCTGGGTGAGTATCTGGCTTGGCCTGGGCATCTTCTTGGAGAACGTAGCTGCACTTGACTGTGTGGTGCGGTATCCAGGACTTTTACTTTGAGGAAATTAGAGTGTTTCAAGCAGGCATGCGCCTTGAATACATTAGCATGGAATAATAAGATAGGACCTCGGTTCTATTTTGTTGGTTTCTAGAGCTGAGGTAATGATTAATAGGGATAGTTGGGGGCATTCGTATTTAACTGTCAGAGGTGAAATTCTTGGATTTGTTAAAGACGGACTACTGCGAAAGCATTTGCCAAGGATGTTT
465	Eukaryota	Alveolata	Dinoflagellata	Dinophyceae	Peridiniales	Heterocapsaceae	Heterocapsa	Heterocapsa_sp.	TAGCGTATATTAAAGTTGTTGCGGTTAAAAAGCTCGTAGTTGGATTTCTGCCGAGGACGACCGGTCCGCCCTCTGGGTGTGCATCTGGCTCGGCCTGGGCATCTTCTTGGGGAACGTATCTGCACTTGGCTGTGTGGTGCGGTATCCAGGACTTTTACTTTGAGGAAATTAGAGTGTTTCAAGCAGGCATACGTCTTGAATACATTAGCATGGAATAATAAGATAGGACCTCGGTTCTATTTTGTTGGTTTCTAGAGCTGAGGTAATGATTAATAGGGATAGTTGGGGGCATTCGTATTTAACTGTCAGAGGTGAAATTCTTGGATTTGTTAAAGACGGACTACTGCGAAAGCATTTGCCAAGGATGTTT
898	Eukaryota	Alveolata	Dinoflagellata	Dinophyceae	Peridiniales	Heterocapsaceae	Heterocapsa	Heterocapsa_sp.	TAGCGTATATTAAAGTTGTTGCGGTTAAAAAGCTCGTAGTTGGATTTCTGCCGAGGACGACCGGTCCGCCCTCTGGGTGAGCATCTGGCTCGGCCTGGGCATCTTCTTCGAGAACGTAACTGCACTTGACTGTGTGGTGCGGTATCGAGGACTTTTACTTTGAGGAAATTAGAGTGTTTCAAGCAGGCATCCGCCTTGAATACATTAGCATGGAATAATAAGATAGGACCTCGGTTCTATTTTGTTGGTTTCTAGAGCTGAGGTAATGATTAATAGGGATAGTTGGGGGCATTCGTATTTAACTGTCAGAGGTGAAATTCTTGGATTTGTTAAAGACGGACTACTGCGAAAGCATTTGCCAAGGATGTTT
70	Eukaryota	Alveolata	Dinoflagellata	Dinophyceae	Peridiniales	NA	NA	NA	TAGCGTATATTAAAGTTGTTGCGGTTAAAAAGCTCGTAGTTGGATTTCTGCCGAGGACGACCGGTCCGCCCTCTGGGTGAGTATCTGGCTCGGCCTGGGCATCTTCTTGGAGAACGTAGCTGCACTTGACTGTGTGGTGCGGTATCCAGGACCTTTACTTTGAGGAAATTAGAGTGTTTCAAGCAGGCACACGCCTTGAATACATTAGCATGGAATAATAAGATAGGACCTCGGTTCTATTTTGTTGGTTTCTAGAGCTGAGGTAATGATTAATAGGGATAGTTGGGGGCATTCGTATTTAACTGTCAGAGGTGAAATTCTTGGATTTGTTAAAGACGGACTACTGCGAAAGCATTTGCCAAGGATGTTT
298	Eukaryota	Alveolata	Dinoflagellata	Dinophyceae	Peridiniales	NA	NA	NA	TAGCGTATATTAAAGTTGTTGCGGTTAAAAAGCTCGTAGTTGGATTTCTGCCGAGGACGACCGGTCCGCCCTCTGGGTGAGTATCTGGCTCGGCCTGGGCATCTTCTTGGAGAACGTAGCTGCACTTGACTGTGTGGTGCGGTATCCAGGACTTTTACTTTGAGGAAATTAGAGTGTTTCAAGCAGGCACACGCCTTGAATACATTAGCATGGAATAATAAGATAGGACCTCGGTTCTATTTTGTTGGTTTCTAGAGCTGAGGTAATGATTAATAGGGATAGTTGGGGGCATTCGTATTTAACTGTCAGAGGTGAAATTCTTGGATTTGTTAAAGACGGACTACTGCGAAAGCATTTGCCAAGGATGTTT
379	Eukaryota	Alveolata	Dinoflagellata	Dinophyceae	Peridiniales	NA	NA	NA	TAGCGTATATTAAAGTTGTTGCGGTTAAAAAGCTCGTAGTTGGATTTCTGCCGAGGACGACCGGTCCGCCCTCTGGGTGAGTATCTGGTTCGGCCTGGGCATCTTCTTGGAGAACGTATCTGCACTTGACTGTGTGGTGCGGTATCCAGGACTTTTACTTTGAGGAAATTAGAGTGTTTCAAGCAGGCATACGCCTTGAATACATTAGCATGGAATAATAAGATAGGACCTCGGTTCTATTTTGTTGGTTTCTAGAGCTGAGGTAATGATTAATAGGGATAGTTGGGGGCATTCGTATTTAACTGTCAGAGGTGAAATTCTTGGATTTGTTAAAGACGGACTACTGCGAAAGCATTTGCCAAGGATGTTT
653	Eukaryota	Alveolata	Dinoflagellata	Dinophyceae	Peridiniales	NA	NA	NA	TAGCGTATATTAAAGTTGTTGCGGTTAAAAAGCTCGTAGTTGGGTTTCTGCCGAGGACGACCAGTCCGCCCTCTGGGTGAGTATCTGGCTCGGCTTGGGCATCTTCTTGGAGAACGTAGCTGCACTTGACTGTGTGGTGCGGTATCCAAGACTTTTACTTTGAGGAAATTAGAGTGTTTCAAGCAGGCACACGCCTTGAATACATTAGCATGGAATAATAAGATAGGACCTTGGTTCTATTTTGTTGGTTTCTAGAGCTGAGGTAATGATTAATAGGGATAGTTGGGGGCATTCGTATTTAACTGTCAGAGGTGAAATTCTTGGATTTGTTAAAGACGGACTACTGCGAAAGCATTTGCCAAGGATGTTT
751	Eukaryota	Alveolata	Dinoflagellata	Dinophyceae	Peridiniales	NA	NA	NA	TAGCGTATATTAAAGTTGTTGCGGTTAAAAAGCTCGTAGTTGGATTTCTGCCGAGGACGACCGGTCCGCCCTCTGGGTGAGTATCTGGCTCGGCCTGGGCATCTTCTTGGAGAACGTAGCTGCACTTGACTGTGTGGTGCGGTATCCAGGACTTTTACTTTGAGGAAATTAGAGTGTTTCAAGCAGGCACACGCCTTGAATACATTAGCATGGAATAATAAGATAGGACCTCGGTTCTATTTTGTTGGTTTCTAGAGCTGAGGTAATGATTAATAGGGATAGTTGGGGGCATTCGTATTTAGAGGTCAGAGGTGAAATTCTTGGATTTGTTAAAGACGGACTACTGCGAAAGCATTTGCCAAGGATGTTT
2658	Eukaryota	Alveolata	Dinoflagellata	Dinophyceae	Peridiniales	Thoracosphaeraceae	Cryptoperidiniopsis	Cryptoperidiniopsis_brodyi	GGGAAACTTACCAGGTCCAGACATAGTAAGGATTGACAGATTGATAGCTCTTTCTTGATTCTATGGGTGGTGGTGCATGGCCGTTCTTAGTTGGTGGAGTGATTTGTCTGGTTAATTCCGTTAACGAACGAGACCTTAACCTGCTAAATAGTTACACGTAACTTCGGTTACGTGGGCAACTTCTTAGAGGGACTTTGTGTGTCTAACGCAAGGAAGTTTGAGGCAATAA
259	Eukaryota	Alveolata	Dinoflagellata	Dinophyceae	Prorocentrales	Prorocentraceae	Prorocentrum	NA	TAGCGTATATTAAAGTTGTTGCGGTTAAAAAGCTCGTAGTTGGATTTCTGCCGAGGACGACCGGTCCGCCCTCTGGGTGAGTATCTGGCTCGGCCTGGGCATCTTCTTGGAGAACGTATCTGCACTTGACTGTGTGGTGCGGTATCCAGGACTTTTACTTTGAGGAAATTAGAGTGTTTCAAGCAGGCTTACGCCTTGAATACATTAGCATGGAATAATAAGATAGGACCTCGGTTCTATTTTGTTGGTTTCTAGAGCTGAGGTAATGATTAATAGGGATAGTTGGGGGCATTCGTATTTAACTGTCAGAGGTGAAATTCTTGGATTTGTTAAAGACGGACTACTGCGAAAGCATTTGCCAAGGATGTTT
832	Eukaryota	Alveolata	Dinoflagellata	Dinophyceae	Prorocentrales	Prorocentraceae	Prorocentrum	NA	TAGCGTATATTAAAGTTGTTGCGGTTAAAAAGCTCGTAGTTGGATTTCTGCCGAGGACGACCGGTCCGCCCTCTGGGTGAGTATCTGGCTCGGCCTGGGCATCTTCTTGGAGAACGTAGCTGCACTTGACTGTGTGGTGCGGTATCCAGGACTTTTACTTTGAGGAAATTAGAGTGTTTCAAGCATGCATACGCCTTGAATACATTAGCATGGAATAATAAGATAGGACCTCGGTTCTATTTTGTTGGTTTCTAGAGCTGAGGTAATGATTAATAGGGATAGTTGGGGGCATTCGTATTTAACTGTCAGAGGTGAAATTCTTGGATTTGTTAAAGACGGACTACTGCGAAAGCATTTGCCAAGGATGTTT
1804	Eukaryota	Alveolata	Dinoflagellata	Dinophyceae	Prorocentrales	Prorocentraceae	Prorocentrum	Prorocentrum_cordatum	GGGAAACTTACCAGGTCCAGACATAGTAAGGATTGACAGATTGATAGCTCTTTCTTGATTCTATGGGTGGTGGTGCATGGCCGTTCTTAGTTGGTGGAGTGATTTGTCTGGTTAATTCCGTTAACGAACGAGACCTTAACCTGCTAAATAGTTACACGTAACTTCGGTTACGTGGGCAACTTCTTAGAGGGACTTTGCGTGTCTAACGCAAGGAAGTTTGAGGCAATAA
49	Eukaryota	Alveolata	Dinoflagellata	Dinophyceae	Prorocentrales	Prorocentraceae	Prorocentrum	Prorocentrum_sp.	TAGCGTATATTAAAGTTGTTGCGGTTAAAAAGCTCGTAGTTGGATTTCTGCCGAGGACGACCGGTCCGCCCTCTGGGTGAGCATCTGGATCGGCCTGGGCATCTTCTTGGGGAACGTAGCTGCACTTGACTGTGTGGTGCGGTATCCAGGACTTTTACCTTGAGGAAATTAGAGTGTTTCAAGCAGGCGCACGCCTTGAATACATTAGCATGGAATAATAAGATAGGACCTCGGTTCTATTTTGTTGGTTTCTAGAGCTGAGGTAATGATTAATAGGGATAGTTGGGGGCATTCGTATTTAACTGTCAGAGGTGAAATTCTTGGATTTGTTAAAGACGGACTACTGCGAAAGCATTTGCCAAGGATGTTT
552	Eukaryota	Alveolata	Dinoflagellata	Dinophyceae	Suessiales	Suessiaceae	Polarella	Polarella_glacialis	TAGCGTATATTAAAGTTGTTGCGGTTAAAAAGCTCGTAGTTGGATTTCTGCCGAGGATGACCGGTCCGCCCTCTGGGTGAGTATCTGGCTCAGCCTTGGCATCTTCTTGAAGAACGTTACTGCACTTGACTGTGTGGTGCGGTACTCAGGACATTTACTTTGAGGAAATTAGAGTGTTTCAAGCAAGCGCACGCCTTGAATACATTAGCATGGAATAATAAGATAGGACCTCGGTTCTATTTTGTTGGTTTCTAGAGCTGAGGTAATGATTGATAGGGATAGTTGGGGGCATTCGTATTTAACTGTCAGAGGTGAAATTCTTGGATTTGTTAAAGACGGACTACTGCGAAAGCATTTGCCAAGGATGTTT
20	Eukaryota	Alveolata	Dinoflagellata	Syndiniales	Dino-Group-I	Dino-Group-I-Clade-1	Dino-Group-I-Clade-1_X	Dino-Group-I-Clade-1_X_sp.	TAGCGTATATTAAAGTTGTTGCGGTTAAAAAGCTCGTAGTTGGAGTTCTGCCAGGTGCCACCTGTCCGCCCCAGTGGTGAGTACGTGGTGCGCATTTGGCCCTTTCAAGGGGAGCGTATTTGCACTTAATTGTGTGGTGCGGGATCCTTGACTTTTACTTTGAGGAAATAAGAGTGTTCCAAGCAGGCTCTCGTCGTGCATAGCTCAGCATGGAATAATAGCATTGGACCTCGATTCTAAGCTGTTGGTTGCCAGAAGCGAGGTAATGATGAAGAGGGATAGTTGGGGGCATTCGTATTTAACTGTCAGAGGTGAAATTCTTGGATTTGTTAAAGACGGACTACTGCGAAAGCATCTGCCATGGATGTTT
54	Eukaryota	Alveolata	Dinoflagellata	Syndiniales	Dino-Group-I	Dino-Group-I-Clade-1	Dino-Group-I-Clade-1_X	Dino-Group-I-Clade-1_X_sp.	TAGCGTATATTAAAGTTGTTGCGGTTAAAAAGCTCGTAGTTGGAGTTCTGCCAGGTGACGCTCGTCCGCCCAAGTGGTGTGTACAGGGCGTGCATCTGGCCCCTTCAAGGGGAACGTGTTGCACTTTATTGTGTGGCGCGAGATCCTTGACTTTTACTTTGAGGAAATAAGAGTGTTCCAAGCAGGCTCTCGTCGTGCATAGCTCAGCATGGAATAATAGCATTGGACTTCGTTTCTACGCTGTTGGTTGCAAGAAGCGAGGTAATGATGAAGAGGGATAGTTGGGGGCATTCGTATTTAACTGTCAGAGGTGAAATTCTTGGATTTGTTAAAGACGGACTACTGCGAAAGCATCTGCCATGGATGTTT
467	Eukaryota	Alveolata	Dinoflagellata	Syndiniales	Dino-Group-I	Dino-Group-I-Clade-1	Dino-Group-I-Clade-1_X	Dino-Group-I-Clade-1_X_sp.	TAGCGTATATTAAAGTTGTTGCGGTTAAAAAGCTCGTAGTTGGAGTTCTGCCAGGTGCCGCCTGTCCGCCCCAGTGGTGAGTACGTGGCGCGCATTTGGCCCTTTCAAGGGGAGCATATCTGCACTTAACTGTGTGGTGCGGGATCCTTGACTTTTACTTTGAGGAAATAAGAGTGTTCCAAGCAGGCTCTCGTCGTGCATAGCTCAGCATGGAATAATAGCATTGGACCTCGATTCTAAGCTGTTGGTTGCCAGAAACGAGGTAATGATGAAGAGGGATAGTTGGGGGCATTCGTATTTAACTGTCAGAGGTGAAATTCTTGGATTTGTTAAAGACGAACTACTGCGAAAGCATCTGCCATGGATGTTT
638	Eukaryota	Alveolata	Dinoflagellata	Syndiniales	Dino-Group-I	Dino-Group-I-Clade-1	Dino-Group-I-Clade-1_X	Dino-Group-I-Clade-1_X_sp.	TAGCGTATATTAAAGTTGTTGCGGTTAAAAAGCTCGTAGTTGGAGTTCTGCCAGGTGCCGTCTGTCCGCCCCAGTGGTGAGTACGTGACGCGCATTTGGCCCTTTCAAGGGGAGCGTATCTGCACTTTACTGTGTGGTGCGGGATCCTTGACTTTTACTTTGAGGAAATAGGAGTGTTCCAAGCAGGCTCTCGTCGTGCACAGCTCAGCATGGAATAATAGCATTGGACCTCGATTCTAAGCTGTTGGTTGCCAGAAGCGAGGTAATGATGAAGAGGGATAGTTGGGGGCATTCGTATTTAACTGTCAGAGGTGAAATTCTTGGATTTGTTAAAGACGGACTACTGCGAAAGCATCTGCCATGGATGTTT
665	Eukaryota	Alveolata	Dinoflagellata	Syndiniales	Dino-Group-I	Dino-Group-I-Clade-1	Dino-Group-I-Clade-1_X	Dino-Group-I-Clade-1_X_sp.	TAGCGTATATTAAAGTTGTTGCGGTTAAAAAGCTCGTAGTTGGAGTTCTGCCAGGTGCCGCCTGTCCGCCCCAGTGGTGAGTACGTGGCGCGCATTTGGCCCTTTCAAGGGGAGCGTATTGCACTTAACTGTGTGGTGCGGGATCCTTGACTTTTACTTTGAGGAAATAAGAGTGTTCCAAGCAGGCTCTCGTCGTGCATAGCTCAGCATGGAATAATAGCATTGGATCTCGATTCCAAACTGTTGGTTGTAGGAAACGAGATAATGATGAAGAGGGATAGTTGGGGGCATTCGTATTTAACTGTCAGAGGTGAAATTCTTGGATTTGTTAAAGACGAACTACTGCGAAAGCATCTGCCATGGATGTTT
706	Eukaryota	Alveolata	Dinoflagellata	Syndiniales	Dino-Group-I	Dino-Group-I-Clade-1	Dino-Group-I-Clade-1_X	Dino-Group-I-Clade-1_X_sp.	TAGCGTATATTAAAGTTGTTGCGGTTAAAAAGCTCGTAGTTGGAGTTCTGCCAGGTGCCGCCTGTCCGCCCCAGTGGTGAGTACGTGGCGCGCATTTGGCCCTTTCAAGGGGAGCGTATCTGCACTTAACTGTGTGGTGCGGGATCCTTGACTTTTACTTTGAGGAAATAAGAGTGTTCCAAGCAGGCTCTCGTCGTGCATAGCTCAGCATGGAATAATAGCATTGGACCTCGATTCTAAGCTGTTGGTTGCCAGAAACGAGGTAATGATGAAGAGGGATAGTTGGGGGCATTCGTATTTAACTGTCAGAGGTGAAATTCTTGGATTTGTTAAAGACGAACTACTGCGAAAGCATCTGCCATGGATGTTT
869	Eukaryota	Alveolata	Dinoflagellata	Syndiniales	Dino-Group-I	Dino-Group-I-Clade-1	Dino-Group-I-Clade-1_X	Dino-Group-I-Clade-1_X_sp.	TAGCGTATATTAAAGTTGTTGCGGTTAAAAAGCTCGTAGTTGGAGTTCTGCCAGGTGCCGCCTGTCCGCCCCAGTGGTGAGTACGTGGCGCGCATTTGGCCCTTTCAAGGGGAGCGTATCTGCACTTTATTGTGTGGTGCGGGATCCTTGACTTTTACTTTGAGGAAATAGGAGTGTTCCAAGCAGGCTCTCGTCGTGCACAGCTCAGCATGGAATAATAGCATTGGACCTCGATTCTAAGCTGTTGGTTGCCAGAAGCGAGGTAATGATGAAGAGGGATAGTTGGGGGCATTCGTATTTAACTGTCAGAGGTGAAATTCTTGGATTTGTTAAAGACGGACTACTGCGAAAGCATCTGCCATGGATGTTT
894	Eukaryota	Alveolata	Dinoflagellata	Syndiniales	Dino-Group-I	Dino-Group-I-Clade-1	Dino-Group-I-Clade-1_X	Dino-Group-I-Clade-1_X_sp.	TAGCGTATATTAAAGTTGTTGCGGTTAAAAAGCTCGTAGTTGGAGTTCTGCCAGGTGTCGCCTGTCCGCCCCAGTGGTGAGTACGTGGCGCGCATTTGGCCCTTTCAAGGGGAGCGTATCTGCACTTTATTGTGTGGTGCGGGATCCTTGACTTTTACTTTGAGGAAATAGGAGTGTTCCAAGCAGGCTCTCGTCGTGCACAGCTCAGCATGGAATAATAGCATTGGACCTCGATTCTAAGCTGTTGGTTGCCAGAAGCGAGGTAATGATGAAGAGGGATAGTTGGGGGCATTCGTATTTAACTGTCAGAGGTGAAATTCTTGGATTTGTTAAAGACGGACTACTGCGAAAGCATCTGCCATGGATGTTT
997	Eukaryota	Alveolata	Dinoflagellata	Syndiniales	Dino-Group-I	Dino-Group-I-Clade-1	Dino-Group-I-Clade-1_X	Dino-Group-I-Clade-1_X_sp.	TAGCGTATATTAAAGTTGTTGCGGTTAAAAAGCTCGTAGTTGGAGTTCTGCCAGGTGACGCTCGTCCGCCCAAGTGTTGTGTACAGGGCGTGCATCTGGCCCTTTCAAGGGGAACGTGTTGCACTTTATTGTGTGGCGCGAGATCCTTGACTTTTACTTTGAGGAAATAAGAGTGTTCCAAGCAGGCTCTCGTCGTGCATAGCTCAGCATGGAATAATAGCATTGGACTTCGTTTCTACGCTGTTGGTTGCAAGAAGCGAGGTAATGATGAAGAGGGATAGTTGGGGGCATTCGTATTTAACTGTCAGAGGTGAAATTATTGGATTTGTTAAAGACGGACTACTGCGAAAGCATCTGCCATGGATGTTT
1153	Eukaryota	Alveolata	Dinoflagellata	Syndiniales	Dino-Group-I	Dino-Group-I-Clade-1	Dino-Group-I-Clade-1_X	Dino-Group-I-Clade-1_X_sp.	TAGCGTATATTAAAGTTGTTGCGGTTAAAAAGCTCGTAGTTGGAGTTCTGCCAGGTGCCACCTGTCCGCCCCAGTGGTGAGTACGTGGTGCGCATTTGGCCCTTTCAAGGGGAGCGTATTTGCACTTAATTGTGTGGTGCGGGATCCTTGACTTTTACTTTGAGGAAATAAGAGTGTTCCAAGCAGGCTCTCGTCGTGCATAGCTCAGCATGGAATAATAGCATTGGACCTCGATTCTAAGCTGTTGGTTGCCAGAAGCGAGGTAATGATGAAGAGGGATAGTTGGGGGCCTTCGTATTTAACTGTCAGAGGTGAAATTCTTGGATTTGTTAAAGACGGACTACTGCGAAAGCATCTGCCATGGATGTTT
1155	Eukaryota	Alveolata	Dinoflagellata	Syndiniales	Dino-Group-I	Dino-Group-I-Clade-1	Dino-Group-I-Clade-1_X	Dino-Group-I-Clade-1_X_sp.	TAGCGTATATTAAAGTTGTTGCGGTTAAAAAGCTCGTAGTTGGAGTTCTGCCAGGTGCCGCCTGTCCGCCCCAGTGGTGAGTACGTGGCGCGCATTTTGCCCTTTCAAGGGGAGCGTATCTGCACTTTATTGTGTGGTGCGGGATCCTTGACTTTTACTTTGAGGAAATAGGAGTGTTCCAAGCAGGCTCTCGTCGTGCACAGCTCAGCATGGAATAATAGCATTGGACCTCGATTCTAAGCTGTTGGTTGCCAGAAGCGAGGTAATGATGAAGAGGGATAGTTGGGGGCATTCGTATTTAACTGTCAGAGGTGAAATTCTTGGATTTGTTAAAGACGGACTACTGCGAAAGCATCTGCCATGGATGTTT
1332	Eukaryota	Alveolata	Dinoflagellata	Syndiniales	Dino-Group-I	Dino-Group-I-Clade-1	Dino-Group-I-Clade-1_X	Dino-Group-I-Clade-1_X_sp.	TAGCGTATATTAAAGTTGTTGAGGTTAAAAAGCTCGTAGTTGGAGTTCTGCCAGGTGACGCTCGTCCGCCCAAGTGGTGTGTACAGGGCGTGCATCTGGCCCTTTCAAGGGGAACGTGTTGCACTTTATTGTGTGGCGCGAGATCCTTGACTTTTACTTTGAGGAAATAAGAGTGTTCCAAGCAGGCTCTCGTCGTGCATAGCTCAGCATGGAATAATAGCATTGGACTTCGTTTCTACGCTGTTGGTTGCAAGAAGCGAGGTAATGATGAAGAGGGATAGTTGGGGGCATTCGTATTTAACTGTCAGAGGTGAAATTCTTGGATTTGTTAAAGACGGACTACTGCGAAAGCATCTGCCATGGATGTTT
1346	Eukaryota	Alveolata	Dinoflagellata	Syndiniales	Dino-Group-I	Dino-Group-I-Clade-1	Dino-Group-I-Clade-1_X	Dino-Group-I-Clade-1_X_sp.	TAGCGTATATTAAAGTTGTTGCGGTTAAAAAGCTCGTAGTTGGAGTTCTGCCAGGTGGCGCTCGTCCGCCCAAGTGGTGTGTACAGGGCGTGCATCTGGCCCTTTCAAGGGGAACGTGTCTGCACTTCATTGTGTGGTGCGAGATCCTTGACTTTTACTTTGAGGAAATAAGAGTGTTCCAAGCAGGCTCTCGTCGTGCATAGCTCAGCATGGAATAATAGCATTGGACTTCGTTTCTACGCTGTTGGTTGCAAGAAGCGAGGTAATGATGAAGAGGGATAGTTGGGGGCATTCGTATTTAACTGTCAGAGGTGAAATTCTTGGATTTGTTAAAGACGGACTACTGCGAAAGCATCTGCCATGGATGTTT
73	Eukaryota	Alveolata	Dinoflagellata	Syndiniales	Dino-Group-I	Dino-Group-I-Clade-2	Dino-Group-I-Clade-2_X	Dino-Group-I-Clade-2_X_sp.	TAGCGTATATTAAAGTTGTTGCGGTTAAAACGCTCGTAGTTGGGTTTCTGTCAGGAACAACCGGTCTGTCCTGAGTGTCAAGTCACTGGTTCGGCACCTGCCATCTTCTTGGGGAACGGGTGCGCACTTCACTGTGCGACCTGGAAACCTTGACGTTTACTTTGAGGAAATGAGAGTGCTTCAAGCGGGTGTTCGCCACGAATATGTTAGCATGGAATAATAGTATTGGACCTCGGATCACAGCTGTTGGTTGCTGGAATCGGGGTGAGGGTAAACAGGGACAGTTGGGGGCATTCGTATTTAACTGTCAGAGGTGAAATTCTTGGATTTGTTAAAGACGGACTACTGCGAAAGCATTTGCCAAGGATGTTT
744	Eukaryota	Alveolata	Dinoflagellata	Syndiniales	Dino-Group-I	Dino-Group-I-Clade-2	Dino-Group-I-Clade-2_X	Dino-Group-I-Clade-2_X_sp.	TAGCGTATATTAAAGTTGTTGCGGTTAAAACGCTCGTAGTTGGGTTTCTGTCAGGAACAACCGGTCTGTCCTGAGTGTCAAGTCACTGGTTCGGCACCTGCCATCTTCTTGGGGAACGGGTGCGCACTTCACTGTGCGACCTGGAAACCTTGACGTTTACTTTGAGGAAATGAGAGTGCTTCAAGCGGGTGTTCGCCACGAATATGTTAGCATGGAATAATAGTATAGGACTTTGATCTTATTTGTTGGTTTTAAAGATCAAAGTAATGATTGATAGGGACAGTTGGGGGCATCAGTATTCTGAAGCGAGAGGTGAAATTCTTGGACCTTCGGAAGACTAACAACTGCGAAAGCATTTGCCAAGGATGTTCTCT
1130	Eukaryota	Alveolata	Dinoflagellata	Syndiniales	Dino-Group-I	Dino-Group-I-Clade-2	Dino-Group-I-Clade-2_X	Dino-Group-I-Clade-2_X_sp.	TAGCGTATATTAAAGTTGTTGCGGTTAAAACGCTCGTAGTTGGTTTTCTGTCGGGGGTGACTGGTCGTCCCAAGTGGATGGTACTTGTTCTGCTCCTGGCATCTTCTGAGGGAACACGTTTGCACTTAACTGTGTGGCGTGAGAGCTCAGACTTTTACTTTGAGGAAATGAGAGTGCTTCAAGCGGGTAATTGCCACGAATACGTTAGCATGGAATAATAACATTGGACCTCGGGCCAAAGCTGTTGGTTGCTGGAACGAGGGGAGGATAAACAGGGACAGTTGGGGGTATTCGTATTTAACTGTCAGAGGTGAAATTCTTGGATTTGTTAAAGACGGACTACTGCGAAAGCATTTGCCAAGGATGTTT
171	Eukaryota	Alveolata	Dinoflagellata	Syndiniales	Dino-Group-I	Dino-Group-I-Clade-3	Dino-Group-I-Clade-3_X	Dino-Group-I-Clade-3_X_sp.	TAGCGTATATTAAAATTGTTGCGGTTAAAACGCTCGTAGTTGGATATTTGTCAAGGACTGCCGGTCTACCCTAGTGGTCAGCACTCGGTATTATTTGGCATTTTCCTGGAGACAGTGTTCGTACTTAATTGTATGGCACATGAACCAGAACTTTTACTTTGAGGAAATGAGAGTGTTTCAAGCAGGCGTACGTCGTGAATACGTTAGCATGGAATAATAGCATAGGACCCCGGTCTGAAGCTGTTGGTTTTTGGGCCGAGGTAATGAAAATAGGGATAGTTGGGGGCATTCGTATTTAACTGTCAGAGGTGAAATTCTTGGATTTTTTAAAGACGGACTACTGCGAAAGCATCTGCCCAGGATGTTT
56	Eukaryota	Alveolata	Dinoflagellata	Syndiniales	Dino-Group-I	Dino-Group-I-Clade-4	Dino-Group-I-Clade-4_X	Dino-Group-I-Clade-4_X_sp.	TAGCGTATATTAAAATTGTTGCGGTTAAAACGCTCGTAGTTGGATATCTGTGAGCGGGTTCCGGTCCTTCCCAGTGAAGATTACACGGAACTCTGCTCGCATTTGTTCAGGGAGGGTGGATGCACTTCACTGTGTGACCACATGATCTGAATTTTTACTTTGAGGAAATGAGAGTGTTCCAAGCAGGCAATTGCCGTGAATATGATAGCATGGAATAATAGCACAGGACTCTTGGTTCAATGCTGTTGGTTTGTTGAACTAGAGTAATCACAATAAGGATAGTTGGGGGTATTCGTATTTAACTGTCAGAGGTGAAATTCTTGGATTTTTTAAAGACGAACAATTGCGAAGGCATCTACCCAGGATGTTT
122	Eukaryota	Alveolata	Dinoflagellata	Syndiniales	Dino-Group-I	Dino-Group-I-Clade-4	Dino-Group-I-Clade-4_X	Dino-Group-I-Clade-4_X_sp.	TAGCGTATATTAAAATTGTTGCGGTTAAAACGCTCGTAGTTGGATATCTGTGAGCGGGTTCCGGTCCTTCCCAGTGAAGATTACACGGAACTCTGCTCGCATTTGTTCAGGGAGGGTGGATGCACTTCACTGTGTGACCACATGATCTGAATTTTTACTTTGAGGAAATGAGAGTGTTCCAAGCAGGCAATCGCCGTGAATATGATAGCATGGAATAATAGCACAGGACTCTGGGTTCAATGCTGTTGGTTGATTGAACTCGAGTAATCATAATAAGGATAGTTGGGGGTATTCGTATTTAACTGTCAGAGGTGAAATTCTTGGATTTTTTAAAGACGAACAATTGCGAAGGCATCTACCCAGGATGTTT
364	Eukaryota	Alveolata	Dinoflagellata	Syndiniales	Dino-Group-I	Dino-Group-I-Clade-4	Dino-Group-I-Clade-4_X	Dino-Group-I-Clade-4_X_sp.	TAGCGTATATTAAAATTGTTGCGGTTAAAACGCTCGTAGTTGGATGTATGCGAATGAATTTCGGTCCTTCCCAGAGAAGAATACACGAGATTTCATTTGTACTTGTTCAGGGATGGTGGATGCACTTCACTGTGTGACCACATAATCTGGATTTTTACTTTGAGGAAATAAGAGTGTTCCAAGCAGGCAGTTGCCGTGAATATGATAGCATGGAATAATAGTACAGGACTCTTGGTTCAATGCTGTTGGTTTGTTGAGCTAGAGTAATCAAAATAAGGATAGTTGGGGGTATTCGTATTTAACTGTCAGAGGTGAAATTCTTGGATTTTTTAAAGACGAACAATTGCGAAGGCATCTACCCAGGATGTTT
213	Eukaryota	Alveolata	Dinoflagellata	Syndiniales	Dino-Group-I	Dino-Group-I-Clade-5	Dino-Group-I-Clade-5_X	Dino-Group-I-Clade-5_X_sp.	TAGCGTATATTAAAGTTGTTGCGGTTAAAAAGCTCGTAGTTGGATTTCTGTCGGTGAGTGAAAGTCCGCTCTCAGTGGTTGGTACTTTTCACGCCACCGGCATCTTCCTGGGGACTGTGTCTGATCTTAGTTGATTGGCGCATAATCCAGGACTTTTACTTTGAAGAAATGAGAGTGTTTCAAGCAGGCCATCGCCGTGAATACGTTAGCATGGAATAATAGCATCGGACCTCGTTCCAAAGCTGTTGGTTTCTTGGACCGAGGTAAAGGTGAATAGGGATTGTTGGGGGCATTCGTATTTAACTGTCAGAGGTGAAATTCTTGGATTTGTTGAAGACGGACTACTGCGAAAGCATCTGCCAAAGATGTTC
48	Eukaryota	Alveolata	Dinoflagellata	Syndiniales	Dino-Group-II	Dino-Group-II-Clade-1	Dino-Group-II-Clade-1_X	Dino-Group-II-Clade-1_X_sp.	TAGCGTATATTAAAGTTGTTGCGGTAAAAAAGCTCGTAGTTGGATTTCTGTTGAGAATGACCGGTCCACACAACGTGTGCGCATCTGGTTCAGTCTCGGCATCCTCTCGACAGGCTGCTCTGCGCTTGATTGCGTGGACAGAATATCGGGACTTTTACTTTGAGGAAATTAGAGTGTTTACGGCAGGCTATCGCCAGAATACATTAGCATGGAATAATACTATAGGATCTTGATCCTATTTTGTTGGTTTCTAGGAGCAAGATAATGATTAATAGGGACAATTGGGGGCATTCGTATTATCGCGTCAGAGGTGAAATTCTTGGATCGCGATACGACGAACAACTGCGAAAGCATTTGCCAAGGATGTTT
958	Eukaryota	Alveolata	Dinoflagellata	Syndiniales	Dino-Group-II	Dino-Group-II-Clade-1	Dino-Group-II-Clade-1_X	Dino-Group-II-Clade-1_X_sp.	TAGCGTATATTAAAGTTGTTGCGGTAAAAAAGCTCGTAGTTGGATTTCTGCTGAGGATGGGCGGTCCGCTCACTGAGCGTGTATCTGCTTCAGCCTTGGCATCCTCTCGTTAATCGTTTCTGCGCTTGATTGCGTGGGGCGGGTGGCGGGACTTTTACTTTGAGGAAATTAGAGTGTTCACGGCAGGCTATCGCCAGAATACATTAGCATGGAATAATACTATAGGATCTTGGTCCTATTTTGTTGGTTTCTAGGATTAAGATAATGATTAATAGGGACAATTGGGGGCATTCGTATCAACACGTCAGAGGTGGAATTCTTGGATTGTGTTGCGACGAACTACTGCGAAAGCATTTGCCAAGGATGTTT
19	Eukaryota	Alveolata	Dinoflagellata	Syndiniales	Dino-Group-II	Dino-Group-II-Clade-10-and-11	Dino-Group-II-Clade-10-and-11_X	Dino-Group-II-Clade-10-and-11_X_sp.	TAGCGTATATTAAAGTTGTTGCGGTTAAAAAGCTCGTAGTTGGATTTCTGTTGAAGACGGCCGGTCCGCTCTATGAGCGTGTATCTGGTTCGGCTTTGGCATCCTCGTGGGGAACGTAACTGTGCTTGATTGCATGGTGCGGTATTCACGACTTTTACTTTGAGGAAATTAGAGTGTTCACGGCAGGCAAGCGCCTTGAATATATTAGCATGGAATAATAATATAGGACTTTGGTTCTATTTTGTTGGTTTCTAGAACTAAAGTAATGATTAATAGGGATAATTGGGGGCATTTGTATTAACGCGTCAGAGGTGGAATTCTTGGATTGCGTTACGACAAACTACTGCGAAAGCATTTGCCAAGGATGTTT
21	Eukaryota	Alveolata	Dinoflagellata	Syndiniales	Dino-Group-II	Dino-Group-II-Clade-10-and-11	Dino-Group-II-Clade-10-and-11_X	Dino-Group-II-Clade-10-and-11_X_sp.	TAGCGTATATTAAAGTTGTTGCGGTTAAAAAGCTCGTAGTTGGATTTCTGCAGGGTAGGCGCGGTCGCCATACTGTGGCTGATTGTTGCAAACCCCGCATCTTCTCGATTGATGAATTAGTGCTTGATTGCATGGTTCATTGTTCGAGACTTTTACTTTGAGGAAATTAGAGTGTTCATAGCAAGCTAACGCTTTGAATATATTAGCATGGGATAATAATATAAGACTGAGTTTTTATTTTGTTGGTTTCTAAGAATTCAGTAATGATAAATAGGGGTTGTCGGGGGTACTAGTATTAACGCGTCAGAGGTGGAATTCTTGGATTGCGTTACGACTAACTACTGCGAAAGCATTTACCAAGGATGTTT
32	Eukaryota	Alveolata	Dinoflagellata	Syndiniales	Dino-Group-II	Dino-Group-II-Clade-10-and-11	Dino-Group-II-Clade-10-and-11_X	Dino-Group-II-Clade-10-and-11_X_sp.	TAGCGTATATTAAAGTTGTTGCGGTTAAAAAGCTCGTAGTTGGATTTCTGTCGAGAACGGCCGGTCCGCACTATGTGCGTGTATCTGGTTCGGTCTTGGCATCCTCTTGGAGAACGTAACTGCGCTTGATTGCGTGGTGCGGTATTCAAGACTTTTACTTTGAGGAAATTAGAGTGTTCACGGCAGGCAAGCGCCTTGAATATATTAGCATGGAATAATAATATAGGACTTTGGTTCTATTTTGTTGGTTTCTAGGACTAAAGTAATGATTAATAGGGATAATTGGGGGCATTTGTATTAACGCGTCAGAGGTGGAATTCTTGGATTGCGTTACGACAAACTACTGCGAAAGCATTTGCCAAGGATGTTT
57	Eukaryota	Alveolata	Dinoflagellata	Syndiniales	Dino-Group-II	Dino-Group-II-Clade-10-and-11	Dino-Group-II-Clade-10-and-11_X	Dino-Group-II-Clade-10-and-11_X_sp.	TAGCGTATATTAAAGTTGTTGCGGTTAAAAAGCTCGTAGTTGGATTTCTGTCGAAAACGGCCGGTCCGCACTATGTGCGTGTATCTGGTTCGGTTTTGGCATCCTCATGAAGAACGTAACTGCGCTTGATTGCGTGGTGCGGTATTCATGACTTTTACTTTGAGGAAATTAGAGTGTTCACGGCAGGCAAGCGCCTTGAATATATTAGCATGGAATAATAATATAGGACCTTGGTCCCATTTTGTTGGTTTCTGGAACTAAGGTAATGATTAATAGGGATAATTGGGGGCATTCGTATTAACGCGTCAGAGGTGGAATTCTTGGATTGCGTTACGACGAACTACTGCGAAAGCATTTGCCAAGGATGTTT
173	Eukaryota	Alveolata	Dinoflagellata	Syndiniales	Dino-Group-II	Dino-Group-II-Clade-10-and-11	Dino-Group-II-Clade-10-and-11_X	Dino-Group-II-Clade-10-and-11_X_sp.	TAGCGTATATTAAAGTTGTTGCGGTTAAAAAGCTCGTAGTTGGATTTCTGTCGAGAACGGCCGGTCCGCACTATGTGCGTGTATCTGGTTCGGTCTTGGCATCCTCTTGGAGAACGTAACTGCGCTTGATTGCGTGGTGCGGTATTCAAGACTTTTACTTTGAGGAAATTAGAGTGTTCACGGCAGGCAAGCGCCTTGAATATATTAGCATGGAATAATAATATAGGATCTCGGTTCTATTTTGTTGGTTTCTAGAATCAGGATAATGATTAATAGGGATAATTGGGGGCATTTGTATTAACGCGTCAGAGGTGGAATTCTTGGATTGCGTTACGACAAACTACTGCGAAAGCATTTGCCAAGGATGTTT
566	Eukaryota	Alveolata	Dinoflagellata	Syndiniales	Dino-Group-II	Dino-Group-II-Clade-10-and-11	Dino-Group-II-Clade-10-and-11_X	Dino-Group-II-Clade-10-and-11_X_sp.	TAGCGTATATTAAAGTTGTTGCGGTTAAAAAGCTAGTAGTTGGATTTCTGTCGAAGACGTCCGGTCCGCTCTATGAGCGTGTATCTGGTTCGGCTTTGGCATCCTCGTGGGGAACGCTACTGTGCTTGATTGCATGGTGCGGTATTCACGACTTTTACTTTGAGGAAATTAGAGTGTTCACGGCAGGCAAGCGCCTTGAATATATTAGCATGGAATAATAATATAGGACTTTGGTTCTATTTTGTTGGTTTCTAGAACTAAAGTAATGATTAATAGGGATAATTGGGGGCATTTGTACTATGATGTCAGAGGTGGAATTCTTGGATTATCATATGACAAACTACTGCGAAAGCATTTGCCAAGGATGTTT
604	Eukaryota	Alveolata	Dinoflagellata	Syndiniales	Dino-Group-II	Dino-Group-II-Clade-10-and-11	Dino-Group-II-Clade-10-and-11_X	Dino-Group-II-Clade-10-and-11_X_sp.	TAGCGTATATTAAAGTTGTTGCGGTTAAAAAGCTCGTAGTTGGATTTCTGTCGAGAACGGCCGGTCCGCACTATGTGCGTGTATCTGGTTCGGTCTTGGCATCCTCTTGGAGAACGTAACTGCGCTTGATTGCGTGGTTCGGTATTCAAGACTTTTACTTTGAGGAAATTAGAGTGTTCACGGCAGGCAAGCGCCTTGAATATATTAGCATGGAATAATAATATAGGATCTCGGTTCTATTTTGTTGGTTTCTAGAATCAGGATAATGATTAATAGGGATAATTGGGGGCATTTGTATTAACGCGTCAGAGGTGGAATTCTTGGATTGCGTTACGACAAACTACTGCGAAAGCATTTGCCAAGGATGTTT
943	Eukaryota	Alveolata	Dinoflagellata	Syndiniales	Dino-Group-II	Dino-Group-II-Clade-10-and-11	Dino-Group-II-Clade-10-and-11_X	Dino-Group-II-Clade-10-and-11_X_sp.	TAGCGTATATTAAAGTTGTTGCGGTTAAAAAGCTCGTAGTTGGATTTCTGTTGAGGACGGCCGGTCCGCACTATGTGCGTGTATCTGGTTCGGCCTCGGCATCCTCTTGAGGAACGTTTCTGCGCTTGATTGCGTGGAGCGGTATTCAAGACTTTTACTTTGAGGAAATTAGAGTGTTCACGGCAGGCAAGCGCCTTGAATATGTTAGCATGGAATAATAATATAGGATCTTGGTTCTATTTGTTGGTTTCTAGGGCTAAGGTAATGATTAATAGGGATAATTGGGGGCATTTGTATTAACGCGTCAGAGGTGGAATTCTTGGATTGCGTTACGACAAACTACTGCGAAAGCATTTGCCAAGGATGTTT
3168	Eukaryota	Alveolata	Dinoflagellata	Syndiniales	Dino-Group-II	Dino-Group-II-Clade-10-and-11	Dino-Group-II-Clade-10-and-11_X	Dino-Group-II-Clade-10-and-11_X_sp.	GGGAAACTCACCAGGTCCAGACATAGTAAGGATTGACAGATTGATAGCTCTTTCTTGATTCTATGGGTGGTGGTGCATGGCCGTTCTTAGTTGGTGGAGTGATTTGTCTGGTTTATTTCGATAACGAACGAGATCTTAACCTGCTAAATAGTAACACGTATCTCCGGATATTTGATTACTTCTTAGAGGGACTTTGTGGTTTCAACTGCAAGGAAGTTTGAGGCAATAA
908	Eukaryota	Alveolata	Dinoflagellata	Syndiniales	Dino-Group-II	Dino-Group-II-Clade-13	Dino-Group-II-Clade-13_X	Dino-Group-II-Clade-13_X_sp.	TAGCGTATATTAAATTTGTTGCGGTTAAAAAGCTCGTAGTTGGATTTCTACCGAAGACAGCCGGTCCACACTACGTGTGCGCATCTGGTGTGGCTTTGGTATCCTCATGGAGAACAGTTCTGCGCTTCATTGCGTGGACTGGTATTCATGACTTTTACTTTGAGGAAATTAGAGTGTTCACGGCAGGCGTTTGCCTTGAATACATTAGCATGGAATAATAAGATAGGACTTTGGTCTATTTTGTTGGTTTGCAGACCGAAGTAATGATTAATAGGGATAGTTGGGGGTATTTATATTCCAATGTCAGAGGTGAAATTCTTAGATTTTTGGAAGATAAACTTATGCGAAAGCATTTACCAAGGATGTTT
1397	Eukaryota	Alveolata	Dinoflagellata	Syndiniales	Dino-Group-II	Dino-Group-II-Clade-13	Dino-Group-II-Clade-13_X	Dino-Group-II-Clade-13_X_sp.	TAGCGTATATTAAAGTTGTTGCGGTTAAAAAGCTCGTAGTTGGATTTCTTCCAGGGGCAGCCGGTCCACACTACGTGTGCGTATCTGGTTTGACTTTGGAATCCTCTTGGGGAACGGCTCTGCGCTTAATTGCGTGGACCGGTATTCAAGACTTTTACTTTGAGGAAATTAGAGTGTTCACGGCAGGCAATCGCCCTGAATACATTAGCATGGAATAATAATATAGGATTTCGGTTCTATTTTGTTGGTTTCTAGAGCTGAAATAATGATTAATAGGGACACTTGGGGGCATTCGTATTATCACGTCAGAGGTGGAATTCTTGGATTGTGTTACGACGAACTACTGCGAAAGCATTTGCCAAGGATGTTT
358	Eukaryota	Alveolata	Dinoflagellata	Syndiniales	Dino-Group-II	Dino-Group-II-Clade-14	Dino-Group-II-Clade-14_X	Dino-Group-II-Clade-14_X_sp.	TAGCGTATATTAAAGTTGTTGCGGTTAAAAAGCTCGTAGTTGGATTTCTGTTGAGGTCGGCCGGTCCCTACTTTGTAGGCGCATCTGGTTCAGCCTTGGCATCCTCCTGAGGAACAGCACTGCTCTTAACTGAGTGGTCTGGTATTCAGGACTTTTACTTTGAGGAAATTAGAGTGTTTACGGCAGGCAATCGCCTTGAATATGTTAGCATGGAATAATAATATAGGACCTTGGTTCTATTTTGTTGGTTTCTAGGACTAAGGTAATGATTAACAGGGATATTTGGGGGCATTCGTATTAACCGGTCAGAGGTGGAATTCTTGGATTCGGTTACGACGAACTACTGCGAAAGCATTTGCCAAGGATGTTT
789	Eukaryota	Alveolata	Dinoflagellata	Syndiniales	Dino-Group-II	Dino-Group-II-Clade-14	Dino-Group-II-Clade-14_X	Dino-Group-II-Clade-14_X_sp.	TAGCGTATATTAAAGTTGTTGCGGTTAAAAAGCTCGTAGTTGGATTTCTGTTGAGGTCGGCCGGTCCCTACTTCGTAGGCGTATCTGGTTCAGCCTTGGCATCCTCCTAGGGAACGGTACTGCTCTTAACTGAGTGGTCCGGTATCTAGGACTTTTACTTTGAGGAAATTAGAGTGTTTACGGCAGGCAATCGCCTTGAATATGTTAGCATGGAATAATAATATAGGACCTTGGTTCTATTTTGTTGGTTTCTAGGACTAAGGTAATGATTAATAGGGATATTTGGGGGCATTCGTATTAACCGGTCAGAGGTGGAATTCTTGGATTCGGTTACGACGAACTACTGCGAAAGCATTTGCCAAGGATGTTT
3066	Eukaryota	Alveolata	Dinoflagellata	Syndiniales	Dino-Group-II	Dino-Group-II-Clade-16	Dino-Group-II-Clade-16_X	Dino-Group-II-Clade-16_X_sp.	GGGAAACTTACCAGGTCCAGACATAGTGAGGATTGACAGATTGATAGCTCTTTCTTGATTCTATGGGTGGTGGTGCATGGCCGTTCTTAGTTGGTGGAGTGATTTGTCATTGCTTGATTGCGGTAACGAACGAGACCTTTGCATGCTAAATAGCTGCTCGTATCTTCGGATATTAGCTCAGCTTCTTAGATGGACTCCGGGCGTCAAGCCCGTGGAAGTTAGAGGCAATAA
750	Eukaryota	Alveolata	Dinoflagellata	Syndiniales	Dino-Group-II	Dino-Group-II-Clade-2	Dino-Group-II-Clade-2_X	Dino-Group-II-Clade-2_X_sp.	TAGCGTATATTAAAGTTGTTGCGGTTAAAAAGCTCGTAGTTGGATTTCTGTTGAGGGACGTCGGTCCGCACTATGTGCGTGTATCTGACTGTGCCTCGGCATCCTCTCGAATATCGGTCTGCGCTTCATTGCGTGGGTCGGACTTCGGGACTTTTACTTTGAGGAAATTAGAGTGTTCACGGCAGGCAAGCGCCCTGAATATATTAGCATGGAATAATGATATAGGATCTTGGTCCTATTTTGTTGGTTTCTAGGGCTAAGATAATGATTAATAGGGACAATTGGGGGCATTCGTATTTAACTGTCAGAGGTGAAATTCTTGGATTTGTTAAAGACGGACTACTGCGAAAGCATTTGCCAAGGATGTTT
1142	Eukaryota	Alveolata	Dinoflagellata	Syndiniales	Dino-Group-II	Dino-Group-II-Clade-21	Dino-Group-II-Clade-21_X	Dino-Group-II-Clade-21_X_sp.	TAGCGTATATTAAAGTTGTTGCGGTTAAAAAGCTCGTAGTTGGATTTCTGTTGAGGTTTGGCGGTCCGCACTTCGTGCGTGTATCTGTTTAGACCTTGGCATCCTTTCAAGGAACGTAACTGTGCTTAATTGCATGGTGCGGTACTTGAAACTTTTACTTTGAGGAAATTAGAGTGTTCACGGCAGGCTAACGCCTTGAATATATTAGCATGGAATAATAATATAGGATCTTGGGTCTATTTTGTTGGTTTCTAGAGCTAAGATAATGATTAATAGGGACAATTGGGGGCATTCGTATTAACACGTCAGAGGTGGAATTCTTGGATTGTGTTACGACGAACTACTGCGAAAGCATTTGCCAAGGATGTTT
1059	Eukaryota	Alveolata	Dinoflagellata	Syndiniales	Dino-Group-II	Dino-Group-II-Clade-26	Dino-Group-II-Clade-26_X	Dino-Group-II-Clade-26_X_sp.	TAGCGTATATTAAAGTTGTTGCGGTTAAAAAGCTCGTAGTTGGAGTTCTGCCAGGTGACGCTCGTCCGCCCAAGTGGTGTGTACAGGGCGTGCATCTGGCCCCTTCAAGGGGAACGCGCTGCGCTTGATTGCGTGGTGCGGTATTCGCGACTTTTACTTTGAGGAAATTAGAGTGTTCACGGCAGGCTATCGCCTTGAATACGTTAGCATGGAATAATAATATAGGACCTTGGTTCTATTTTGTTGGTTTCTAGAACTAAGGTAATGATTAATAGGGATAATTGGGGGCATTTGTATTAACACGTCAGAGGTGAAATTCTTGGATTGTGTTACGACAAACTACTGCGAAAGCATTTGCCAAGGATGTTT
602	Eukaryota	Alveolata	Dinoflagellata	Syndiniales	Dino-Group-II	Dino-Group-II-Clade-32	Dino-Group-II-Clade-32_X	Dino-Group-II-Clade-32_X_sp.	TAGCGTATATTAAAGTTGTTGCGGTTAAAAAGCTCGTAGTTGGATTTCTGTCAAAGGTAAGGCGGTCCATCTTATGGATGTGCATCTGCCTATGCCTTGGTATCCTCATGAAGAACGTTTTCGCGCTTCACTGCGTGTTTACGGTATTCATGACTTTTACTTTGAGGAAATTAGAGTGTTCACGGCAGGCAATCGCTTTGGATACATTAGCATGGAATAATACTATAGGACCTCGGTTCTATTTTGTTGGTTTCTAGAGCTGAGGTAATGATTAATAGGGATAATTGGGGGTCTTTGTATTGCAACGTCAGAGGTGAAATTCTTGGATTGTTGCACGACAAACTACTGCGAAAGCATTGACCAAGGATGTTT
1041	Eukaryota	Alveolata	Dinoflagellata	Syndiniales	Dino-Group-II	Dino-Group-II-Clade-4	Dino-Group-II-Clade-4_X	Dino-Group-II-Clade-4_X_sp.	TAGCGTATATTAAAGTTGTTGCGGTTAAAAAGCTCGTAGTTGGATTTCTGTTGAGGGCAGCCGGTCCGCACTCGGTGCGTGTATCTGGTTTGACCTCGGCATCCTCTCAAAATACGTTTCTGCGCTTGATTGCGTGGAGCGGAGTTTGAGACTTTTACTTTGAGGAAATTAGAGTGTTCACGGCAGGCAATCGCCTTGAATATATTAGCATGGAATAATAATATAGGATCTTGGTTCTATTTTGTTGGTTTCTAGAGCTAAGATAATGATTAATAGGGACAATTGGGGGCATTCGTATTAACACGTCAGAGGTGGAATTCTTGGATTGTGTTACGACGAACTACTGCGAAAGCATTTGCCAAGGATGTTT
1273	Eukaryota	Alveolata	Dinoflagellata	Syndiniales	Dino-Group-II	Dino-Group-II-Clade-5	Dino-Group-II-Clade-5_X	Dino-Group-II-Clade-5_X_sp.	TAGCGTATATTAAAGTTGTTGCGGTTAAAAAGCTCGTAGTTGGATTTCGATCGGGAACTGGTGGTCCATCTTTTGGATGTGCATCTACATAGGTCTTGGTCTCCTCTCGAAAAACGTTTCTGCGCTTGATTGCGTGGTGCGGTGTTCGGGACTTTTACTTTGAGGAAATTAGAGTGTTCACGGCAGGCATACGCCTTGAATATATTAGCATGGAATAATAATATAGGATCTTGGTTCTATTTTGTTGGTTTCTAGAGCTAAGATAATGATTAATAGGGACAATTGGGGGCATTCGTATTGACGAGTCAGAGGTGAAATTCTTGGATTTCGTCACGACGAACTACTGCGAAAGCATTTGCCAAGGATGTTT
11	Eukaryota	Alveolata	Dinoflagellata	Syndiniales	Dino-Group-II	Dino-Group-II-Clade-6	Dino-Group-II-Clade-6_X	Dino-Group-II-Clade-6_X_sp.	TAGCGTATATTAAAGTTGTTGCGGTTAAAAAGCTCGTAGTTGGATTTCTGTTGAGGTCGGGCGGTGTACACCTCGTGTATTATTTGCTTCGGTCTCGGCATCCTCTTGGGGAACGTGTCAGGACTTTATTGGACTGCGCGAGATTCAAGACTTTTACTTTGAGGAAATTAGAGTGTTCACGGCAGGCAAGTGCTTTGAATACATTAGCATGGAATAATAATATAGGACCTTCGTTCTATTTTGTTGGTTTCTAGAACTTAGGTAATGATTAATAGGGATATTTGGGGGCATTCGTATTAACCGGTCAGAGGTGGAATTCTTGGATTCGGTTACGACGAACTACTGCGAAAGCATTTGCCAAGGATGTTT
201	Eukaryota	Alveolata	Dinoflagellata	Syndiniales	Dino-Group-II	Dino-Group-II-Clade-6	Dino-Group-II-Clade-6_X	Dino-Group-II-Clade-6_X_sp.	TAGCGTATATTAAAGTTGTTGCGGTTAAAAAGCTCGTAGTTGGATTTCTGTTGAGGTCGACCGGTGCACACCTCGTGTGTTATTTGGTTCGGTCTCGGCATCCTCCTGGGGAACGTGTCAGGACTTTATTGGACTGCGCGAGATTCAGGACTTTTACTTTGAGGAAATTAGAGTGTTCACGGCAGGCAAGTGCTTTGAATACATTAGCATGGAATAATAATATAGGACCTTCGTTCTATTTTGTTGGTTTCTAGAACTTAGGTAATGATTAATAGGGACAATTGGGGGCATTCGTATTAACGCGTCAGAGGTGGAATTCTTGGATTGCGTTACGACGAACTACTGCGAAAGCATTTGCCAAAGATGTTT
216	Eukaryota	Alveolata	Dinoflagellata	Syndiniales	Dino-Group-II	Dino-Group-II-Clade-6	Dino-Group-II-Clade-6_X	Dino-Group-II-Clade-6_X_sp.	TAGCGTATATTAAAGTTGTTGCGGTTAAAAAGCTCGTAGTTGGATTTCTGTTGAGGTCGACCGGTGCGCACCTCGTGCGTTATTTGGTTCGGTCTCGGCATCCTCCTGGGGAACGTGTCAGGACTTTATTGGACTGCGCGAGATTCAGGACTTTTACTTTGAGGAAATTAGAGTGTTCACGGCAGGCAAGTGCTTTGAATACATTAGCATGGAATAATAATATAGGACCTTCGTTCTATTTTGTTGGTTTCTAGAACTTAGGTAATGATTAATAGGGACAATTGGGGGCATTCGTATTAACGCGTCAGAGGTGGAATTCTTGGATTGCGTTACGACGAACTACTGCGAAAGCATTTGCCAAAGATGTTT
245	Eukaryota	Alveolata	Dinoflagellata	Syndiniales	Dino-Group-II	Dino-Group-II-Clade-6	Dino-Group-II-Clade-6_X	Dino-Group-II-Clade-6_X_sp.	TAGCGTATATTAAAGTTGTTGCGGTTAAAAAGCTCGTAGTTGGATTTCTGTTGAGGTCGACCGGTGCGCACCACGTGCGTTATTTGGTTCGGTCTCGGCATCCTCCTGGGGAACGTGTCAGGACTTTATTGGACTGCGCGAGATTCAGGACTTTTACTTTGAGGAAATTAGAGTGTTCACGGCAGGCAAGTGCTTTGAATACATTAGCATGGAATAATAATATAGGACCTTCGTTCTATTTTGTTGGTTTCTAGAACTTAGGTAATGATTAATAGGGACAATTGGGGGCATTCGTATTAACGCGTCAGAGGTGGAATTCTTGGATTGCGTTACGACGAACTACTGCGAAAGCATTTGCCAAAGATGTTT
348	Eukaryota	Alveolata	Dinoflagellata	Syndiniales	Dino-Group-II	Dino-Group-II-Clade-6	Dino-Group-II-Clade-6_X	Dino-Group-II-Clade-6_X_sp.	TAGCGTATATTAAAGTTGTTGCGGTTAAAAAGCTCGTAGTTGGATTTCTGTTGAGGTCGACCGGTGCGCACCCCGTGCGTTATTTGGTTCGGTCTCGGCATCCTCCTGGGGAACGTGTCAGGACTTTATTGGACTGCGCGAGATTCAGGACTTTTACTTTGAGGAAATTAGAGTGTTCACGGCAGGCAAGTGCTTTGAATACATTAGCATGGAATAATAATATAGGACCTTCGTTCTATTTTGTTGGTTTCTAGAACTTAGGTAATGATTAATAGGGACAATTGGGGGCATTCGTATTAACGCGTCAGAGGTGGAATTCTTGGATTGCGTTACGACGAACTACTGCGAAAGCATTTGCCAAAGATGTTT
415	Eukaryota	Alveolata	Dinoflagellata	Syndiniales	Dino-Group-II	Dino-Group-II-Clade-6	Dino-Group-II-Clade-6_X	Dino-Group-II-Clade-6_X_sp.	TAGCGTATATTAAAGTTGTTGCGGTTAAAAAGCTCGTAGTTGGATTTCTGTTGAGGTCGACCGGTGCGCACCTCGTGCGTTATTTGGTTCGGTCTCGGCATCCTCCTGGGGAACGTGTCAGGACTTTATTGGACTGCGCGAGATTCAGGACTTTTACTTTGAGGAAATTAGAGTGTTCACGGCAGGCAAGTGCTTTGAATACATTAGCATGGAATAATAATATAGGACCTTCGTTCTATTTTGTTGGTTTCTAGAACTTAGGTAATGATTAATAGGGACAATTGGGGGCATTCGTATTAAAGCGTCAGAGGTGGAATTCTTGGATTGCGTTACGACGAACTACTGCGAAAGCATTTGCCAAAGATGTT
430	Eukaryota	Alveolata	Dinoflagellata	Syndiniales	Dino-Group-II	Dino-Group-II-Clade-6	Dino-Group-II-Clade-6_X	Dino-Group-II-Clade-6_X_sp.	TAGCGTATATTAAAGTTGTTGCGGTTAAAAAGCTCGTAGTTGGATTTCTGTTGAGGTCGGGCGGTGTACACCTCGTGTATTATTTGCTTCGGTCTCGGCATCCTCTTGGGGAACGTGTCAGGACTTTATTGGACTGCGCGAGATTCAAGATTTTTACTTTGAGGAAATTAGAGTGTTCACGGCAGGCAAGTGCTTTGAATACATTAGCATGGAATAATAATATAGGACCTTCGTTCTATTTTGTTGGTTTCTAGAACTTAGGTAATGATTAATAGGGACAATTGGGGGCATTCGTATTAACGCGTCAGAGGTGGAATTCTTGGATTGCGTTACGACGAACTACTGCGAAAGCATTTGCCAAAGATGTTT
110	Eukaryota	Alveolata	Dinoflagellata	Syndiniales	Dino-Group-II	Dino-Group-II-Clade-7	Dino-Group-II-Clade-7_X	Dino-Group-II-Clade-7_X_sp.	TAGCGTATATTAAAGTTGTTGCGGTTAAAAAGCTCGTAGTTGGATTTCTGTCTAGGGTGGCCGGTACCCACTATGTGAAGTATCTGGTTCAGTCTGGGCATCCTCTTGGGGATCGTTCCTGTGCTTGATTGCATGGGGCGGAATTCAAGACTTTTACTTTGAGGAAATTAGAGTGTTCACGGCAAGCTTTCGCTTTGAATACATTAGCATGGAATAATGATATAGGGCATAAGTTCTATTTTGTTGGTTTCTAGAACATATGCAATGATTAATAGGGATAATTGGGGGCACTCGTATTAACGCGTCAGAGGTGGAATTCTTAGATTGCGTTACGACGAACTACTGCGAAAGCATTTGCCAAGGATGTTT
288	Eukaryota	Alveolata	Dinoflagellata	Syndiniales	Dino-Group-II	Dino-Group-II-Clade-7	Dino-Group-II-Clade-7_X	Dino-Group-II-Clade-7_X_sp.	TAGCGTATATTAAAGTTGTTGCGGTTAAAAAGCTCGTAGTTGGATTTCTGTTGAGGATGACCGGTCCGCTCTTTGAGCGCGTATCTGGTTCAGCCTTGGCATCCTCTTGGGGAACGCTACTGTGCTTGATTGCATGGGGCGGTATTCAAGACTTTTACTTTGAGGAAATTAGAGTGTTCACTGCAAGCGTTAGCAATTGAATACATTAGCATGGAATAATAATATAGGACCTTGGTACTATTTTGTTGGTTTCTAGAACTAAGGTAATGATTAATAGGGACAATTGGGGGCATTCGTATTAACGCGTCAGAGGTGGAATTCTTAGATTGCGTTACGACGAACTACTGCGAAAGCATTTGCCAAGGATGTTT
629	Eukaryota	Alveolata	Dinoflagellata	Syndiniales	Dino-Group-II	Dino-Group-II-Clade-7	Dino-Group-II-Clade-7_X	Dino-Group-II-Clade-7_X_sp.	TAGCGTATATTAAAGTTGTTGCGGTTAAAAAGCTCGTAGTTGGATTTCTGTCGATGGCGGCCGGTCCTTACTATGTAAGTGCATCTGGTTCGGTCTTGGCATCCTCTTGGGGATCGTTTCTGTGCTTGATTGCATGGGGCGGAATTCAAGACTTTTACTTTGAGGAAATTAGAGTGTTCACGGCAAGCTATCGCTTTGAATACATTAGCATGGAATAATAATATAGGGCGTAAGTTCTATTTTGTTGGTTTCTAGGACATACGCAATGATTAATAGGGATAATTGGGGGCACTCGTATTAACACGTCAGAGGTGGAATTCTTAGATTGTGTTACGACGAACTACTGCGAAAGCATTTGCCAAGGATGTTT
972	Eukaryota	Alveolata	Dinoflagellata	Syndiniales	Dino-Group-II	Dino-Group-II-Clade-7	Dino-Group-II-Clade-7_X	Dino-Group-II-Clade-7_X_sp.	TAGCGTATATTAAAGTTGTTGCGGTTAAAAAGCTCGTAGTTGGATTTCTGTCCGAGGCAGCCGGTCCGCACCTGGTGCGTGTATCAGGTTTGACTAGGGCATCCTCTTGGGGAACGTTTCTGTGCTTCATTGCATGGGACGGAATTCAAGACTTTTACTTTGAGGAAATTAGAGTGTTCACGGCAAGCTATCGCTTTGAATACATTAGCATGGAATAATAATATAGGGCGTAAGTCTTATTTTGTTGGTTTCTAGGACATACGCAATGATTAATAGGGACAATTGGGGGCATTCGTATTAACGCGTCAGAGGTGGAATTCTTAGATTGCGTTACGACTAACAACTGCGAAAGCATTTGCCAAGGATGTTCTCT
1044	Eukaryota	Alveolata	Dinoflagellata	Syndiniales	Dino-Group-III	Dino-Group-III_X	Dino-Group-III_XX	Dino-Group-III_XX_sp.	TAGCGTATATTAAAGTTGTTGCGGTTAAAAAGCTCGTAGTTGGATTTCTGCTTGGGACGACCGGTCCGCCCTCAGGGTGAGCATCTGGTTCGGCCCGGGCATCCTCTTGGGGAACGTTGCTGCACTTGATTGTGTGGTGCGGTACCCAGGACTTTTACTTTGAGGAAATTAGAGTGTTTCAAGCAGGCAGTTGCCTTGAATACATTAGCATGGAATAATAAGATAGGACCTCGTCCCTACCTTGTTGGTTCGTAGAGATGGGGTAATGATTAATAGGGATAGTCGGGGGCATTCGTACTTTACTGTCAGAGGTGAAATTCTTGGATTTGTAAAAGACGAACTACTGCGAAAGCATTTGCCAAGGATGTTT
90	Eukaryota	Archaeplastida	Chlorophyta	Mamiellophyceae	Dolichomastigales	Dolichomastigaceae	Dolichomastigaceae-B	Dolichomastigaceae-B_sp.	TAGCGTATATTAAAGTTGTTGCAGTTAAAAAGCTCGTAGTTGGATTTTGGGTGCGGCAGGCCGGTCCGCCCTTTGGGTGTGCACTGGCAGGCGGCATCTTTCTGTCGAGGACGCGCGCCTGGCCTTTACTGGTCGGGCCGCGGAGTCGGCGCAGTTACTTTGAAAAAATTAGAGTGTTCAAAGCGGGCCTACGCTTGAATATATTAGCATGGAATAACACCATAGGACTCCTGTCCTATTCTGTTGGTCTTCGGGATGGGAGTAATGATTAAGAGGAACAGTTGGGGGCATTCGTATTTCATTGTCAGAGGTGAAATTCTTGGATTTATGAAAGACGAACTTCTGCGAAAGCATTTGCCAAGGATGTTT
985	Eukaryota	Archaeplastida	Chlorophyta	Mamiellophyceae	Dolichomastigales	Dolichomastigaceae	Dolichomastigaceae-B	Dolichomastigaceae-B_sp.	TAGCGTATATTTAAGTTGTTGCAGTTAAAAAGCTCGTAGTTGGATTTTGGGTGCGGCAGGCCGGTCCGCCGTCTTCGGTGTGCACTGGCAGGCGGCATCTTTCTGTCGAGGACGCGCTCCTGGTCTTTATCTGATCGGGACGCGGAGTCGGCGCAGTTACTTTGAAAAAATTAGAGTGTTCAAAGCGGGCCTACGCTTGAATATATTAGCATGGAATAACACCATAGGACTCCTGTCCTATTCTGTTGGTCTTCGGGATGGGAGTAATGATTAAGAGGAACAGTTGGGGGCATTCGTATTTCATTGTCAGAGGTGAAATTCTTGGATTTATGAAAGACGAACTTCTGCGAAAGCATTTGCCAAGGATGTTT
400	Eukaryota	Archaeplastida	Chlorophyta	Mamiellophyceae	Mamiellales	Bathycoccaceae	Ostreococcus	Ostreococcus_lucimarinus	TAGCGTATATTTAAGTTGTTGCAGTTAAAAAGCTCGTAGTCGGATTTTGGCTGAGAACGGTCGGTCCGCCGTTAGGTGTGCACTGACTGGTCTCAGCTTCCTGGTGAGGAGGTGTGCTTCATCGCCACTTAGTCACCGTGGTTACTTTGAAAAAATTAGAGTGTTCAAAGCGGGCTTACGCTTGAATATATTAGCATGGAATAACACCATAGGACTCCTGTCCTATTTCGTTGGTCTCGGGACGGGAGTAATGATTAAGAGGAACAGTTGGGGGCATTCGTATTTCATTGTCAGAGGTGAAATTCTTGGATTTATGAAAGACGAACTTCTGCGAAAGCATTTGCCAAGGATGTTT
246	Eukaryota	Archaeplastida	Chlorophyta	Mamiellophyceae	Mamiellales	Bathycoccaceae	Ostreococcus	Ostreococcus_tauri	TAGCGTATATTTAAGTTGTTGCAGTTAAAAAGCTCGTAGTCGGATTTTGGCTGAGAACGGTCGGTCCGCCGTTAGGTGTGCACTGACTGGTCTCAGCTTCCTGGTGAGGAGGTGTGCTTCATCGCCACTTAGTCACCGTGGTTACTTTGAAAAAATTAGAGTGTTCAAAGCGGGCTTACGCTTGAATATATTAGCATGGAATAATGGAATAGGACTTTGGTTCTATTTTGTTGGTTTCTAGGACCGAAGTAATGATTAATAGGGACAGTTGGGGGCATTAGTATTTAATTGTCAGAGGTGAAATTCTTGGATTTATGAAAGACTAACTACTGCGAAAGCATTTGCCAAGGATGTTT
10	Eukaryota	Archaeplastida	Chlorophyta	Mamiellophyceae	Mamiellales	Mamiellaceae	Micromonas	Micromonas_polaris	TAGCGTATATTTAAGTTGTTGCAGTTAAAAAGCTCGTAGTTGGATTTCGGTTGAGAACGGCCGGTCCGCCGTTTGGTGTGCACTGGCTGGTCTCAACTTCCTGTAGAGGACGCGCTCTGGGTTAACGCTCGGACGCGGAGTCTACGTGGTTACTTTGAAAAAATTAGAGTGTTCAAAGCGGGCTTACGCTTGAATATTTCAGCATGGAATAACACTATAGGACTCCTGTCCTATTTCGTTGGTCTCGGGACGGGAGTAATGATTAAGAGGAACAGTTGGGGGCATTCGTATTTCATTGTCAGAGGTGAAATTCTTGGATTTATGAAAGACGAACTTCTGCGAAAGCATTTGCCAAGGATGTTT
2941	Eukaryota	Archaeplastida	Chlorophyta	Mamiellophyceae	Mamiellales	Mamiellaceae	Micromonas	Micromonas_polaris	GGAAAACTTACCAGGTCCAGACATAGTAAGGATTGACAGATTGATAGCTCTTTCTTGATTCTATGGGTGGTGGTGCATGGCCGTTCTTAGTTGGTGGAGTGATTTGTCTGGTTAATTCCGTTAACGAACGAGACCTCAGCCTGCTAAATAGTTGTACACTACTCTTAGTGCAGCAACTTCTTAGAGGGACTATGTGCGTTTAGCACATGGAAGTTTGAGGCAATAA
3185	Eukaryota	Archaeplastida	Chlorophyta	Palmophyllophyceae	Prasinococcales	Prasinococcales-Clade-A	Prasinococcus	Prasinococcus_capsulatus	GGGAAACTTACCAGGTCCAGACATAGTAAGGATTGGCAGATTGAGAGCTCTTTCTTGATTCTATGGGTGGTGGTGCATGGCCGTTCTTAGTTGGTGGAGTGATTTGTCTGGTTGATTCCGTTAACGAACGAGACCTCAGCCTGCTAAATAGCTGCATCAAACTTAGTTTGACGCCGGCTTCTTAGAGGGACTATCAGTGTTTAACTGATGGAAGTTTGAGGCAATAA
375	Eukaryota	Archaeplastida	Chlorophyta	Trebouxiophyceae	Chlorellales	Chlorellales_X	Picochlorum	Picochlorum_sp.	TAGCGTATATTTAAGTTGCTGCAGTTAAAAAGCTCGTAGTTGGATTTCGGGTGGGAATGGCCGGTCCGCCGTTTCGGTGTGCACTTGCTAGTCCCACCTTGCTGCCGGGGACGTGCTCTTGGGTTTCGGCTCGGGACACGGAGTCGGCGAGGTTACTTTGAGTAAATTAGAGTGTTCAAAGCAGGCCTACGCTCTGAATACATTAGCATGGAATAACACGATAGGACTCTGGCCTATCTTGTTGGTCTGTAGGACCGGAGTAATGATTAAGAGGGACAGTCGGGGGCATTCGTATTTCATTGTCAGAGGTGAAATTCTTGGATTTATGAAAGACGAACTACTGCGAAAGCATTTGCCAAGGATGTTT
3169	Eukaryota	Archaeplastida	Chlorophyta	Trebouxiophyceae	NA	NA	NA	NA	GGAAAACTTACCAGGTCCAGACATAGTGAGGATTGACAGATTGAGAGCTCTTTCTTGATTCTATGGGTGGTGGTGCATGGCCGTTCTTAGTTGGTGGGTTGCCTTGTCAGGTTGATTCCGGTAACGAACGAGACCTCAACATGCTAAATAGTCACGTCCGGTTCTTCCGGTTGGCCGACTTCTTAGAGGGACTATTGGCGACTAGCCAATGGAAGTTTGAGGCAATAA
1314	Eukaryota	Archaeplastida	Chlorophyta	Ulvophyceae	Ulvales-relatives	Ulvales-relatives_X	Dilabifilum	Dilabifilum_sp.	TAGCGTATATTTAAGTTGTTGCAGTTAAAAAGCTCGTAGTTGGATTTCGGGTGGGCTGCGCCGGTCTCCTAACGGTTGTACTGGCGACGCCTGCCTTGCTGCCGGGGACGGGCTCCTGCCTTTACTGTCGGGACCCGGAATCGGCGACGTTACTTTGAGTAAATTAGAGTGTTCAAAGCAAGCCTACGCTCTGAATATAATAGCATGGGATAACACGACAGGACTCTGGCCTATCGTGTTGGTCTGTAGGACCAGAGTAATGATTAAGAGGGACAGTCGGTGGCATTCGTATTCCGTTGTCAGAGGTGAAATTCTTGGATTTACGGAAGACGAACATCTGCGAAAGCATTTGCCAAGGATGTTT
1387	Eukaryota	Archaeplastida	Chlorophyta	Ulvophyceae	Ulvales-relatives	Ulvales-relatives_X	Dilabifilum	Dilabifilum_sp.	TAGCGTATATTTAAGTTGTTGCAGTTAAAAAGCTCGTAGTTGGATTTCGGGTGGGCTGCGCCGGTCTCCTAACGGTTGTACTGGCGACGCCTGCCTTGCTGCCGGGGACGGGCTCCTGCCTTCACTGTCGGGACCCGGAATCGGCGACGTTACTTTGAGTAAATTAGAGTGTTCAAAGCAAGCCTACGCTCTGAATATAATAGCATGGGATAACACGACAGGACTCTGGCCTATCGTGTTGGTCTGTAGGACCAGAGTAATGATTAAGAGGGACAGTCGGGGGCATTCGTATTCCGTTGTCAGAGGTGAAATTCTTGGATTTACGGAAGACGAACATCTGCGAAAGCATTTGCCAAGGATGTTT
770	Eukaryota	Archaeplastida	Rhodophyta	Florideophyceae	Colaconematales	Colaconematales_X	Palmaria	Palmaria_palmata	GCGGTAATTCCAGCTCTGTAAGCGTATACCAAAGTTGTTGCAGTTAAAACGCTCGTAGTCGGATTTTGGCGTGGCCCGTGCTGTGCGCGTAATGCGTGCGGCGCTGGGGCGCGCTTTTGTGGAGGGCGGCGCGTTGTGGCTTTACTGTCGCGGCGTGTCGGCGCCACCGTTTACTGTGAAAAAATTAGAGTGTTCAAAGCAGGCGTTTGCCGTGAATACATTAGCATGGAATAATAGAATAGGACTTGGTTTCTATTTTGTTGGTTTGTGAGAGCCGAGTAATGATTAAGAGGGCCGGTTGGGGGCATTTGTATTCCAGCGTCAGAGGTGAAATTCTTGGATTGCTGGAAGACAAACCGCTGCGAAAGCGTCTGCCAAGGACGATT
1380	Eukaryota	Archaeplastida	Rhodophyta	Florideophyceae	Gigartinales	Gigartinales_X	Chondrus	Chondrus_nipponicus	GCGGTAATTCCAGCTCTGTAAGCGTATACCAAAGTTGTTGCAGTTAAAACGCTCGTAGTCGGAGGTTGGCGGGCAGTCCAGGGCGTCCTCACGGACGGATCGGGAGTGGCCGCCTTTGTGGATGGGGGCCCAGTGGAGCTTTACTGCGTCACTGTGGTCGCTGCCACCGTTTACTGTGAAAAAATTAGAGTGTTCAAAGCAGGCGTTTGCCATGAATACATTAGCATGGAATAATAGAATAGGACCTGTTTCCTGTTTTGTTGGTTTGTGAGGATGGGGTAATGATTAAGAGGGACGGTTGGGGGCATTTGTATTCCGGCGTCAGAGGTGAAATTCTTGGATTGGCGGAAGACAAACGGCTGCGAAAGCGTCTGCCAAGGACGTTT
2611	Eukaryota	Archaeplastida	Streptophyta	Embryophyceae	Embryophyceae_X	Embryophyceae_XX	Arabidopsis	Arabidopsis_lyrata	GGGAAACTTACCAGGTCCAGACATAGTAAGGATTGACAGACTGAGAGCTCTTTCTTGATTCTATGGGTGGTGGTGCATGGCCGTTCTTAGTTGGTGGAGCGATTTGTCTGGTTAATTCCGTTAACGAACGAGACCTCAGCCTGCTAACTAGCTACGTGGAGGCATCCCTTCACGGCCGGCTTCTTAGAGGGACTATGGCCGTTTAGGCCAAGGAAGTTTGAGGCAATAA
3104	Eukaryota	Archaeplastida	Streptophyta	Embryophyceae	Embryophyceae_X	Embryophyceae_XX	Brachypodium	Brachypodium_distachyon	GGGAAACTTACCAGGTCCAGACATAGCAAGGATTGACAGACTGAGAGCTCTTTCTTGATTCTATGGGTGGTGGTGCATGGCCGTTCTTAGTTGGTGGAGCGATTTGTCTGGTTAATTCCGTTAACGAACGAGACCTCAGCCTGCTAACTAGCTATGCGGAGCCATCCCTCCGCAGCTAGCTTCTTAGAGGGACTATCGCCGTTTAGGCGACGGAAGTTTGAGGCAATAA
1606	Eukaryota	Archaeplastida	Streptophyta	Embryophyceae	Embryophyceae_X	Embryophyceae_XX	Cucumis	Cucumis_sativus	GGGAAACTTACCAGGTCCAGACATAGTAAGGATTGACAGACTGAGAGCTCTTTCTTGATTCTATGGGTGGTGGTGCATGGCCGTTCTTAGTTGGTGGAGCGATTTGTCTGGTTAATTCCGTTAACGAACGAGACCTCAGCCTGCTAACTAGCTATGCGGAGGTACCCCTCCGCGGCCAGCTTCTTAGAGGGACTATGGCCGCTTAGGCCAAGGAAGTTTGAGGCAATAA
2939	Eukaryota	Archaeplastida	Streptophyta	Embryophyceae	Embryophyceae_X	Embryophyceae_XX	Curcuma	Curcuma_zedoaria	GGGAAACTTACCAGGTCCAGACATAGCAAGGATTGACAGACTGAGAGCTCTTTCACGATTCTATGGGTGGTGGTGCATGGCCGTTCTTAGTTGGTGGAGCGATTTGTCTGGTTAATTCCGTTAACGAACGAGACCTCAGCCTGCTAACTAGCTACGCGGATGCATCCTTTCGCGGCCAGCTTCTTAGAGGGACTATGGCCGTGTAGGTCACGGAAGTTTGAGGCAATAA
2351	Eukaryota	Archaeplastida	Streptophyta	Embryophyceae	Embryophyceae_X	Embryophyceae_XX	Nicotiana	Nicotiana_tabacum	GGGAAACTTACCAGGTCCAGACATAGTAAGGATTGACAGACTGAGAGCTCTTTCTTGATTCTATGGGTGGTGGTGCATGGCCGTTCTTAGTTGGTGGAGCGATTTGTCTGGTTAATTCCGTTAACGAACGAGACCTCAGCCTGCTAACTAGCTATGCGGAGGTATCCCTTCGCGGCCAGCTTCTTAGAGGGACTACGGCCTTTTAGGCCGCGGAAGTTTGAGGCAATAA
1242	Eukaryota	Archaeplastida	Streptophyta	Embryophyceae	Embryophyceae_X	Embryophyceae_XX	Solanum	NA	TAGCGTATATTTAAGTTGTTGCAGTTAAAAAGCTCGTAGTTGGACTTTGGGATGGGCCGGCCGGTCCGCCCTAGGTGTGCACCGGTCGTCTCGTCCCTTCTGTCGGCGATGCGCTCCTGGCCTTAATTGGCCGGGTCGTGCCTCCGGCGCTGTTACTTTGAAGAAATTAGAGTGCTCAAAGCAAGCCTACGCTCTGTATACATTAGCATGGGATAACATTATAGGATTTCGGTCCTATTACGTTGGCCTTCGGGATCGGAGTAATGATTAACAGGGACAGTCGGGGGCATTCGTATTTCATAGTCAGAGGTGAAATTCTTGGATTTATGAAAGACGAACAACTGCGAAAGCATTTGCCAAGGATGTTT
1392	Eukaryota	Archaeplastida	Streptophyta	Embryophyceae	Embryophyceae_X	Embryophyceae_XX	Urtica	Urtica_angustifolia	TAGCGTATATTTAAGTTGTTGCAGTTAAAAAGCTCGTAGTTGGACCTTGGGATGGGTCCACTTGTCGGCCTCACGGCGTGCACTAGTGGGCTCGTCCCTTCTGCCGGCGATGCGCTCCTGGTCTTAACTGACCGGGTCGTGCCTCCGGTGCTGTTACTTTGAAGAAATTAGAGTGCTCAAAGCAAGCCTACGCTCTGAATACATTAGCATGGGATAACATCATAGGATTTCGGTCCTATTCTGTTGGCCTTCGGGATCGGAGTAATGATTAATAGGGACAGTCGGGGGCATTCGTATTTCATAGTCAGAGGTGAAATTCTTGGATTTATGAAAGACGAACAACTGCGAAAGCATTTGCCAAGGATGTTT
936	Eukaryota	Hacrobia	Cryptophyta	Cryptophyceae	Cryptomonadales	Cryptomonadales_X	Falcomonas	Falcomonas_daucoides	TAGCGTATATTAAAGTTGTTGCAGTTAAAAAGCTCGTAGTCGGATTTCGGGCTCGGGCAGGCTGTCGGCTTCGGTCGGACGGCAGGCTCGGGCCTTTCTGCCTGGGGACTCCGTCACACTTAACTGTGGGGCGGTTGGACGCAGGCCGTTTACTTTGAAAAAATTAGAGTGTTCAAAGCAGGCCTACGCTTGAATACATTAGCATGGAATAATGGAATAGGACTTTGGTGCTATTTTGTTGGTTTATGGGACCGAAGTAATGATTAACAGGGACAGTTGGGGCCGTTTATATTTCGTTGTCAGAGGTGAAATTCTTGGATTTACGAAAGATAAACTTCTGCGAAAGCATTCGGCAAGGATGTTT
1293	Eukaryota	Hacrobia	Cryptophyta	Cryptophyceae	Cryptomonadales	Cryptomonadales_X	Falcomonas	Falcomonas_daucoides	TAGCGTATATTAAAGTTGTTGCAGTTAAAAAGCTCGTAGTCGGATTTCGGGCTCGGGCAGGCTGTCGGCCTCGGTCGGACGGCAGGCTCGGGCCTTTCTGCCTGGGGACTCCGTCACACTTAACTGTGGGGCGGTTGGACGCAGGCCGTTTACTTTGAAAAAATTAGAGTGTTCAAAGCAGGCCTACGCTTGAATACATTAGCATGGAATAATGGAATAGGACTTTGGTGCTATTTTGTTGGTTTATGGGACCGAAGTAATGATTAACAGGGACAGTTGGGGCCGTTTATATTTCGTTGTCAGAGGTGAAATTCTTGGATTTACGAAAGATAAACTTCTGCGAAAGCATTCGGCAAGGATGTTT
2346	Eukaryota	Hacrobia	Haptophyta	Prymnesiophyceae	Isochrysidales	Isochrysidaceae	Isochrysis	Isochrysis_galbana	GGGAAACTTACCAGGTCCAGACATTGTGAGGATTGACAGATTGAGAGCTCTTTCTTGATTCGATGGGTGGTGGTGCATGGCCGTTCTTAGTTGGTGGAGTGATTTGTCTGGTTAATTCCGTTAACGAACGAGACCGCAGCCTGCTAAATAGCGTGCCGAACCCTTTGTTGGGCGTCGCTTCTTAGAGGGACAACTTGTCTTCAACAAGTGGAAGTTCGCGGCAATAA
1461	Eukaryota	Hacrobia	Haptophyta	Prymnesiophyceae	Isochrysidales	Isochrysidaceae	Isochrysis	NA	GGGAAACTTACCAGGTCCAGACATTGTGAGGATTGACAGATTGAGAGCTCTTTCTTGATTCGATGGGTGGTGGTGCATGGCCGTTCTTAGTTGGTGGAGTGATTTGTCTGGTTAATTCCGTTAACGAACGAGACCGCAGCCTGCTAAATAGTGCCCCGAACCCTTTGTTCGGGACCGCTTCTTAGAGGGACAACTTGTCTTCAACAAGTGGAAGTTCGCGGCAATAA
399	Eukaryota	Hacrobia	Haptophyta	Prymnesiophyceae	NA	NA	NA	NA	TAGCGTATATTAAAGTTGTTGCAGTTAGAACGCTCGTAGTCGGATTTCGGGGCGGGTCGACCGGTCTGCCGATGGGTATGCACTGGCCGACGCGTCCTTCCTTCCGGAGACCGCGCCTACTCTTAACTGAGCGGGTTCGGGAGACGGATCGTTTACTTTGAAAAAATCAGAGTGTTTCAAGCAGGCTTACGCCTTGAATACATTAGCATGGAATAATGAGATAGGACTTTGGCGTCTATTTTGTTGGTTTGCACACCAAGGTAATGATTAATAGGGATAGTTGGGGGTATTCGTATTTAATTGTCAGAGGTGAAATTCTTGGATTTATGAAAGACGGACTACTGCGAAAGCATCTGCCATGGATGTTT
12	Eukaryota	Hacrobia	Haptophyta	Prymnesiophyceae	Phaeocystales	Phaeocystaceae	Phaeocystis	Phaeocystis_pouchetii	TAGCGTATATTAAAGTTGTTGCAGTTAAAAAGCTCGTAGTCGGATTTCGGGTCGGGCCGAGCGGTCTGCCGATGGGTATGCACTGTTTGGCGCGGCCTTCTTTCCGGAGACCGCGGCTACTCTTAACTGAGCGGGCGTGGGAGACGGATCGTTTACTTTGAAAAAATCAGAGTGTTTCTAGCAGGCAGCTCGCTCTTGCATAGGTTAGCATGGGATAATTTAATAGGACTCTGGTGCTATTTTGTTGGTTTCGAACACCGGAGTAATGATTAAAGGGGGCAGTCAGGGGCACTCGTATTCCGTCGAGAGAGGTGAAATTCTCAGACCAATGGAAGACGAACCACTGCGAAAGCATTTGCCAGGGATGTTT
28	Eukaryota	Hacrobia	Haptophyta	Prymnesiophyceae	Phaeocystales	Phaeocystaceae	Phaeocystis	Phaeocystis_pouchetii	TAGCGTATATTAAAGTTGTTGCAGTTAAAAAGCTCGTAGTCGGATTTCGGGTCGGGCCGAGCGGTCTGCCGATGGGTATGCACTGTTTGGCGCGGCCTTCTTTCCGGAGACCGCGGCTACTCTTAACTGAGCGGGCGTGGGAGACGGATCGTTTACTTTGAAAAAATCAGAGTGTTTCTAGCAGGCAGCTCGCTCTTGCATAGGTTAGCATGGGATAATTTAATAGGACTCTGGTGCTATTTTGTTGGTTTCGAACACCGGAGTAATGATTAAAAGGGGCAGTCAGGGGCACTCGTATTCCGTCGAGAGAGGTGAAATTCTCAGACCAATGGAAGACGAACCACTGCGAAAGCATTTGCCAGGGATGTTT
623	Eukaryota	Hacrobia	Haptophyta	Prymnesiophyceae	Phaeocystales	Phaeocystaceae	Phaeocystis	Phaeocystis_pouchetii	TAGCGTATATTAAAGTTGTTGCAGTTAAAAAGCTCGTAGTCGGATTTCGGGTCGGGCCGAGCGGTCTGCCGATGGGTATGCACTGTTTGGCGCGGCCTTCTTTCCGGAGACCGCGGCTACTCTTAACTGAGCGGGCGTGGGAGACGGATCGTTTACTTTGAAAAAATCAGAGTGTTTCTAGCAGGCAGCTCGCTCCTGCATAGGTTAGCATGGGATAATTTAATAGGACTCTGGTGCTATTTTGTTGGTTTCGAACACCGGAGTAATGATTAAAGGGGGCAGTCAGGGGCACTCGTATTCCGTCGAGAGAGGTGAAATTCTCAGACCAATGGAAGACGAACCACTGCGAAAGCATTTGCCAGGGATGTTT
1000	Eukaryota	Hacrobia	Haptophyta	Prymnesiophyceae	Phaeocystales	Phaeocystaceae	Phaeocystis	Phaeocystis_pouchetii	TAGCGTATATTAAAGTTGTTGCGGTTAAAAAGCTCGTAGTCGGATTTCGGGTCGGGCCGAGCGGTCTGCCGATGGGTATGCACTGTTTGGCGCGGCCTTCTTTCCGGAGACCGCGGCTACTCTTAACTGAGCGGGCGTGGGAGACGGATCGTTTACTTTAAAAAAATCAGAGTGTTTCTAGCAGGCAGCTCGCTCTTGCATAGGTTAGCATGGGATAATTTAATAGGACTCTGGTGCTATTTTGTTGGTTTCGAACACCGGAGTAATGATTAAAAGGGGCAGTCAGGGGCACTCGTATTCCGTCGAGAGAGGTGAAATTCTCAGACCAATGGAAGACGAACCACTGCGAAAGCATTTGCCAGGGATGTTT
1074	Eukaryota	Hacrobia	Haptophyta	Prymnesiophyceae	Phaeocystales	Phaeocystaceae	Phaeocystis	Phaeocystis_pouchetii	TAGCGTATATTAAAGTTGTTGCAGTTAAAAAGCTCGTAGTTGGATTTCTGGTAGGAGCGACCGGTCCGCCCTGTTAAGGGTGTGTACTAGCGTTGTCTCTGGCCATCCTTGGGGGAACTGCGCGGGGAGACTTGCGTTAGGGAACCCATCGTTTACTTTGAAAAAATCAGAGTGTTTCTAGCAGGCAGCTCGCTCTTGCATAGGTTAGCATGGGATAATTTAATAGGACTCTGGTGCTATTTTGTTGGTTTCGAACACCGGAGTAATGATTAAAAGGGGCAGTCAGGGGCACTCGTATTCCGTCGAGAGAGGTGAAATTCTCAGACCAATGGAAGACGAACCACTGCGAAAGCATTTGCCAGGGATGTTT
559	Eukaryota	Hacrobia	Haptophyta	Prymnesiophyceae	Prymnesiales	Chrysochromulinaceae	Chrysochromulina	Chrysochromulina_sp.	TAGCGTATATTAAAGTTGTTGCAGTTAGAACGCTCGTAGTCGGATTTCGGGGCGGGCCAACCGGTCTGCCGATGGGTACGCACTGGTCGGCGCGTCCTTCCTTCCGGAGACCGTGCCTACCCTTAACTGAGCGGGGGCGGGAGACGGATCGTTTACTTTGAAAAAATCAGAGTGTTTCAAGCAGGCAGCTCGCTCTTGCATGGATTAGCATGGGATAATGAAATAGGACTTTGGTGCTATTTTGTTGGTTTCGAACACCGAAGTAATGATTAACAGGGACAGTCAGGGGCACTCGTATTCCGCCGAGAGAGGTGAAATTCTCAGACCAGCGGAAGACGAACTACTGCGAAAGCATTTGCCAGGGATGTTT
1434	Eukaryota	Hacrobia	Haptophyta	Prymnesiophyceae	Prymnesiales	Chrysochromulinaceae	Chrysochromulina	Chrysochromulina_sp.	TAGCGTATATTAAAGTTGTTGCAGTTAGAACGCTCGTAGTCGGATTTCGTGGCGGTCCGACCGGTCTGCCGATGGGTACGCACTGGTCGGCGCGTCCTTCCTTCCGGAGACCGTGCCTACTCTTAACTGAGCGGGGTCGGGAGACGGATCGTTTACTTTGAAAAAATCAGAGTGTTTCAAGCAGGCAGCTCGCTCTTGCATGGATTAGCATGGGATAATGAAATAGGACTTTGGTGCTATTTTGTTGGTTTCGAACACCGAAGTAATGATTAACAGGGACAGTCAGGGGCACTCGTATTCCGCCGAGAGAGGTGAAATTCTCAGACCAGCGGAAGACGAACTACTGCGAAAGCATTTGCCAGGGATGTTT
376	Eukaryota	Hacrobia	Haptophyta	Prymnesiophyceae	Prymnesiales	NA	NA	NA	TAGCGTATATTAAAGTTGTTGCAGTTAAAACGCTCGTAGTCGGATTTCGGGGCGGGACGACCGGTCTGCCGATGGGTATGCACTGGTCGGCGCGTCCTTCCTTCCGGAGACCGTGCCTACTCTTAACTGAGCGGGGACGGGAGACGGATCGTTTACTTTGAAAAAATCAGAGTGTTTCAAGCAGGCAACTCGCTTTGCATGGATTAGCATGGGATAATGAAATAGGACTTTGGTGCTATTTTGTTGGTTTCGAACACCGAAGTAATGATTAATAGGGACAGTCAGGGGCACTCGTATTCCGCCGAGAGAGGTGAAATTCTCAGACCAGCGGAAGACGAACCACTGCGAAAGCATTTGCCAGGGATGTTT
839	Eukaryota	Hacrobia	Haptophyta	Prymnesiophyceae	Prymnesiales	Prymnesiaceae	Haptolina	Haptolina_sp.	TAGCGTATATTAAAGTTGTTGCAGTTAAAACGCTCGTAGTCGGATTTCGGGGCCTGCCTGCCGGTCTGCCGATGGGTATGCACTGGCAGGCGCGTCCTTCCTTCCGGAGACTGTCCCTACTCTTAACTGAGCGGGGTCGGGAGACGGATCGTTTACTTTGAAAAAATCAGAGTGTTTCAAGCAGGCAGCTCGCTCTTGCATGGATTAGCATGGGATAATGAAATAGGACTTTGGTGCTATTTTGTTGGTTTCGAACACCGAAGTAATGATTAACAGGGACAGTCAGGGGCACTCGTATTCCGCCGAGAGAGGTGAAATTCTCAGACCAGCGGAAGACGAACCACTGCGAAAGCATTTGCCAGGGATGTTT
868	Eukaryota	Hacrobia	Haptophyta	Prymnesiophyceae	Prymnesiales	Prymnesiaceae	Prymnesium	Prymnesium_sp.	TAGCGTATATTAAAGTTGTTGCAGTTAAAACGCTCGTAGTCGGATTTCGGGGCGGGGCCGCCGGTCTGCCGATGGGTATGCACTGGCGGTCGCGTCCTTCCTTCCGGAGACTGGCCCTACTCTTAACTGAGCGGGGTCGGGAGACGGATCGTTTACTTTGAAAAAATCAGAGTGTTTCAAGCAGGCAGCTCGCTCTTGCATGGATTAGCATGGGATAATGAAATAGGACTTTGGTGCTATTTTGTTGGTTTCGAACACCGAAGTAATGATTAACAGGGACAGTAAGGGGCACTCGTATTCCGCCGAGAGAGGTGAAATTCTCAGACCAGCGGAAGACGAACCACTGCGAAAGCATTTGCCAGGGATGTTT
914	Eukaryota	Hacrobia	Haptophyta	Prymnesiophyceae	Prymnesiales	Prymnesiaceae	Prymnesium	Prymnesium_sp.	TAGCGTATATTAAAGTTGTTGCAGTTAAAACGCTCGTAGTCGGATTTCGGGGCGGGGCCGCCGGTCTGCCGATGGGTATGCACTGGCGGTCGCGTCCTTCCTTCCGGAGACTGGCCCTACTCTTAACTGAGCGGGGTCGGGAGACGGATCGTTTACTTTGAAAAAATCAGAGTGTTTCAAGCAGGCAGCTCGCTCTTGCATGGATTAGCATGGGATAATGAAATAGGACTTTGGTGCTATTTTGTTGGTTTCGAACACCGAAGTAATGATTAACAGGGACAGTCAGGGGCACTCGTATTCCGCCGAGAGAGGTGAAATTCTCAGACCAGCGGAAGACGAACCACTGCGAAAGCATTTGCCAGGGATGTTT
598	Eukaryota	Hacrobia	Haptophyta	Prymnesiophyceae	Prymnesiales	Prymnesiophyceae_Clade_B4	Prymnesiophyceae_Clade_B4_X	Prymnesiophyceae_Clade_B4_X_sp.	TAGCGTATATTAAAGTTGTTGCAGTTAAAACGCTCGTAGTCGGATTTCGGGGCGGGCCTACCGGTTTGCCGATGGGTATATACTGGTGGGTGCGTCCTTCCTTCCGGAGACCGCGCCTCCTCTTAACTGAGCGGGCGTGGGAGACGGATCGTTTACTTTGAAAAAATCAGAGTGTTTCAAGCAGGCATGTCGCTCTTGCATGGATTAGCATGGGATAATGAAATAGGACTTTGGTGCTATTTTGTTGGTTTCGAACACCGAAGTAATGATGAGAAGGGACAGTCAGGGGCACTCGTATTCCGCAGAGAGAGGTGAAATTCTCAGACCCGCGGAAGACGAACCACTGCGAAAGCATCTGCCATGGATGTTT
34	Eukaryota	Hacrobia	Katablepharidophyta	Katablepharidaceae	Katablepharidales	Katablepharidales_X	Katablepharidales_XX	Katablepharidales_XX_sp.	TAGCGTATATTAATGTTGTTGCAGTTAAAAAGCTCGTAGTTGGATTTTGGTGTTTGACAAATGGTCTGCCTTCGGGTTTGCACTGTTTGTTGGCACTTCTTTTCTGGGGAACTCACTGCTCTTAATTGAGGGGTGCTGTAACGCAGATCGTTTACTTTGAAAAAATTAGAGTGTTCAAAGCAGGCCAACGCATTGAATACATTAGCATGGAATAATGGAATAGGACTTTGGTCTTATTTTGTTGGTTTCTAAGGCCGAGGTAATGATTAATAGGGATAGTTGGGGGCGTTTATATTCCGTTGTCAGAGGTGAAATTCTTGGATTTACGGAAGATAAACTACTGCGAAAGCATTCGCCAAGGATGTTT
685	Eukaryota	Hacrobia	Katablepharidophyta	Katablepharidaceae	Katablepharidales	Katablepharidales_X	Katablepharidales_XX	Katablepharidales_XX_sp.	GCGGTAATTCCAGCTATAATAGCGTATATTAATGTTGTTGCAGTTAAAAAGCTCGTAGTTGGATTTTGGTGTTTGACAAATGGTCTGCCTTCGGGTTTGCACTGTTTGTTGGCACTTCTTTTCTGGGGAACTCACTGCTCTTAATTGAGGGGTGCTGTAACGCAGATCGTTTACTTTGAAAAAATTAGAGTGTTCAAAGCAGGCCAACGCATTGAATACATTAGCATGGAATAATGGAATAGGACTTTGGTCTTATTTTGTTGGTTTCTAAGGCCGAGGTAATGATTAATAGGGATAGTTGGGGGCGTTTATATTCCGTTGTCAGAGGTGAAATTCTTGGATTTACGGAAGATAAACTACTGCGAAAGCATTCGCCAAGGATGTTT
160	Eukaryota	Hacrobia	Picozoa	Picozoa_X	Picozoa_XX	Picozoa_XXX	Picozoa_XXXX	Picozoa_XXXX_sp.	TAGCGTATATTAAAGTTGTTGCAGTTAAAAAGCTCGTAGTCGGATTTTGGCATCACGCCGAACTGTCTGCCGATTGGTAAGTACGGTTTGGCGGGTGCTTCCTTCCGGAGGCTCGTTCCCTTCTTAATTGAAGGGTTCGTTGGTTCCGGGTCTTTTACTTTGAGAAAATTAGAGTGTTCAAAGCAGGCCTATGCTCTGAATAGGTTAGCATGGAATAATAGAATAGGACTTTGGTTCTATTTTGTTGGTTTCTAGGACCGAAGTAATGATTAATAGGGACAGTTGGGGGCATTCATATTCCATTGTCAGAGGTGAAATTCTTGGATTAACGGAAGATGAACTTCTGCGAAAGCATCTGCCAAGGATGTTT
327	Eukaryota	Hacrobia	Picozoa	Picozoa_X	Picozoa_XX	Picozoa_XXX	Picozoa_XXXX	Picozoa_XXXX_sp.	TAGCGTATATTAATGTTGTTGCAGTTAAAAAGCTCGTAGTCGGATTTTGGGAGCATGTTGAACTGTCTGCCGATTGGTATGTACGGTTTAACGGCTTCATTCCTTGACAAAACTCTGGTGGGCCTTCATTGGTCTACTTGTTGGGTTGTCGTCTTTTACTTTAAAAAAATTAGAGTGTTCAAAGCAGGCCTATGCTCTGAATAGGTTAGCATGGAATAATAGAATAGGACTTTGGTTCTATTTTGTTGGTTTCTAGGACCGAAGTAATGATTAATAGGGACAGTTGGGGGCATTTTTATTCCATTGTCAGAGGTGAAATTCTTGGATTAACGGAAGAAAAACTACTGCGAAAGCATCTGCCAAGGATGTTT
382	Eukaryota	Hacrobia	Picozoa	Picozoa_X	Picozoa_XX	Picozoa_XXX	Picozoa_XXXX	Picozoa_XXXX_sp.	TAGCGTATATTAAAGTTGTTGCAGTTAAAAAGCTCGTAGTCGGATTTTGGCATCATGCCGAACTGTCAGCCGATTGGTTTGTACGGTTTGGCGGGTGCTCTCCTTCCGGAGGCTCGTTTCCTCTTTCATTAGAGGGTTCGATGGTTCCGGGTCTTTTACTTTGAAAAAATTAGAGTGTTCAAAGCAGGCCTATGCTCTGAATAGGTTAGCATGGAATAATAAAATAGGACTTTGGTTCTATTTTGTTGGTTTCTAGGACCGAAGTAATGATTAATAGGGACAGTTGGGGGCATTCATATTCCAATGTCAGAGGTGAAATTCTTGGATTATCGGAAGATGAACTTCTGCGAAAGCATCTGCCAAGGATGTTT
683	Eukaryota	Hacrobia	Picozoa	Picozoa_X	Picozoa_XX	Picozoa_XXX	Picozoa_XXXX	Picozoa_XXXX_sp.	TAGCGTATATTAAAGTTGTTGCAGTTAAAAAGCTCGTAGTCGGATTTTGGCACCAAGCCGAACTGTCTGCCAATGGTATGTACGGTTTGGCGGGTGCTTCCTTCCGTAAGCCCGCGTCTTTCTTCATTGACTGGTGCGGTGAGTCCGGATCATTTACTTTGAAAAAATTAGAGTGTTCAAAGCAGGCCTATGCTCTGAATAGGTTAGCATGGAATAATAGAATAGGACTTCGGTACTATTTTGTTGGTTTCTAGGACCGAAGTAATGATTAATAGGGACAGTTGGGGGCATTCATATTCCATTGTCAGAGGTGAAATTCTTGGATTAACGGAAGATGAACTACTGCGAAAGCATCTGCCAAGGATGTTT
752	Eukaryota	Hacrobia	Picozoa	Picozoa_X	Picozoa_XX	Picozoa_XXX	Picozoa_XXXX	Picozoa_XXXX_sp.	TAGCGTATATTAATGTTGTTGCAGTTAAAAAGCTCGTAGTCGGATTTTGGGAGCATGTTGCACTGTCTGCCGATTGGTATGTACGGTTTAACGGCTTCATTCCTTGACAAAACTCTGGTGGGCCTTCATTGGTCTACTTGTTGGGTTGTCGTCTTTTACTTTGAAAAAATTAGAGTGTTCAAAGCAGGCCTATGCTCTGAATAGGTTAGCATGGAATAATAGAATAGGACTTTGGTTCTATTTTGTTGGTTTCTAGGACCGAAGTAATGATTAATAGGGACAGTTGGGGGCATTTTTATTCCATTGTCAGAGGTGAAATTCTTGGATTAACGGAAGAAAAACTACTGCGAAAGCATCTGCCAAGGATGTTT
847	Eukaryota	Hacrobia	Picozoa	Picozoa_X	Picozoa_XX	Picozoa_XXX	Picozoa_XXXX	Picozoa_XXXX_sp.	TAGCGTATATTAAAGTTGTTGCAGTTAAAAAGCTCGTAGTCGGATTTTGGCATCACGCCGAACTGTCTGCCGATTGGTAAGTACGGTTTGGCGGGTGCTTCCTTCCGGAGGCTCGTTCCCTTATTCATTGAAGGGTTCGTTGGTTCAGGGTCTTTTACTTTGAGAAAATTAGAGTGTTCAAAGCAGGCCTATGCTCTGAATAGGTTAGCATGGAATAATAGAATAGGACTTTGGTTCTATTTTGTTGGTTTCTAGGACCGAAGTAATGATTAATAGGGACAGTTGGGGGCATTCATATTCCATTGTCAGAGGTGAAATTCTTGGATTAACGGAAGATGAACTTCTGCGAAAGCATCTGCCAAGGATGTTT
1444	Eukaryota	Hacrobia	Telonemia	Telonemia_X	Telonemia_XX	Telonemia-Group-1	Telonemia-Group-1_X	Telonemia-Group-1_X_sp.	TAGCGTATATTAAAGTTGTTGCAGTTAAAAAGCTCGTAGTTGGATCTCAGGAGGACTTCAGTTGGTCGGCCTAACTGGTCAGAACCGTCTGTCTCTTCCTTGTTTCTGAATCCCGCCCGGAGTTCATTCTTCGGGTGTGGACTTCAGATCGTTTACCTTGAAAAAATTAGAGTGTTCAAAGCGGGCGTTTGCTTGAATATATTAGCATGGAATAATGGAATAGGACCCTGGTCCTATTTTGTTGGTTTTGAGGACTAGAGTAATGATTAATAGGGATAGTTGGGGGCATTCATATTTAATTGTCAGAGGTGAAATTCTTGGATTTATGAAAGATGAACTTCTGCGAAAGCATTTGCCAAGGATGTTT
764	Eukaryota	Hacrobia	Telonemia	Telonemia_X	Telonemia_XX	Telonemia-Group-2	Telonemia-Group-2_X	Telonemia-Group-2_X_sp.	TAGCGTATATTAAAGTTGTTGCAGTTAAAAAGCTCGTAGTTGGAGTTCAGAGTGAGCTCGTCCGGTCGGCCTTATGGGTCAGAACTGGTTGACTCTCTCTTGTTTGTGGATCCTGTCAGCAGTTAACTCTGTTGATGTGGAGTCCACATCGTTTACCTTGAAAAAATTAGAGTGTTCAAAGCAGGCGTTTGCTTGAATATATTAGCATGGAATAATGGAATAGGACGCTGGTTCTATTTTGTTGGTTTTGAGAACCAGAGTAATGATTAATAGGGACAGTTGGGGGCATTCATATTTCATTGTCAGAGGTGAAATTCTTGGATTTATGAAAGATGAACTTCTGCGAAAGCATTTGCCAAGGATGTTT
878	Eukaryota	NA	NA	NA	NA	NA	NA	NA	TAGCGTATACTAAAGTTGTTGCAGTTAAAAAGCTCGTAGTCGAATATAGGTTGTTTGGATGCGCGAGCACTCTTGTTTAACTTGAGATGCTTGCGCCCATTAGCCGCCCTTGTGGAGCTCGATGTTCTTGATTATCAAGAACACTCAATCGATCCCACACATTACTGTGAACAAAATAGAGTGTTCATGGCAGGCCATTAGGGCTTGAATACCGCAGCATGGAATAATAGAATAGGACTTCCGGTTCTATTTTATTGGTTTTTGGAGCCGAAGTAATGATTAATAGGGATAGTTGGGGGCACTCGTACTCCGTTGTCAGAGGTGAAATTCTTGGATTGACGGAAGACGAACAACTGCGAAAGCATCTGCCAAGGATGTTT
933	Eukaryota	NA	NA	NA	NA	NA	NA	NA	GAGCGTATATTAAAGTTGCTGCGGTTAAGAAGCTCGTAGTTGGATTTCAGGTCTAGGAAGGTTAACTCGCCGAAAGGTTGTACGTTGATTTTCCTCAGACTTCGTCAGAAGCTCGTGCTGCACTTAACTGTGTGGTACGATGTTCTGACCTTTTACCTTGAGGAAAGTGGAGTGTTTCAGGCAGGCTACCCAGCTTGAATACATTAGCATGGAATAATGAAATGGATCTCGGTTCGATTTCGTTTGGTCTAGAGCTGAGGTGATGATCAATAGGATCAGGCGAAGGTATTCGTACTTGAGAGTGAGGAGTGAAATCCGATGATCTCTTAAAGACGATCCGAGGCGAAAGCATTTGTCAAGGATGTTT
967	Eukaryota	NA	NA	NA	NA	NA	NA	NA	GAGCGTATATTAAAGTTGCTGCGGTTAAAAAGCTCGTAGTTGGATTTCAGTCTATGAAGGTTAACTCGCCGAAAGGTTGTACGTTGATTTTCCTCAGACTTCGTCAGAAGCTCGTGCTGCACTTAACTGTGTGGTACGATGTTCTGACCTTTTACCTTGAGGAAAGTAGAGTGTTTCAGGCAGGCTACCCAGCTTGAATACATTAGCATGGAATAATGAAATGGATCTCGGTTCGATTTCGTTGGTTCTAGAGCTGAGGTGATGATCAATAGGAACAGGCGAAGGTATTCGTACTTGAGAGTGAGGAGTGAAATCCGATGATCTCTTAAAGACGATCCGAGGCGAAAGCATTTGTCAAGGATGTTT
1097	Eukaryota	NA	NA	NA	NA	NA	NA	NA	GAGCGTATACTAAAGTTGCTGCGGTTAAAAAGCTCGGTATTGGATTCTAGTCTAGGAAGGTTAACTCGCCGAAAGGTTGTACGTTGATTTTGCTCAGACTTCGTCAGAAGCTCGTGCTGCCCTTAACTGTGTGGTACGATGTTCTGTCATTTTACCTTGAGGAAAGTAGAGTGTTTCAGGCAGGCTACCCAGCTTGAATACATTAGCATGGAATAATGAAATGGATCTCGGTTCGATTTCGTTGAGCTGAGGTGATGATCAATAGCAACAGGCGAAGGTATTCGTACTTGAGAGTGAGGAGTGAAATCCGATGATCTCTTAAAGACGATCCGAGGCGAAAGCAGTTGTCAAGGATGTTC
1164	Eukaryota	NA	NA	NA	NA	NA	NA	NA	GCGGTAATTCCAGAGCCTTGTATAGACTCTATTCAAGATATTCCTGATCAGCTAGACATTATCATAGCGAAAAAGAAATCTAAAGAGATAAACCCTCCCAAAGAGGTTCAGAATCTTATTCAAGCAGAGCCTGTTTTAGATTCTGTGTTAGAGACAGTTTTAGAGCCTATTAGACCATTGCGAAAAAGAAAATCTAAAGAGTTAAATCATTTTAAAGAGGTTGATAATCTTATTCAAGTAGTCATTCATGCTGAAATTCACAAGACAGACATTCTGCCTGTTCAAGAGTCTAATGCTCTTGCAGATCAGGCGAACATCCCAGAGCTTGTATAGACTATATTCAAGATGTTCCTGATCAGGCAAACATTATCATAGAGCCTGTTATTTTAGAGCCTGTTT…
1339	Eukaryota	NA	NA	NA	NA	NA	NA	NA	GCGGTAATTCCTACTTCAATGTATTAGAATACCTATATACAAACAATGTATTATAATTCAGCATGTTTAACTGGTCGAAAACACTGTAATACTGTGCTACTATATTTGGTTGCTTCTTCAATATGAAAAATTACACCTTATAAATAATCTATTAATTATTCATCACTTCATCCAAACTAGTGTGCAAAAAACATCTGTAAATGATTAGTTTCCAGTTCCTGGTTTGTTAGACTTGTATTATTTCATTTTAATTTGGCTCAATGGAAGGAAAAGTATAGATAATACTGAAACTTAAACATTATCATACTAACATCCTGGAAAACTTT
1410	Eukaryota	NA	NA	NA	NA	NA	NA	NA	TCACAGATAGGGAAAGTTATCTAAAAGTGCTAAAATTTGTAAACAAATTTCCATCCAAACTAATTATCTAATATTGTGTTTAGCATATACTTCCACAAATCTTTCTTAGAATCCTAAAATTCCATATCGTAGGGAAATTTTGTGAGACTATTATCAAATAAAAAATAATACATACTAAGGACCATACTGAAAACAAACACATTACAAAGAATTATGTAAATATATCTACTTATAATTACTACCATATTAAATCTTTTAATTTTATGGAGCCTCTATATTAGCAAGTGTACATGGCAAATAAATAATTTCCAAACAAGATATTCCCTTGTGATTTATTTTCTTGTCTTCGTCAAGCATCATGACCGGCGTGCTGGTCTACTGTGTACTGACCTGGACGTT…
1422	Eukaryota	NA	NA	NA	NA	NA	NA	NA	TCCCAGATAGGGAAAGTTATCTAAAAGAGATAAAATTTGTAAACAAATCTCCATCCAAACTAATTATCTACTATTGTGTTAAGGATATACTTCCACAAATCTTTCTTAGAATCCTAAAAGTCCATATCGTAGGGAAATTTTGTGAGACTATTATCAAATAAAAAATAATACATACTAAGGACCATACTGGAAACAAAAACATTACAAAGAATTATGTAAATATATCTACTTATAATTACTACCAACTTAAATCTTTTAATTTTATGGAGCCTCAATATTAGCAAGTGTACATGGCAAATAATTAATTTCCAAACAAAATATTCCCTTGTGATTTATTTTCTTGTCTTCGTTAAACATCAAGACCGGCGTGCTAGTCTACTGTGTACTGACCAGGGCGTT…
1558	Eukaryota	NA	NA	NA	NA	NA	NA	NA	GGGAAACCCAAAAGACCAGGACACCGGAAGGATTGACAGATTGAGAGCTGTTTCTCGATTTGATGGTTGGTGGTACCTGGCTGTTAATAGCTGGTGGATCTATTTGTCTAGTTAATTACAATAACGAATGAGACACTTTCATACCAACTAGTTGTTTGTTTTTCTTGTACTAGATTCAGCCGGTTGGCCGTTGCAACTTCTTCATAGAGGGATTAGCGGCAATAA
2033	Eukaryota	NA	NA	NA	NA	NA	NA	NA	TCTAAGATAGTTATTCTAAAGTTAGTATCCGTCGAACGATTATACAACTTCTTAATGTAATTTTAATATATTATGCTTACGAAAAAGCTATGATTTGTGGATTCTAAATGTAATTTCACATCTAAATGAGTAAATTAAAGTAGTCATAATCACTCTCGGGTACTAACGGGGATAATAAACTCTCCTTCGGGTCGAAGAGTTAGGCAAAATAAGTAATTATGGAATGCAGAATTCCTTTTTTTAAAAATCTATTG
2086	Eukaryota	NA	NA	NA	NA	NA	NA	NA	GGGAACCTCACCAGGCTCGGACACGGAAGGATTAACAGATGTATAATTTTTTCTCGATTTGCTGGTTAGTGGTGCATGGCCATTATTAGTTTGTGGAGTAATTTGTCTAGTTAATTCAGATAACAAACAAGACTATGGCCTTCTATCTATTTTTTGGGATGTCTTGTACCGGCTTCGGCCGGTCGCCTGTAGCAACTTCTTCTTAGAGGGACCCATGACCTCCAGCCGCAACAGACTGAGCAATAA
2957	Eukaryota	NA	NA	NA	NA	NA	NA	NA	TAGTAACCAACTAAGTTGCGCATGTAAATGAAAAAAAAAGTTATGGAACACATCTTTAACCATCTCGGGTCCTTTTAAAGGAGTCCTCCCCGAAACTTTGATTTATCCCCACCCCTACCATAAGTGACTAAGCCAAGGTCTGTGAGGGAGCCATGTGATTGGATTAAGTATCAGTAGACGGTGCATGAATGCTCTGGCATTTAATAGTTTGGGAACTACGGCAACCATAAGTGACTAAGCC
3009	Eukaryota	NA	NA	NA	NA	NA	NA	NA	GCAGGACGGCATATGTTGATGCAATAGTCAATCACCGAGGGCATTTGTAGTAAACACTGGGGAGGTTTGTGTGATAACTTTCGTTTGAATACGAAATCAAAGAAAAAAGAGGGGCCCAAAGGCTGCACATATGTTTGAGAAGCTCTTCAGGGTCACTAAATAACCAGTAGGACCAAAAGACGAACAAAATAATTTTTGTTTAACGACAGAAAAGAAATTGATCTTTCCTCGCTTCCATCATTGTACTGCAGACATCTGTAGTAAGTGCCC
3035	Eukaryota	NA	NA	NA	NA	NA	NA	NA	TGGGAGGTACTGATGAATCGTCAGGTATATATGACTTAGCCAACAGGTTTGGTAAATAACATTTGTATGAGCTAATCATGTATTAAAAGTATGCATACATACCTCTCTTGACACATTATTGGGGATTAATAAAAACCTGAGGTCCATTATCCCCATAATGTTGCAAAAGAGGTAATTATACATATTACATGACAAAGCCTCATATTTTCATGCAAATTGAGTTTAAATAGCAAAACAGATGTCAATGTTTTAACAAGTCTCAACATGTCA
3042	Eukaryota	NA	NA	NA	NA	NA	NA	NA	CTAATAAGACTTTAAACGCCATTAACAAGATATATAGTTGAGCAATCTATGATTTAAATATCATGCACGGCTTAATAGGATCCAAATTATCAAGAATCTAGCTTGATTCCTTCCTTGTCTTCTGCTAAGTTTAGATACCTACTCTCTGGTTGTCGGAGTTGTAGACGTAGCACTACTTACGTCAGTCTTGGATACAACATTCAGCAATTATCTGGGCCTATTGTCTGGAGCCCGC
3106	Eukaryota	NA	NA	NA	NA	NA	NA	NA	AGTTTATGACTCACAGTTATCAATGGTCATATCTCTGCTTTTCTATTTACTAAAAGCATGTAAATAACAAATGTGTGGCTTGCAGTCCACACAAATATAGGAAGGGCGATTCAGGACCACTAAAGAAATAGTCTGGCCAATATACCGTACAAATTTCCCTTTTTCCTATTGGATTTTTTTTAGACATTTTCGAGATTTCATCACTAGCTTGATTTCTATCTGGATTCTGGAATCAA
3108	Eukaryota	NA	NA	NA	NA	NA	NA	NA	AGTAATAAAGCTTTCATCTGGTCTGTTGGTATCCCTTTGTCTGTTGGTATGGCGGTGTTTGAAGCGTAAATTGATTGCGCATCATTGTGTAGTGTAATATGACTGGACACGAGTAATAAAGCTTTAGTCAGGTCTGTTAGTATTCCTGCGTCTATTTGTATGGCAGTGTTTGATGCGTAAATTGATTGTGCATCAATGTATTATAGTGTAATATAACTGGACACAAGTAATAAAGCTAGTGT
3129	Eukaryota	NA	NA	NA	NA	NA	NA	NA	ATCGGTGATAGTCATAGAGTAACACAACAAAGAGCCAATAGGTAACAAATCTTAATTAGTGTTTTGCTTGTAATAATTTTCAAGATCCTGTTATAGTGAATGCCAATCTGGCTTCTCCAGGTGTTAATGCTGGTAGAACATAGACGAAATATATTAAATACCAGAATAATACACATTGAGATGCATTGTCTCCTTGGCCAGTCCATTCCTGGCTGTTTAGCACTATGAATCTTACATAAATGTTTTGTTTGTTTG
3147	Eukaryota	NA	NA	NA	NA	NA	NA	NA	CCTTTTATCAGCTCTAAATAAAACAGGTTACGATATTTGCAAATTTTGCAAACGCCGGCAACAGCGAGGGTTGAGAAAAGTTGAAAAGATGAAAATAGATTCTAGTCTCTCTTTAGAGAGAGACATGGCTACCCGCAAATAGGTTCACCATTTTAACGTCTATTCAATTGACAATTCTTCTGATACATGATGATATTACTGCTGACACATACACTTCAGAAGCATTTATTTTGG
3151	Eukaryota	NA	NA	NA	NA	NA	NA	NA	GCAGGACGGCATATGTTGATGCAATAGTCAATCACCGAGGGCATTTGTAGTAAACACTGGGGAGGTTTGTGTGATAACTTTCGTTTGAATACGAAATCAAAGAAAAAAGAGGGGCCCAAAGGCTGCACATATGTTTGAGCAGCTCTTCAGGGTCGCTAAATAACCAGTGGGACCAAAAGACGAACAAATAATTTTTGCTTAACGACAGAAAAGCAATTGATCTTTCCTCGCTTCCATCATTGTACTGCAGACATCTGTAGTAAGTGCCC
3160	Eukaryota	NA	NA	NA	NA	NA	NA	NA	GCTATCCATATATATTTGCGCGGCGTTTAGGCCGCACATTTCTTTATAATCTCCCTTTTTTGGATTACAAATCATGCCAGAAGTATGTTAATCACGGTCTTCTGGACTCGCTGTGCGACCTCCTCTATCATTAACTGCCACAAAAGCGGCACATGATTCAAATGAGAAGAACAATAAAGGAGAAGTAGCCGTATTACGCCGTACAAGGGAGCATTCACATATAACGTAATCATATTTTTAC
3180	Eukaryota	NA	NA	NA	NA	NA	NA	NA	CCCATTAGAAAATAAAAAAATCCTTATAATATAAAATATATCACCAACTATAATTTTAAAGAAAGAATATATGCAAAATCGTGCCTAGATTCTTAGATTGGGATTTTCTAGCGCTTTAGAAAATTGAAATTGGCTTTTCTGAGCCAGCGGAAATTTCACCATTATGAGACTCGGAATTGTCGGCGTATGTTTTTCCATCTCAGATTTACTAGAAGCACACATTGAGT
3188	Eukaryota	NA	NA	NA	NA	NA	NA	NA	ATCAACCGTATTACAGCGATATCGCAACAAGATCTGCGTCATATCTACATGGACTGGCTATATCTTCCAACTAATATTCATGCGGAAAGCAATAAAGATAGAAAATATAAGACCTAAAGGTTACACAACCATACACGTAGATTTACGGGACCGTTAGGGTATTAGTGCAGCCGTTAGGCCATATAAAACTATTTTTGTACCCAACGGCAAATAGCTTTAGCTACTTTTCACCAGTGTATGAATGTACTTAACTCATTGTTGC
3189	Eukaryota	NA	NA	NA	NA	NA	NA	NA	GCAGGACGGCATATGTTGATGCAATAGTCAATCACCGAGGGCATTTGTAGTAAACACTGGGAGGTTTGTGTGATAACTTTCGTTTGAATACGAAATCAAAGAAAAAAGAGGGGCCCAAAGGCTGCACATATGTTTGAGCAGCTCTTCAGGGTCGCTAAATAACCAGTAGGACCAAAAGACGAACATAATAATGTTTGCTTAATGACAGAAAAGAAATTGATCTTTCCTCGCTTCCATCATTGTACTGCAGACATCTGTAGTAAGTGCCC
3199	Eukaryota	NA	NA	NA	NA	NA	NA	NA	GGGAAACTCACCAGGTCCAGACATATGAAGGATTGACAGATTGAAAGTTCTTTCTTGATTCTATGGGTGGTGGTGCATGGCCGTTCTTAGTTGGTGGAGTGATTTGTCTGCTTAATTGCGATAACGAACGAGACCTCTGCTTGCTAACTAGGAGAAATAAGCTTTGCTGTTCTTTCACTTCTTAGAAGGACTTTGCATGTCTAATGCAAGGAAGTTGGAGGCAATAA
3200	Eukaryota	NA	NA	NA	NA	NA	NA	NA	TTATTGAGCAATCACAATGACCACATGATTTAGATTATTAATGTATTGATAACATTTTGACACCAAAACATTGAAGGATCAATACAAATTATCTAATACAATATGTTCGACCATTTTTGGCTTTAAACCAAGAAAGAAAAAAGTAAGATAATTAAATTTTACGCTGGGTTTATACTAGTCACCTTTGACTAAATGTTTAGTTATTTTGAATATAATCATATTAACCAGAAAGACTCACTGCTGTA
800	Eukaryota	Opisthokonta	Choanoflagellida	Choanoflagellatea	Acanthoecida	Stephanoecidae_Group_D	Stephanoecidae_Group_D_X	Stephanoecidae_Group_D_X_sp.	TAGCGTATATTAAAGTTGTTGCAGTTAAAAAGCTCGTAGTTGGACTTCTGACGTGGGACTGCGCCCCGTTCCTTTTGTGACGTTGGGTGCGGACTTGTGTCTTCCTCTCGTAGTTGGTTGGTGCACTTAACTGGGTGCCTTCTGAATATGGGACCTTTACTTTGAAAAAATTAGAGTGTTCAAAGCAGGCATTGGCTTGAATACATTAGCATGGAATAATAGAATAGGACTTTGGTTCTATTTTGTTGGTTTCTAGGACCGAAGTAATGATTAATAGGGACAGTTGGGGGCATTAGTATTTAATTGTCAGAGGTGAAATTCTTGGATTTATGAAAGACTAACTACTGCGAAAGCATTTGCCAAGGATGTTT
838	Eukaryota	Opisthokonta	Choanoflagellida	Choanoflagellatea	Acanthoecida	Stephanoecidae_Group_D	Stephanoecidae_Group_D_X	Stephanoecidae_Group_D_X_sp.	TAGCGTATATTAAAGTTGTTGTGGTTAAAAAGCTCGTAGTTGGACTTCTGATGCGAAAGGTTGGTCCACCGCAAGGTGAGCACTGACTCTTCGCGTCTTCCTCTCGTAGTTGTTTGGCGCACTTAGTTGGGTGCCAGATGAATATGGGACCTTTACTTTGAAAAAATTAGAGTGTTCAAAGCAGGCAATCGCTTGAATACATTAGCATGGAATAATAGAATAGGACTTTGGTTCTATTTTGTTGGTTTCTAGGACCGAGGTAATGATTAATAGGGACAGTTGGGGGCATTAGTATTTAATTGTCAGAGGTGAAATTCTTGGATTTATGAAAGACTAACTACTGCGAAAGCATTTGCCAAGGATGTTT
1417	Eukaryota	Opisthokonta	Choanoflagellida	Choanoflagellatea	Acanthoecida	Stephanoecidae_Group_H	Diaphanoeca	Diaphanoeca_grandis	TAGCGTATATTAAAGTTGTTGCAGTTAAAAAGCTCGTAGTTGGATTTCTGTTTTTTGAGGGTGGTCCGCCGAAAGGCGAGCACTGCTACTCGATTGACATCCTCTCAAAGGCGTGAGGTGCACTTAATTGTGTGTCGCATGAATTTGGGACCTTTACTTTGAAAAAATTAGAGTGTTCAAAGCAGGCTATTTGCTTGAATATATTAGCATGGAATAATGGAATAGGACTTTGGTTCTATTTTGTTGGTTTCTAGGACTGAAGTAATGATTAATAGGGACAGTTGGGGGCATTAGTATTTAATTGTCAGAGGTGAAATTCTTGGATTTATGAAAGACTAACTACTGCGAAAGCATTTGCCAAGGATGTTT
795	Eukaryota	Opisthokonta	Choanoflagellida	Choanoflagellatea	Acanthoecida	Stephanoecidae_Group_H	Stephanoecidae_Group_H_X	Stephanoecidae_Group_H_X_sp.	TAGCGTATATTAAAGTTGTTGCAGTTAAAAAGCTCGTAGTTGGATTTCTGTTCTTGGGGAGCGGTCCGCCGCAAGGTGAGCACTGCTGCTCTGGGGACATCCTCTCGAAGGCGGGTGGTGCACTTAATTGTGTGCTGCTTGGATTCGGGACCTTTACTTTGAAAAAATTAGAGTGTTCAAAGCAGGCGTCGGCTTGAATACATTAGCATGGAATAATGGAATAGGACTTTGGTTCTATTTTGTTGGTTTCTAGGACCGAAGTAATGATTAATAGGGACAGTTGGGGGCATTAGTATTTAATTGTCAGAGGTGAAATTCTTGGATTTATGAAAGACTAACTACTGCGAAAGCATTTGCCAAGGATGTTT
1946	Eukaryota	Opisthokonta	Fungi	Ascomycota	Pezizomycotina	Dothideomycetes	NA	NA	GGGAAACTCACCAGGTCCAGACACAATAAGGATTGACAGATTGAGAGCTCTTTCTTGATTTTGTGGGTGGTGGTGCATGGCCGTTCTTAGTTGGTGGAGTGATTTGTCTGCTTAATTGCGATAACGAACGAGACCTTAACCTGCTAAATAGCCAGGCCCGCTTTGGCGGGTCGCCGGCTTCTTAGAGGGACTATCGGCTCAAGCCGATGGAAGTTTGAGGCAATAA
1768	Eukaryota	Opisthokonta	Fungi	Ascomycota	Pezizomycotina	Dothideomycetes	Phaeosphaeria	Phaeosphaeria_avenaria	GGGAAACTCACCAGGTCCAGATGAAATAAGGATTGACAGATTGAGAGCTCTTTCTTGATTTTTCAGGTGGTGGTGCATGGCCGTTCTTAGTTGGTGGAGTGATTTGTCTGCTTAATTGCGATAACGAACGAGACCTTAACCTGCTAAATAGCCAGGCTAGCTTTGGCTGGTCGCCGGCTTCTTAGAGGGACTATCGGCTCAAGCCGATGGAAGTTTGAGGCAATAA
1899	Eukaryota	Opisthokonta	Fungi	Ascomycota	Pezizomycotina	Eurotiomycetes	Aspergillus	NA	GGGAAACTCACCAGGTCCAGACAAAATAAGGATTGACAGATTGAGAGCTCTTTCTTGATCTTTTGGATGGTGGTGCATGGCCGTTCTTAGTTGGTGGAGTGATTTGTCTGCTTAATTGCGATAACGAACGAGACCTCGGCCCTTAAATAGCCCGGTCCGCGTTTGCGGGCCGCTGGCTTCTTAGGGGGACTATCGGCTCAAGCCGATGGAAGTGCGCGGCAATAA
3056	Eukaryota	Opisthokonta	Fungi	Ascomycota	Pezizomycotina	Eurotiomycetes	Aspergillus	NA	GGGAAACTCACCAGGTCCAGACAAAATAAGGATTGACAGATTGAGAGCTCTTTCTTGATCTTTTGGATGGTGGTGCATGGCCGTTCTTAGTTGGTGGAGTGATTTGTCTGCTTAATTGCGATAACGAACGAGACCTCGGCCCTTAAATAGCCCGGTCCGCGTTTGCGGGCCGCTGGCTTCTTAGGGGGACTATCGGCTCAAGCCGATGGAAGTGCACGGCAATAA
2506	Eukaryota	Opisthokonta	Fungi	Ascomycota	Pezizomycotina	Leotiomycetes	NA	NA	GGGAAACTCACCAGGTCCAGACACAATAAGGATTGACAGATTGAGAGCTCTTTCTTTATTTTGTGGGTGGTGGTGCATGGCCGTTCTTAGTTGGTGGAGTGATTTGTCTGCTTAATTGCGATAACGAACGAGACCTTAACCTGCTAAATAGCCAGGCTAGCTTTGGCTGGTCGCCGGCTTCTTAGAGGGACTATCGGCTCAAGCCGATGGAATTTTGAGGCAATAA
1863	Eukaryota	Opisthokonta	Fungi	Ascomycota	Pezizomycotina	Leotiomycetes	Tetracladium	NA	GGGAAACTCACCAGGTCCAGACACAATAAGGATTGACAGATTGAGAGCTCTTTCTTGATTTTGTGGGTGGTGGTGCATGGCCGTTCTTAGTTGGTGGAGTGATTTGTCTGCTTAATTGCGATAACGAACGAGACTTTGACTTTTAAATAGCTAGGCTAGCTTTGGCTGGTCGCTGGCTTCTTAGAAGGACTATCTGCTCAAGCAGATGGAAGTGCGAAGCAATAA
3031	Eukaryota	Opisthokonta	Fungi	Ascomycota	Pezizomycotina	Sordariomycetes	Lecanicillium	Lecanicillium_saksenae	GGGAAACTCACCAGGTCCAGACACAATGAGGATTGACAGATTGAGAGCTCTTTCTTGATTTTGTGGGTGGTGGTGCATGGCCGTTCTTAGTTGGTGGAGTGATTTGTCTGCTTAATTGCGATAACGAACGAGACCTTAACCTGCTAAATAGCCCGTATTGCTTTGGCAGTACGCCGGCTTCTTAGAGGGACTATCGGCTCAAGCCGATGGAAGTTTGAGGCAATAA
1507	Eukaryota	Opisthokonta	Fungi	Ascomycota	Pezizomycotina	Sordariomycetes	Sarocladium	Sarocladium_sp.	GGGAAACTCACCAGGTCCAGACACAATAAGGATTGACAGATTGAGAGCTCTTTCTTGATTTTGTGGGTGGTGGTGCATGGCCGTTCTTAGTTGGTGGGGTGACTTGTCTGCTTAATTGCGATAACGAACGAGACCTTAACCTGCTAAATAGCCCGCATTGCTCCGGCAGTGCGCTGGCTTCTTAGAGGGACTTTCGGCTCAAGCCGAAGGAAGTTTGAGGCAATAA
2799	Eukaryota	Opisthokonta	Fungi	Ascomycota	Saccharomycotina	Saccharomycetales	Torulaspora	Torulaspora_delbrueckii	GGGAAACTCACCAGGTCCAGACACAATAAGGATTGACAGATTGAGAGCTCTTTCTTGATTTTGTGGGTGGTGGTGCATGGCCGTTCTTAGTTGGTGGAGTGATTTGTCTGCTTAATTGCGATAACGAACGAGACCTTAACCTACTAAATAGTGGTGCTAGCATTTGCTGGTTATCCACTTCTTAGAGGGACTATCGGTTTCAAGCCGATGGAAGTTTGAGGCAATAA
89	Eukaryota	Opisthokonta	Fungi	Ascomycota	Taphrinomycotina	Taphrinomycetes	Protomyces	Protomyces_inouyei	TAGCGTATATTAAAGTTGCTGCAGTTAAAAAGCTCGTAGCTGAACCTTGGGCCTGGTTGACCGGTCCGCCTAACGGTGTGCACTGGCTTGACCGGGCCTTTCCTTCTGGCTAGCCTGTATGTCCTTTATTGGGTGTGCAGGGGAACCAGGACTTTTACTTTGAAAAAATTAGAGTGTTCAAAGCAGGCTTATGCTCGAATACATTAGCATGGAATAATAGAATAGGACGTGTGGTTCTATTTTGTTGGTTTCTAGGACCGCCGTAATGATTAATAGGGACAGTTGGGGACATTAGTATTGAGTTGTCAGAGGTGAAATTCTTGGATTTACTCAAGACTAACTACTGCGAAAGCATTTGTCAAGGATGTTT
1423	Eukaryota	Opisthokonta	Fungi	Basidiomycota	Agaricomycotina	Tremellomycetes	Bullera	Bullera_unica	GTAGCGTATATTAAAGTTGTTGCAGTTAAAAAGCTCGTAGTCGAACTTCGGGCCTGGCGGGATGGTCCGCCTTACGGTGTGTACTGTCTGGCCGGGCCTTACCTCTTGGTGAGGCCGTATGCCCTTTACTGGGTGTGCGGTGGAACCAGGAATTTTACCTTGAGAAAATTAGAGTGTTCAAAGCAGGCATACGCCCGAATACATTAGCATGGAATAATAGAATAGGACGTGCGGTTCTATTTTGTTGGTTTCTAGGATCGCCGTAATGATTAATAGGGACGGTCGGGGGCATTAGTATTCAGTTGCTAGAGGTGAAATTCTTAGATTTACTGAAGACTAACTTCTGCGAAAGCATTTGCCAAGGACGTTT
654	Eukaryota	Opisthokonta	Fungi	Basidiomycota	Agaricomycotina	Tremellomycetes	Cryptococcus	Cryptococcus_carnescens	GTAGCGTATATTAAAGTTGTTGCAGTTAAAACGCTCGTAGTCGAACTTCGGGCCTGGCGGGATGGTCCGCCTTACGGTGTGTACTATCCGGCTGGGCCTTACCTCTTGGTGAGACCTCATGCTCTTTACTGGGTGTGGGGTGGAACCAGGAATTTTACCTTGAGAAAATTAGAGTGTTCAAAGCAGGCAAACGCCCGAATACATTAGCATGGAATAATAGAATAGGACGTGCGGTTCTATTTTGTTGGTTTCTAGGATCGCCGTAATGATTAATAGGGACGGTCGGGGGCATTGGTATTCCGTTGCTAGAGGTGAAATTCTTAGATTTACGGAAGACTAACTACTGCGAAAGCATTTGCCAAGGACGTTT
210	Eukaryota	Opisthokonta	Fungi	Basidiomycota	Agaricomycotina	Tremellomycetes	NA	NA	GTAGCGTATATTAAAGTTGTTGCAGTTAAAAAGCTCGTAGTCGAACTTCGGGCCTGGCGGGACGGTCCGCCTTACGGTGTGTACTGTCCGGCCGGGTCTTACCTCCTGGTGAGGCCGTATGCCCTTTACTGGGTGTGCGGTGGAACCAGGAATTTTACCTTGAGAAAATTAGAGTGTTCAAAGCAGGCATATGCCCGAATACATTAGCATGGAATAATAGAATAGGACGTGCGGTTCTATTTTGTTGGTTTCTAGGATCGCCGTAATGATTAATAGGGACGGTCGGGGGCATTAGTATTCCGTTGCTAGAGGTGAAATTCTTAGATTTACGGAAGACTAACTACTGCGAAAGCTTTTGCCAAGGACGTTT
3103	Eukaryota	Opisthokonta	Fungi	Basidiomycota	Agaricomycotina	Tremellomycetes	NA	NA	GGGAAACTCACCAGGTCCAGACATAGTAAGGATTGACAGATTGATAGCTCTTTCTTGATTCTATGGGTGGTGGTGCATGGCCGTTCTTAGTTGGTGGAGTGATTTGTCTGGTTAATTCCGATAACGAACGAGACCTTAACCTGCTAAATAGACAGGCCGGCTTCGGCTGGTCGTCGTCTTCTTAGAGGGACTGTCGGCGTTTAGCCGACGGAAGTTTGAGGCAATAA
68	Eukaryota	Opisthokonta	Fungi	Basidiomycota	Pucciniomycotina	Cystobasidiomycetes	Sporobolomyces	Sporobolomyces_roseus	TAGCGTATATTAAAGTTGTTGCCGTTAAAAAGCTCGTAGTCGAACTTCGGCGCCTGATGGCCGGTCCGCCTTCTTGGTGTGTACTTGCTCATCGGGCGCTTACCTCCTGGTGAACTCTGATGTCCTTTATTGGGTGTCAGAGCAAACCAGGACGTTTACTTTGAAAAAATTAGAGTGTTCAAAGCAGGCCTACGCCCGAATACATTAGCATGGAATAATAGAATAGGACGCGCGTTCCCATTTTGTTGGTTTCTGAGATCGCCGTAATGATTAATAGGGATAGTTGGGGGCATTTGTATTCCGTCGTCAGAGGTGAAATTCTTGGATTGCCGGAAGACAAACTACTGCGAAAGCATTTGCCAAGGATGTTT
2028	Eukaryota	Opisthokonta	Fungi	Basidiomycota	Pucciniomycotina	Pucciniomycetes	Aecidium	NA	GGGAAATTCACCAGGTCCAGACACAGTAAGGATTGACAGATTGATAGCTTTTTCTTGATTTTGTGGTTGGTGGTGCATGGCCGTTCTTAGTTGGTGGAGTGATTTGTCTGGTTAATTCCGATAACGAACGAGACCTTCTCCTGCTAAATAGTCCAGCTGGCTACGGCTGGCTGCTGACTTCTTAGAGGGACTATCAACGTTTAGTTGATGGAAGTTGGAGGCAATAA
2908	Eukaryota	Opisthokonta	Fungi	Basidiomycota	Ustilaginomycotina	Exobasidiomycetes	Malassezia	Malassezia_globosa	GGGAAACTCACCAGGTCCAGACATAGGAAGGATTGACAGATTGATAGCTCTTTCTTGATTCTATGGGTGGTGGTGCATGGCCGTTCTTAGTTGGTGGAGTGATTTGTCTGGTTAATTCCGATAACGAACGAGACCTTAACCTGCTAAATAGCCCAGTCGACTATGGTTGGCTGCTGGCTTCTTAGAGGGACTATTGGCGTTTAGCCAATGGAAGTTTGAGGCAATAA
29	Eukaryota	Opisthokonta	Metazoa	Annelida	Annelida_X	Annelida_XX	Lepidonotus	Lepidonotus_squamatus	TAGCGTATATTAAAGTTGTTGCAGTTAAAAAGCTCGTAGTTGGATCTCGGATCCGGGCGAATGGTCCGCCTCGCGGCGGTTTACTGTTCGATGGCGTCGGTTGGGCGGCCTCTTCGGGGGTTCGTTTCGGTCGGCGTCGTTCCCGGTCTCTCACCCTCTGGACGCCCGTCGGTGCTCTTGACTGCAGTGCCGGCGGCGGCCAGGACGTTTACTTTGAAAAAATTAGAGTGTTCCAAGCAGGCGCGTTCCGCCCGAATAATGGTGCATGGAATAATAGAATAGGACCTCGGTTCTATTTTGTTGGTTTTCGGAACTAGAGGTAATGATTAAGAGGGACAGACGGGGGCATTCGTATTGCGGTGTTAGAGGTGAAATTCTTGGATCGCCGCAAGACGAACT…
1520	Eukaryota	Opisthokonta	Metazoa	Arthropoda	Crustacea	Malacostraca	Euphausia	Euphausia_sp.	GGGAACCTCACCAGGCCCGGACACCGGAAGGATTGACAGATTGAGAGCTCTTTCTCGATTCGGTGGGTGGTGGTGCATGGCCGTTCTTAGTTGGTGGAGCGATTTGTCTGGTTAATTCCGATAACGAACGAGACTCTGGCCTACTAACTAGTCGTCGGGTTGTCTTGTACCGGCCGAAGCCGGTCGCCCGTCGCAACTTCTTCTTAGAGGGATCCGCGGCATCTAGCCGCAAGAGACTGAGCAATAA
1627	Eukaryota	Opisthokonta	Metazoa	Arthropoda	Crustacea	Malacostraca	Euphausia	Euphausia_sp.	GGGAACCTCACCAGGCCCGGACACCGGAAGGATTGACAGATTGAGAGCTCTTTCTCGATTCGGTGGGTGGTGGTGCATGGCCGTTCTTAGTTGGTGGAGCGATTTGTCTGGTTAATTCCGATAACGAACGAGACTCTGGCCTACTAACTAGTCGTTGGGTTGTCTTGTACCGGCTTCGCCCGGTCGCCCGTTGCAACTTCTTCTTAGAGGGATCCGCGGCATCTAGCCGCAAGAGACTGAGCAATAA
1925	Eukaryota	Opisthokonta	Metazoa	Arthropoda	Crustacea	Malacostraca	Euphausia	Euphausia_sp.	GGGAACCTCACCAGGCCCGGACACCGGAAGGATTGACAGATTGAGAGCTCTTTCTCGATTCGGTGGGTGGTGGTGCATGGCCGTTCTTAGTTGGTGGAGCGATTTGTCTGGTTAATTCCGATAACGAACGAGACTCTGGCCTACTAACTAGTCGTCTGGTTGTCTTGTACCGGCTTCGACCGGTCGCCCGTCGCAACTTCTTCTTAGAGGGATCCGCGGCATCTAGCCGCAAGAGACTGAGCAATAA
1978	Eukaryota	Opisthokonta	Metazoa	Arthropoda	Crustacea	Malacostraca	Euphausia	Euphausia_sp.	GGGAACCTCACCAGGCCCGGACACCGGAAGGATTGACAGATTGAGAGCTCTTTCTCGATTCGGTGGGTGGTGGTGCATGGCCGTTCTTAGTTGGTGGAGCGATTTGTCTGGTTAATTCCGATAACGAACGAGACTTTGGCCTACTAACTAGTCGTCGGATTGTCTTGTACCGGCTTCGACAGGTCGCCCGTCGCAACTTCTTCTTAGAGGGATCCGCGGCATCTAGCCGCAAGAGACTGAGCAATAA
2065	Eukaryota	Opisthokonta	Metazoa	Arthropoda	Crustacea	Malacostraca	Euphausia	Euphausia_sp.	GGGAACCTCACCAGGCCCGGACACCGGAAGGATTGACAGATTGAGAGCTCTTTCTCGATTCGGTGGGTGGTGGTGCATGGCCGTTCTTAGTTGGTGGAGCGATTTGTCTGGTTAATTCCGATAACGAACGAGACTCTGGCCTACTAACTAGTCGTCGGGTTGTCTTGTACCAGCTTTGGCGGTCGCCCGTCGCAACTTCTTCTTAGAGGGATCCGCGGCATCTAGCCGCAAGAGACTGAACAATAA
2275	Eukaryota	Opisthokonta	Metazoa	Arthropoda	Crustacea	Malacostraca	Euphausia	Euphausia_sp.	GGGAACCTGACCAGGCCCGGACACCGGAAGGATTGACAGATTGAGAGCTCTTTCTCGATTCGGTGGGTGGTGGTGCATGGCCGTTCTTAGTTGGTGGAGCGATTTGTCTGGTTAATTCCGATAACAAAGGAGACTCTGGCCTACTAACTAGTCGTCGGGTTGTCTTGTACCGGCTTCGGTCGGTCGCCCGTCGTAACTTCTTCTTAGAGGGATCCGCGGCATCTAGCCGCCAGAGTCTGAGCAATAA
2694	Eukaryota	Opisthokonta	Metazoa	Arthropoda	Crustacea	Malacostraca	Euphausia	Euphausia_sp.	GGGAACCTCACCAGGCCCGGACACTGGAAGGATTGCCAGATTGAGATCTCTTTCTTGATTCGGTGGGTGGTGGTGCATGGCCGTTCTTAGTTGGTGGAGCGATTTGTCTGGTTAATTCCAAAAACGAACGAGACTCTGGCCTACTAACTATTCATCAGATTGTCTTGTACCGGCATTGGCCGGTCGCCCCTCGCAACTTCTACTTTGAGGGATCCGCGGCATCTAGCCGCAAAAGACTGAGCAATAA
2707	Eukaryota	Opisthokonta	Metazoa	Arthropoda	Crustacea	Malacostraca	Euphausia	Euphausia_sp.	GGGAACCTCACCAGGCCCGGACACCGGAAGGATTGACAAATTGAGAGCTCTTTCTCGATTCGGTGGGTGGTGGTGCATGGCCGTTCTTAGTTGGTGGAGCGATTTGTCTGGTTAATTCCGATAACGATTGAGACTCTGGCCTACTAACTAGTCGTCGGGTTGTCTTGTACCGGCTTCGGCCGGTCGCCCCTCGCAACTTCTTCTTAGTGGGATCCGCGGCATTTAGCCGCAAGAGACTGAGCAATAA
23	Eukaryota	Opisthokonta	Metazoa	Arthropoda	Crustacea	Malacostraca	Euphausia	Euphausia_superba	TAGCGTATATTAAAGTTGTTGCGGTTAAAAAGCTCGTAGTTGGATCTCAGTTCCGGACCGACGGTACGCCGCCCGGCGTCTACTGTCGGCTTCCGAACGCTAAAGCCCGTCGGCTCGGTCGGGGTGCTCTTCATCGAGTGTCCCGGGCGGCCGGCATGTTTAATTTGAAAAATTAGGGTGCTCAGAGCAGGCCAAGGCGCCTGAATACTTGTGCATGGAATAATGGATTAGGACCTCGGTTCTATTTTGTTGGTTTTAAGAGCCCGAGGTAATGATTAATAGGAACAGACGGGGGCATTCGTATTGCGACGTTAGAGGTGAAATTCTTGGATCAGCGCAAGACAAACTACTGCGAAAGCATTTGCCAAGAATGTTT
35	Eukaryota	Opisthokonta	Metazoa	Arthropoda	Crustacea	Malacostraca	Euphausia	Euphausia_superba	TAGCGTATATTAAAGTTGTTGCGGTTAAAAAGCTCGTAGTTGGATCTCAGTTCTGGACCGACGGTACGCCGCCCGGCGTCTACTGTCGGCTTCCGAATGCTAAAGCATGTCGGCTCGGTCGGGGTGCTCTTCATGGAGTGTCCCGGGCGGCCGGCATGTTTACTTTGAAAAAATTAGGGTGCTCAGAGCAGGCCAAGGTGCCTGAATACTTGTGCATGGAATAATGGAATAGGACCTCGATTCTATTTTGTTGGTTTTAAGAGCCCGAGGCAATGATTAATAGGAACAGACGGGGGCATTCGTATTGCGACGTTAGAGGTGAAATTCTTGGATCGTCGCAAGACGAACTACTGTGAAAGCATTTGCCAAGAATGTTT
37	Eukaryota	Opisthokonta	Metazoa	Arthropoda	Crustacea	Malacostraca	Euphausia	Euphausia_superba	TAGCGTATATTAAAGTTGTTGCGGTTAAAAAGCTCGTAGTTGGATCTCAGTTCCGGACCGACGGTACGCCGCCCGGCGTCTACTGTCGGCTTCCGAACGCTAAAGCATGTCGGCTCGGTCGGGGTGCTCTTCATGGAGTGTCCCGGGCGGCCGGCATGTTTACTTTGAAAAAATTAGGGTGCTCAGAGCAGGCCAAGGTGCCTGAATACTTGTGCATGGAATAATGGAATAGGACCTCGATTCTATTTTGTTGGTTTTAAGAGCCCGAGGCAATGATTAATAGGAACAGACGGGGGCATTCGTATTGCGACGTTAGAGGTGAAATTCTTGGATCGTCGCAAGACGAACTACTGTGAAAGCATTTGCCAAGAATGTTT
38	Eukaryota	Opisthokonta	Metazoa	Arthropoda	Crustacea	Malacostraca	Euphausia	Euphausia_superba	TAGCGTATATTAAAGTTGTTGCGGTTAAAAAGCTCGTAGTTGGATCTCAGTTCCGGACCGACGGTACGCCGCCCGGCGTCTACTGTCGGCTTCCGAACGCTAAAGCCCGTCGGCTCGGTCGGGGTGCTCTTCATGGAGTGTCCCGGGCGGCCGGCATGTTTACTTTGAAAAAATTAGGGTGCTCAGAGCAGGCCAAGGTGCCTGAATACTTGTGCATGGAATAATGGAATAGGACCTCGATTCTATTTTGTTGGTTTTAAGAGCCCGAGGCAATGATTAATAGGAACAGACGGGGGCATTCGTATTGCGACGTTAGAGGTGAAATTCTTGGATCGTCGCAAGACGAACTACTGTGAAAGCATTTGCCAAGAATGTTT
39	Eukaryota	Opisthokonta	Metazoa	Arthropoda	Crustacea	Malacostraca	Euphausia	Euphausia_superba	TAGCGTATATTAAAGTTGTTGCGGTTAAAAAGCTCGTAGTTGGATCTCAGTTCCGGACCGACGGTACGCCGCCCGGCGTCTACTGTCGGCTTCCGAACGCTAAAGCCCGTCGGCTCGGTCGGGGTGCTCTTCATCGAGTGTCCCGGGCGGCCGGCATGTTTACTTTGAAAAAATTAGGGTGCTCAGAGCAGGCCAAGGCGCCTGAATACTTGTGCATGGAATAATGGAATAGGACCTCGGTTCTATTTTGTTAGTTTTAAGAGCCCGAGGTAATGATTAATAGGAACAGACGGGGGCATTCGTATTGCGACGTTAGAGGTGAAATTCTTGGATAGTCGCAAGACGAACTACTGCGAAAGCATTTGCCAAGAATGTTT
59	Eukaryota	Opisthokonta	Metazoa	Arthropoda	Crustacea	Malacostraca	Euphausia	Euphausia_superba	TAGCGTATATTAAAGTTGTTGCGGTTAAAAAGCTCGTAGTTGGATCTCAGTTCCGGACCGACGGTACGCCGCCCGGCGTCTTCATCGAGTGTCCCGGGCGGCCGGCATGTTTACTTTGAAAAAATTAGGGTGCTCAGAGCAGGCCAAGGCGCCTGAATACTTGTGCATGGAATAATGGAATAGGACCTCGGTTCTATTTTGTTGGTTTTAAGAGCCCGAGGTAATGATTAATAGGAACAGACGGGGGCATTCGTATTGCGACGTTAGAGGTGAAATTCTTGGATCGTCGCAAGACGAACTACTGCGAAAGCATTGGCCAAGAATGTTT
60	Eukaryota	Opisthokonta	Metazoa	Arthropoda	Crustacea	Malacostraca	Euphausia	Euphausia_superba	TAGCGTATATTAAAGTTGTTGCGGTTAAAAAGCTCGTAGTTGGATCTCAGTTCCGGACCGACGGTACGCCGCCCGGCGTCTACTGTCGGCTTCCGAACGCTAAAGCCCGTCGGCTCGGTCGGGGTGCTCTTCATCGAGTGTCCCGGGCGGCCGGCATGTTTACATTGAAAAAATGAGGGTGCTCAGAGCAGGCCAAGGCGCCTGAATACTTGTGCATGGAATAATGGAATAGGACCTCGGTTCTATTTTGTTGGTTTTAAGAGCCCGAGGTAATGATTAATAGGAACAGACGGAGGCATTCGTATTGCGACGTTAGATGTGAAATTCTTGGATCGTCGCAAGACGAACTACTGCGAAAGCATTTGCCAAGAATGTTT
61	Eukaryota	Opisthokonta	Metazoa	Arthropoda	Crustacea	Malacostraca	Euphausia	Euphausia_superba	TAGCATATTAAAGTTGTTGCGGTTAAAAAGCTTGAAGTAGGATCTCAGTTCCGGACCGACGGTAAACCGCCCGGCGTCTACTGTCGGCTTCCGAAAGCTAAAGTCCGTCGGCTCGGTCAGGGTGCTCTTCATCGAGTATCCCGGGCGGCCGGCATGTTTATTTTGAAAAATTAGGGTGCTCAGAGCAGGCCAAGGCGCCTGAATACTTGTACATGGAATAATGGAATAGGACCTCGGTTCTATTTTGTTGGTTTTAAGAGCCCGAGGTAATGATTAATAGGAACAGACGGGGGCATTCATATTGCAACGTTAGAGGTGAAATTCTTGGATTGTCGCAAGACAAACTATTGCGAAAGCATTTGCCAAGAATGTTT
65	Eukaryota	Opisthokonta	Metazoa	Arthropoda	Crustacea	Malacostraca	Euphausia	Euphausia_superba	TAGCGTATATTAAAGTTGTTGCGGTTAAAAAGCTCGTAGTTGGATCTCAGTTCCGGACCGACGGTACGCCGCCCGGCGTCTACTGTCGGCTTCCGAACGCTAAAGCCCGTCGGTTTGGTCGGGGTGCTCTTCATCGAGTGTCCCGGGAGGCCGGCATGTTTACTTTGAAAAAATTAGGGTGCTCACATCAGGATAAGGCGCCTGAATACTTGTGCATGGAATAATGGAATAGGACCTCGGTTTTATTTTGTTGGTTTTAAGAGCCCGAGGTAATGATTAATAGGAACAGACGGGGGCATTCGTATTGCGACTTTAGAGGTGAAATTCTTGGATCGTCGCAGGACGAACTACTGCGAAAGCATTTGCCGAGAATGTTT
66	Eukaryota	Opisthokonta	Metazoa	Arthropoda	Crustacea	Malacostraca	Euphausia	Euphausia_superba	TAGCGTATATTAAAGTTGTTGCGGTTAAAAAGCTCGTAGTTGGATCTCAGTTCCGGACCGACGGTACGCCGCCCGGCGTCTACTGTCGGCTTCCGAACGCTAAAGCCCGTCGGCTCGGTCGGGGTGCTCTTCATTGAGTGTTCCAGGCTGCCGGCATGTTTACTTTAAAAAAAATTAGGGTGCTCAGAGCAGGCCAAGGCGCCTGAATATTTGTGCATGGAATAATGGAATAGGACCTCGGTTCTATTTTGTTGGTTTTAAGAGCCAGAGGTAATGATTAATAGGAACAGACAGGTGAATTCGTATTGCGACGTTAGAGGTGATATTCTTGGATCGTCTCAAGACGAACTACTGCGAAAGCATTTGCCAAGAATGTTT
72	Eukaryota	Opisthokonta	Metazoa	Arthropoda	Crustacea	Malacostraca	Euphausia	Euphausia_superba	TAGCGTATATTAAAGTTGTTGCGGTTAAAAAGCTCGTAGTTGGATCTCAGTTCCGGACCGACGGTACGCCGCCCGGCGTCTACTGTCGGCTTCCGAAACCTAAAGCCCGTCGGCTCGGTCGGGGTGCTCTTCATCGAGTGTCCCGGGCGGCCGGCATGTTTAATTTGAAAAATTAGGGTGCTCAGAGCAGGCCAAGGCGCCTGAATACTTGTGCATGGAATAATGGATTAGGACCTCGGTTCTATTTTGTTGGTTTTAAGAGCCCGAGGTAATGATTAATAGGAACAGACGGGGGCATTCGTATTGCGACGTTAGAGGTGAAATTCTTGGATCAGCGCAAGACAAACTACTGCGAAAGCATTTGCCAAGAATGTTT
74	Eukaryota	Opisthokonta	Metazoa	Arthropoda	Crustacea	Malacostraca	Euphausia	Euphausia_superba	TAGCGTATATTAAAGTTGTTGCGGTTAAAAAGCTCGTAGTTGGATCTCAGTTCCGGACCGACGGTACGCCGCCCGGCGTCTACTGTCGGCTTCCGAACGCTAAAGCCCTTCGGCTCGGTCGGGGTGCTCTTCATCGAGTATCCCAGGCGGCCGGCATGTTTACTTTGAAAAAATTAGGGTGTTCAGAGCAGGCCAAGGCACCTGAATACTTGTGCATGGAATAATGGAATAGGACCTCGGTTCTATTTTGAGGTAATGATTGATAGGAACAGACGGGGGCATTCGTATTGCAACATTAGAGGTGAAATTCTTGGATCGTGCAAGACGAACTACTGCGAAAGCATTTGCCAAGAATGTTT
81	Eukaryota	Opisthokonta	Metazoa	Arthropoda	Crustacea	Malacostraca	Euphausia	Euphausia_superba	TAGCGTATATTAAAGTTGTTGCGGTTAAAAAGCTCGTAGTTGGATCTCAGTTCCGGACCGACGGTACGCCGCCCGGCGTCTACTGTCGGCTTCCGAACGCTAAAGCCCGTCGGCTCGGTCGGGGTGCTCTTCATCGAGTGTTCCGGGCGGCCGGCATGTTTACTTTGAAAAAATTAGGGTGCTCAGAGCAGGCCAAGGCGCCTGAATACTTGTGCATGGAATAATGGAATAGGACCTTGGTTCTATTTTGTTGGTTTTAAGAGCCAGAGGTAATGATTAATAGGAACAGACAGGTGCATTCGTATTGCGACGTTAGAGGTGAAATTCTTGGATCGTCTCAAGACGAACTACTGCGAAAGCATTTGCCAAGAATATTT
85	Eukaryota	Opisthokonta	Metazoa	Arthropoda	Crustacea	Malacostraca	Euphausia	Euphausia_superba	TAGCGTATATTAAAGTTGTTGCGGTTAAAAAGCTCGTAGTTGGATCTCAGTTCCGGACCGACGGTACGCCGCCCGGCGTCTACTGTCGGCTTCCGAACGCTAAAGCCCGTCGGCTCGGTCGGGGTGCTCTTCATCGAGTGTTCCGGGCGGCCGGCATGTTTACTTTGAAAAAATTAGGGTGCTCAGAGCAGGCTAAGGCGCCTGAATACTTGTGCATGGAATAATGGAATAGGACCTCGGTTCTATTTTGTTGGTTTTAAGAGCCAGAGGTAATGATTAATAGGAACAGACAGGTGCATTCGTATTGCGACGTTAGAGGTGAAATTCTTGGATTGTCTCAAGACGAACTACTGCGAAAGCATTTGCCAAGAATGTTT
92	Eukaryota	Opisthokonta	Metazoa	Arthropoda	Crustacea	Malacostraca	Euphausia	Euphausia_superba	TAGCGTATATTAAAGTTGTTGCGGTTAAAAAGCTCGTAGTTGGATCTCAGTTCCGGACCGACGGTACGCCGCCCGGCGTCTACTGTCGGCTTCCGAACGCTAAAGCCCGTCGGCTCGGTCGGGGTGCTCTTCATCTAGTGTTCCGGGCGGCCGGCATGTTTACTTTGAAAAAATTAGGGTGCTCAGAGCAGGCCAAGGCGCCTGAATACTTGTGCATGGAATAATGGAATAGGACCTTGGTTCTATTTTGTTGGTTTTAAGAGCCAGAGGTAATGATTAATAAGAACAGACAGGTGCATTCGTATTTCGACATTAGAGGTGAAATTCTTGGATCGTCTCAAGACGAACTACTGCGAAAGCATTTGCCAAGAATGTTT
95	Eukaryota	Opisthokonta	Metazoa	Arthropoda	Crustacea	Malacostraca	Euphausia	Euphausia_superba	TAGCGTATATTAAAGTCTACTGTCGGCTTCTGAACGCTAAAGCCCGTCGGCTCGGTCGGGGTGCTCTTCATTGAGTGTTCCAGGCTGCCGGCATGTTTACTTTAAAAAAAATTAGGGTGCTCAGAGCAGGCCAAGGCGCCTGAATATTTGTGCATGGAATAATGGAATAGGACCTCGGTTCTATTTTGTTGGTTTTAAGAGCCAGAGGTAATGATTAATAGGAACAGACAGGTGAATTCGTATTGCGACGTTAGAGGTGATATTCTTGGATCGTCTCAAGACGAACTACTGCGAAAGCATTTGCCAAGAATGTTT
97	Eukaryota	Opisthokonta	Metazoa	Arthropoda	Crustacea	Malacostraca	Euphausia	Euphausia_superba	TAGCGTATATTAAAGTTGTTGCGGTTAAAAAGCTCGTAGTTGGATCTCAGTTCCGGACCGACGGTACGCCGCCCGGCGTCTACTGTCGGCTTCCGAACGCTAAAGCCCGTCGGTTTGGTCGGGGTGCTCTTCATCGAGTGTCCCGGGCGGCCGGCATGTTTAATTTGAAAAAATTAGGGTGCTCATAGCAGGCCAAGGTACCTGAATACTTCGGCATGGAATAATGGAATAGGACCTCGGTTCTATTTTTTTGGTTTTAAGAGCCCGAGGTAATGAGTAATAGGAACAGACGGGGGCATTTGTATTGCGACGTTAGAGGTGAAATTCTTGGATTGTCGCAAGACAAACTACTGCGAAAGCATTTGCCAAGAATGTTT
98	Eukaryota	Opisthokonta	Metazoa	Arthropoda	Crustacea	Malacostraca	Euphausia	Euphausia_superba	TAGCGTATATTAAAGTTGTTGCGGTTAAAAAGCTCGTAGTTGGATCTCAGTTCCGGACCGACGGTACGCCGCCCGGCGTCTACTGTCGGCTTCCGAACGCTAAAGCCCGTCGGCTCGGTCGGGGTGCTCTTCATCGAGTGTCCCGGGCGGCCGGCATGTTTACTTTGAAAAAATTAGGGTGCTCAGAGCAGGCCAAGGCGCCTGAATACTTGTGCATGGAATAATAGAATAGGACTTCGGTTCTATTTTGATGGTTTTAAGAGCCCAAGGTAATGATTAATAGGAACAGATGGGGGCATTCGTATTGCGACGTTAGAGGTGACATTATTGGATCGTCGCAAGACGAACTACTGCGAAGGTATTTGCCAAGAATGTTT
104	Eukaryota	Opisthokonta	Metazoa	Arthropoda	Crustacea	Malacostraca	Euphausia	Euphausia_superba	TAGCGTATATTAAAGTTGTTGCGGTTAAAAAGCTCGTAGTTGGATCTCAGTTCCGGACCGACGGTACACCGCCCGGCGTCTAGTGTCCCGGGCGGCCGGCATGTTTACTTTGAAAAAATTAGGGTGCTCAGAGCAGGCCAAGGCGCCTGAATACTTGTGCATGGAATAATGGAATAGGACCTCGGTTCTATTTTGTTGGTTTTAAGAGCCCGAGGTAATGATTAATAGGAACAGACGGGGGCATTCGTATTGCGACGTTAGAGGTGAAATTCTTGGATCGTCGCAAGACAAACTGCTGCGAAAGCATTTGCCAAGAATGTTT
105	Eukaryota	Opisthokonta	Metazoa	Arthropoda	Crustacea	Malacostraca	Euphausia	Euphausia_superba	TAGCGTATATTAAAGTTGTTGCGGTTAAAAAGCTCGTAGTTGGATCTCAGTTCCGGACCGACGGTACGCCGCCCGGCGTCTACTGTCGGCTTCCGAACGCTAAAGCCCGTCGGCTCGGTCTGGGTGCTCTTCATCGAGTGTCCCAGGTGGCCGGCATGTTTACTTTGAAAAAATTAGGGTGCTCAGAGCAGGCCAAGGCGCCTGAATACTTGTGCATGGAATAATGGAATAGGACCTTGGTTCTATGTTGTTGGTTTTAAGAGCCCGAGGTAATGATTAATAGGAACAGATGGGGATATTTGTATTGTGACGTTAGAGGTGAAATTCATGGATTGTCGCAAGACAAACTACTGCGAAAGCATTTGTCAAGAATGTTT
108	Eukaryota	Opisthokonta	Metazoa	Arthropoda	Crustacea	Malacostraca	Euphausia	Euphausia_superba	TAGCGTATATTAAAGTTGTTGCGGTTAAAAAGCTCGTAGTTGGATCTCAGTTCCGGACCGACGGTACGCCGCCCGGCGTCTACTGTCGGCTTCCGAACGCTAAAGCCCGTCGGCTCGGTCGGGGTGCTCTTCATCGAGTGTCCCGGGCGGCCGGCATGTTTACTTTGAAAAAATTAGGGTACTCAGAGCAGGCCAAGGCGCCTGAATACTTGTGCATGGAATAATGGAATAGGACCTCGGTTCTATTTTGTTGGTTTTAAGAGCCCGAGGTAATGATTAATAGGAACAGACGGGGGCATTCGTATGGCGACGTTAGAGGTGAAATTCTTGGATCGTCGAAAGACGAACTACTGCGAAAGCATTTGCCAAGAATGTTT
111	Eukaryota	Opisthokonta	Metazoa	Arthropoda	Crustacea	Malacostraca	Euphausia	Euphausia_superba	TAGCGTATATTAAAGTTGTTGCGGTTAAAAAGCTCGTAGTTGGATCTCAGTTCCGGACCGACGGTACGCCGCCCGGCGTCTACTGTCGGCTTCCGAACGCTAAAGCCGTCGGCTTGGTCAGGGTGCTCTTCATCGTGTGTCCCAGGCGGCCGGCATGTTTACTTTGAAAAAATTAGGGTGCTCAGAGCAGGCCAAGGCGCCTGAATACTTGTGCATGGAATAATGGAATAGGACCTTGGTCATATTTTGTTGGTTTTAAGAGCCCGAGGTAATGATTAATAGGAACAGACGGGGGCATTCGTATTGCGACGTTAGAGGTGAAATTCTTGGATCGTCGCAAGACTAACTACTGCGAAAGCCTTTGCCAAGAATGTTT
112	Eukaryota	Opisthokonta	Metazoa	Arthropoda	Crustacea	Malacostraca	Euphausia	Euphausia_superba	TAGCGTATATTAAAGTTGTTGCGGTTAAAAAGCTCGTAGTTGGATCTCAGTTCCGGACCGACGGTACGCCGCCCGGCGTCTACTGTCGGCTTCCGAACGCTAAAGCCCGTCGGCTCGGTCAGGGTGCTCTTCATCGAGTGTTCCGGGCGGCCGGCATGTTTACTTTGAAAAAATGAGGGTGCTCAGAGCAGGCCAAGGCGCCTGAATACTTGTGCATGGAATAATGGAATAGGACCTCGGTTCTATTTTCTTGGTTTTAAGAGCCAGAGGTAATGATTAATAGGAACTGAAAGGTGCATTTGTATTGCGACGTTAGAGGTGAAATTCTTGGATCGTCTCAAGACGAACTACTGCGAAAGCATTTGCCAAGAATGTTT
115	Eukaryota	Opisthokonta	Metazoa	Arthropoda	Crustacea	Malacostraca	Euphausia	Euphausia_superba	TAGCGTATATAAAAGTCTACTGTCGGCTTCCGAACGATAAAGCCCGTCGGCTCGGTCGGGGTGCTCTTCATCTAGTGTTCCGGGCGGCCGGCATGTTTACTTTGAAAAAATTAGGGTGCTCAGAGCAGGCCAAGGCGCCTGAATACTTGTGCATGGAATAATGGAATAGGACCTTGGTTCTATTTTGTTGGTTTTAAGAGCCAGAGGTAATGATTAATAAGAACAGACAGGTGCATTCGTATTTCGACATTAGAGGTGAAATTCTTGGATCGTCTCAAGACGAACTACTGCGAAAGCATTTGCCAAGAATGTTT
118	Eukaryota	Opisthokonta	Metazoa	Arthropoda	Crustacea	Malacostraca	Euphausia	Euphausia_superba	TAGCGTATATTAAAGTTGTTGCGGTTAAAAAGCTCGTAGTTGGATCTCAGTTCCGGACCGACGGTACGCCGCCCGGCGTCTACTGTCGGCTTCCGAACGCTAAAGCCCGTCGGCTCGGTGGGGGTGCTCTTCATTGAGTGTCCCGGTCAGCCGGCATGTTTACTTTGAAAAAAGTAGGGTGCTCAGAGCAGGCCAAGGCGACTGAATACTTGTGCATGGAATAATGGAATAGGACCTCGGTTCTATTTTGTTGGTTTTAAGAGCCGGAGGTAATGATTAATAGCAACAGACGGGGGCATTCGTATTGCGACTTTAGAGGTGAAATTCTTGGATCGTCACAAGACGAACTACTGCGAAAGCATTTGCCAAGAATGTTT
120	Eukaryota	Opisthokonta	Metazoa	Arthropoda	Crustacea	Malacostraca	Euphausia	Euphausia_superba	TAGCGTATATTAAAGTTGTTGCGGTTAAAAAGCTCGTAGTTGGATCTCAGTTCCGGACCGACGGTACGCCGCCCGGCGTCTACTGTCGGCCGGCATGTTTACTTTGAAAAAATTAGGGTGCTCAGAGCAGGCCAAGGCGCCTGAATACTTGTGCATGGAATAGTGGAATAGGACCTCGGTTCTATTTTGTTGGTTTTAAGAGCCCGAGGTAATGATTACTAGGAACAGACGGGGGCATTCGTATTGCGACGTTAGAGGTGAAATTCTTGGATCGTCGCAAGACGAACTACTGCGAAATCATTTGCCAAGAATGTTT
123	Eukaryota	Opisthokonta	Metazoa	Arthropoda	Crustacea	Malacostraca	Euphausia	Euphausia_superba	TAGCGTATATTAAAGTATACTGTCGGCTTCCGAACGATAAAGCCCGTCGGCTCGGTCGGGGTGCTCTTCATCGAGTGTTCCGGGCGGCCGGCATGTTTACTTTGAAAAAATTAGGGTGCTCAGAGCAGGCCAAGGCGCCTGAATACTTGTGCATGGAATAATGGAATAGGACCTTGGTTCTATTTTGTTGGTTTTAAGAGCCAGAGGTAATGATTAATAGGAACAGACAGGTGCATTCGTATTGCGACGTTAGAGGTGAAATTCTTGGATCGTCTCAAGACGAACTACTGCGAAAGCATTTGCCAAGAATATTT
124	Eukaryota	Opisthokonta	Metazoa	Arthropoda	Crustacea	Malacostraca	Euphausia	Euphausia_superba	TAGCGTATATTAAAGTTGTTGCGGTTAAAAAGCTCGTAGTTGGATCTCAGTTCCGGACCGACGGTACGCCGCCCGGCGTCTACTGTCGGCTTCCGAACGCTAAAGCCCGTCGGCTCGGTCGGGGTGCTCTTCATCGACTGTTCCGGATGGCCGGCATGTTTACTTTGAAAAAATTAGGGTGCTCAGAGCAGGCCAAGGCGCCTGAATACTTGTGCATGGAATAATGGAATAGGACCTCGGTTCTATTTTGTTGGTTTTAAGAGCCAGAGGTAATGATTAATAGGAACAGACAGGTGCATTCGTATTGCGACGTTAGAGGTGAAATTCTTGGATCGTCTCAAGACGAACTACTGCGAAAGCATTTGCCAAGAATGTTT
127	Eukaryota	Opisthokonta	Metazoa	Arthropoda	Crustacea	Malacostraca	Euphausia	Euphausia_superba	TAGCGTATATTAAAGTTGTTGCGGTTAAAAAGCTCGTAGTTGGATCTCAGTTCCGGACCGACGGTACGCCGCCCGGCGTCTACTGTCGGCTTCCGAACGCTAAAGCCCGACATCTCGGTTGGGGTGCTCTTCATCAAGTGTCCCGGGTGCCCGGCATGTTTACTTTGAAAAAATTATGGTGCTCAGAGCAGGCCAAGGCGCCTGAATACTTGTGCATGAGGTAATGATTAATAGGAACAGACGGGGGCATTTATATTGCGACGTTACAGGTGAAATTCTTGGATTGTCACAAGACGAACTACTGCGAAAGCATTTGCCAAAAATGTTT
128	Eukaryota	Opisthokonta	Metazoa	Arthropoda	Crustacea	Malacostraca	Euphausia	Euphausia_superba	TAGCGTATATTAAAGTTGTTGCGGTTAAAAAGCTCGTAGTTGGATCTCAGTTCCGGACCGACGGTACGCCGCCCGGCGTCTACTGTCGGCTTCCGAACGCTAAAGCATGTTGGCTCGGTCGGGGTGCTTTTCATTGAGTGTCCCGGGCGGCCGGCATGTTTACTTTGAAAAAATTAGGGTGCTCAGAGCAGGCCAAGGCGCCTGAATACTTGTGCATGGAATAATGGAATAGGACCTCGGTTCTATTCTGTTGGTTTTAAGAACCCGAGGTAATGATTAATAGGAACTGACGGGGGCATTCGTATTGCGACGTTAGAGGTGAAATTCTTGGATCGTCGCAAGACAAACTACTGCAAAAGCATTTGCCAAGAATGTTT
129	Eukaryota	Opisthokonta	Metazoa	Arthropoda	Crustacea	Malacostraca	Euphausia	Euphausia_superba	TAGCGTATATTAAAGTTGTTGCGGTTAAAAAGCTCGTAGTTGGATCTCAGTTCCGGACCGACGGTACGCCGCCCGGCGTCTACTGTCGGCTTCCGAACGCTAAAGCCCGTCGGCTCGGTCAGGGTGCTCTTCATCGAGTGTTCCGGGCGGCCGGCATGTTTACTTTGAAAAAATGAGGGTGCTCAGAGCAGGCCAAGGCGCCTGAATACTTGTGCATGGAATAATGGAATAGGACCTCGGTTCTATTTTGTTGGTTTTAAGAGCCAGAGGTAATGATTAATAGGAACTGACAGGTGCATTTGTATTGCGACGTTAGAGGTGAAATTCTTGGATCGTCTCAAGACGAACTACTGCGAAAGCAATTGCCAAGAATGTTT
130	Eukaryota	Opisthokonta	Metazoa	Arthropoda	Crustacea	Malacostraca	Euphausia	Euphausia_superba	TAGCGTATATTAAAGTTGTTGCGGTTAAAAAGCTCGTAGTTGGATCTCAGTTCCGGACCGACGGTACGCCGCCCGGCGTCTACTGTCGGCTTCCGAACGCTAAAGCCCGTCGGCTCGGTCGGGGTGCTCTTCATCGAGTGTCCCGGGCGGCCGGCATGTTTACTTTGAAAATATTAGGGTGCTCAGAGCAGGCCAAGGCGCCTGAATACTTGTGCATGGAATAATGGAATAGGACCTCGGTTCTATTTTGTTGGTTTTAATAGCCCGAGGTAATGATTAATAGGAACAGACGGGGGCATTCGTATTGCGACGTTAGAGGTGAAATTCTTGGATTGTCAAAAAACGAACTACTGCGAAAGCATTTGCCAAGAATGTTT
131	Eukaryota	Opisthokonta	Metazoa	Arthropoda	Crustacea	Malacostraca	Euphausia	Euphausia_superba	TAGCGTATATTAAAGTTGTTGCGGTTAAAAAGCTCGTAGTTGGATCTCAGTTCCGGACCGACGGTACGCCGCCCGGCGTCTACTGTCGGCTTCCGAACGCTAAAGCCCGTGGGCTCGGTCGGGGTGCTCTTCATTGAGTGTCCCGGGCGGCCGGCATGTTTACTTTGAAAAAATTAGGGTGCTCAGAGCAGGCCAAGGCGCCTGAATACTTGTGCATGGAATAATGGAATAGGACCTCGGTTCTATTTTGTTGGTTTTAAGAGCCCGAGGTAATGATTAATAGGAACAGACGGGGTCATTCGTATTTCGACGTTAGAGGTGAAATTCTTGGATCGTCCCAAGACGAACTACTGCGAAAGCATTTGCCAAGAATGTTT
133	Eukaryota	Opisthokonta	Metazoa	Arthropoda	Crustacea	Malacostraca	Euphausia	Euphausia_superba	TAGCGTGTAGTTGGATCTCAGTTCCGGACCGACGGTACGCCGCCTGGTGTCTACTGTCGGCTTCCGAACGCTAAAGCCTGTCGGCTCGGTCGGGGTGCTCTTCATCGAGTGTCCCGGGCGGCCGGCATGTTTACTTTGAAAAAATTAGGGTGCTCAGAGCAGCCCAAGGCGCCTGAATATTTGTGCTTGGAATAATGGAATATGACCTCGGTTCTATTTTGTTGGTTTTAAGAGCCAGAGGTAATGATTAATAGGAACAGACGGGGGCATTCGTATTGCGACGTTAGAGGTGAAATTCTTGGATCGTCGCAAAACGAACTACTGCGAAAGCATTTGCCAAGAATGTTT
134	Eukaryota	Opisthokonta	Metazoa	Arthropoda	Crustacea	Malacostraca	Euphausia	Euphausia_superba	TAGCGTATATTAAAGTTGTTGCGGTTAAAAAGCTCGTAGTTGGATCTCAGTTCCGGACCGACGGTACGCCGCCCGGCGTCTACTGTCGGCTTCCGAACGCTAAAGCCCGTCGGCTCGGTCGGGGTGTTCTTCATTGAGTGTACCGGGCGTCCGGCATGTTTACTTTGAAAAAATTAGGGTGCTCAGAGCAGGCCAAGGCGCCTGAATACTTGTGCATGGAATAATGGAATAGGACCTCGGTTCTATTTTGTTGGTTTTAAGAGCCCGAGGTAATGATTAATAGGAACAGACGGGGGCATTCGTATTGCGACGTTAGAGGTGAAATTCTTGGATCGTCGCAAGACAAACTACTGCGAAAGCATTTGCCAAGAATGTGT
135	Eukaryota	Opisthokonta	Metazoa	Arthropoda	Crustacea	Malacostraca	Euphausia	Euphausia_superba	TAGCGTATATTAAAGTTGTTGCGGTTAAAAAGCTCGTAGTTGGATCTCAGTTCCGGACCGACGGTACGCCGCCCGGCGTCTACTGTCGGCTTCCGAACGCTAAAGCCCGTCGGCTCGGTCGGGGTGCTCTTCATCGAGTGTCCCGGGCGGTCGGCATGTTTACTTTGAAAAAATTATGGTGCTCAGAGCAGGCCAAGGCGCCTGAATACTTGTGCATGGAATAATGGAATAGGACCTCGGTTCTATTTTGTTGGTTTTAAGAGCCCGAGGTAATGATTAATAGGAACAGACGGGGGCATTCTTATTGCGACGTTAGAGGTGAAATTCTTGGATCGTCGCAAGACGAACTACTGCGAAAGCATTTGCCAAGAATGTTT
136	Eukaryota	Opisthokonta	Metazoa	Arthropoda	Crustacea	Malacostraca	Euphausia	Euphausia_superba	TAGCGTATATTAAAGTTGTTGCGGTTAAAAAGCTCGTAGTTGGATCTCAGTTCCGGACCGACGGTACGCCGCCCGGCGTCTACTGTCGGCTTCCGAACGCTAAAGCCCGTCGGCTCGGTCGGGGTGCTCTTCATCGAGTGTCCCGGGCGGCCGGCATGTTTACTTTGAAAAATGTAGGGTGCTCAGAGCAGGCCAAGGCGCCTGAATACTTGTGCATGGAATAATGGAATAGGACCTCGGTTCTATTTTGTTGGTTTTAAGAGCCCGAGGTAATGATTAATAGGAACAGACGGGGGCATTCGTATTGCGAAGTTAGAGGTGAAATTCTTGGATCGTCGCAAGACGAACTACTGTGGATGCATTTGCCAAGAATGTTT
139	Eukaryota	Opisthokonta	Metazoa	Arthropoda	Crustacea	Malacostraca	Euphausia	Euphausia_superba	TAGCGTATATTAAAGTTGTTGCGGTTAAAAAGCTCGTAGTTGGATCTCAGTTCCGGACCGACGGTACGCCGCCCGGCGTCTACTGTCGGCTTCCGAACGCTAAAGTCCATCGGCTCGGTCGGGATGCTCTTCATCGAGTGTCCCGGGCGGCCGGCATGTTTACTTTGAAAAAATTAGGGTGCTCAGAGCAGGCCAAGGCGCCTGAATACTTGTGCATGGAATATAGGGAATAGGACCTCAGTTCTATTTTGTTGGTTTTAAGAGCCCGAGGTAATGATTAATAGGAACAGACGGGGGCATTTGTATTGCGACGTTAGAGGTGAAATTCTTGGATCGTCGCAAGATGAACTACTGCGAAAGCATTTGCCAAGAATGTTT
140	Eukaryota	Opisthokonta	Metazoa	Arthropoda	Crustacea	Malacostraca	Euphausia	Euphausia_superba	TAGCGTATATTAAAGTTGTTGCGGTTAAAAAGCTCGTAGTTGGATCTCAGTTCCGGACCGACGGTACGCCGCCCGGCGTCTACTGTCGGCTTCCGAACGCTAAAGCCCGTCGGTTTGGTCGGGGTGCTCTTCATCGAGTGTCCCGGGAGGCCGGCATGTTTACTTTGAAAAAATTAGGGTGCTCACATCAGGATAAGGCGCCTGAATACTTGTGCATGGAATAATGGAATAGGACCTCGGTTTTATTTTGTTGGTTTTAAGAGCCCGAGGTAATGATTAATAGGAACAGACGGGGGCATTCGTATTGCGACTTTAGAGGTGAAATTCTTGGATCGTCGCAGGACGAACTACTGCGAAAGCATTTGCCAAGAATGTTT
142	Eukaryota	Opisthokonta	Metazoa	Arthropoda	Crustacea	Malacostraca	Euphausia	Euphausia_superba	TAGCGTATATTAAAGTTGTTGCGGTTAAAAAGCTTATAGTTGGATCTCAGTTCCGGACCGACTGTACGCCGCCCGGCGTCTACTGTCGGCTTCCGAACGATAAAGCCCTTCGGCTCGGTCGGGGTGCTCTTCATCGAGTATCCCAGGCGGCCGGCATGTTTACTTTGAAAAAATTAGGGTGTTCAGAGCAGGCCAAGGCACCTGAATACTTGTGCATGGAATAATGGAATAGGACCTCGGTTCTATTTTGAGGTAATGATTGATAGGAACAGACGGGGGCATTCGTATTGCAACATTAGAGGTGAAATTCTTGGATCGTGCAAGACGAACTACTGCGAAAGCATTTGCCAAGAATGTTT
144	Eukaryota	Opisthokonta	Metazoa	Arthropoda	Crustacea	Malacostraca	Euphausia	Euphausia_superba	TAGCGTATATTAAAGTTGTTGCGGTTAAAAAGCTCGTAGTTGGATCTCAGTTCCGGACCGACGGTACGCCGCCCGGCGTCTACTGTCGGCTTCCGAACGCTAAAGCCCGTCAGCTCGGTCGGGGTTCTCTTAATCGAGTGTCCCGGGCGGGCGGCATGTTTACTTTGAAAAAATTAGGGTGCTCAGAGCAGGCCAAGGCGCCTGAATACTTTTGCATGGAATAATGGAATAGGACCTCGGTTCTATTTTGTTGGTTTTAAGAGCCTGAAGAAATGATTAATAGGAACAGACGGGGGCAATCGTATTGCAACGTTAGAGGTGACATTCTTGGATTGTCGCGAGACAAACTACTGTGAAAGCATTTGCCCAAAAAGTTT
145	Eukaryota	Opisthokonta	Metazoa	Arthropoda	Crustacea	Malacostraca	Euphausia	Euphausia_superba	TAGCGTATATTAAAGTTGTTGCGGTTAAAAAGCTCGTAGTTGGATCTCAGTTCCGGACCGACGGTACGCCGCCCGGCGTCTACTGTCGGCTTCCGAACGCTAAAGCCCGTCGGCTCGGTCGGGGTGCTCTTCATCGAGTGTCCCGGGCGGCCGGCATGTTTACTTTGAAAAAATTAGGGTGCTCAGAGCAGGCCAAGGCGCCTGAATACTTGTGCATGGAATAATGGAATAGGACCTCGGTTCTATTTTGTTGGTTTTAAGAGCCCGAGGTAATGATTAATAGGAACAGACGGGGGCATTCGTATTGCGACATTAGAGGTGAAATTTTTGGATCGTCGCAAGACGAACTACTGCGAAAGCATTTGCCAAGAATGTTT
146	Eukaryota	Opisthokonta	Metazoa	Arthropoda	Crustacea	Malacostraca	Euphausia	Euphausia_superba	TAGCGTATATTAAAGTTGTTGCGGTTAAAAAGCTCGTAGTTGGATCTCAGTTCCGGACCGACGGTACGCCGCCCGGCGTCTACTGTCGGCTTCCGAACGCTAAAGCCCGTCGGCTCGGTCGGGGGGGTCTTCATCGAGTGTCCCGGGCGGCAGGCATGTTTACTTTGAAAAAATTAGGGAGCTCAGAGCAGGCCAAGGCGCCTGAATACTTGTGCATGGAATAACAGAATAGGACCTCGGTTCTATTTTGTTTGTTTTAAGAGCCCGAGGTAATGATTAAAAGGAACAGACGGGGGCATTCGTAGTGCGACGTTAGAGGTGAAATTCTTGGATCGTCGCAAGACGAACTACTGCGAAAGCATTTGCCAAGAATGTTT
152	Eukaryota	Opisthokonta	Metazoa	Arthropoda	Crustacea	Malacostraca	Euphausia	Euphausia_superba	TAGCGTATATTAAAGTTGTTGCGGTTAAAAAGCTCGTAGTTGGATCTCAGTTCCGGACCGACGGTACGCCGCCCAGCGTCTACGGTCGGTTTCCAAATGCTAAATCCCGTCGGTTTGGTCGGGGTGCTCTTCATCGAGTGTCCCGGGAGGCCGGCATGTTTACTTTGAAAAAATTAGGGTGCTCACATCAGGATAAGGCGCCTGAATACTTGTGCATGGAATAATGGAATAGGACCTCGGTTTTATTTTGTTGGTTTTAAGAGCCCGAGGTAATGATTAATAGGAACAGACGGGGGCATTCGTATTGCGACTTTAGAGGTGAAATTCTTGGATCGTCGCAGGACGAACTACTGCGAAAGCATTTGCCGAGAATGTTT
154	Eukaryota	Opisthokonta	Metazoa	Arthropoda	Crustacea	Malacostraca	Euphausia	Euphausia_superba	TAGCGTATATTAAAGTTGTTGCGGTTAAAAAGCTCGTAGTTGGATCTCAGTTCCGGACCGACGGTACGCCGCCCGGCGTCTACTGTCGGCTTCCGAACGCTAAAGCCCGTAGGCTCGGTCGGGGTGCTCTTCATTGAGTGCCCCGGGCTGTCGGCATGTTTACTTTGAAAAAATTAGGGTGCTCAGAGCAGGCCAAGGCGCCTGAATACTTGTGCATGGAATAATGGAATAGGACCTCGGTTCTATTTTGTTGGTTTTAAGAGCCCGAGGTAATGATTAATAGGAACAAACGGGGGCATTCGTATTGCAACGTTAGAGGTGAAATTCTTGGATTGTCGCAAGACGAACTACTGCGAAAGCATTTGCCAAGAATGTTT
155	Eukaryota	Opisthokonta	Metazoa	Arthropoda	Crustacea	Malacostraca	Euphausia	Euphausia_superba	TAGCGTATATTAGTTGTTGGATCTCAGTTCCGGACCGACAGTACGCCGCCCGGCGTCTACTGTCGGCTTCCGAACCCTAAAGCCCGTCGGCTCGGTCGGGGTGCTCTTCATCGAGTGTCCCGGGCGGCCGGCATGTTTACTTTGAAAAAATTAGGGTGCTCAGAGCAGGCCAAGGCGCCTGAATACTTGTGCATGGAATAATGGAATAGGACCTCGGTTCTATTTTGTTAGTTTTAAGAGCCCGAGGTAATGATTAATAGGAACAGACGGGGGCATTCGTATTGCGACGTTAGAGGTGAAATTCTTGGATAGTCGCAAGACGAACTACTGCGAAAGCATTTGCCAAGAATGTTT
157	Eukaryota	Opisthokonta	Metazoa	Arthropoda	Crustacea	Malacostraca	Euphausia	Euphausia_superba	TAGCGCATATTAAAGTTGTTACGGTTAAAAAGCTCGTAGTTGGATCTCAGTTCCGGACCGACGGTACGCCGCCCGGCGTCTACTGTCGGCTTCCGAGCGCTAAAGTCCATCGGCTCGGTCGGGATGCTCTTCATCGAGTGTCCCGGGCGGCCGGCATGTTTACTTTGAAAAAATTAGGGTGCTCAGAGCAGGCCAAGGCGCCTGAATACTTGTGCATGGAATATAGGGAATAGGACCTCAGTTCTATTTTGTTGGTTTTAAGAGCCCGAGGTAATGATTAATAGGAACAGACGGGGGCATTTGTATTGCGACGTTAGAGGTGAAATTCTTGGATCGTCGCAAGATGAACTACTGCGAAAGCATTTGCCAAGAATGTTT
161	Eukaryota	Opisthokonta	Metazoa	Arthropoda	Crustacea	Malacostraca	Euphausia	Euphausia_superba	TAGCGTATATTAAAGTTGTTGCGGTTAAAAAGCGCTTAGTTGGATCTCAGTTCCGGACCGACGGTACGCCGCATGGCATCTACTGGCAGCTTCCGTTGGCTAGGTCCGGGTGCTCTTCATCGATTATCCCAGGCGGCCGGCATGTTTACTTTGAAAAAATTAGGGTGCTCAGAGCAGGCCAAGGAGCATGGAATAATGGAATAGGACCTCGGTTCTATTTTGTTGGTTTTAAGAGCCCGAGGTAATGATTAATAGGAACATACGGGGCATTCGTATTGCGACGTTAGAGGTGAAATTCTTGGATCGTCGCAAGACAAACTACTGCAAAAACATTTGCCAAGAATGTTT
162	Eukaryota	Opisthokonta	Metazoa	Arthropoda	Crustacea	Malacostraca	Euphausia	Euphausia_superba	TAGCGTATATTAAAGTTGTTGCGGTTAAAAAGCTCGTAGTTGGATCTCAGTTCCGGACCGACGGTACGCCGCCCGGCGTCTACTGTCGGCTTCCGGACACTAAAGCCCGTCGGCTCGGTCGGGGTGCTCTTCATCGAGTGTCCCGGGCGGCCGGCATGTTTACTTTGAAAAAATTAGGGTGCTCAGAGCAGGCCAAGGCGCCTGAATACTTGTGCATGGAATAATGGAATAGGACCTCGGTTCTATTTTGTTGGTTTTAAGAGCCCGAGGTAATGATTAATAGGAACAGACGGGGGCATTCGTATTGCGACGTTAGAGGTGAAATTCTTGGATCGTCGCAAGACGAACTACTGCGAAAGCATTTGCCAAGAATGTTT
164	Eukaryota	Opisthokonta	Metazoa	Arthropoda	Crustacea	Malacostraca	Euphausia	Euphausia_superba	TAGCGTATATTAAAGTTGTTGCGGTTAAAAAGCTCGTAGTTGGATCTCAGTTCCGGACCGACGGTACGCCGCCCGGCGTCTACTGTCGGCTTCCGAACGCTAAAGCCCGTCGGCTCGGTCAGGGTGCTCTTCATTGAGTGTCCCTGACAGGCGGCATGTTTACTTTGAAACAATTAGGGTGCTCAAAGCAGGCCAAGACGCCTGAATAATTGTGCATGGAATAATGGAATAGGACCTCAGTACTATTTTGTTGGTTTTAAGAGCCCGAGGTAATGATTAATAGGAACAGACGGGGGCATTCGTATTGCGACGTTAGAGGTGAAATTCTTGAATATCT
166	Eukaryota	Opisthokonta	Metazoa	Arthropoda	Crustacea	Malacostraca	Euphausia	Euphausia_superba	TAGCGTATATTAAAGTTGTTGCGGTTAAAAAGTTCGTAGTTGGATCTCAGTTCCGGACCGACGGTACGCCGCCCGGCGTCTACTGTCGGCTTCCGAATGAATCGAGTGTCCCGGGCGGCCGGCATGTTTACTTTGAAAAAATTAGGGTGCTCAGAGCAGGCCAAGGCGCCTGAATACTTATGCATGGAATAATGAAAAAGGACCTCGGTTCTATTTTGTTGGTTTTAAGAGCCCGAGGTAATGATTAATAGGAACAGACGGGGGCATTCGTATTGCGATGTTAGAGGTGAAATTCTTGGATCGTCACAAGACGAACTACTGCGAAAGCATTTGCCAAGAATGTTT
167	Eukaryota	Opisthokonta	Metazoa	Arthropoda	Crustacea	Malacostraca	Euphausia	Euphausia_superba	TAGCGTATATTAAAGTTGTTGTGGTTAAAAAGCTCGTAGTTGGATCTCAGTTCCGGACCAACGGTACGCCGCCCGGCGTCTACTGTCGGCTTCCGAACAATAAAGCCCGTCGGCTCGGTCGGGGTGCTCTTCATCGAGTGTCCCGGACGGCCGGCATGTTTACTTTGAAAAAATTAGGGTGCTCAGAGCAGGCCAAGGCGCCTGAATACTTGTGCATGGAATAATGGAATAGGACCTCGGTTCTATTTTGTTGATTTTAAGAGCCCGAGGTAATGATTAATAGGAACAGACGGGGGCATTCGTATTGCGACGTTAGAGGTGAAATTCTTGGATCGTCGCAAGACGAACTACTGCGAAAGCATTTGCCAAGAATGTTT
170	Eukaryota	Opisthokonta	Metazoa	Arthropoda	Crustacea	Malacostraca	Euphausia	Euphausia_superba	TAGCGTATATTAAAGTTGTTGCGGTTAAAAAGCTCGTAGTTGGATCTCAGTTCCGGACCGACGGTACGCCGCCCGGCGTCTACTGTCGGCTTCCGAACGCTAAAGCCCATCGGCTCGGTCGGGATGCTCTTCATCGAGTGTCCCGGGCGGCCGGCATGTTTACTTTGAAAAAATTAGGGTGCTCAGAGCAGGCCAAGGCGCCTGAATACTTGTGCATGGAATATAGGGAATAGGACCTCAGTTCTATTTTGTTGGTTTTAAGAGCCCGAGGTAATGATTAATAGGAACAGACGGGGGCATTTGTATTGCGACGTTAGAGGTGAAATTCTTGGATCGTCGCAAGATGAACTACTGCGAAAGCATTTGCCAAGAATGTTT
172	Eukaryota	Opisthokonta	Metazoa	Arthropoda	Crustacea	Malacostraca	Euphausia	Euphausia_superba	TAGCGTATATTAAAGTTGTTGCGGTTAAAAAGCTCGTAGTTGGATCTCAGTTCCGGACCGACGGTACGCCGCCCGGCGTCTACTGTCGGCTTCCGAACGCTAAAGCCCGTCGGCTCGGTCGGGGTGCTATTCATCGAGTGTCCCGGGCGGCCGGCATGTTTACTTTGAAAAAATTAGGGGGCTCAGAGCAGGCCAAGGCGCCTGAATACTTGTGCATGGAATAATGGAATAGGACCTCGGTTCTATTTTGTTGTTTTTAAGAGCCCAAGGTAATGATTAATAGGAACAGACGGGGGCATTCGTATTGCGACGTTAGAGGTGAAATTCTTGGATCGTCGCAAGACGAACTACTGCGAAAGCATTTGCCAAGAATGTTT
181	Eukaryota	Opisthokonta	Metazoa	Arthropoda	Crustacea	Malacostraca	Euphausia	Euphausia_superba	TAGCGTATATTAAAGTTGTTGCGGTTAAAAAGCTCGTAGTTGGATCTCAGTTCCGGACCGACGGTACGCCGCCCGGCGTCTACTGTCGGCTTCCGAACGCTAAAGCCCGTCGGCTCGGTCGGGGTGCTCTTCATCGAGTGTCCCGGGCGGCCGGCATGTTTACTTTGACAAAATTAGGGTGCTCAGAGCAGGCCAAGGCGCCTGAATACTTGTGCATGGAATAATGGAATAGGACCTCAGTTCTATTTTGATGGTTTTAATAACCCGAGGTAATGATTAATAGGAACAGACGGGGGCATTCGTATTGCGACGTTAGAGGTGACATTATTGGATCGTCGCAAGACGAACTACTGCGAAAGCATTTGCCAAGAATGTTT
182	Eukaryota	Opisthokonta	Metazoa	Arthropoda	Crustacea	Malacostraca	Euphausia	Euphausia_superba	TAGCGTATATTAAAGTTGTTGCGGTTAAAAAGCTCGTAGTTGGATCTCAGTTCCGGACCGATGGTACGCCGCCCGGCGTCTACGGTCGGCTTCCGAACAATAAAAGGCCGTCGGCTCGGTCGGGGTGCTCTTCATCGAGTGTCCCGGGCGGCCGGCATGTTTACTTTGAAAAAATTAGGGTGCTCAGAGCAGGCCAAGGCGCCTGAATACTTGTGCATGGAATAATGGAATAGGACCTCGGTTCTATTTTGTTGGTTTTAAGAGCCCGAGGTAATGATTAATAGGAACAGACTACTGCGAAAGCATTTGCCAAGAATGTTT
183	Eukaryota	Opisthokonta	Metazoa	Arthropoda	Crustacea	Malacostraca	Euphausia	Euphausia_superba	TAGCGTATATTAAAGTTGTTGCGGTTAAAAAGCTCGTAGTTGGATCTCAGTTCCGGACCGACGGTACGCCGCCCGGCGTCTACTGTCGGCTTCCGAACGCTACAGAAGTCGGCTCGGTCGGGGTGCTCTTCATCGAGTGTCCCGGGCGGCCGGCATGTTTACTTTGAAAAAATTAGGGTGCTCAGAGCAGGCCAAGGCGCCTGAATACTTGTGCATGGAATAATGGAATAGGACCTCGGTTCTATTTTGTTGGTTTTAAGAGCCCGAGGTAATGATTAATAGGAACAGACGGGGGCATTCGTATTGCGACGTTAGAGGTGAAATTCTTGGATCGTCGCAAGACGAACTACTGCGAAAGCATTTGCCAAGAATGTTT
185	Eukaryota	Opisthokonta	Metazoa	Arthropoda	Crustacea	Malacostraca	Euphausia	Euphausia_superba	TAGCGTATATTAAAGTTGTTGCGGTTAAAAAGCTCGTAGTTGGATCTCAGTTCCGGACCGACGGTACGCCGCCCGGCGTCTACTGTCGGCTTCCGAACGCTAAAGCCCGTCGGCTCGGTCGGGGTGCTCTTCATCGAGTGTCCCGGGCGGCCGGCATGTTTACTTTGAAAAAAATTAGGGTGCTCAGAGTAGGCCAAGGCGCCTGAATACTTGTGCATGGAATAATGGAATATGACCTCGGTTCTATTTTGTTGGTTTTAAGTGCCCGAGGTAATGATTAATAGGAACAGACGGGGGCATTTGTATCGCGACGTTAGAGGGGAAATTCTTGGATCGTCGCAAGACGAACTACTGCGAAAGCATTTGCCAAGAATGTTT
190	Eukaryota	Opisthokonta	Metazoa	Arthropoda	Crustacea	Malacostraca	Euphausia	Euphausia_superba	TAGCGTATATTAAAGTTGTTGCGGTTAAAAAGCTCGTAGTTGGATCTCAGTTCCGGACCGACGGTACGCCGCCCGGCGTCTACTGTCGGCTTCCGAACGCTAAATCATGTCGGCTCGGTCGGGGTGCTCTTCATCGAGTGTCCTGGGCGGCCGGCATGTTTACTTTGAAAAAATTAGGGTGCTCAGAGCAGGCCAAGGCGCCTGAATACTTGTGCATGGAATAATGGAATAGGACCTCGGTTCTATTTTGTTGGTTTTAAGAGCCCGAGGTAATGATTAATAGGAACAGACGGGGGCATTCGTATTGCGACGTTAGAGGTGAAATTCTTGGATTGTCGCAAGACGAACTACTGCTAAAGCATTTGGCAAGAATGTTT
191	Eukaryota	Opisthokonta	Metazoa	Arthropoda	Crustacea	Malacostraca	Euphausia	Euphausia_superba	TAGCGTATATTAAAGTTGTTGCGGTTAAAAAGCTCGTAGTTGGATCTCAGTTCCGGACCGACGGTACGCCGCCCGGCGTCTACTGTCGGCTTCCGAACGCTAAAGCCCGTCGGCTCGGTGGGGGTGCTCTACATTGAGTGTCCCAGTCAGCCGGCATGTTTACTTTGAAAAGAGTAGGGTGCTCAGAGCAGGCCAAGGCGACTGAATACTTGTGCATGGAATAATGGAATAGGACCTCGGTTCTATTTTGTTGGTTTTAAGAGCCGGAGGTAATGATTAATAGCAACAGACGGGGGCATTCGTATTGCGACTTTAGAGGTGAAATTCTTGGATCGTCACAAGACAAACTACTGCAAAAGCATTTGCCAAGAATGTTT
192	Eukaryota	Opisthokonta	Metazoa	Arthropoda	Crustacea	Malacostraca	Euphausia	Euphausia_superba	TAGCGTATATTAAAGTTGTTGCGGTTAAAAAGCTCGTAGTTGGATCTCAGTTCCGGACCGACGGTACACCGCCCGGCGTCTACTGTCGGCTTCCGAATGCTAAAGCCTGTGGGCTCGGTCGGGGTGCTCTTCATTGAGTGTCCCGGGCGGCCGGCATGTTTACTTTGAAAAAATTAGGGTGCTCAGAGCAGGCCAAGGCGCCTGAATACTTGTGCATGGAATAATGGAATAGGACCTCGGTTCTATTTTGTTGGTTTTAAGAGCCCGAGGTAATGATTAATAGGAACAGACGGGGTCATTCGTATTTCGACGTTAGAGGTGAAATTCTTGGATCGTCCCAAGACGAACTACTGCGAAAGCATTTGCCAAGAATGTTT
194	Eukaryota	Opisthokonta	Metazoa	Arthropoda	Crustacea	Malacostraca	Euphausia	Euphausia_superba	TAGCGTATATTAAAGTTGTTGCGGTTAAAAAGCTCGTAGTTGGATCTCAGTTCCGGACCGACGGTACGCCGCCCGGCGTCTACTGTCGGCTTCCGAACGCTAAAGCCTGTTGGCTCGGTTGGGGTGCTCTTCATCGAGTGTTCCGGGTGGCCGGCATGTTTACTTTGAAATAAGGAGGGTGCTCAGAGCAAGCCAAGGCGCCTGAATACTTGTGCATGGAATAATGGAATAGGACCTCGGTTCTATTTTGTTGGTTTTAAGAACCCGAGGTAATGATTAATAGGAACAGACAGGGGGCATTTTTATTGCGACGTTAGAGGTGAAATTCTTGGATCGTCGCAAAATTAACTAATGCGAAAGCATTTGCCAAGAATGTTT
197	Eukaryota	Opisthokonta	Metazoa	Arthropoda	Crustacea	Malacostraca	Euphausia	Euphausia_superba	TAGCGTATATTAAAGTTGTTGCGGTTAAAAAGCTCGTAGTTGGATCTCAGTTCCGGACCGACGGTACGCCGCCCGGCGTCTACTGTCGGCTTCCGAACGCTAAAGCCCGTCGGCTCGGTCGGGGTGCTCTTCATCGAGTGTCCCGGGCGGCCGGCATGTTTACTTTGAAAAAATTAGGGTGCTCAGAGCAGGCCAAGGCGCCTGAATACTTGTGCATGGAATAATGGAATAGGACCTCGGTTCTATTTTGTTGGTTTTAAGAGCCCGAGGTAATGATTAATAGGAACAGACGGGGGCATTCGTATTGCTACGTTAGAGGTGAAATTCTTGGATCGTCGCAAGACGAACTACTGCGAAAGCATTTGCCAAGAATGTTT
206	Eukaryota	Opisthokonta	Metazoa	Arthropoda	Crustacea	Malacostraca	Euphausia	Euphausia_superba	TAGCGTATATTAAAGTTGTTGCGGTTAAAAAGCTCGTAGTTGGATCTCAGTTCCGGACCGACGGTACGCCGCCCGGCGTCTACTGTCGGCTTCCGAACGCTAAAGCCCATAGGCTCGGTCGGGGTGCTCTTCATTGAGTGTTCCGGACGGCCGGCATGTTTACTTTGAAAAAATTAGGGTGCTCAGAGCAGGCCAAGGCGTCTGAATACTTGTGCATGGAATAATGGAATAGGACCTCGGTTATATTTTGTTGGTTTTAAGAGCCCGAGGTAATGATTAATTGGAACAGACGGGGGCATTCGTATTGCGACGTTAGAGGTGAAATTCTTGGATCGTCGCAAGACGAACTACTGCGAAAGCATTTGCCAAGAATTTTT
207	Eukaryota	Opisthokonta	Metazoa	Arthropoda	Crustacea	Malacostraca	Euphausia	Euphausia_superba	TAGCGTATATTAAAGTTGTTGCGGTTAAAAAGCTCGTAGTTGGATCTCAGTTCCGGACCGACGGTACGCCGCCCGGCGTCTACTGTCGGCTTCCGAACGCTAAAGCCCGTTGGCTCGGTTGGGGTGCTCTTCATCGAGTGTTCCGGGTGGCCGGCATGTTTACTTTGAAATAAGGAGGGTGCTCAGAGCAAGCCAAGGCGCCTGAATACTTGTGCATGGAATAATGGAATAGGACCTCGGTTCTATTTTGTTGGTTTTAAGAACCCGAGGTAATGATTAATAGGAACAGACAGGGGGCATTTTTATTGCGACGTTAGAGGTGAAATTCTTGGATCGTCGCAAAATTAACTAATGCGAAAGCATTTGCCAAGAATGTTT
208	Eukaryota	Opisthokonta	Metazoa	Arthropoda	Crustacea	Malacostraca	Euphausia	Euphausia_superba	TAGCGTATATTAAAGTTGTTGCGGTTAAAAAGCTCGTAGTTGGATCTCAGTTCCGGACCGACGGTACGCCGCCCGGCGTCTACTGTCGGCTTCCGAACGCTAAAGTCTATCGGCTTGGTCGGGGTGCTCTTCATCAAGTTTCCTGGGAGGCCGGCATGTTTACTTTGAAAAAATGTTGGTGCTCAGAGCAGGCCAAGGCGCCTGAATAATTGTGCATGGAATAATGGAATAGGACCTCGGTTCTATTTTATTGGTTTTAAGAGCCCGAGGTAATTCGTATTGCGACGTTAGATTTGAAATTCTTGGATTGTCGCAAGACGACCTACAGCGAAAGCATTTGCCTGGAATGTTT
211	Eukaryota	Opisthokonta	Metazoa	Arthropoda	Crustacea	Malacostraca	Euphausia	Euphausia_superba	TAGCGTATATTAAAGTTGTTGCGGTTAAAAAGCTCGTAGTTGGATCTCAGTTCCGGACCGACGGTACGCCGCCCGGCGTCTACTGTCGGCTTCCGAACGCTAAAGCCTGTTGGCTCGGTTGGGGTGCTCTTCATTGAGTGTTCCGGGTGGCCGGCATGTTTACTTTGAAATAAGGAGGGTGCTCAGAGCAAGCCAAGGCGCCTGAATACTTGTGCATGGAATAATGGAATAGGACCTCAGTTCTATTTTGTTGGTTTTAAGAACCCGAGGTAATGATTAATAGGAACAGACAGGGGGCATTTTTATTGCGACGTTAGAGGTGAAATTCTTGGATCGTCGCAAAATTAACTACTGCGAAAGCATTTGCCAAGAATGTTT
215	Eukaryota	Opisthokonta	Metazoa	Arthropoda	Crustacea	Malacostraca	Euphausia	Euphausia_superba	TAGCGTATATTAAAGTTGTTGCGGTTAAAAAGCGCTTAGTTGGATCTCAGTTCCGGACCGACGGTACGCCGCATGGCATCTACTGGCAGCTTCCGTTGGCTAGGTCCGGGTGCTCTTCATCGAGTATCCCAGGCGGCCGGCATGTTTACTTTGAAAAAATTAGGGTGCTCAGAGCAGGCCAAGGAGCATGGAATAATGGAATAGGACCTCGGTTCTATTTTGTTGGTTTTAAGAGCCCGAGGTAATGATTAATAGGAACATACGGGGCATTCGTATTGCGACGTTAGAGGTGAAATTCTTGGATCGTCGCAAGACAAACTACTGCAAAAACATTTGCCAAGAATGTTT
217	Eukaryota	Opisthokonta	Metazoa	Arthropoda	Crustacea	Malacostraca	Euphausia	Euphausia_superba	TAGCGTATATTAAAGTCTACTGTCGGCTTCCGAATGCTAAAGCCCGTCGGCTCGGTCGGGGTGCTCTTCATCGACTGTTCCGGATGGCCGGCATGTTTACTTTGAAAAAATTAGGGTGCTCAGAGCAGGCCAAGGCGCCTGAATACTTGTGCATGGAATAATGGAATAGGACCTCGGTTCTATTTTGTTGGTTTTAAGAGCCAGAGGTAATGATTAATAGGAACAGACAGGTGCATTCGTATTGCGACGTTAGAGGTGAAATTCTTGGATCGTCTCAAGACGAACTACTGCGAAAGCATTTGCCAAGAATGTTT
224	Eukaryota	Opisthokonta	Metazoa	Arthropoda	Crustacea	Malacostraca	Euphausia	Euphausia_superba	TAGCGTATATTAAAGTTGTTGCGGTTAAAAAGCTCGTAGTTGGATCTCAGTTCCGGACCGACGGTACGCCGCCCGGCGTCTACTGTCGGCTTCCGAACGCTAAAGCCTGTGGGCTCGGTCGGGGTGCTCTTCATTGAGTGTCCCGGGCGGCCGGCATGTTTACTTTGAAAAAATTAGGGTGCTCAGAGCAGGCCAAGGCGCCTGAATACTTGTGCATGGAATAATGGAATAGGACCTCGGTTCTATTTTGTTGGTTTTAAGAGCCCGAGGTAATGATTAATAGGAACAGACGGGGTCATTCGTATTTCGACGTTAGAGGTGAAATTCTTGGATCGTCCCAAGACGAACTACTGCGAAAGCATTTGCCAAGAATGTTT
225	Eukaryota	Opisthokonta	Metazoa	Arthropoda	Crustacea	Malacostraca	Euphausia	Euphausia_superba	TAGCGTATATTAAAGTTGTTGCGGTTAAAAAGCTCGTAGTTGGATCTCAGTTCCGGACCGACGGTACGCCGCCCGGCGTCTACTGTCGGCTTCCGAACGCTAAAGCCCGTCGGCTCGGTCAGGGTGCTCTTCATCGAGTGTTCCGGGCGGCCGGCATGTTTACTTTGAAAAAATTAGGGAGCTCAGAGCAGGCCAAGGCGCCTGAATATTTGTGCATGGAATAATGGAATAGGACCTCGGTTCTATTTTGTTGATTTTAAGAGCCAGAGGTAATGATTAATAGGAACAGACAGGTGCATTCGTATTGCGACGTTAGAGGTGAAATTCTTGGATTGTCTCAAGACGTACTACTGCGAAAGCATTTGCCAAGAATGTTT
229	Eukaryota	Opisthokonta	Metazoa	Arthropoda	Crustacea	Malacostraca	Euphausia	Euphausia_superba	AAGCGTATATTAAAGTTGTTGTGGTTAAAAAGCTCGTAGTTGGATCTCAGTTCCGGACCAATGGTACGCCGCCCGGCGTCTACTGTCGGCTTCCGGGCGGCCGGCATGTTTACTTTGAAAAAACTAGGGTGCTCAGAGCAGGCCAAGGCGCCTGAATACTTGTGCATGGAATAATGGAATAGGACCTCGGTTCTATTTTGTTGGTTTTAAGAGCCCGAGGTAATGATTAATAGGAACAGAAGGGGGCATTCGTATTGCGACGTTAGATGTGAAATTCTTGGATCGTCGCAAGACGAACTACTGCGAAAGCATTTTCCAAGAATGTTT
232	Eukaryota	Opisthokonta	Metazoa	Arthropoda	Crustacea	Malacostraca	Euphausia	Euphausia_superba	TAGCGTATATTAAAGTTGTTGCGGTTAAAAAGCTCGTAGTTGGATCTCAGTTCCGGACCGACGGTACGCCGCCCGGCGTCTACTGTCGGCTTCCGAACGCTAAAGCCCGTCGGCTCGGTCGGGGTGCTCTTCATCAAGTGTCCCGGGCGGCCGGCATGTTTACTTTGAAAAAATGAGGGTGCTCAGAGCAGGCCAAGGCGCCTGAATACTTGTGCATGGAATAATGGAATAGGACCTCGGTTTTATTTTGTTGGTTTTAAGAGCCCGAGGTAATGATTAATAGGAACAGACGGGGGCATTCGTATTGCGACGTTAGAGGTGAAATTCTTGGATCGTCGCAAGACAAACTACTGCGAAAGCATTTGCCAAGAATGTTT
240	Eukaryota	Opisthokonta	Metazoa	Arthropoda	Crustacea	Malacostraca	Euphausia	Euphausia_superba	TAGCGTATATTAAAGTCTACTGTCGGCTTCCGAACGCTAAAGCCCGTCGGCTCGGTCGGGGTGCTCTTCATCGAGTGTTCCGGGCGGCCGGCATGTTTACTTTGAAAAAATTAGGGTGCTCAGAGCAGGCTAAGGCGCCTGAATACTTGTGCATGGAATAATGGAATAGGACCTCGGTTCTATTTTGTTGGTTTTAAGAGCCAGAGGTAATGATTAATAGGAACAGACAGGTGCATTCGTATTGCGACGTTAGAGGTGAAATTCTTGGATTGTCTCAAGACGAACTACTGCGAAAGCATTTGCCAAGAATGTTT
241	Eukaryota	Opisthokonta	Metazoa	Arthropoda	Crustacea	Malacostraca	Euphausia	Euphausia_superba	TAGCGTATATTAAAGTTGTTGCGGTTAAAAAGCTCGTAGTTGGATCTCAGTTCCGGACCGACGGTACGCCGCCCGGCGTCTACTGTCGGCTTCCGAACGCTAAAGCCCGTCGGCTCGGTCGGGGTGCTCTTCATCGAGTGTCCCGGGCGGCCGGCATGTTTACTTTGAAAAAATTAGGGTGCTCAGAGCAGGCCAAGGCGCCTGAATACTTGTGCATGGAATAATGGAATAGGACCTCGGTTCTATTTTGTTGGTTTTAAGAGCCCGAGGTAATGATTAATAGGAACAGACGGGGGCATTCGTATTGTGACGTTAGAGGTGAAATTCTTGGATCGTCGCAAGACGAACTACTGCGAAAGCATTTGCCAAGAATGTTT
243	Eukaryota	Opisthokonta	Metazoa	Arthropoda	Crustacea	Malacostraca	Euphausia	Euphausia_superba	TAGCGTATATTAAAGTTGTTGCGGTTAAAAAGCTCGTAGTTGGATCTCAGTTCCGGACCGACGGTACGCCGCCCGGCGTCTACTGTCGGCTTCCGAACGCTAAAGCCCGTCGGCTCGGTCGGGGTGCTCTTCATTGAGTGTCCCGGTCAGCCGGCATGTTTACTTTGAAAAAAGTAGGGTGCTCAGAGCAGGCCAAGGCGACTGAATACTTGTGCATGGAATAATGGAATAGGACCTCGGTTCTATTTTGTTGGTTTTAAGAGCCGGAGGTAATGATTAATAGCAACAGACAAGGGCATTCGTATGGCGACTTTAGAGGTGAAATTCTTGGATCGTCACAAGACGAACTACTGCGAAAGCATTTGCCAAGAATGTTT
249	Eukaryota	Opisthokonta	Metazoa	Arthropoda	Crustacea	Malacostraca	Euphausia	Euphausia_superba	TAGCGTATATTAAAGTTGTTGCGGTTAAAAAGCTTGTAGTTGGATCTCAGTTCCGGACCGACGGTACGCCGCCCGGCGTCTACTGTCGGCTTCCGAACAATAAAAGCCCGTCGGCTCGGTCGGGGTGCTCTTCATCGAGTGTCCCGGGCGGCCGGCATGTTTACATTGAAAAAATGAGGGTGCTCAGAGCAGGCCAAGGCGCCTGAATACTTGTGCATGGAATAATGGAATAGGACCTCGGTTCTATTTTGTTGGTTTTAAGAGCCCGAGGTAATGATTAATAGGAACAGACGGAGGCATTCGTATTGCGACGTTAGATGTGAAATTCTTGGATCGTCGCAAGACGAACTACTGCGAAAGCATTTGCCAAGAATGTTT
251	Eukaryota	Opisthokonta	Metazoa	Arthropoda	Crustacea	Malacostraca	Euphausia	Euphausia_superba	TAGCGTATATTAAAGTTGTTGCGGTTAAAAAGCTCGTAGTTGGATCTCAGTTCCGGACCGACGGTACGCCGCCCGGCGTCTACTGTCGGCTTCCGAACGCTAAAGCACAACGACTCGGTCGGGGTGCTCTTCATCGAGTGTCCCAGGTGGCTGGCATGTTTACTTTGAAAAAATTAGGGTGCTCAGAGCAGGCCAAATTGCCTGAATACTTGTGCATGGAATAATGGAATAGGACCTCGGTTCAATTTTGTTGGTTTTAAGAGCCCGAGGTAATGATTAATAGGAACAGACAGGGGCATTCGTATTGCGATGTTAGAGGTGAAATTCTTGGATCGTCACAAGATGAACTACTGCGAAAGCATTTGCCAAGAATGTTT
257	Eukaryota	Opisthokonta	Metazoa	Arthropoda	Crustacea	Malacostraca	Euphausia	Euphausia_superba	TAGCGTATATTAAAGTTGTTGCGGTTAAAAAGCTCGTAGTTGGATCTCAGTTCCGGACCGACGGTACGCCGCCCGGCGTCTACTGTCGGCTTCCGAACGCTAAAGCCCGTCGGCTCGGTCGGGGTGCTCTTCATCAAGTGTCCCGGGCGGCCGGCATGTTTACTTTGAAAAAATGAGGGTGCTCAGAGCAGGCCAAGGCGCCTGAATACTTGTGCATGGAATAATGGAATAGGACCTCGGTTTTATTTTGTTGGTTTTAAGAGCCCGAGGTAATGATTAATAGGAACAGACGGGGGCATTCGTATTGCGACGTTAGAGGTGAAATTCTTGTATCGTCGCAAGACAAACTACTGCGAAAGCATTTGCCAAGAATGTTT
258	Eukaryota	Opisthokonta	Metazoa	Arthropoda	Crustacea	Malacostraca	Euphausia	Euphausia_superba	TAGCGTATATTAAAGTTGTTGCGGTTAAAAAGCTCGTAGTTGGATCTCAGTTCCGGACCGACGGTACGCCGCCCGGCGTCTACTGTCGGCTTCCGAACGCTAAAGCCCGTCGGCTTGGTCAGGGTGATCTTCATCGAGTGTCCCGGGCGGCCGGCATGTTTACTTTGAAAAAATTAGGGTGCTCAGAGCAGGCCAAAGCGCCTGAATACTTGTGCATGGAATAATGGAATAGGACCTCGGTTCTATTTTGTTGGTTTTAAGAGCCCGAGGTAATGATTAATAGGAACAGACGGGGGCATTCGTATTGCGACGTCAGAGGTGAAATTCTTGGATCGTCGCAAGACGAACTACTGCGAAAGCATTTGCCAAGAATGTTT
265	Eukaryota	Opisthokonta	Metazoa	Arthropoda	Crustacea	Malacostraca	Euphausia	Euphausia_superba	TAGCGTAAATTAAAGTTGTTGCGGTTAAAAAGCTTGTAGTTGGATCTCAGTTCCGGACCGATGGTACGCCGCCCGGCATCTACTGTCGGCTTCCGAACGCTAAAACCCGTCGGCTCGGTCGGGGTGCTCTTCATCGAGTGTCCCGGGCGGCCGGCATGTTTACTTTGAAAAATGTAGGGTGCTCAGAGCAGGCCAAGGCGCCTGAATACTTGTGCATGGAATAATGGAATAGGACCTCGGTTCTATTTTGTTGGTTTTAAGAGCCCGAGGTAATGATTAATAGGAACAGACGGGGGCATTCGTATTGCGAAGTTAGAGGTGAAATTCTTGGATCGTCGCAAGACGAACTACTGTGGATGCATTTGCCAAGAATGTTT
266	Eukaryota	Opisthokonta	Metazoa	Arthropoda	Crustacea	Malacostraca	Euphausia	Euphausia_superba	TAGCGTATATTAAAGTTGTTGCGGTTAAAAAGCTCGTAGTTGGATCTTAGTTCCGGACCGACGGTACGCCGCCCGGCGTCTACTGTCGGCTTCCGAATGCTAAAGCCCATCGGCTCGGTCGGGGTGCTATTCATCGAGTGTCCCGGGCGGCCGGCATGTTTACTTTGAAAAAATTAGGGGGCTCAGAGCAGGCCAAGGCGCCTGAATACTTGTGCATGGAATAATGGAATAGGACCTCGGTTCTATTTTGTTGTTTTTAAGAGCCCAAGGTAATGATTAATAGGAACAGACGGGGGCATTCGTATTGCGACGTTAGAGGTGAAATTCTTGGATCGTCGCAAGACGAACTACTGCGAAAGCATTTGCCAAGAATGTTT
268	Eukaryota	Opisthokonta	Metazoa	Arthropoda	Crustacea	Malacostraca	Euphausia	Euphausia_superba	TAGCGTATATTAAAGTTGTTGCGGTTAAAAAGCTCGTAGTTGGATCTCAGTTCCGGACCGACGGTACGCCGCCCGGCGTCTACTGTCGGCTTCCGAACGCGTGTCCCGGGCGGCCGGCATGTTTACTTTGAAAAAATTAGGGTGCTCAGAGCAGGCCAAGGCGCCTGAATACTTGTGCATGGAATAATGGAATAGGACCTCGGTTCTATTTTGTTGGTTTTAAGAGCCCGAGGTAATGATTAATAGGAACAGACGGGGGCATTCGTATTGCGACGTTAGAGGTGAAATTCTTGGATCGTCGCAAGACGAACTACTGCGAAAGCATTTGCCAAGAATGTTT
272	Eukaryota	Opisthokonta	Metazoa	Arthropoda	Crustacea	Malacostraca	Euphausia	Euphausia_superba	TAGCGTATATTAAAGTTGTTGCGGTTAAAAAGCTCGTAGTTGGATCTCAGTTCCGGACCGACGGTACGCCGCCCGGCGTCTACTGTCGGCTTCCGAACGCTAATCGGTCAGGGTGCTCTTCATCGAATGTCCCGGGTGGCCGGCATGTTTACTTTGAAAACAAATTGGGTGCTCAGAGCAGGCCAAGGAGCCTGAATACTTGTGCATGGAATAATGGAATAGGACCTCGGTTCTATTTTGTTGGTTTTAAGAGCCGAGGTAATGATTAATAGGAATAGACGGGGGCATTCGTATTGCGACGCTAGAGGGTAAATTCTTGGATCGTCGCAAGACAAACTACTGCAAAAGTATTTGCCAAGAATGTTT
273	Eukaryota	Opisthokonta	Metazoa	Arthropoda	Crustacea	Malacostraca	Euphausia	Euphausia_superba	TAGCGTATATTAAAGTTGTTGCGGTTAAAAAGCTCGTAGTTGGATCTCAGTTCCGGACCGACGGTACGCCGCCCGGCGTCTACTGTCGGCTTCCGAACGCTAAAGCCCGTCGGCTCGGTCGGGGTGCTCTTCATCGAGTGTCCCGGGCGGCCGGCATGTTTACTTTGAAAAAATTAGGGTGCTCAGAGCAGGCCAAGGTGCCTGAATACTTGTGCATGGAATAATGGAATAGGACCTCGATTCTATTTTGTTGGTTTTAAGAGCCCGAGGCAATGATTAATAGGAACAGACGGGGGCATTCGTATTGCGACGTTAGAGGTGAAATTCTTGGATCGTCGCAAGACGAACTACTGTGAAAGCATTTGCCAAGAATGTTT
275	Eukaryota	Opisthokonta	Metazoa	Arthropoda	Crustacea	Malacostraca	Euphausia	Euphausia_superba	TAGCGTATATTAAAGTTGTTGCGGTTAAAAAGCTCGTAGTTGGATCTCAGTTCCGGACCGACGGTACGCCGCCCGGCGTCTACTGTCGGCTTCCGAACGCTAAAGCCCGTCGGCTCGGTCGGGGTGCTCTTCATCGAGTGTCCCGGGCGGCCGGCATGTTTACTTTTAAAAAATTAGGGTGCTCAGAGCAGGCCAAGGCGCCTGAATACTTGTGCATGGAATAATGGAATAGGACCTCGGTCCTATTTTGTTGGTTTTAAGAGCCCGAGGTAATGATTAATAGGAACAGACGGGGGCATTCGTATTGCGACGTTAGAGGTGAAATTCTTGGATCGTCGCAAGATGAACTACTGCGAAAGCATTTGCCAAGAATGTTT
276	Eukaryota	Opisthokonta	Metazoa	Arthropoda	Crustacea	Malacostraca	Euphausia	Euphausia_superba	TAGCGTATATTAAAGTTGTTGCGGTTAAAAAGCTCGTAGTTGGATCTCAGTTCCGGACCGACGGTACGCCGCCCGGCGTCTACTGTCGGCTTCCGAACGCTAAAGCCCGTCGGCTCGGTCGGGGTGCTCTTCATCGAGTGTCCCGGGCGGCCGGCATGTTTACTTTGAAAAAATTAGGGTGCTCAGAGCAGGCCAAGGCGCCTGAATACTTGTGCATGGAATAATGGAATAGGACCTCGGTTCTATTTTGTTGGTTTTAAGAGCCCGAGGTAATGATTAATAGGAACAGACGGGGGCATTCGTATTGCGACGTTAGAGGTGAAATTCTTGGATCGTCGCAAGACGAACTACTGCAAAAGCATTTGCCAAGAATGTTT
277	Eukaryota	Opisthokonta	Metazoa	Arthropoda	Crustacea	Malacostraca	Euphausia	Euphausia_superba	TAGCGTATATTAAAGTTGTTGCGGTTAAAAAGCTCGTAGTTGGATCTCAGTTCCGGACCGACGGTACGCCGCCCGGCGTCTACTGTCGGCTTCCGAACGCTAAAGCCCGTCGGCTTGGTATTGGTGCTCTTCATCGAGTGTCCCGTGCGGCCGGCATGTTTACTTTGAAATAATTAGGGTACTCAGAGCAAGCCAAGGCGCCTGAATACTTGTGCATGGTATAATGGAATAGGACCTCGGTTCTATTTTGTTGGTTTTAAGAACTCGAAGTAATGATTAATAGGAACAGACGGGGGCATTTGTATTGCGACGTTAGAGGTGAAATTCTTGGATCGTCGCAAAATGAACTACTGCGAAAGCATTTGCCAAGAATATTT
278	Eukaryota	Opisthokonta	Metazoa	Arthropoda	Crustacea	Malacostraca	Euphausia	Euphausia_superba	TAGCGTATATTAAAGTTGTTGCGGTTAAAAAGCTCGTAGTTGGATCTCAGTTCCGGACCGACGGTACGCCGCCCGGCGTCTACTGTCGGCTTCCGAACGCTAAAGCCCGTTGGCTCGGTCGGGGTGCTCTTCATTGAGTGTCCCGGGCGGCCGGCATGTTTACTTTGAAAAAATTAGGGTGCTCAGAGCAGGCCAAGGCGCCTGAATACTTGTGGATGGAATAATGGAATTGGACCTCGGTTCTATTTTGTTGGTTTTAAGAGCCCGAGATAATGATTAATAGGAACAGACGGGGGCATTCGTATTGCGACGTTAGAGGTGAAATTCTTGGATCGTCGCAAGACGAACTACTGCGAAAGCATTTGCCAAGAATGTTT
279	Eukaryota	Opisthokonta	Metazoa	Arthropoda	Crustacea	Malacostraca	Euphausia	Euphausia_superba	TAGCGTATATTAAAGTTGTTGCGGTTAAAAAGCTCGTAGTTGGATCTCAGTTCCGGACCGACGGTACGCCGCCCGGCGTCTACTGTCGGCTTCCGAACGCTAAAGCCCGTCGGCTCGGTGGGGGTGCTCTTCATTGAGTGTCCCGGTCAGCCGGCATGTTTACTTTGAAAAAAGTAGGGTGCTCAGAGCAGGCCAAGGCGACTGAATACTTGTGCATGGAATAATGGAATAGGACCTCGGTTCTATTTTGTTGGTTTTAAGAGCCGGAGGTAATGATTAATAGCAACAGACGGGGGCATTCGTATTGCGACTTTAGTGGTGAAATTCTTGGATCGTCACAAGACGAACTACTGCGAAAGCATTTGCCAAGAATGTTT
282	Eukaryota	Opisthokonta	Metazoa	Arthropoda	Crustacea	Malacostraca	Euphausia	Euphausia_superba	TAGCGTATATTAAAGTTGTTGCGGTTAAAAAGCTCGTAGTTGGATCTCAGTTCCGGACCGACGGTACGCCGCCCGGCGTCTACTGTCGGCTTCCGAACGCTAAAGCCCGTTGGCTCGGTTGGGGTGCTCTTCATCGAGTGTTCCGGGTGGCCGGCATGTTTACTTTGAAATAAGGAGGGTGCTCAGAGCAAGCCAAGGCGCCTGAATACTTGTGCATGGAATAATGGAATAGGACCTCGGTTCTATTTTGTTGGTTTTAAGAACCCGAGGTAATGATTAATAGGAACAGACAGGGGGCATTTTTATTGCGACGTTAGAGGTGAAATTCTTGTATCGTCGCAAAATTAACTACTGCGAAAGCATTTGCCAAGAATGTTT
284	Eukaryota	Opisthokonta	Metazoa	Arthropoda	Crustacea	Malacostraca	Euphausia	Euphausia_superba	TAGCGTATATTAAAGTTGTTGCGGTTAAAAAGCTCGTAGTTGGATCTCAGTTCCGGACCGACGGTACGCCGCCCGGCGTCTACTGTCGGCTTCCGAAAGCTAAAGCCCGTCGGCTCGGTCGGGGTGCTCTTCATCGAGTGTCCCGGGCGGCCGGCATGTTTACTTTGAAAAAATTAGGGTGCTCAGAGCAGGCCAAGGCGCCTGAATACTTGTGCATGGAATAATGGAATAGGACCTCGGTTCTATTTTGTTGGTTTTAAGAGCCCGAGGTAATGATTAATAGGAACAGACGGGGGCATTCGTATTGCGACGTTAGAGGTGAAATTCTTGGATCGTCGCAAGACGAACTACTGCGAAAGCATTTGCCAAGAATGTTT
285	Eukaryota	Opisthokonta	Metazoa	Arthropoda	Crustacea	Malacostraca	Euphausia	Euphausia_superba	TAGCGTATATTAAAGTTGTTGCGGTTAAAAAGCTCGTAGTTGGATCTAAGTTCCGGACCGACGGTACGCCGCCCGGCGTCTACTGTCGGCTTCCGGGCGGCCGGCATGTTTACTTTGAAAAAACTAGGGTGCTCAGAGCAGGCCAAGGCGCCTGAATACTTGTGCATGGAATAATGGAATAGGACCTCGGTTCTATTTTGTTGGTTTTAAGAGCCCGAGGTAATGATTAATAGGAACAGAAGGGGGCATTCGTATTGCGACGTTAGATGTGAAATTCTTGGATCGTCGCAAGACGAACTACTGCGAAAGCATTTGCCAAGAATGTTT
286	Eukaryota	Opisthokonta	Metazoa	Arthropoda	Crustacea	Malacostraca	Euphausia	Euphausia_superba	TAGCGTATATTAAAGTTGTTGCGGTTAAAAAGCTCGTAGTTGGATCTCAGTTCCGGACCGACGGTACGCCGCCCAGCGTCTACGGTCGGTTTCCAAATGCTAAATCCCGTCGGTTTGGTCGGGGTGCTCTTCATCGAGTGTCCCGGGAGGCCGGCATGTTTACTTTGAAAAAATTAGGGTGCTCACATCAGGATAAGGCGCCTGAATACTTGTGCATGGAATAATGGAATAGGACCTCGGTTTTATTTTGTTGGTTTTAAGAGCCCGAGGTAATGATTAATAGGAACAGACGGGGGCATTCGTATTGCGACTTTAGAGGTGAAATTCTTGGATCGTCGCAGGACGAACTACTGCGAAAGCATTTGCCAAGAATGTTT
289	Eukaryota	Opisthokonta	Metazoa	Arthropoda	Crustacea	Malacostraca	Euphausia	Euphausia_superba	TAGCGTATATTAAAGTTGTTGCGGTTAAAAAGCTCGTAGTTGGATCTCAGTTCCGGACCGACGGTACGCCGCCCGGCGTCTACTGTCGGCTTCCGAACGCTAAAGCCCGTCGGCTTGGTATTGGTGCTCTTCATCGAGTGTCCCGTGCGGCCGGCATGTTTACTTTGAAATAATTAGGGTACACAGAGCAAGCCAAGGCGCCTGAATACTTGTGCATGGTATAATGGAATAGGACCTCGGTTCTATTTTGTTGGTTTTAAGAACCCGAGGTAATGATTAATAGGAACAGACGGGGGCATTTGTATTGCGACGTTAGAGGTGAAATTCTTGGATCGTCGCAAAATGAACTACTGCGAGAGCATTTGCCAAGAATATTT
290	Eukaryota	Opisthokonta	Metazoa	Arthropoda	Crustacea	Malacostraca	Euphausia	Euphausia_superba	TAGCGTATATTAAAGTTGTTGCGGTTAAAAAGCTCGTAGTTGGATCTCAGTTCCGGACCGACGGTACGCCGCCCGGCGTCTACTGTCGGCTTCCGAACGCTAAAGCCCGTCGGCTCGGTCGGGGTGCTCTTCATCGAGTGTCCCGGGCGGCCGGCATGTTTACTTTGAAAAAATGAGGGTGCTCAGAGCAGGCCAAGGCGCCTGAATACTTGTGCATGGAATAATGGAATAGGACCTCGGTTCTATTTTGTTGGTTTTAAGAGCCCGAGGTAATGATTAATAGGAACAGACGGGGGCATTCGTATTGCGACGTTAGAGGTGAAATTCTTGGATCGTCGCAAGACGAACTACTGCGAAAGCATTTGCCAAGAATGTTT
293	Eukaryota	Opisthokonta	Metazoa	Arthropoda	Crustacea	Malacostraca	Euphausia	Euphausia_superba	TAGCGTATATTAAAGTTGTTGCGGTTAAAAAGCTCGTAGTTGGATCTCAGTTCCGGACCGACGGTACGCCGCCCGGCGTCTACTGTCGGCTTCCGAACGCTAAAGCCCGTCGGCTCGGTCAGGGTGCTCTTCATCGAGTTTCCCTGGCGGCCGGCATGTTTACTATGAAAAAATTAGGATGCTCAGAGCAGGCCAAGGCGCCTGAATACTTGCGCATGGAATAATGGAATAGGACCTCGGTTCTATTTTGTTGGTTTTAAGAGCCCGAGGTAATAATTAATTGAAACAGACAGGGGCATTTGTATTGCGATGTTAGAGGTGAAATTCTTGGAAAGTTGCAAGACGAACTACTGCAAAATCATTTACCAAGAATGTT
294	Eukaryota	Opisthokonta	Metazoa	Arthropoda	Crustacea	Malacostraca	Euphausia	Euphausia_superba	TAGCGTATATTAAAGTTGTTGCGGTTAAAAAGCTCGTAGTTGGATCTCAGTTCCGGACCGACGGTACGCCGCCCGGCGTCTACTGTCGGCTTCCGAACGCTAAAGCCCGTCGGCTTGGTCAGGGTGCTCTTCATCGAGTGTCCCGGGCGGCCGGCATGTTTACTTTGAAAAAATTAGGGTGCTCAGAGCAGGCCAAGGCGCCTGAATACTTGTGCATGGAATATTGGAATAGGACCTCGGTTCTATTTTGTTGGTTTTAAGAGCCCGAGGTAATGATTAATAGGAACAAACGGGGGCATTCGTATTGCGACGTTAGAGGTGAAATTCTTGGATCGTCGCAAGACGAACTACTGCGAAAGCATTTGCCAAGAATGTTT
295	Eukaryota	Opisthokonta	Metazoa	Arthropoda	Crustacea	Malacostraca	Euphausia	Euphausia_superba	TAGCGTATATTAAAGTTGTTGCGGTTAAAAAGCTCGTAGTTGGATCTCAGTTCCGGACCGACGGTATGCCGCCCGGCGTCTACTGTCGGCTTCCGAACGCTAAATCCTGTCGGTTTGGTCGGGGTGCTCTTCATCGAGTGTCCCGGGCGGCCGGCATGTTTAATTTGAAAAAATTAGGGTGCTCATAGCAGGCCAAGGTACCTGAATACTTCGGCATGGAATAATGGAATAGGACCTCGGTTCTATTTTTTTGGTTTTAAGAGCCCGAGGTAATGAGTAATAGGAACAGACGGGGGCATTTGTATTGCGACGTTAGAGGTGAAATTCTTGGATTGTCGCAAGACAAACTACTGCGAAAGCATTTGCCAAGAATGTTT
301	Eukaryota	Opisthokonta	Metazoa	Arthropoda	Crustacea	Malacostraca	Euphausia	Euphausia_superba	TAGCGTATATTAAAGTTGTTGCGGTTAAAAAAGCTCGTAGTTGGATCTCAGTTCCGGACCGACGGTACGCAGCCCGTCGGCTCGGTCGGGGTGCTCTTCATCGAGTGTCCTGGGCGGCCGGCATGTTTACTTTGAAAGAATTAGGGTGCTCAGAGCAGGCCAAGGCGCCTGAATACTTGTGCATGGAATAATGGAATAGGACCTCGGTTCTATTTTGTTGGTTTTAAGAGCCGAGGTAATGATTAATAGGAACAGACGGGGGCATTCGTATTGCGACGTTAGAGGTGAAATTCTTGGATCGTCGCAAGACGAACTACTGCAAAAGCATTTGCCAAGAATGTTT
303	Eukaryota	Opisthokonta	Metazoa	Arthropoda	Crustacea	Malacostraca	Euphausia	Euphausia_superba	TAGCGTATATTAAAGTTGTTGCGGTTAAAAAGCTCGTAGTTGGATCTCAGTTCCGGACCGACGGTACGCCGCCCGGCGTCTACTGTCGGCTTCCGAACGCTAAAGCCCGTCGGCTCGGTCGGGGTGCTCTTCATCGAGTGTCCCGGGCGGCCGGCATGTTTACTTTGAAAAAATTAGGGTGCTCAGAGCAGGCCAAGGCACCTGAATACTTGTGCATGGAATAATGGAATAGGACCTCGGTTCTATTTTGTTGGTTTTAAGAGCCCGAGGTAATGATTAATAGGAACAGACGGGGGCATTCGTATTGCGACGTTAGAGGTGAAATTCTTGGATCGTCGCAAGACGAACTACTGCGAAAGCATTTGCCAAGAATGTTT
305	Eukaryota	Opisthokonta	Metazoa	Arthropoda	Crustacea	Malacostraca	Euphausia	Euphausia_superba	TAGCGTATATTAAAGTTGTTGCGGTTAAAAAGCTCGTAGTTGGATCTCAGTTCCGGACCGACGGTACGCCGCCCGGCGTCTACTGTCGGCTTCCGAACGCTAAAGCCTGTTGGCTCGGTTGGGGTGCTCTTCATCGAGTGTTCCGGGTGGCCGGCATGTTTACTTTGAAATAAGGAGGGTGCTCAGAGCAAGCCAAGGCGCCTGAATACTTGTGCATGGAATAATGGAATAGGACCTCGGTTCTATTTTGTTGGTTTTAAGAACCCGAGGTAATGATTAATAGGAACAGACAGGGGGCATTTTTATTGCGACGTTAGAGGTGAAATTCTTGTATCGTCGCAAAATTAACTACTGCGAAAGCATTTGCCAAGAATGTTT
306	Eukaryota	Opisthokonta	Metazoa	Arthropoda	Crustacea	Malacostraca	Euphausia	Euphausia_superba	TAGCGTATATTAAAGTTGTTGCGGTTAAAAAGTTTGTAGTTGGATCTCTGTTCCGGACCGACGGTACGCCGCTCGACGTCTACTGTCGGCTTCCTAATGCTAAAGCCCATAGGCTCGGTCGGGGTGCTCTTCATTGAGTGTTCCGGACGGCCGGCATGTTTACTTTGAAAAAATTAGGGTGCTCAGAGCAGGCCAAGGCGTCTGAATACTTGTGCATGGAATAATGGAATAGGACCTCGGTTATATTTTGTTGGTTTTAAGAGCCCGAGGTAATGATTAATTGGAACAGACGGGGGCATTCGTATTGCGACGTTAGAGGTGAAATTCTTGGATCGTCGCAAGACGAACTACTGCGAAAGCATTTGCCAAGAATTTTT
310	Eukaryota	Opisthokonta	Metazoa	Arthropoda	Crustacea	Malacostraca	Euphausia	Euphausia_superba	TAGCGTATATTAAAGTTGTTGCGGTTAAAAAGCTCGTAGTTGGATCTCAGTTCCGGACCGACGGTACGCCGCCCGGCGTCTACTGTCGGCTTCCGAACGCTAAAGCCCGTCAGCTCGGTCAGGGTGCTCTTCATCGAGTGTCCCGGGCGGCCGGCATGTTTACTTTGACAAAATTAGGGTGCTCAGAGCAGGCCGAGGCGCCTGAATACTTGTGCATGGAATAATGGAATAGGACCTCGGTTCTATTTTGTTGGTTTTAAGAGCCCGAGGTAATGATTAATAGGAACAGACGGGGGCATTCGTATTGCGACGTTAGAGGTGAAATTCTTGGATCGTCGCAAGACGAACTACTGCGAAAGCATTTGCCAAGAATGTTT
312	Eukaryota	Opisthokonta	Metazoa	Arthropoda	Crustacea	Malacostraca	Euphausia	Euphausia_superba	TAGCGTATATTAAAGTTGTTGCGGTTAAAAAGCTCGTAGTTGGATCTCAGTTCTGGACCGACGGTACGCCGCCCGGCGTCTACTGTCGGCTTCCGAACGCTAAAGCATGTCGGCTCGGTCGGGGTGCTCTTCATCGAGTGTCCCGGGCGGCCGGCATGTTTACTTTGAAAAAATTAGGGTGCTCAGAGCAGGCCAAGGCGCCTGAATACTTGTGCATGGAATAATGGAATAGGACCTCGGTTCTATTTTGTTGGTTTTAAGAGCCCGAGGCAATGATTAATAGGAACAGACGGGGGCATTCGTATTGCGACGTTAGAGGTGAAATTCTTGGATCGTCGCAAGACGAACTACTGTGAAAGCATTTGCCAAGAATGTTT
315	Eukaryota	Opisthokonta	Metazoa	Arthropoda	Crustacea	Malacostraca	Euphausia	Euphausia_superba	TAGCGTATATTAAAGTTGTTGCGGTTAAAAAGCTCGTAGTTGGATCTCAGTTCCGGACCGACGGTACGCCGCCCGGCGTCTACTGTCGGCTTCCGAACGCTAAAGCCCGTCGGCTCGGTCGGGGTGCTCTTCATTGAGTGGCCCGGGCGGCCGGCATGTTTACTTTGAAAAAATTAGGGTGCTCAGAGCAGGCCAAGGCGCCTGAATACTTGTGCATGGAATAATGGAATAGGACCTCGGTTCTATTTTGTTGGTTTTAAGAGCCCGAGGTAATGATTAATAGGAACAGACGGGGTCATTCGTATTTCGACGTTAGAGGTGAAATTCTTGGATCGTCCCAAGACGAACTACTGCGAAAGCATTTGCCAAGAATGTTT
316	Eukaryota	Opisthokonta	Metazoa	Arthropoda	Crustacea	Malacostraca	Euphausia	Euphausia_superba	TAGCGTATATTAAAGTTGTTGCGGTTAAAAAGCTCGTAGTTGGATCTCAGTTCCGGACCGACGGTACGCCGCCCGGCGTCTACTGTCGGCTTCCGAACGCTAAAGCCCGTCGGCTCAGTCGGGGTGCTCTTCATCGAGTGTCCCGGGGGACCGGCATGTTTACTTTGAAAAAATTAGAGTGCTCAGAGCAGGCCAAGGCGCCTGAATACTTGTGCATGGAATAATGGAATAGGACCTCAGTTCTATTTTGTTGGTTTTAAGAGCCCGAGGTAATGATTAATAGGAACAGACGGGGGCATTCGTATTGCGACGTTAGAGGTGAAATTCTTGGATCGTCGCAAGACAAACTACTGGGAAAGCATTTGACAAGAATGTTT
317	Eukaryota	Opisthokonta	Metazoa	Arthropoda	Crustacea	Malacostraca	Euphausia	Euphausia_superba	TAGCGTATATTAAAGTTGTTGCGGTTAAAAAGCTCGTAGTTGGATCTCAGTTCCGGACCGACGGTACGCCGCCCGGCGTCTACTGTCGGCTTCCGAACGCTAAAGCCCGTTGGCTCGGTTGGGGTGCTCTTCATCGAGTGTTCCGGGTGGCCGGCATGTTTACTTTGAAATAAGGAGGGTGCTCAGAGCAAGCCAAGGCGCCTGAATACTTGTGCATGGAATAATGGAATGGGACCTCGGTTCTATTTTGTTGGTTTTAAGAACCCGAGGTAATGATTAATAGGAACAGACAGGGGGCATTTTTATTGCGACGTTAGAGGTGAAATTCTTGGATCGTCGCAAAATTAACTAATGCGAAAGCATTTGCCAAGAATGTTT
319	Eukaryota	Opisthokonta	Metazoa	Arthropoda	Crustacea	Malacostraca	Euphausia	Euphausia_superba	TAGCGTATATTAAAGTTGTTGCGGTTAAAAAGCTCGTAGTTGGATCTCAGTTCCGGACCGACGGTACGCCGCCCGGCGTCTACTGTCGGCTTCCGAACGCTAAAGCCCGTTGGCTCGGTTGGGGTGCTCTTCATTGAGTGTTCCGGGTGGCCGGCATGTTTACTTTGAAATAAGGAGGGTGCTCAGAGCAAGCCAAGGCGCCTGAATACTTGTGCATGGAATAATGGAATAGGACCTCAGTTCTATTTTGTTGGTTTTAAGAACCCGAGGTAATGATTAATAGGAACAGACAGGGGGCATTTTTATTGCGACGTTAGAGGTGAAATTCTTGGATCGTCGCAAAATTAACTACTGCGAAAGCATTTGCCAAGAATGTTT
320	Eukaryota	Opisthokonta	Metazoa	Arthropoda	Crustacea	Malacostraca	Euphausia	Euphausia_superba	TAGCGTATATTAAAGTTGTTGCGGTTAAAAAGCTCGTAGTTGGATCTCAGTTCCGGACCGACGGTACGCCGCCCGGCGTCTACTGTCGGCTTCCGAACGCTAAAGCCCGGGCGGCCGGCATGTTTACTTTGAAAAAATTAGGGTGCTCAGAGCAGGCCAAGGCGCCTGAATACTTGTGCATGGAATAATGGAATAGGACCTCGGTTCTATTTTGTTGGTTTTAAGAGCCCGAGGTAATGATTAATAGGAACAGACGGGGGCATTCGTATTGCGACGTTAGAGGTGAAATTCTTGGATCGTCGCAAGACGAACTACTGCGAAAGCATTTGCCAAGAATGTTT
326	Eukaryota	Opisthokonta	Metazoa	Arthropoda	Crustacea	Malacostraca	Euphausia	Euphausia_superba	TAGCGTATATTAAAGTTGTTGCGGTTAAAAAGCTCGTAGTTGGATCTCAGTTCCGGACCGACGGTACGCCGCCCGGCGTCTACTGTCGGCTTCCGAACGCTAAAGCCCGTCGGCTCGGTCGGGGTGCTCTTCATCGAGTGTCCCGGGCGGCCGGCATGTTTACTTTGAAAAAATTAGGGTGCTCAGAGCAGGCCAAGGCGCCTGAATACTTGTGCATGGAATAATGGAATAGGACCTCGGTTCTATTTTGTTGGTTTTAAGAGCCCGAGATAATGATTAATAGGAACAGACGGGGGCATTCGTATTGCGACGTTAGAGGTGAAATTCTTGGATCGTCGCAAGACGAACTACTGCGAAAGCATTTGCCAAGAATGTTT
329	Eukaryota	Opisthokonta	Metazoa	Arthropoda	Crustacea	Malacostraca	Euphausia	Euphausia_superba	TAGCGTATATTAAAGTTGTTGCGGTTAAAAAGCTCGTAGTTGGATCTCAGTTCCGGACCGACGGTACGCCGCCCGGCGTCTACTGTCGGCTTCCGAACGCTAAAGCCCGTCGGCTCGGTGGGGGTGCTCTTCATTGAGTGTCCCGGTCAGCCGGCATGTTTACTTTGAAAAAAGTAGGGTGCTCAGAGCAGGCCAAGGCGACTGAATACTTGTGCATGGAATAATGGAATAGGACCTCGGTTCTATTTTGTTGGTTTTAAGAGCCGGAGGTAATGATTAATAGCAACAGACGGGGGCATTCGTATTGCGACTTTAGAGGTGAAATTCTTGGATCGTCACAAGACGAACTACTGCGAAAGCATTTGCCAAGAATTTTT
332	Eukaryota	Opisthokonta	Metazoa	Arthropoda	Crustacea	Malacostraca	Euphausia	Euphausia_superba	TACCGTATATTAAAGTTGTTGCTGTTAAAAAGTTTGTAGTAGGATCTCAGTTCCGGACCGCCCAGCGTCTACTGTCGGCTTTCGAACTCTAAAGCCCGTCGGCTCGGTCGGGGTGCTCTTCATCGAGTGTCCCGGGCGGCCGGCATGTTTACTTTGACAAAATTAGGGTGCTCAGAGCAGGCCAAGGCGCCTGAATACTTGTGCATGGAATAATGGAATAGGACCTCAGTTCTATTTTGATGGTTTTAATAACCCGAGGTAATGATTAATAGGAACAGACGGGGGCATTCGTATTGCGACGTTAGAGGTGACATTATTGGATCGTCGCAAGACGAACTACTGCGAAAGCATTTGCCAAGAATGTTT
333	Eukaryota	Opisthokonta	Metazoa	Arthropoda	Crustacea	Malacostraca	Euphausia	Euphausia_superba	TAGCGTATATTAAAGTTGTTGCGGTTAAAAAGCTCGTAGTTGGATCTCAGTTCCGGACCGACGGTACGCCGCCCGGCGTCTACTGTCGGCTTCCGAACGCTAAAGCCCGTCGGCTCGGTCGGGGTGCTCTTCATCGAGTGTCCCGGGCGGCCGGCATGTTTACTTTGAAAAAATTAGGGTGCTCAGAGCAGGCCAAGGCGCCTGAATACTTGTGCATGGAAAAATGGAATAGGACCTCGGTTCTATTTTGTTGGTTTTAAGAGCCCGAGGTAATGATTAATAGGAACAGACGGGGGCATTCGTATTGCGACGTTAGAGGTGAAATTCTTGGATCGTCGCAAGACGAACTACTGCGAAAGCATTTGCCAAGAATGTTT
335	Eukaryota	Opisthokonta	Metazoa	Arthropoda	Crustacea	Malacostraca	Euphausia	Euphausia_superba	TAGCGTATATTAAAGTTGTTGCGGTTAAAAAGCTCGTAGTTGGATCTCAGTTCCGGACCGACGGTACGCCGCCCGGCGTCTACTGTCGGCTTCCGAACGCTAAAGTCTGTCGGCTCGGTCGGGGTGCTCTTCATCGATGTCCCTGGCGGCCGGCATGTTTACTTGGAAAAAAATAGGGTGCTCAGAGCAGGCCAAGGCGCCTGAATACTTGTGCATGGAATAATGGAATAGGACCTTGGTTCTATTTTGTTGGTTTTAAGAGCCCGAGGTAATGATTAATAGGAACAGACGGGGGCATTCGTATTGCGACGTTATAGGTGAAATTCTTGGATTGTCGCAAGACGAACTACTGCGAAAGCTTTTGCCAAGAATGTTT
336	Eukaryota	Opisthokonta	Metazoa	Arthropoda	Crustacea	Malacostraca	Euphausia	Euphausia_superba	TAGCGTATATTAAAGTTGTTGCGGTTAAAAAGCTCGTAGTTGGATCTCAGTTCCGGACCGACGGTACGCCGCCCGGCGTCTACTGTCGGCTTCCGAACGCTAAAGCCTGTTGGCTCGGTTGGGGTGCTCTTCATCGAGTGTTCCGGGTGGCCGGCATGTTTACTTTGAAATAAGGAGGGTGCTCAGAGCAAGCCAAGGCGCCTGAATACTTGTGCATGGAATAATGGAATGGGACCTCGGTTCTATTTTGTTGGTTTTAAGAACCCGAGGTAATGATTAATAGGAACAGACAGGGGGCATTTTTATTGCGACGTTAGAGGTGAAATTCTTGGATCGTCGCAAAATTAACTAATGCGAAAGCATTTGCCAAGAATGTTT
338	Eukaryota	Opisthokonta	Metazoa	Arthropoda	Crustacea	Malacostraca	Euphausia	Euphausia_superba	TAGCGTATATTAAAGTTGTTGCGGTTAAAAAGCTCGTAGTTGGATCTCAGTTCCGGACCGACGGTACGCCGCCCGGCGTCTACTGTCGGCTTCCGAACGCTAAAGCCCGTCAGATCGGTCGGGGTGCTCTTCATCGAGTGTCCCTGGCAACCGGCATGTTTTCTTTAAAAAAAGTAGGGTGCTCAGAGCAGGCCAAGGCGCCTGAATACTGATGCATGGAAGATTAATAGGAACAGACGGGGGCATTCGTATTGCGACGTTAGAGGTGAAATTCTTGGATCGTCGCAAGACGAACTACTGCGAAAGCATTTGCCAAGAATGTTT
339	Eukaryota	Opisthokonta	Metazoa	Arthropoda	Crustacea	Malacostraca	Euphausia	Euphausia_superba	TAGCGTATATTAAAGTTGTTGCGGTTAAAAAGCTCGTAGTTGGATCTCAGTTCCGGACCGACGGTACGCCGCCCGGCGTCTACTGTCGGCTTCCGAACGCTAAAGCCCGTCGGCTCGGTCGGGGTGCTCTTCATCGAGTGTCCCGGGCGGCCGGCATGTTTACTTTGAAAAAATTAGGGTGCTCAGAGCAGGCCAAGGCGCCTGAATACTTGTGCATGGAATTAAGAGCCCGAGGTAATGATTAATAGGAACAGACAGGGGCATTCGTATTGCGACGTTAGAGGTGAAATTCTTGGATCGTCGCAAGACGAACTACTGCGAAAGCATTTGCCAAGAATGTTT
341	Eukaryota	Opisthokonta	Metazoa	Arthropoda	Crustacea	Malacostraca	Euphausia	Euphausia_superba	TAGCGTATATTAAAGTTGTTGCGGTTAAAAAGCTCGTAGTTGGATCTCAGTTCCGGACCGACGGTACGCCGCCCGGCGTCTACTGTCGGCTTCCGAAATCTAAAGCCCGTCGGCTCGGTCGGGGTGCTCTTCATCGAGTGTCCCGGGCGGCCGGCATGTTTACTTTGAAAAAATTAGGGTGCTCAGAGCAGGCCAAGGCGCCTGAATACTTGTGCATGGAATAATGGAATAGGACCTCGGTTCTATTTTGTTGGTTTTAAGAGCCCGAGGTAATGATTAATAGGAACAGACGGGGGCATTCGTATTGCGACGTTAGAGGTGAAATTCTTGGATCGTCGCAAGACGAACTACTGCGAAAGCATTTGCCAAGAATGTTT
343	Eukaryota	Opisthokonta	Metazoa	Arthropoda	Crustacea	Malacostraca	Euphausia	Euphausia_superba	TAGCGTATATTAAAGTTGTTGCGGTTAAAAAGCTCGTAGTTGGATCTCAGTTCCGGACCGACGGTACGCCGCCCGGCGTCTACTGTCGGCTTCCGAACGCTAAAGCCCGTCGGCTCGGTCGGGGTGCTCTTCATCGAGTGTCCCGGGCGGCCGGCATGTTTACTTTGAAAAAATTAGGGTGCTCAGAGCAGGCCAAGGCGCCTGAATACTTGTGCATTGAATAATGGAATAGGCCCTCGGTTCTATTTTGTTGGTTTTAAGAGCCCGAGGTAATGATTAATAGGAACAGACGGTGGCATTCGTATTGCGACGTTGGAGGTGAAATTCTTGGATCGTCGCAAGACGAACTACTGCGAAAGCATTTGCCAAGAATGTTT
353	Eukaryota	Opisthokonta	Metazoa	Arthropoda	Crustacea	Malacostraca	Euphausia	Euphausia_superba	TAGCGTATATTAAAGTTGTTGCGGTTAAAAAGCTCGTAGTTGGATCTCAGTTCCGGACCGACGGTATGCCGCCCGGCGTCTACTGTCGGCTTCCGGTCGGGGTGCTCTTCATCGAGTGTCCCGGGCGGCCGGCATGTTTACTTTGAAAAAATTAGGGTGCTCAGAGCAGGCCAAGGCGCCTGAATACTTGTGCATGGAATAATGGAATAGGACCTCGGTTCTATTTTGTTGGTTTTAAGAGCCCGAGGTAATGATTAATAGGAACAGACGGGGGCATTCGTATTGCGACGTTAGAGGTGAAATTCTTGGATCGTCGCAAGACGAACTACTGCGAAGGCATTTGCCAAGAAAGTTT
357	Eukaryota	Opisthokonta	Metazoa	Arthropoda	Crustacea	Malacostraca	Euphausia	Euphausia_superba	TAGCGTATATTAAAGTTGTTGCGGTTAAAAAGCTCGTAGTTGGATCTCAGTTCCGGACCGACGGTACGCCGCCCGGCGTCTACTGTCGGCTTCCGAACGCTAAAGCATGTCGGCTCGGTCGGGGTGCTCTTCATCGAGTGTCCCGGGCGGCCGGCATGTTTACTTTGAAAAAATTAGGGTGCTCAGAGCAGGCCAAGGTGCCTGAATACTTGTGCATGGAATAATGGAATAGGACCTCGATTCTATTTTGTTGGTTTTAAGAGCCCGAGGCAATGATTAATAGGAACAGACGGGGGCATTCGTATTGCGACGTTAGAGGTGAAATTCTTGGATCGTCGCAAGACGAACTACTGTGAAAGCATTTGCCAAGAATGTTT
359	Eukaryota	Opisthokonta	Metazoa	Arthropoda	Crustacea	Malacostraca	Euphausia	Euphausia_superba	TAGCGTATATTAAAGTTGTTGCGGTTAAAAAGCTCGTAGTTGGATCTCAGTTCCGGACCGACGTTACGCCGCCCGGCGTCTACTGTCGGCTTCCGAATACTAAAGCCCGTCGGCTCGGTCGGGGTGCTCTTCATCGAGTGTCCCGGGCGGCCGGCATGTTTACTTTGAAAAAATTAGGGTACTCAGAGCAGGCCAAGGCGCCTGAATACTTGTGCATGGAATAATGGAATAGGACCTCGGTTCTATTTTGTTGGTTTTAAGAGCCCGAGGTAATGATTAATAGGAACAGACGGGGGCATTCGTATGGCGACGTTAGAGGTGAAATTCTTGGATCGTCGAAAGACGAACTACTGCGAAAGCATTTGCCAAGAATGTTT
362	Eukaryota	Opisthokonta	Metazoa	Arthropoda	Crustacea	Malacostraca	Euphausia	Euphausia_superba	TAGCGTATATTAAAGTTGTTGCGGTTAAAAAGCTCGTAGTTGGATCTCAGTTCCGGACCGACGGTACGCCGCCCGGCGTCTACTGTCGGCTTCCGAACGCTAAAGCCCGTCGGCTTGGTCGGGGTGCTCTTCATCGAGTGTCCCGGGCAGCCGGCATGTTTACTTTGAAAAAATTAGGCTGATCAGAGCAGGCCAAGGCGCCTGAATACTTGTGCATGGAATAATGGAAAAAGACCTCGGTTCTATTTTGTTGGTTTTAAGAGCCCGAGGTAATGATTAATAGGAACAGACGGGGGCATTCGTATTGCGACGTTAGAGGTGAAATTCTTGGATCGTCGCAAGACAAACTACTGAGAAATCATTTGCCAAGAATGTTT
384	Eukaryota	Opisthokonta	Metazoa	Arthropoda	Crustacea	Malacostraca	Euphausia	Euphausia_superba	TAGCGTATATTAAAGTTGTTGCGGTTAAAAAGCTCGTAGTTGGATCTCAGTTCCGGACCGACGGTACGCCGCCCGGCGTCTACTGTCGGCTTCCGAACGCTAATCGGTCAGGGTGCTCTTCATCAAGTGTCCCGGGTGGCCGGCATGTTTACTTTGAAAAAAATTTGGGTGCTCAGAGCAGGCCAAGGAGCCTGAATACTTGTGCATGGAATAATGGAATAGGACCTCAGTTCTATTTTGTTGGTTTTAAGAGCCGAGGTAATGATTAATAGGAATAGACGGGGGCATTCGTATTGCGACGGTAGAGGGTAAATTCTTGGATCGTCGCAAGACAAACTACTGCAAAAGTATTTGCCAAGAATGTTT
385	Eukaryota	Opisthokonta	Metazoa	Arthropoda	Crustacea	Malacostraca	Euphausia	Euphausia_superba	TAGCGTATATTAAAGTTGTTGCGGTTAAAAAGCTCGTAGTTGGATCTCAGTTCCGGACCGACGGTACGCCTCCCGGCGTCTACTGTTGGCTTCCGAACACTAAAGCCCGTCGGCTCGGTCGGGGTGCTCTTCATCGAGTGTCCCGGGCGGCCGGCATGTTTACTTTTAAAAAATTAGGGTGCTCAGAGCAGGCCAAGGCGCCTGAATACTTGTGCATGGAATAATGGAATAGGACCTCGGTCCTATTTTGTTGGTTTTAAGAGCCCGAGGTAATGATTAATAGGAACAGACGGGGGCATTCGTATTGCGACGTTAGAGGTGAAATTCTTGGATCGTCGCAAGATGAACTACTGCGAAAGCATTTGCCAAGAATGTTT
386	Eukaryota	Opisthokonta	Metazoa	Arthropoda	Crustacea	Malacostraca	Euphausia	Euphausia_superba	TAGCGTATATTAAAGTTGTTGCGGTTAAAAAGCTCGTAGTTGGATCTCAGTTCCAGACCAACGGTATGCCGCCCGGCGTCTACTGTCGGCTTCCGAATGCTAAAGCCGTCGGCTTGGTCAGGGTGCTCTTCATCGTGTGTCCCAGGCGGCCGGCATGTTTACTTTGAAAAAATTAGGGTGCTCAGAGCAGGCCAAGGCGCCTGAATACTTGTGCATGGAATAATGGAATAGGACCTTGGTCATATTTTGTTGGTTTTAAGAGCCCGAGGTAATGATTAATAGGAACAGACGGGGGCATTCGTATTGCGACGTTAGAGGTGAAATTCTTGGATCGTCGCAAGACTAACTACTGCGAAAGCCTTTGCCAAGAATGTTT
388	Eukaryota	Opisthokonta	Metazoa	Arthropoda	Crustacea	Malacostraca	Euphausia	Euphausia_superba	TAGCGTATATTAAAGTTGTTGCGGTTAAAAAGCTCGTAGTTGGATCTCAGTTCCGGACCGACGGTACGCCGCCCGGCGTCTACTGTCGGCTTCCGAACGCTAAAGCCCGTCGGCTCGGTCGGGGTGCTCTTCATCGAGTGTCCCGGGCGGCCGGCATGTTTACTTTGAAAAAATTAGGGTGCTCAGAGCAGGCCAAGGCGCCTGAATACTTGTGCATGGAATAATGGAATAGGACATCGGTTCTATTTTGTTGGTTTTAAGAGTCCGAGGTAATGATTAATAGGAACAGACGGGGGCATTCGTATTGCGACGTTAGAGGTGAAATTCTTGGATCGTCGCAAGACGAACTACTGCGAAAGCATTTGCCAAGAATTTTT
391	Eukaryota	Opisthokonta	Metazoa	Arthropoda	Crustacea	Malacostraca	Euphausia	Euphausia_superba	TAGCGTATATTAAAGTTGTTGCGGTTAAAAAGCTCGTAGTTGGATCTCAGTTCCGGACCGACGGTACGCCGCCCGGCGTCTACTGTCGGCTTCCGAACGCTAAAGCCCGTTGGCTCGGTTGGGGTGCTCTTCATCGAGTGTCCCGGGCGGCCAGCATGTTTACTTTGAAAAAATTAGGGTGCTCATAGCAGGCCAAGGCGCCTGAATACTTGTGCATGGAATAATGGAATAGGACCTCGGTTTTATTTTGTTGTAATGATTAATAGGAACAGACGGGGGCATTCGTATTGCGACGTTAGAGGTGAAATTCTTGGATTGTCGCAAGACGAACTACTGCGAAAGCATTTGCCAAGAATGTTT
392	Eukaryota	Opisthokonta	Metazoa	Arthropoda	Crustacea	Malacostraca	Euphausia	Euphausia_superba	TAGCGTATATTAAAGTTGTTGCGACGGTACGCCTCCCGGCATCTACTGACGGCTTCCGAACGCTAAAGCCCGTCGGCTCGGTCGGGGTGCTCTTCATCGAGTGTCCCGGGCGGCCGGCATGTTTACTTTGAAAATATTAGGGTGCTCAGAGCAGGCCAAGGCGCCTGAATACTTGTGCATGGAATAATGGAATAGGACCTCGGTTCTATTTTGTTGGTTTTAATAGCCCGAGGTAATGATTAATAGGAACAGACGGGGGCATTCGTATTGCGACGTTAGAGGTGAAATTCTTGGATTGTCAAAAAACGAACTACTGCGAAAGCATTTGCCAAGAATGTTT
393	Eukaryota	Opisthokonta	Metazoa	Arthropoda	Crustacea	Malacostraca	Euphausia	Euphausia_superba	TAGCGTATATTAAAGTTGTTGCGGTTAAAAAGCTCGTAGTTGGATCTCAGTTCCGGACCGACGGTACGCCGCCCGGCGTCTACTGTCGGCTTCCGAACGCTAAAGCCCGTTGGCTAGGTCGGGGTGCTCTTCATCGAGTGTCCCGGGCGGCCAGCATGTTTACTTTGAAAAAATTAGGATGCTCATAGCAGGCCAAGGCGCCTGAATACTTGTGCATGGAATAATGGAATAGGACCTCTGTTTTATTTTGTTGTAATGATTAATAGGAACAGACGGGGGCATTCGTATTGCGACGTTAGAGGTGAAATTCTTGGATTGTCGCAAGACGAACTACTACGAAAGCATTTGCCAAGAATGTTT
394	Eukaryota	Opisthokonta	Metazoa	Arthropoda	Crustacea	Malacostraca	Euphausia	Euphausia_superba	TAGCGTATATTAAAGTTGTTGCGGTTAAAAAGCTCGTAGTTGGATCTCAGTTCCGGACCGACGGTACGCCGCCCGGCGTCTACTGTCGGCTTCCGAACGCTAAAGCCCGTCGGCTCGGTCGGGGTGCTCTTCATCGAGTGTCCCGGGCGGCCGGCATGTTTACTTTGAAAAAATTAGGGTGCTCAGAGCAGGCCAAGGTGCCTGAATACTTGTGCATGGAATATTGGAATAGGACCTCGGTTCTATTTTGTTGGTTTTAAGAGCCCGAGGTAATGATTAATAGGAACAGACGGGGGCATTCGTATTGCGACGTTAGAGGTGAAATTCTTGGATCGTCGCAAGACGAACTACTGCGAAAGCATTTGCCAAGAATGTTT
395	Eukaryota	Opisthokonta	Metazoa	Arthropoda	Crustacea	Malacostraca	Euphausia	Euphausia_superba	TAGCGTATATTAAAGTTGTTGAGGTTAAAAAGCTTGTAGTTGGATCTCAGTTCCGGACCGACGGTACGCCGCCCGGCGTCTACTGTCGGCTTCCGAGCGCTAAAGCATGTTGGCTCGGTCGGGGTGCTTTTCATTGAGTGTCCCGGGCGGCCGGCATGTTTACTTTGAAAAAATTAGGGTGCTCAGAGCAGGCCAAGGCGCCTGAATACTTGTGCATGGAATAATGGAATAGGACCTCGGTTCTATTCTGTTGGTTTTAAGAACCCGAGGTAATGATTAATAGGAACTGACGGGGGCATTCGTATTGCGACGTTAGAGGTGAAATTCTTGGATCGTCGCAAGACAAACTACTGCAAAAGCATTTGCCAAGAATGTTT
396	Eukaryota	Opisthokonta	Metazoa	Arthropoda	Crustacea	Malacostraca	Euphausia	Euphausia_superba	TAGCGTATATTAAAGTTGTTGCGGTTAAAAAGCTCGTAGTTGGATCTCAGTTCCGGACCGACGGTACGCCGCCCGGCGTCTACTGTCGGCTTCCGAACGCTAAAGCCCGTCTGCTTGGTCGGGGTGCTCTTCATCGAGTGTCCCGGGCGGCCGGCATGTTTACTTTGAAAAAATTAGGGTGCTCAGAGCAGGCTAAGGCGCTTGAATACTTGTGCATGGAATAATGGAATAGGACCTCGGTTCTATTTTGTTGGTTTTAAGAGCCCGAGGTAATGATTAATAGGAACAGACGGGGGCATTTGTGTTGGGACGTTAGAGGTTAAATTCTTGGATCGTCGCAAGACGAACTACTGCGAAAGCATTTGCCAAGAATGTTT
404	Eukaryota	Opisthokonta	Metazoa	Arthropoda	Crustacea	Malacostraca	Euphausia	Euphausia_superba	TAGCGTATATTAAAGTTGTTGCGGTTAAAAAGCTCGTAGTTGGATCTCAGTTCCGGACCGACGGTACGCCGCCCGGCGTCTACTGTCGGCTTCCGAACGCTAAAGCCCGTCGGCTTGGTCGGGGTGCTCTTCATCGAGTGTCCCGGGCGGCCGGCATGTTTACTTAAAAAAAATTAGGGTGCTCAGAGCAGGCCAAGGCGCCTGAATACTTGTGCATGGAATAATGGAATAGGACCTCGGTTCTATTTTGTTGGTTTTAAGAGCCCGAGGTAATGATTAATAGGAACAGACGGGGGCATTTGTATTGCGACGTTAGAGGTGAAATTCTTGGATCGTCGCAAGATGAACTACTGCGAAAGCATTTGAAAGAATGTTT
411	Eukaryota	Opisthokonta	Metazoa	Arthropoda	Crustacea	Malacostraca	Euphausia	Euphausia_superba	TAGCGTATATTAAAGTTGTTGCGGTTAAAAAGCTCGTAGTTGGATCTCAGTTCCGGACCGACGGTACGCCGCCCGGCGTCTACTGTCGGCTTCCGAACGCTAAAACCTGTCGGCTCGGTCGGGGTGCTCTTCATCGAGTGTCCCGGGCGGCCGGCATGTTTACTTTGAAAAAATTAGGGTGCTCAGAGCAGGCCAAGGCGCCTGAATACTTGTGCATGGAATAATAGAATAGGACTTCGGTTCTATTTTGATGGTTTTAAGAGCCCAAGGTAATGATTAATAGGAACAGATGGGGGCATTCGTATTGCGACGTTAGAGGTGACATTATTGGATCGTCGCAAGACGAACTACTGCGAAGGTATTTGCCAAGAATGTTT
418	Eukaryota	Opisthokonta	Metazoa	Arthropoda	Crustacea	Malacostraca	Euphausia	Euphausia_superba	TAGCGTATATTAAAGTTGTTGCGGTTAAAAAGCTCGTAGTTGGATCTCAGTTCCGGACCGACGGTACGCCGCCCGGCGTCTACTGTCGGCTTCCGAACGCTAAAGTCTATCGGCTTGGTCGGGGTGCTCTTCATCAAGTTTCCTGGGAGGCCGGCATGTTTACTTTGAAAAATGTTTGGTGCTCAGAGCAGGCCAAGGCGCCTGAATAATTGTGCATGGAATAATGGAATAGGACCTCGGTTCTATTTTATTGGTTTTAAGAGCCCGAGGTAATTCGTATTGCGACGTTAGATTTGAAATTCTTGGATTGTCGCAAAACGACCTACAGCGAAAGCATTTGCCTGGAATGTTT
419	Eukaryota	Opisthokonta	Metazoa	Arthropoda	Crustacea	Malacostraca	Euphausia	Euphausia_superba	TAGCCTATATTAAAGTTGTTGCGGTTAAAAAGCTCGTAGTTGCGGTTAAGAAGCCGGCGTCTACTGTTGGCTTCCACACGCTAAAGCGCGTCGGGTCGGTCGGGGTGCTCTTCATCGAGTGTCCCGGGCGGCCGGCATGTTTACTTTGAAAAAATTAGGGTGCTCAGAGCAGGCCAAGGCGCCTGAATACTTGTGCATGGAATAATGGAATAGGACCTCGGTTCTATTTTGTTGGTTTTAAGAGCCCGAGGTAATGATTAATAGGAACAGACGGGGGCATTCGTATTGCGACGTTAGAGGTGAAATTCTTGGATCGTCGCAAGATGAACTACTGCGAAAGCATTTGCCAAGAATGTTT
422	Eukaryota	Opisthokonta	Metazoa	Arthropoda	Crustacea	Malacostraca	Euphausia	Euphausia_superba	TAGCGTATATTAAAGTTGTTGCGGTTAAAAAGCTCGTAGTTGGATCTCAGTTCCGGACCGACGGTACGCCGCCCGGCGTCTACTGTCGGCTTCCGAACGCTAAAGCCCGTCGGCTCGGTCGGGGTGCTCTTCATCGAGTGTTCCGGGCGGCCGGCATGTTTACTTTGAAAAAATTAGGGTGCTCAGAGCAGGCCAAGGCGCCTGAATACTTGTGCATGGAATAATGGAATGGGACCTTGGTTCTATTTTGTTGGTTTTAAGAGCCAGAGGTAATGATTAATAGGAACAGACAGGTGCATTCGTATTGCGACGTTAGAGGTGAAATTCTTGGATCGTCTCAAGACGAACTACTGCGAAAGCATTTGCCAAGAATATTT
424	Eukaryota	Opisthokonta	Metazoa	Arthropoda	Crustacea	Malacostraca	Euphausia	Euphausia_superba	TAGCGTATATTAAAGTTGTTGCGGTTAAAAAGCTCGTAGTTGGATCTCAGTTCCGGACCGACGGTACGCCGCCCGGCGTCTACTGTCGGCTTCCGAACGCTAAAGCCCGTCGGCTTGGTCATGGGGTGCTCTTCATCGAGTGTGCTGGGCGGCTGGCATGTTTACTTTGAAAGAATTAGGGTGCTCAGAGCAGGCCAAGGCGTCTGAATACTTATGCATGGAATAATGGAATAGGACCTCGGTTTTATTTTGTTGGTTTTAAGAGCCCGAGGTAATGATTAATAGGAACAGACGGGGGCATTCGTATTGCGACGTTAGAGGTGAAATTCTTGGATCGTCGCAAGACGAACTACTGCGAAAGCATTTGCCAAGAATTTTT
427	Eukaryota	Opisthokonta	Metazoa	Arthropoda	Crustacea	Malacostraca	Euphausia	Euphausia_superba	TAGCGTATATTAAAGTTGTTGCGGTTAAAAAGCTCGTAGTTGGATCTCAGTTCAGGATCGACGGTACGCCGCCCGGCGTCTACTGTCGGATTCCTAACGCTAAAGTCTGTCGGCTCGGTCGGGGTGCTCTTCATCGATGTCCCTGGCGGCCGGCATGTTTACTTGGAAAAAAATAGGGTGCTCAGAGCAGGCCAAGGCGCCTGAATACTTGTGCATGGAATAATGGAATAGGACCTTGGTTCTATTTTGTTGGTTTTAAGAGCCCGAGGTAATGATTAATAGGAACAGACGGGGGCATTCGTATTGCGACGTTATAGGTGAAATTCTTGGATTGTCGCAAGACGAACTACTGCGAAAGCTTTTGCCAAGAATGTTT
432	Eukaryota	Opisthokonta	Metazoa	Arthropoda	Crustacea	Malacostraca	Euphausia	Euphausia_superba	TAGCGTATATTAAAGTTGTTGCGGTTAAAAAGCTCGTAGTTGGATCTCAGTTCCGGACCGACGGTACGCCGCCCGGCGTCTACTGTCGGCTTCCGAACACTAAAGCCTGTCGGCTCGGTCGGGGTGCTCTTCATCGAGTGTCCCGGGCGGCCGGCATGTTTACTTTGAAAAAATTAGGGTGCTCAGAGCAGGCCAAGGCGCCTGAATACTTGTGCATGGAATAATGGAATAGGACCTCGGTTCTATTTTGTTGGTTTTAAGAGCCCGAGGTAATGATTAATAGGAACAGACGGGGGCATTCGTATTGCGACGTTAGAGGTGAAATTCTTGGATCGTCGCAAGACGAACTACTGCGAAAGCATTTGCCAAGAATGTTT
434	Eukaryota	Opisthokonta	Metazoa	Arthropoda	Crustacea	Malacostraca	Euphausia	Euphausia_superba	TAGCGTATATTAAAGTTGTTGCGGTTAAAAAGCTCGTAGTTGGATCTCAGTTCCGGACCGACGGTACGCCGCCCGGCGTCTACTGTCGGCTTCCGAACGCTAAAGCCCGTCGGCTCGGTCGGGGTGCTCTTCATCGAGTGTCCCGGGCGGCCGGCATGTTTACTTTGAAAAAATGAGGGTGCTCAGAGCAGGCCAAGGCGCCTGAATACTTGTGCATGGAATAATGGAATAGGACCTCGGTTCTATTTTGTTGGTTTTAAGAGCCCGAGGTAATGATTAATAGGAACAGACGGGGGCATTCGTATTGCGACGTTAGAGGTGAAATTCTTGGATCGTCGCAAGACGAACTACTGCGAAGGCATTTGCCAAGAATGTTT
437	Eukaryota	Opisthokonta	Metazoa	Arthropoda	Crustacea	Malacostraca	Euphausia	Euphausia_superba	TAGCGTATATTAAAGTTGTTGCGGTTAAAAAGCTCGTAGTTGGATCTCAGTTCCGGACCGACGGTACGCCGCCCGGCGTCTACTGTCGGCTTCCGAACGCTAAAGCCCGTTAGCTCGGTCGGGGTGCTCTTCATCGAGTGTTCCGGGCGGCCGGCATGTTTACTTTGAAAAAATTAGGGTGCTCACAGCAGGCCAAGGTGCCTGAATACTTGTGCATGGAATAATGGAATAGGACCTCGGTTCTATTTTGTTGGTTTTAAGAGCCCGAGGTAATGATTAATAGGAACAGACGGGGGCATTCGTATTGCGACGTTAGATGTGAAATTTCTTGGACCGTCGCAAGACGAACTACTGCGAAAGCATTTGCCAAGAATGTTT
438	Eukaryota	Opisthokonta	Metazoa	Arthropoda	Crustacea	Malacostraca	Euphausia	Euphausia_superba	TAGCGTATATTAAAGTTGTTGCGGTTAAAAAGCTCGTAGTTGGATCTCAGTTCCGGACCGACGGTACGCCGCCCGGCGTCTACTGTCGGCTTCCGAACGCTAAAGCCCGTCGGCTCGGTCTTGGTGCTCTTCATCGAGTGTCCCGGGTGGCCGGCATGTTTACTTTGAAAAAATTAGGGTGCTCAGAGCAGGCCAAGGCGCCTGAATACTTGTGCATGGAATAATGGAATAGGACCTCGGTTCTATTTTGATGGTTTTAAGAGCCCGAGGTAATGATTAATAGGAACAGACCGGGGTATTCGTATGACGACGTTAGAGGTAAAATTCTTGGATCGTTGCAAGACAAACTACTGCAAAAGCATTTGCCAAGAATGTTT
443	Eukaryota	Opisthokonta	Metazoa	Arthropoda	Crustacea	Malacostraca	Euphausia	Euphausia_superba	TAGCGTATATTAAAGTTGTTGCGGTTAAAAAGCTCGTAGTTGGATCTCAGTTCCGGACCGACGGTATACCGCCCGGCGTCTACTGTCGGCTTCATCGAGTGTCCCGGGCGGCCGGCATGTTTACTTTGAAAAAATTAGGGTGCTCAGAGCAGGCCAAGGCGCCTGAATACTTGTGCATGGAATAATGGAATAGGACCTCGGTTCTATTTTGTTGGTTTTAAGAGCCCGAGGTAATGATTAATAGGAACAGACAGGGGCATTCGTATTGCGACGTTAGAGGTGAGATTCTTGGATCGTCGCAAGACGAACTACTGCGAAAGCATTTGCCAAGAATGTTT
445	Eukaryota	Opisthokonta	Metazoa	Arthropoda	Crustacea	Malacostraca	Euphausia	Euphausia_superba	TAGCGTATATTAAAGTTGTTGCGGTTAAAAAGCTCGTAGTTGGATCTCAGTTCCGGACCGACGGTACGCCGCCCGGCGTCTACTGTCGGCTTCCGAACGCTAAAGCATGTCGGCTCGGTCAGGGTGCTCTTCATCGAGTGTCCCGGGCGGCCGGCATGTTTACTTTGAAAAAATTAGGGTGCTCAGAGCAGGCCAAGGCGCCTGAATACTTGTGCATGGAATAATGGAATAGGACCTCGGTTCTATTTTGTTGGTTTTAAGAGCCCGAGGCAATGATTAATAGGAACAGACGGGGGCATTCGTATTGCGACGTTAGAGGTGAAATTCTTGGATCGTCGCAAGACGAACTACTGTGAAAGCATTTGCCAAGAATGTTT
446	Eukaryota	Opisthokonta	Metazoa	Arthropoda	Crustacea	Malacostraca	Euphausia	Euphausia_superba	TAGCGTATATTAAAGTTGTTGCGGTTAAAAAGCTCGTAGTTGGATCTCAGTTCTGGACCGACGGTACGCCGCCCGGCGTCTACTGTCGGCTTCCGAATGCTAAAGCATGTCGGCTCGGTCGGGGTGCTCTTCATCGAGTGTCCCGGGCGGCCGGCATGTTTACTTTGAAAAAATTAGGGTGCTCAGAGCAGGCCAAGGTGCCTGAATACTTGTGCATGGAATAATGGAATAGGACCTCGATTCTATTTTGTTGGTTTTAAGAGCCCGAGGCAATGATTAATAGGAACAGACGGGGGCATTCGTATTGCGACGTTAGAGGTGAAATTCTTGGATCGTCGCAAGACGAACTACTGTGAAAGCATTTGCCAAGAATGTTT
447	Eukaryota	Opisthokonta	Metazoa	Arthropoda	Crustacea	Malacostraca	Euphausia	Euphausia_superba	TAGCGTATATTAAAGTTGTTGCGGTTAAAAAGCTCGTAGTTGGATCTCAGTTCCGGACTGACGGTACGCCGCCCGGCGTCTACTGTCGGCTTCCGAAAGCTAAAGCCCGTCGGCTCGGACGGGGTGCTCTTCATCGAGTGTCCCGGGTGGCCGGCATGTTTACTTTGAAAAAATTAGGGTGCTCAGAGCAGGCCAAGGCGCCTGAATACTTGTGCATGGAATAATGGAATAGCACCTCGGTTCTATTTTGTTGGTTTTAAGAGCCCGAGGTAATGATTAATAGGAACAGACGGGGGCATTCGTATTGCGACGTTAGAGGTGAAATTCTTGGATCGTCGCAAGACGAACTACTGCGAAAGCATTTGCCAAGAATGTTT
450	Eukaryota	Opisthokonta	Metazoa	Arthropoda	Crustacea	Malacostraca	Euphausia	Euphausia_superba	TAGCGTATATTAAAGTTGTTGCGGTTAAAAAGCTCGTAGTTGGATCTCAGTTCCGGACCGACGGTACGCCGCCCGGCGTCTACTGTCGGCTTCCGAACGCTAAAGCCCGTCGGCTCGGTCGGGGTGCTCTTCATGGAGTGTCCCGGGCGGCCGGCATGTTTACTTTGAAAAAATTAGGGTGCTCAGAGCAGGCCAAGGTGCCTGAATACTTGTGCATGGAATAATGGAATAGGACCTCGATTCTATTTTGTTGGTTTTAAGAGCCCGAGGCAATGATTAATAGGAACAGACGGGGGCATTCGTATTGCGACGTTAGAGGTGAAATTCTTGGATTGTCGCAAGACGAACTACTGTGAAAGCATTTGCCAAGAATGTTT
453	Eukaryota	Opisthokonta	Metazoa	Arthropoda	Crustacea	Malacostraca	Euphausia	Euphausia_superba	TAGCGTATATTAAAGTTGTTGCGGTTAAAAAGCTCGTAGTTGGATCTCAGTTCCGGACCGACGGTACGCCGCCCGGCGTCTACTGTCGGCTTCCGAACGCTAAAGCCCGTCGGCTCGGTCAGGGTGCTCTTCATCGAGTTTCCCTGGCGGCCGGCATGTTTACTTTGAAAAAATTAGGATGCTCAGAGCAAGCCAAGGCACCTGAATACTTGCGCATGGAATAATGGAATAGGACCTCGGTTCTATTTTGTTGGTTTTAAGAGCCCGAGGTAATAATTAATTGAAACAGACGGGGGCATTTGTATTGCGATGTTAGAGGTGAAATTCTTGGAAAGTTGCAAGACGAACTACTGCAAAATCATTTACCAAGAATGTT
457	Eukaryota	Opisthokonta	Metazoa	Arthropoda	Crustacea	Malacostraca	Euphausia	Euphausia_superba	TAGCGTATATTAAAGTTGTTGCGGTTAAAAAGCTCGTAGTTGGATCTCAGTTCCGGACCGACGGTACGCCGCCCGGCGTCTACTGTCGGCTTCCGAACGCTAAAGCACGAAGACTCGGTCGGGGTGCTCTTCATCGAGTGTCCCGGGTGGCCAGCATGTTTACTTTGAAAAAATTAGGGTGCTCAGAGCAGGCCAAAGTGCCTGAATACTTGTGCATGGAATAATGGAATAGGACCTCGGTTCAATTTTGTTGGTTTTAAGAGCCCGAGGTAATGATTAATAGGAACAGACAGGGGCATTCGTATTGCGACGTTAGAGGTGAAATTCTTAGATCGTCACAAGATGAACTACTGCGAAAGCATTTGCCAAGAATGTTT
459	Eukaryota	Opisthokonta	Metazoa	Arthropoda	Crustacea	Malacostraca	Euphausia	Euphausia_superba	TAGCGTGTAGTTGGATCTCAGTTCCGGACCGACGGTACACCGCCTGGCGTCTACTGTCGGCTTCCGAACGCTAAAGACCGTCGGCTCGGTCGGGGTGCTCTTCATCGAGTGTCCCGGGCGGCCGGCATGTTTACTTTGAAAAAAATTAGGGTGCTCAGAGTAGGCCAAGGCGCCTGAATACTTGTGCATGGAATAATGGAATATGACCTCGGTTCTATTTTGTTGGTTTTAAGTGCCCGAGGTAATGATTAATAGGAACAGACGGGGGCATTTGTATCGCGACGTTAGAGGGGAAATTCTTGGATCGTCGCAAGACGAACTACTGCGAAAGCATTTGCCAAGAATGTTT
460	Eukaryota	Opisthokonta	Metazoa	Arthropoda	Crustacea	Malacostraca	Euphausia	Euphausia_superba	TAGCGTATATTAAAGTTGTTGCGGTTAAAAAGCTCGTAGTTGGATCTCAGTTCCGGACCGACGGTACGCCGCCCGGCGTCTACTGTCGGCTTCCGAACGCTAAAGCATGTCGGCTCGGTCGGGGTGCTCTTCATGGAGTGTCCCGGGCGGCCGGCATGTTTACTTTGAAAAAATTAGGGTGCTCAGAGCAGGCCAAGGTGCCTGAATACTTGTGCATGGAATAATGGAATAGGACCTCGATTCTATTTTGTTGGTTTTAAGAGCCCGAGGCAATGATTAATAGGAACAGACGGGGGCATTCGTATTGCGACGTTAGAGGTGAAATTCTTGGATTGTCGCAAGACGAACTACTGTGAAAGCATTTGCCAAGAATGTTT
462	Eukaryota	Opisthokonta	Metazoa	Arthropoda	Crustacea	Malacostraca	Euphausia	Euphausia_superba	TAGCGTATATTAAAGTTGTTGCGGTTAAAAAGCTCGTAGTTGGATCTCAGTTCCGGACCGACGGTACGCCGCCCGGCGTCTACTGTCGGCTTCCGAACGCTAAAGCCCGTCGGCTCGGTCGGGGTGCTCTTCATCGAGTGTCCCGGGTGGCCGGCATGTTTACTTTGAAAAAATTAGGGTGCTCAGAGCAGGCCAAGGCGCCTGAATACTTGTGCATGGAATAATGGAATAGGACCTCGGTTCTATTTTGTTGGTTTTAAGAGCCCAAGGTAATGATTAATAGGAACAGACGGGGGCATTCGTATTGCGACGTTAGAGGTGAAATTCTTGGATTGTCGCAAGACGAACTACTGCGAAAGCATTTGCCAAGAATGTTT
468	Eukaryota	Opisthokonta	Metazoa	Arthropoda	Crustacea	Malacostraca	Euphausia	Euphausia_superba	TAGCGTATATTAAAGTTGTTGCGGTTAAAAAGCTCGTAGTTGGATCTCAGTTCCGGACCGACGGTACGCCGCCCGGCGTCTACTGTCGGCTTCCGAACGCTAAAGCCCGTCGGCTCGGTCGGGGTGCTCTTCATCGAGTATCCCGGGCGGCCGGCATGTTTACTTTGAAAAAATTAGGGTGCTCAGAGCAGGCCAAGGCACCTGAATACTTGTGCATGGAATAATGGAATAGGACCTCGGTTCTATTTTGTTGGTTTTAAGAGCCCGAGGTAATGATTAATAGGAACAGACGGGGGCATTCGTATTGCGACGTTAGAGGTGAAATTCTTGGATTGTCGCAAGACGAACTACTGCGAAAGCATTTGCCAAGAATGTTT
469	Eukaryota	Opisthokonta	Metazoa	Arthropoda	Crustacea	Malacostraca	Euphausia	Euphausia_superba	TAGCGTATATTAAAGTTGTTGCGGTTAAAAAGCTCGTAGTTGGATCTCAGTTCCGGACCGACGGTACGCCGCCCGGCGTCTACTGTCGGCTTCCGAACGCTAAAGCACGACGACTCGGTCGGGGGACTATTCATCGAGTGTCCCGGGTGGCCGGCATGTTTACTTTGAAAAAATTAGGGTGCTCAGAGCAGGCCAAAGTGCCTGAATACTTGTGCATGGAATAATGGAATAGGACCTCGGTTCAATTTTGTTGGTTTTAAGAGCCCGAGGTAATGATTAATAGGAACAGACAGGGGCATTCGTATTGCGACGTTAGAGGTGAAATTCTTGGATCGTCACAAGATGAACTACTGCGAAAGCATTTGCCAAGAATGTTT
470	Eukaryota	Opisthokonta	Metazoa	Arthropoda	Crustacea	Malacostraca	Euphausia	Euphausia_superba	TAGCGTATATTAAAGTTGTTGCGGTTAAAAAGCTCGTAGTTGGATCTCAGTTCCGGACCGACGGTACGCCGCCCGGCGTCTACTGTCGGCTTCCGAACGCTAAAGCCCGTCAGCTCAGTCGGGGTGCTCTTCATCGAGTGTCCCGGGCGGCCGGCATGTTTACTTTGAAAAAATTAGGGTGCTCAGAGCAGGCCAAGGCGCCTGAATACTTGTGCATGGAATAATGGAATAGGACCTCGGTTCTATTTTGTTGGTTTTAAGAGCCCGAGGTAATGATTAATAGGAACAGACGGGGGCATTCGTATTGCGACGTTAGAGGTGAAATTCTTGGATCGTCGCAAGACGAACTACTGCGAAAGCATTTGCCAAGAATGTTT
471	Eukaryota	Opisthokonta	Metazoa	Arthropoda	Crustacea	Malacostraca	Euphausia	Euphausia_superba	TAGCGTATATTAAAGTTGTTGCGGTTAAAAAGCTCGTAGTTGGATCTCAGTTCCGGACCGACGGTACGCCGCCCGGCGTCTACTGTCGGCTTCCGAACGCTAAAGCCCGTCAGCTCGGTCGGGTTGCTCTTCAACGAGTGTCCCGGGCGGCCGGCATGTTTACTTTGAAAAAATTAGGGTGCCCAGAGCAGGCCAAGGCGCCTGAATACTTTTGCATGGAATAAAGGGAATAGGACCTCGGTTCTATTTTGTTGGTTTTAAGAGCCCGAAGAAATGATTAATAGGAACAGACGGGGGCAATCGTACTGCAACGTTAGAGGTGAAATTCTTGGATTGTCGCAAGACGAACTACTGCCAAATCATTTGCCAAAATAGTTT
473	Eukaryota	Opisthokonta	Metazoa	Arthropoda	Crustacea	Malacostraca	Euphausia	Euphausia_superba	TAGCGTATATTAAAGTTGTTGCGGTTAAAAAGCTCGTAGTTGGATCTCAGTTCCGGACCGACGGTACGCCGCCCGGCGTCTACTGTCGGCTTCCGAACGCTAAAGCCCGTCAACTCGGTCGGGGTGCTCTTCATCGAGTGTCCCGGGAGGCCGGCATGTTTACTTTGACAAAATTAGGGTGCTCAGAGCAGGCCAAGGCGCCTGAATACTTGTGCATGGAATAATGGAATAGTACCTCGGTTCTATTTTGTTGGTTTTAAGAGCCCGAGGTAATGATTAATAGGAACAGACGGGGGCATTCGTATTGCAACGTTAGAGGTGAAATTCTTGGATCGTCGCAAGATGAACTACTGCGAAAGCGTTGGCCAAGAATGTTT
476	Eukaryota	Opisthokonta	Metazoa	Arthropoda	Crustacea	Malacostraca	Euphausia	Euphausia_superba	TAGCGTATATTAAAGTTGTTGCGGTTAAAAAGCTCGTAGTTGGATCTCAGTTCCGGACCGACGGTACGCCGCCCGGCGTCTACTGTCGGCTTCCGAACGCTAAAGCCTGTTAGCTCGGTTGGGGTGCTCTTCATCGAGTGTTCCGGGTGGCCGGCATGTTTACTTTGAAATAAGGAGGGTGCTCAGAGCAAGCCAAGGCGCCTGAATACTTGTGCATGGAATAATGGAATAGGACCTCGGTTCTATTTTGTTGGTTTTAAGAACCCGAGGTAATGATTAATAGGAACAGACAGGGGGCATTTTTATTGCGACGTTAGAGGTGAAATTCTTGGATCGTCGCAAAATTAACTACTGCGAAAGCATTTGCCAAGAATGTTT
478	Eukaryota	Opisthokonta	Metazoa	Arthropoda	Crustacea	Malacostraca	Euphausia	Euphausia_superba	TAGCGTATATTAAAGTTGTTGCGGTTAAAAAGCTCGTAGTTGGATCTCAGTTCCGGACCGACGGTACGCCGCCCGGCGTCTACTGTCGGCTTCCGAACGCTAAAGCCCGTCGGCTTGGTCTGGGTGCTCTTCATCGAGTGTCCCGGGCGGCCGGCATGTTTACTTTGAAAAAATGAGGGTGCTCAGAGCAGGCCAAGGCGCCTGAATACTTGTGCATGGAATAATGGAATAGGACCTCGGTTCTATTTTGTTGGTTTTAAGAGCCCGAGGTAATGATTAATAGGAACAGACGGGGGCATTCGTATTGCGACGTTAGAGGTGAAATTCTTGGATCGTCGCAAGACGAACTACTGCGAAAGCATTTGCCAAGAATGTTT
482	Eukaryota	Opisthokonta	Metazoa	Arthropoda	Crustacea	Malacostraca	Euphausia	Euphausia_superba	TAGCGTATATTAAAGTTGTTGCGGTTAAAAAGCTCGTAGTTGGATCTCAGTTCCGGACCGACGGTACGCCGCCCGGCGTCTACTGTCGGCTTCCGAACGCTAAAGCCCGTAGGCTTGGTCGGGGTGCTCTTCATCGAGTGTCCCAGGCGGCCGGCATGTTTACTTTGAAAAAATTAGGGTGCTCAGAGCAGGCCAAGGCACCTGAATACTTGTGCATGGAATAATGGAATAGGACCTCGGTTCTATTTTTTTGGTTTTAAGAGCCCGAGGTAATGATTAATAGGAACAGACGGGGGCATTCATATTGCGACGTTAGAGGTGAAATTCTTGGATCGTCGCAAGACGAACTACTGCGAAAGCATTTGCCAAGAATGTTT
485	Eukaryota	Opisthokonta	Metazoa	Arthropoda	Crustacea	Malacostraca	Euphausia	Euphausia_superba	TAGCGTATATTAAAGTTGTTGCGGTTAAAAAGCTCGTAGTTGGATCTCAGTTCCGGACCGACGGTACGCCGCCCGGCGTCTACTGTCGGCTTCCGAACGCTAAAGCCCGTCGGCTCGGTGGGGGTGCTCTTCATTGAGTGTCCCGGTCAGCCGGCATGTTTACTTTGAAAAAAGTAGGCTGCTCAGAGCAGGCCAAGGCGACTGAATACTTGTGCATGGAATAATGGAATAGGACCTCGGTTCTATTTTGTTGGTTTTAAGAGCCGGAGGTAATGATTAATAGCAACAGACGGGGGCATTCGTATTGCGACTTTAGAGTTGAAATTCTTGGATCGTCACAAGACGAACTACTGCGAAAGCATTTGCCAAGAATGTTT
489	Eukaryota	Opisthokonta	Metazoa	Arthropoda	Crustacea	Malacostraca	Euphausia	Euphausia_superba	TAGCGTATATTAAAGTTGTTGCGGTTAAAAAGCTCGTAGTTGGATCTCAGTTCCGGACCGACGGTACGCCGCCCGGCGTCTACTGTCGGCTTCCGAACGCTAAAGCCCGTTGGCTCGGTTGGGGTGCTCTTCATCGAGTGTTCCGGGTGGCCGGCATGTTTACTTTGAAATAAGGAGGGTGCTCAGAGCAAGCCAAGGCGCCTGAATACTTCTGCATGGAATAATGGAATAGGACCTCGGTTCTATTTTGTTGGTTTTAAGAACCCGAGGTAATGATTAATAGGAACAGACAGGGGGCATTTTTATTGCGACGTTAGAGGTGAAATTCTTGGATCGTCGCAAAATTAACTAATGCGAAAGCATTTGCCAAGAATGTTT
495	Eukaryota	Opisthokonta	Metazoa	Arthropoda	Crustacea	Malacostraca	Euphausia	Euphausia_superba	TAGCGTATATTAAAGTTGTTGCGGTTAAAAAGCTCGTAGTTGGATCTCAGTTCCGGACCGACGGTACGCCGCCCGGCGTCTACTGTCGGCTTCCGAACGCTAAAGCCCGTCGGTTCAGTCAGGGTGCTCTTCATCAAGTGTCCCAGGCGGCCGGCATGTTTACTTTGAAAAAATATGGGTGCTCAGAGCAGGCCAAGGCGCCTGAATAGTTGTGCATGGAATAATGGAATAGTACCTTGGTTCTATTTTGTTGGTTTTAAGAGCCCGAGGTAATGATTAATAGGAACAGACGGAGGCATTTGTATTGCGACGTTAGAGGTGAAATTCTTGGATCGTCGCAAGACAAACTACTGCGAAAGTATTTGCCAATAATGTTT
500	Eukaryota	Opisthokonta	Metazoa	Arthropoda	Crustacea	Malacostraca	Euphausia	Euphausia_superba	TAACGTATATTAAAGTTGTTGCGGTTAAAAAGCTCGTAGTTGGATCTCAGTTCCGGACCGACGGTACGCCGCCCGGCGTCTACTGTCGGCTTCCGAACGCTAAAACCTGTCGGCTCGGTCGGGGTGCTCTTCATCGAGTGTCCCGGGCGGCCGGCATGTTTACTTTGAAAAAATTAGGGTGCTCAGAGCAGGCCAAGGCGCCTGAATACTTGTGCATGGAATAATAGAATAGGACTTCGGTTCTATTTTGATGGTTTTAAGAGCCCAAGGTAATGATTAATAGGAACAGATGGGGGCATTCGTATTGCGACGTTAGAGGTGACATTATTGGATCGTCGCAAGACGAACTACTGCGAAGGTATTTGCCAAGAATGTTT
507	Eukaryota	Opisthokonta	Metazoa	Arthropoda	Crustacea	Malacostraca	Euphausia	Euphausia_superba	TAGCGTATATTAAAGTTGTTGCGGTTAAAAAGCTCGTAGTTGGATCTCAGTTCCGGACCGACGGTACGCCGCCCGGCGTCTACTGTCGGCTTCCGAACGCTAAAGCCCGTTGGCTCGGTCGGGGTGCTCTTCATCGAGTGTCTCGGGCGGCCGGCATGTTTACTTTGAAAAAATTAGGGTGCTCAGAGCAGGCCAAGGCGCCTGAATACTTGTGCATGGAATAATGTAATAGGACCTTGGTTCTTTTTTGCTGGTTTTAAGAGCCCGAGGTAATGATTAATTGGAACAGACGGGGGCATTCGTATTGCGACGTTAGAGGTGAAATTCTTGGATCGTCGCAAGACGAACTACTGCAAAAGCATTTGCCAAGAATGTTT
509	Eukaryota	Opisthokonta	Metazoa	Arthropoda	Crustacea	Malacostraca	Euphausia	Euphausia_superba	TAGCGTATATTAAAGTTGTTGCGGTTAAAAAGCTCGTAGTTGGATCTCAGTTCCGGACCGACGGTACGCCGCCCGGCGTCTACTGTCGGCTTCCGAACGCTAATCGGTCGGGGTGCTCTTCATCGAGTGTCCCGGGTGGCCGGCATGTTTACTTTGAAAAAATATTGGGCGCTCAGAGCAGGCCAAGTAGCCTGAATACTTGTGCATGGAATAATGGAATAGGACCTCGGTTCTATTTTGTTGGTTTTAAGAGCTGAGGTAATGATTAATAGGAATAGACGGGGGCATTCGTATTGCGACGTTAGTGGGTAAATTCTTGGATCGTCGCAAGACAAACTACTGCAAAAGTATTTGCCAAGAATGTTT
512	Eukaryota	Opisthokonta	Metazoa	Arthropoda	Crustacea	Malacostraca	Euphausia	Euphausia_superba	TAGCGTATATTAAAGTTGTTGCGGTTAAAAAGCTCGTAGTTGGATCTCAGTTCCGGACCGACGGTACGCCGCCCGGCGTCTACTGTCGGCTTCCGAACGCTAAAGCCTGATGGCTCGGTCGGGGTGCTCTTCATCGAGTGTCCCGTGCGGCCGGCATGTTTACTTTGAAAAAATTAGGGTGCTCAGAGCAGGCCAAGGCGCCTGATTACTTGTGCATGGAATAATGGAATAGGACCTCGGTACTATTTTGTTGGTTTTAAGAGCCCGAGGTAATGATTAATAGGAAAGGACGGGGTCATTCGTATTGCGACGTTATAGGTAAAATTCTTGGATCGTCGCAAGACGAACTACTGCGAAAGCATTTGCCAAGAATGTTT
514	Eukaryota	Opisthokonta	Metazoa	Arthropoda	Crustacea	Malacostraca	Euphausia	Euphausia_superba	TAGCGTATATTAAAGTTGTTGCGGTTAAAAAGCTCGTAGTTGGATCTCAGTTCCGGACCGACGGTACGCCGCCCGGCGTCTACTGTCGGCTTCCGAAAGATAAAGCCCGTCGGCTCGGTCGGGGTGTTCTTCATTGAGTGTACCGGGCGTCCGGCATGTTTACTTTGAAAAAATTAGGGTGCTCAGAGCAGGCCAAGGCGCCTGAATACTTGTGCATGGAATAATGGAATAGGACCTCGGTTCTATTTTGTTGGTTTTAAGAGCCCGAGGTAATGATTAATAGGAACAGACGGGGGCATTCGTATTGCGACGTTAGAGGTGAAATTCTTGGATCGTCGCAAGACAAACTACTGCGAAAGCATTTGCCAAGAATGTGT
517	Eukaryota	Opisthokonta	Metazoa	Arthropoda	Crustacea	Malacostraca	Euphausia	Euphausia_superba	TAGCGTATATTAAAGTTGTTGCGGTTAAAAAGCTCGTAGTTGGATCTCAGTTCCGGACCGACGGTACGCCGCCCGGCGTCTACTGTCGGCTTCCGAACGCTAAAGCCCGTCGGCTCGGTCGGGGTGTTCTTCATCGAGTGTCCCGGCCAGCCGGCATGTTTACTTTGAAAAAATTAGGGTGCTCAGAGCAGGCCAATGCACCTGAATACTTGTGCATGGAATAATGGACTAGGACCTCGGTTTCTATTTTGTTGGTTTTAAGATCCCGAGGTAATGATTAATAGGAACAGACGGGGGCATTCGTATTGCGACGTTAGAGGTGAAATTCTTGGATCGTCGCAAGACGAACTACTGCGAAATCATTTGCCAAGAATGTTT
520	Eukaryota	Opisthokonta	Metazoa	Arthropoda	Crustacea	Malacostraca	Euphausia	Euphausia_superba	TAGCGTATATTAAAGTTGTTGCGGTTAAAAATCTCGTAGTTGGATCTCAGTTCCGGACCGACGGTACGCCGCCCGGCGTCTACTGTCGGCTTCCGAACAATAAAGCCCGTCGGCTCGGTCGGGGTGCTCTTCATCGAGTGTCCCGGGCGGTCGGCATGTTTACTTTGAAAAAATTATGGTGCTCAGAGCAGGCCAAGGCGCCTGAATACTTGTGCATGGAATAATGGAATAGGACCTCGGTTCTATTTTGTTGGTTTTAAGAGCCCGAGGTAATGATTAATAGGAACAGACGGGGGCATTCTTATTGCGACGTTAGAGGTGAAATTCTTGGATCGTCGCAAGACGAACTACTGCGAAAGCATTTGCCAAGAATGTTT
523	Eukaryota	Opisthokonta	Metazoa	Arthropoda	Crustacea	Malacostraca	Euphausia	Euphausia_superba	TAGCGTATATTAAAGTTGTTGCGGTTAAAAAGCTCGTAGTTGGATCTCAGTTCCGGACCGACGGTACGCCGCCCGGCGTCTACTGTCGGCTTCCGAACGCTAAAGCCCGTCGGCTCGGTGGGGGTGCTCTTCATTGAGTGTCCCGGGCAGCCGGCATGTTTACTTTGAAAAAAGTAGGGTGCTCAGAGCAGGCCAAGGCGACTGAATACTTGTGCATGGAATAATGGAATAGGACCTCGGTTCTATTTTGTTGGTTTTAAGAGCCGGAGGTAATGATTAATAGCAACAGACGGGGGCATTCGTATTGCGACTTTAGAGGTGAAATTCTTGGATCGTCACAAGACGAACTACTGCGAAAGCATTTGCCAAGAATGTTT
527	Eukaryota	Opisthokonta	Metazoa	Arthropoda	Crustacea	Malacostraca	Euphausia	Euphausia_superba	TAGCGTATATTAAAGTTGTTGCGGTTAAAAAGCTCGTAGTTGGATCTCAGTTCTGGACCGACGGTACGCCGCCCGGCGTCTACTGTCGGCTTCCGAATGCTAAAGCATGTCGGCTCGGTCGGGGTGCTCTTCATGGAGTGTCCCGGGCGGACGGCATGTTTACTTTGAAAAAATTAGGGTGCTCAGAGCAGGCCAAGGTGCCTGAATACTTGTGCATGGAATAATGGAATAGGACCTCGATTCTATTTTGTTGGTTTTAAGAGCCCGAGGCAATGATTAATAGGAACAGACGGGGGCATTCGTATTGCGACGTTAGAGGTGAAATTCTTGGATCGTCGCAAGACGAACTACTGTGAAAGCATTTGCCAAGAATGTTT
533	Eukaryota	Opisthokonta	Metazoa	Arthropoda	Crustacea	Malacostraca	Euphausia	Euphausia_superba	TAGCGTATATTAAAGTTGTTGCGGTTAAAAAGCTCGTAGTTGGATCTCAGTTCCGGACCGACGGTACGCCGCCCGGCGTCTACTGTCGGCTTCCGAACGCTAAAGCCCGTCGGCTCGGTCGGGGTGCTCTTCATCGAGTGTCCCGGGCGGCCGGCATGTTTACTTTGAACAAATTAGGGTGCTCAGAGCAGGCCAAGGCGCCTGAATACTTGTGCATGGAATAATGGAATAGGACCTCGGTTTTATTTTGTTGGTTTTAAGAGCCCAAGGTAATGATTAATAGGAACAGACGGGGGCATTCGTATTGCGACGTTAGAGGTGAAATTCTTGGATCGTCGCAAGACGAACTACTGCGAAAGCATTTGCCAAGAATATTT
534	Eukaryota	Opisthokonta	Metazoa	Arthropoda	Crustacea	Malacostraca	Euphausia	Euphausia_superba	TAGCGTATATTAAAGTCTACTGTCGGCTTCCGAACGATAAAGCCCGTCGGCTCGGTCGGGGTGCTCTTCATCGAGTGTTCCGGGCGGCCGGCATGTTTACTTTGAAAAAATTAGGGTGCTCAGAGCAGGCCAAGGCGCCTGAATACTTGTGCATGGAATAATGGAATGGGACCTTGGTTCTATTTTGTTGGTTTTAAGAGCCAGAGGTAATGATTAATAGGAACAGACAGGTGCATTCGTATTGCGACGTTAGAGGTGAAATTCTTGGATCGTCTCAAGACGAACTACTGCGAAAGCATTTGCCAAGAATATTT
536	Eukaryota	Opisthokonta	Metazoa	Arthropoda	Crustacea	Malacostraca	Euphausia	Euphausia_superba	TAGCGTATATTAAAGTTGTTGCGGTTAAAAAGCTCGTAGTTGGATCTCAGTTCCGGACCGACGGTACGCCGCCCGGCGTCTACTGTCGGCTTCCGAACACCAAAGCCCATCGGCTCGGTCGGGGTGCTCTTCATCGAGTGTCCCGGGCGGCCGGCATGTTTACTTTGAAAAAATTAGGGTGCTCAGAGCAGGCCAAGGCGCCTGAATACTTGTGCATGGAATAATGGAATAGGACCTCGGTTCTATTTTGTTGGTTTTAAGAGCCCGAGGTAATGATTAATAGGAACAGACGGGGGCATTCGTATTGCGACGTTAGAGGTGAAATTCTTGGATCGTCGCAAGACGAACTACTGTGAAAGCATTTGCCAAGAATGTTT
541	Eukaryota	Opisthokonta	Metazoa	Arthropoda	Crustacea	Malacostraca	Euphausia	Euphausia_superba	TAGCGTATATTAAAGTTGTTGCGGTTAAAAAGCTCGTAGTTGGATCTCAGTTCCGGACCGACGGTACGCCGCCCGGCGTCTACTGTCGGCTTCCGAACGCTAAAGCCCGTCGGCTCGGTCTGGGTGCTCTTCATCAAGTGTCCTGGACGGCCGGCATGATTACTTTGAAAAAATGAGGGTGCTCAGAGCTGGCCAAGGCGCCTGAATACTTGTGCATGGAATAATGGAATAGGACCTCGGTTCTATTTTGTTGGTTTTAAGAACCCGAGGTAATGATTAATAGGAACAGACGGGGGCATTCGTATTGCGACGTTAGAGGTGAAATTCTTGGATCGTCACAAGACGAACTACTGTGAAAGTATTTGCCAAGAATGTAT
543	Eukaryota	Opisthokonta	Metazoa	Arthropoda	Crustacea	Malacostraca	Euphausia	Euphausia_superba	TAGCGTATATTAAAGTTGTTGCGGTTAAAAAGCTCGTAGTTGGATCTCAGTTCCGGACCGACGGTACGCCGCCCGGCGTCTACTGTCGGCTTCCGAACGCTAAAGCCTGGTCGGGGTGCTCTTCATCGAGTGGCCCGGGCGGCCGGCATGTTTACTTTGAAAAAATTAGGTAGCTCAGAGCAGGCCAAGGCGCCTGAATACTTGAGCATGGAATAATGGATTAGGACCTCGGTTCTATTTAGTTGGTTTAAAGAGCCCGAGATAATAATAAATAGGAACAGACGGGGGCATTCGTATTGCGACGTTAGAGGTGAAATTCTTGGATCGTCGCAAGACAACTACTGCGAAAGCATTTGCCAAGAATGTTT
546	Eukaryota	Opisthokonta	Metazoa	Arthropoda	Crustacea	Malacostraca	Euphausia	Euphausia_superba	TAGCGTATATTAAAGTTGTTGCGGTTAAAAAGCTCGTAGTTGGATCTCAGTTCCGGACCGACGGTACGCCGCCCGGCGTCTACTGTCGGCTTCCGAACGCTAAAGCCCGTCGGCTCTGTCGGGGTGCTCTTCATTGAGTGTCCCGGGTGGCCGGCATGTTTACTTTGAAAATATTAGGGCGCTCAGAGCAGGCCAAGGCGCCTGAATACCTGTGCATTGGGATAATGGAATAGGACCTCGGTTCTATTTGGTTGGTTTTAAGACCCCGAGGTAATGATTAATAGGAACAGACGGGGGCATTCGTATTGCGACGTTCAAGGTGAAATTCTTGGATCGTCGCAAGACGAACTACTGCGAAAGCATTTGCCAAGAATGTGT
547	Eukaryota	Opisthokonta	Metazoa	Arthropoda	Crustacea	Malacostraca	Euphausia	Euphausia_superba	TAGCGTATATTAAAGTTGTTGCGGTTAAAAAGCTCGTAGTTGGATCTCAGTTCCGGACCGACGGTACGCCGCCCGGCGTCTACTGTCGGCTTCCGAACGCTAAAGCCCGTCGGCTCGGTCGGGGTGCTCTTCATCGAGTGTCCCGGGCGGCCGGCATGTTTACTTTGAAAAAATTAGGGTGCTCAGAGCAGGCCAAGGCGCCTGAATACTTGTGCATGGAATAACGGAATAGGACCTCGGCTCTATTTTGTTGGTTTTAAGAGCCCGAGGTAATGATTAATAGGAACAGACGGGGGCATTCGTATTGCGACGTTAGAGGTGAAATTCTTGGATCGTCGCAAGACGAACTACTGCGAAAGCATTTGCCAAGAATGTTT
548	Eukaryota	Opisthokonta	Metazoa	Arthropoda	Crustacea	Malacostraca	Euphausia	Euphausia_superba	TAGCGTATATTAAAGTTGTTGCGGTTAAAAAGCTCGTAGTTGGATCTCAGTTCCGGACCGACGGTACGCCGCCCGGCGTCTACTGTCGGCTTCCGAACGCTAAAGCCCGTCGGCTCGGTCGGGGTGCTCTTCATCGAGTGTCCTGGGCGGCCGGCATGTTTACTTTGAAAAAATTAGGGTGCTCATAGCAGGCCAAGGCGCCTGAATACTTGTGAATGGAATAATGGAATAGGACCTCGGTTCTATTTTGTTGGTTTTAAGAGCCCGAGGTAATGATTAATAGGAAAAGACGGAGGCATTCGTATTGCGACGTTAGAGGTGAAATTCTTGGATCGTCGCAAGACGAACTACTGTGAAAGCATTTTCCAAGAATGTTT
551	Eukaryota	Opisthokonta	Metazoa	Arthropoda	Crustacea	Malacostraca	Euphausia	Euphausia_superba	TAGCGTATATTAAAGTTGTTGCGGTTAAAAAGCTCATAGTTGGATCTCATTTCCGAACCGACGGTAGTCCGCCCGGCGTCTACTGTCGGCTTCCGAACCCTAAAGCCCGTCGGCTCGGTGGGGGTGCTCTTCATTGAGTGTCCCGGTCAGCCGGCATGTTTACTTTGAAAAAAGTAGGGTGCTCAGAGCAGGCCAAGGCGACTGAATACTTGTGCATGGAATAATGGAATAGGACCTCGGTTCTATTTTGTTGGTTTTAAGAGCCGGAGGTAATGATTAATAGCAACAGACGGGGGCATTCGTATTGCGACTTTAGAGGTGAAATTCTTGGATCGTCACAAGACGAACTACTGCGAAAGCATTTGCCAAGAATGTTT
556	Eukaryota	Opisthokonta	Metazoa	Arthropoda	Crustacea	Malacostraca	Euphausia	Euphausia_superba	TAGCGTATATTAAAGTTGTTGCGGTTAAAAAGCTCGTAGTTGGATCTCAGTTCCGGACCGACGGTACGCCGCCCGGCGTCTACTGTCGGCTTCCGAACGCTAAAGCCCGTCGGCTCGGTTGGGGTGCTCTTCATCGAGTGTCCTGGGAGGCCGGCATGTTTACTTTGAAAAAATTAGGGGGCTCAGAGCAGGCCAAGGCGCATGAATACTTGTGCATGGAATAATGGAATAGGACCTCGGTTCTATTTTGTTGGTTTTAAGAGCCCGAGGTAATGATTAATAGGAACAGACGGGAGCATTTGTATTGCGACGTTAGAGGTGAAATTCTTGGATCGTCGCAAGACGAACTACTGCGAAAGCATTTGCCAAGAATGTTT
558	Eukaryota	Opisthokonta	Metazoa	Arthropoda	Crustacea	Malacostraca	Euphausia	Euphausia_superba	TAGCGTATATTAAAGTTGTTGCGGTTAAAAAGCTCGTAGTTGGATCTCAGTTCCGGACCGACGGTACGCCGCCCGGCGTCTACTGTCGGCTTCCGAATGCTAAAACCCGTCGGCTCGGTCGGGGTGCTCTTCATCGAGTGTCCCGGGCGGCCGGCATGTTTACTTTGAAAAAATTAGGGTGCTCAGAGCAGGCCAAGGCGCCTGAATACTTGTGCATGGAATAATGGAATAGGACCTCGGTTCTATTTTGTTGGTTTTAAGAGCCCGAGGTAATGATTAATAGGAACAGACGGGGGCATTCGTATTGCGACGTTAGAGGTGAAATTCTTGGATCGTCGCAAGACGAACTACTGCGAAAGCATTTGCCAAGAATGTTT
561	Eukaryota	Opisthokonta	Metazoa	Arthropoda	Crustacea	Malacostraca	Euphausia	Euphausia_superba	TAGCGTATATTAAAGTTGTTGCGGTTAAAAAGCTCGTAGTTGGATCTCAGTTCCGGACCGACGGTACGCCGCCCGGCGTCTACTGTCGGCTTCCGAACGCTAAAGCCCGTCGGCTCGGTCGGGGTGCTCTTCATCGAGTGTCCCGGGCGGCCGGCATGTTTACTTTGAAAAAAATAGGGTGCTCAGAGCAGGCCAAGGCGCCTGAATACTTGTGCATGGAATAATGGAATAGGACCTCGGTTCTATTTTGTTGGTTTTAAGAGCCCGAGGTAATGATTAATAGGAACAGACGGGGGCATTCGTATTGCGACGTTAGAGGGGAAATTCTTGGATCGTCGCAAGACGAACTACTGCGAAAGCATTTGCCAAGAATGTTT
562	Eukaryota	Opisthokonta	Metazoa	Arthropoda	Crustacea	Malacostraca	Euphausia	Euphausia_superba	TAGCGTATATTAAAGTTGTTGCGGTTAAAAAGCTCGTAGTTGGATCTCAGTTCCGGACCGACGGTACGCCGCCCGGCGTCTACTGTCGGCTTCCGAACGCTAAAGCCCGTCGGATCGGTCGGGATGCTCTTCATTGAGTGTCCCGGGCTGCCGGCATGTTTACCTTGAAAAAAGTAGGGTGCTCAGAGCAGGGCAAGGCGCCTGATTACTGGTAAAGATTAATAGGAACAGACGGGGGTATTTGTATTGCGACGTTAGAGGTGAAATTCTTGGATCGTCGCAAGACGAACTACTGCGAAAGCATTTGCCAAGAATGTTT
563	Eukaryota	Opisthokonta	Metazoa	Arthropoda	Crustacea	Malacostraca	Euphausia	Euphausia_superba	TAGCGTATATTAAAGTTGTTGCGGTTAAAAAGCTCGTAGTTGGATCTCAGTTCCGGACCGACGGTACGCCGCCCGGCGTCTACTGTCGGCTTCCGAACGCTAAAGCCCGTCGGCTCGGTCGGGGTGCTCTTCATCGAGTGTCCCGGGTGGCCGGCATGTTTACTTTGAAAAAATTAGGGTGCTCAGAGCAGGCCAAGGCACCTGAATACTTGTGCATGGAATAATGGAATAGGACCTCGGTTCTATTTTGTTGGTTTTAAGAGCCCAAGGTAATGATTAATAGGAACAGACGGGGGCATTCGTATTGCGACGTTAGAGGTGAAATTCTTGGATCGTCGCAAGACGAACTACTGCGAAAGCATTTGCCAAGAATGTTT
565	Eukaryota	Opisthokonta	Metazoa	Arthropoda	Crustacea	Malacostraca	Euphausia	Euphausia_superba	TAGCGTATATTAAAGTTGTTGCGGTTAAAAAGCTCGTAGTTGGATCTCAGTTCCGGACCGACGGTACGCCGCCCGGCGTCTACTGTCGGCTTCCGAACGCTAAAGCCCGTCGGCTCGGTCGGGGTGCTCTTCATCGAGTGTCCCGGGCGGCCGGCATGTTTACTTTGAAAAAAATAGGGTGCTCAGAGCAGGCCAAGGCGCCTGAATACTTGTGCATGGAATAATGGAATAGGACCTCAGTTCTATTTTGTTGGTTTTAAGAGCCCGAGGTAATGATTAATAGGAACAGACGGGGGCATTCGTATTGCGACGTTAGAGGTGAAATTCTTGGATCGTCGCAAGACGAACTACTGCATAAGCATTTGCCAAGAATGATT
569	Eukaryota	Opisthokonta	Metazoa	Arthropoda	Crustacea	Malacostraca	Euphausia	Euphausia_superba	TAGCGTATATTAAAGTTGTTGCGGTTAAAAAGCTCGTAGTTGGATCTCAGTTCCGGACCGACGGTACGCCGCCCGGCGTCTACTGTCGGCTTCCGAACGCTAAAGCCCGTCGGCTCGGTCGGGGTGCTCTTCATCGAGTGTCCCGGGCGGCCGGCATGTTTACTTTGAAAAAATTAGGGTGCTCAGAGCAGGCCAAGGCGCCTGAATACTTGTGCATGGAATAATGGAATAGGACCTCGGTTCTATTTTGTTGGTTTTAAGAGCCCGAGGTAATGATTAATAGGAACAGACGGGGGCATTCGTATTGCGACGTTAGAGGTGAAATTCTTGGATCATCGCAAGACAAACTACTGCGAAAGCATTTGCCAAGAATGTTT
572	Eukaryota	Opisthokonta	Metazoa	Arthropoda	Crustacea	Malacostraca	Euphausia	Euphausia_superba	TAGCGTATATTAAAGTTGTTGCGGTTAAAAAGCTCGTAGTTGGATCTCAGTTCCGGACCGACGGTACGCCGCCCGGCGTCTACTGTCGGCTTCCGAACGCTAAAGCCCGTCGGCTCGGTCAAGGGTGGTCTTCATCGAGTGTCACGGGCGGCCGGCATGTTTACTTTGAAAAAATTATGGTGCTCAGAGCAGGCCAAGGCGCCTGAATACTTGTGCATGGAATAATGGAATAGGACCTCGGTTCTATTTTGTTGGTTTTAAGAGCCTGAGGTAATGATTAATAGGAACATACAAAGGGCATTTGTATTGCGACGTTAGAGGTGAAATTCTTGGATCGTCGCAAGACGAACTACACCGATAGCATTTGCCAAGAATGTTT
573	Eukaryota	Opisthokonta	Metazoa	Arthropoda	Crustacea	Malacostraca	Euphausia	Euphausia_superba	TAGCGTATATTAAAGTTGTTGCGGTTAAAAAGCTCGTAGTTGGATCTCAGTTCCGGACCGACGGTACGCCGCCCGGCGTCTACTGTCGGCTTCCGAACGCTAAAGCCCGTCGGCTCGGTCGGGGTGCTCTTCATCGAGTGTCCCGGGCGGCCGGCATGTTTACTGTGAAAAAATTAGGGTGCTCAGAGCAGGCCAAGGCGCCTGAATACTTGTGCATGGAATAATGGAATAGGACCTCGGTTCTATTTTGTTGGTTTTAAGAGCCCGAGGTAATGATTAATAGGAACAGAGGGGGGCATTCGTATTGCGACGTTAGAGGTGAAATTCTTGGATCGTCGCAAGACAAACTACTGCGAAAGCATTTGCCAAGAATGTTT
574	Eukaryota	Opisthokonta	Metazoa	Arthropoda	Crustacea	Malacostraca	Euphausia	Euphausia_superba	TAGCGTATATTAAAGTTGTTGCGGTTAAAAAGCTCGTAGTTGGATCTCAGTTCCGGACCGACGGTACGCCGCCCGGCGTCTACTGTCGGCTTCCGAACGCTAAAGCCCGTCGGCTCGGTCGGGGTGCTCTTCATTGAGTGTCCCGGGCGGCCGGCATGTTTACTTTGAAAAAATTAGGGTGCTCAGAGCAGGCCAAGGCGCCTGAATACTTGTGCATGGAATAATGGAATAGGACCTCGGTTCTATTTTGTTGGTTTTAAGAGCCCGAGGTAATGATTAATAGGAACAGACGGGGGCATTCGTATTGCGTCGTTAGAGGTGAAATTCTTGGATCTTCGCAAGACGAACAACTGCGAAAGCATTTGCCAACAATGTTT
576	Eukaryota	Opisthokonta	Metazoa	Arthropoda	Crustacea	Malacostraca	Euphausia	Euphausia_superba	TAGCGTATATTAAAGTTGTTGCGGTTAAAAAGCTCGTAGTTGGATCTCAGTTCCGGACCGACGGTACGCCGCCCGGCGTCTACTGTCGGCTTCCGAACGCTAAAGCCCGTCGGCTCGGTCGGGGTGCTCTTCATCAAGTGTCCCGGGCGGCCGGCATGTTTACTTTGAAAAAATGAGGGTGCTCAGAGCAGGCCAAGGCGCCTGAATACTTGTACATGGAATAATGGAATAGGACCTCGGTTTTATTTTGTTGGTTTTAAGAGCCCGAGGTAATGATTAATAGGAACAGACGGGGGCATTCATATTGCGACGTTAGAGGTGAAATTCTTGGATCGTCGCAAGACAAACTACTGCGAAAGCATTTGCCAAGAATGTTT
577	Eukaryota	Opisthokonta	Metazoa	Arthropoda	Crustacea	Malacostraca	Euphausia	Euphausia_superba	TAGCGTATATTAAAGTTGTTGCGGTCAAAAAGCTCGTAGTTGGATCTCAGTTCCGGACCGACGGTACACCGCCCGGCGTTTACTGTCAGCTTCCGAATGTTAAAGCCCGTCGGCTCGGTCGGGGTGCTCTTCATCGAGTGTCCCGGGCGGCCGGCATGTTTACTTTGAAAAAATTAGGGTGCTCAGAGCAGGCCAAGGCGCCTGAATACTTGTGCATGGAAAAATGGAATAGGACCTCGGTTCTATTTTGTTGGTTTTAAGAGCCCGAGGTAATGATTAATAGGAACAGACGGGGGCATTCGTATTGCGACGTTAGAGGTGAAATTCTTGGATCGTCGCAAGACGAACTACTGCGAAAGCATTTGCCAAGAATGTTT
580	Eukaryota	Opisthokonta	Metazoa	Arthropoda	Crustacea	Malacostraca	Euphausia	Euphausia_superba	TAGCGTATATTAAAGTTGTTGCGGTTAAAAAGCTCGTAGTTGGATCTCAGTTCCGGACCGACGGTACGCCGCCCGGCGTCTACTGTCGGCTTCCGAACGCTAAAGCCCGTCGGCTTGGTTGGGGTGCTCTTCATTGAGTGTCCCGTGCGGCCGGCATGTTTACTTTGAAAAAATTAGGGTGCTCAGAGCAGACCAAGGCGCCTAAATACTTGTGCATGGAATAATGGAATAGGACCTCGGTTCTATTTTGTTGGTTTCAAGAGCCCGAGGTAATGATTAATAGGAACAGACAGGGGCATTTGTATTGCGACGTTAGAGGTGAAATGATTGGATCGTCGCAAGACAAACTACCGCGAAAGCATTCGCCAAGAATGTTT
583	Eukaryota	Opisthokonta	Metazoa	Arthropoda	Crustacea	Malacostraca	Euphausia	Euphausia_superba	TAGCGTATATTAAAGTTGTTGCGGTTAAAAAGCTCGTAGTTGGATCTCAGTTCCGGACCGACGGTACGCCGCCCGGCGTCTACTGTCGGCTTCCGAACGCTAAAGCCCGTCGGCTCGGTCGGGGTGCTCTTCATCGAGTGTCCCGGGCGGCCGGCATGTTTACTTTGAAAAAATTAGGGTGCTCAGAGCAGCCCAAGGCGCCTGAATATTTGTGCTTGGAATAATGGAATATGACCTCGGTTCTATTTTGTTGGTTTTAAGAGCCAGAGGTAATGATTAATAGGAACAGACGGGGGCATTCGTATTGCGACGTTAGAGGTGAAATTCTTGGATCGTCGCAAAACGAACTACTGCGAAAGCATTTGCCAAGAATGTTT
586	Eukaryota	Opisthokonta	Metazoa	Arthropoda	Crustacea	Malacostraca	Euphausia	Euphausia_superba	TAGCGTATATTAAAGTTGTTGCGGTTAAAAAGCTCGTAGTTGGATCTCAGTTCCGGACCGACGGTACGCCGCCCGGCGTCTACTGTCGGCTTCCGAACGCTAAAGTCAGTCAGCTCGGTCGGGGTGCTCTTCATCGAGTGTCCCGGACGGCCGGCATGTTTACTTTGAAAAAATTAGGGTGCTCAGAGCAGGCCAAGGCGCCTGAATACTTGTGCATGGAATAATGGAATAGGACCTCGGTTCTATTTTGTTGGTTTTAAGAGCACGAGGTAATGATTAATAGGAACAGACGGGGGCATTCGTATTGTGACGTTAGAGGTGAAATTCTTGGATCGTCGCAAGACGAACTACTGCGAAAGCATTTGCCAAGAATGTTT
590	Eukaryota	Opisthokonta	Metazoa	Arthropoda	Crustacea	Malacostraca	Euphausia	Euphausia_superba	TAGCGTATATTAAAGTTGTTGCGGTTAAAAAGCTCGTAGTTGGATCTCAGTTCTGGACCGACGGTACGCCGCCCGGCGTCTACTGTCGGCTTCCGAATGCTAAAGCATGTCGGCTCGGTCGGGGTGCTCTTCATGGAGTGTCCCGGGCGGCCGGCATGTTTACTTTGAAAAAATTAGGGTGCTCAGAGCAGGCCAAGGTGCCTGAATACTTGTGCATGGAATAATGGAATAGGACCTCGATTCTATTTTGTTGGTTTTAAGAGCCCGAGGCAATGATTAATAGGAACAGACGGGGGCATTCGTATTGCGACGTTAGAGGTGAAATTCTTGGATTGTCGCAAGACGAACTACTGTGAAAGCATTTGCCAAGAATGTTT
592	Eukaryota	Opisthokonta	Metazoa	Arthropoda	Crustacea	Malacostraca	Euphausia	Euphausia_superba	TAGCGTATATTAAAGTTGTTGCGGTTAAAAAGCTCGTAGTTGGATCTCAGTTCCGGACCGACGGTACGCCGCCCGGCGTCTACTGTCGGCTTCCGAACGCTAAAGCCCGTTGGTTCGGTCGGGGTGCTCTTCATTGAGTGTCCCGGGCGGCCGGCATGTTTACTTTGAAAAAATTAGGGTGCTCAGAGCAGGCCAAGGCGCCTGAATACTTGTGCATGGAATAATGGAATAGGACCTCGGTTCTATTTTGTTGGTTTTAAGAGCCCGAGGTAATGATTAATAGGAACAGACGGGGGCATTCGTATTGCGACGTTAGAGGTGAAATTCATGGATCGTCGCAAGACGAACTACTGCGAAAGCATTTGCCAAGAATGTTT
593	Eukaryota	Opisthokonta	Metazoa	Arthropoda	Crustacea	Malacostraca	Euphausia	Euphausia_superba	TAGCGTATATTAAAGTTGTTGCGGTTAAAAAGCTCGTAGTTGGATCTCAGTTCCGGACCGACGGTACGCCGCCCGGCGTCTACTGTCGGCTTCCGAACGCTAAAGCCCGTCGGCTCGGTCGGGGTGCTCTTCATCGAATGTCCCGGGCGGCCGGCATGTTTACTTTGAAAAAATTAGGGGGCTCAGAGCAGGCCAAGGCGCCTGAATACTTGTGCATGGAATAATGGAATAGGACCTCGGTTCTATTTTGTTGGTTTTAAGAGCCCGAGGTAATGATTAATAGGAACAGACGGGGGCATTCGTATTGCGACGTTAGAGGTGAAATTCTTGGATCGTCGCAAGACGAACTACTGCGAAAGCATTTGCCAAGAATCTTT
600	Eukaryota	Opisthokonta	Metazoa	Arthropoda	Crustacea	Malacostraca	Euphausia	Euphausia_superba	TAGCGTATATTAAAGTTGTTGCGGTTAAAAAGCTCGTAGTTGGATCTCAGTTCCGGACCGACGGTACGCCGCCCGGCGTCTACTGTCGGCTTCCGAACGCTAAAGCCCGTCGGCTCGGTCGGGGTGCTCATCATCGAGTGTCCCAGTCGGCCGGCATGTTTACTTTGAAAAAATTAGGGTGCTCAGAGCAGGCCAAGGCGCCTGAATACTTGTGCATGGAATAATGGAATAGGACCTCGGTTCTATTTTGTTGGTTTTAAGAGCCCGAGGTAATGATTAATAGGAACAGACGGGGGCATTCGTATTGCAACGTTAGAGGTGAAATTCTTGGATCGTCGCAAGACAAACTACTGCAAAAGCATTTGCCAAGAATGTTT
601	Eukaryota	Opisthokonta	Metazoa	Arthropoda	Crustacea	Malacostraca	Euphausia	Euphausia_superba	TAGCGTATATTAAAGTTGTTGCGGTTAAAAAGCTCGTAGTTGGATCTCAGTTCCGGACCGACGGTACGCCGCCCGGCGTCTACTGTCGGCTTCCGAACGCTAAAGCCCGTCGGCTCGGTTGGGGTGATCTTCATCGAGTTTCCCTGGCGGCCGGCATGTTTACTTTGAAAAAATTAGGATGCTCAGAGCAGGCCAAGGCGCCTGAATACTTGCGCATGGAATAATGGAATAGGACCTCGGTTCTATTTTGTTGGTTTTAAGAGTCCGAGGTAATAATTAATTGAAACAGACGGGGGCATTTGTATTGCGATGTTAGAGGTGAAATTCTTGGAAAGTTGCAAGACGAACTACTGCAAAATCATTTACCAAGAATGTT
606	Eukaryota	Opisthokonta	Metazoa	Arthropoda	Crustacea	Malacostraca	Euphausia	Euphausia_superba	TAGCGTATATTAAAGTCTACTGTCGGCTTCCGAACGCTAAAGCCTGTCGGCTCGGTTGGGGTGCTCTTTATCGAGTGTTCCGGGCGGACAGCATGTTTACTTTGAAAAAATTAGGGTGCTCAGAGCAGGCCAAGGCGCCTGAATACTTGTGCATGGAATAATGGAATAGGACCTCGGTTCTATTTTGTTGGTTTTAAGAGCCAGAGGTAATGATTAATAGGAACAGACAGGTGCATTCGTATTGCGACGTTAGAGGTGAAATTCTTGGATTGTCTCAAGACAAACTACTGCGAAAGCATTTGCCAAGAATGTTT
607	Eukaryota	Opisthokonta	Metazoa	Arthropoda	Crustacea	Malacostraca	Euphausia	Euphausia_superba	TAGCGTATATTAAAGTTGTTGCGGTTAAAAAGCTCGTAGTTGGATCTCAGTTCCGGACCGACGGTACGGCGTCTACTGTCGGCTTCCGAACAGTAAAGCCCGTCGGCTCGGTCGGGGTGCTCTTCATCGAGTGTCCCGGGCGGCCGGCATGTTTACTTTGAAAAAATTAGGGTGCTCAGAGCAGGCCAAGGCGCCTGAATACTTGTGCATGGAATAATGGAATAGGACCTCGGTTCTATTTTGTTGGTTTTAAGAGCCCGAGGTAATGATTAATAGGAACAGACGGGGGCATTCGTATTGCTACGTTAGAGGTGAAATTCTTGGATCGTCGCAAGACGAACTACTGCGAAAGCATTTGCCAAGAATGTTT
611	Eukaryota	Opisthokonta	Metazoa	Arthropoda	Crustacea	Malacostraca	Euphausia	Euphausia_superba	TAGCGTATATTAAAGTTGTTGCGGTTAAAAAGCTCGTAGTTGGATCTCAGTTCCGGACCGACGGTACGCCGCCCGGCGTCTACTGTCGGCTTCCGAACGCTAAACGGTCAGAGGGGCTCTTCATCGAGTGTCCCGGGTGGCCGGCATGTTTACTTTGAAAAAAAATTGGGTGCTCAGAGCAGGCCAAGGAGCCTGAATACTTGTGCATGGAATAATGGAATAGGACCTGGGTTCTATTTTGTTGGTTTTAAGAGCCGAGGTAATGATTAATAGGAATAGACGGGGGCATTCGTATTGCGACGTTAGAGGGTAAATTCTTGGATCGTCGCAAGACAAACTACTGCAAAAGTATTTGCCAAGAATGTTT
612	Eukaryota	Opisthokonta	Metazoa	Arthropoda	Crustacea	Malacostraca	Euphausia	Euphausia_superba	TAGCGTATATTAAAGTTGTTGCGGTTAAAAAGCTCGTAGTTGGATCTCAGTTCCGGACCGACGGTACGCCGCCCGGCGTCTACTGTCGGCTTCCGAACGCTAAAGCCCGTTGGCTCGGTCGGGAGGGTGCTCTTCATTGAGTGTTCCGGGCGGCCGGCATGTTTACTTGGAAAAAATTAGGGTGCTCAGAGCAGGCCAAGGCGCCTGAATACTTGTGCATGGAATAATGGAATAGGACCTCGGTTCTATTTTGTTGGTTTTAAGAGCCCGAGGTAATGATTAATAGGAACAGACGGGGGCATTCGTATTGCGACGTTAGAGGTGAAATTCTTGGATCGTCGCAAGACGAACTACTGCCAAAGCATTTGCCAAGAATGTTT
613	Eukaryota	Opisthokonta	Metazoa	Arthropoda	Crustacea	Malacostraca	Euphausia	Euphausia_superba	TAGCGTATATTAAAGTTGTTGCGGTTAAAAAGCTCGTAGTTGGATCTCAGTTCCGGACCGACGGTACGCCGCCCGGCGTCTACTGTCGGCTTCCGAACGCTAAAGCCCGTCAGCTCGGTTGGGGTGCTCTTCATTGAGTGTCCCGGGCGGCCGGCATGTTTACTTTGAAAACATTAGGGTGCTCACAGCAGGCCAAGGCGCCTAAATACTTGTGCAAGGAATAATGGAAGAGGACCTCGGTTCTATTTTCTTGGTTTTAAGATCCCGAGGTAATGATTAATATGAACAGACGGGCGCATTCGTATTACGACGTTAGAGGTGAAATTCTTGGATCGTCGCAAGACGAAATACTGCGAAAGCATTTGCCAAGAATATTT
614	Eukaryota	Opisthokonta	Metazoa	Arthropoda	Crustacea	Malacostraca	Euphausia	Euphausia_superba	TAGCGTATATTAAAGTTGTTGCGGTTAAAAAGCTCGTAGTTGGATCTCAGTTCCGGACCGACGGTACGCCGCCCGGCGTCTACTGTCGGCTTCCGAACGCTAAAGCCCGTCGGCTCGGTCAGGGTGCTCTTCATCGAGTGTCCCGGGTGGCCGGCATGTTTACTTTGAAAAAATTAGGGTGCTCAGAGCAGGCCAAGGCGCCTGAATACTTGTGCATGGAATAATGGAATAGGACCTCGGTTCTATTTTGTTGGTTTTAAGAGCCCGAGGTAATGATTAATAGGAACAGACGGGGGCATTCGTATTGCGACGTTAGAGGTGAAATTCTTGGATCGTCGCAAGACGAACTACTGCGAAAGCATTTGCCAAGAATGTTT
615	Eukaryota	Opisthokonta	Metazoa	Arthropoda	Crustacea	Malacostraca	Euphausia	Euphausia_superba	TAGCGTATATTAAAGTTGTTGCGGTTAAAAAGCTCGTAGTTGGATCTCAGTTCCGGACCGACGGTACGCCGCCCGGCGTCTACTGTCGGCTTCCGAACCCTAAAGCCCGTCGGCTCGGTTGGGGTGCTCTTCATCGAGTGTCCCGGGCGGCCGGCATGTTTACTTTGAAAAAATTAGGGTGCTCAGAGCAGGCCATGGCGCCTGAATACTTGTGCATGGAATAATGGAATAGGACCTCGGTTCTATTTTGTTGGTTTTAAGTGCCCGAGGTAATGATTAATAGGAACAGACGGGGGCATTCGTATTGCGACGTTAGAGGTGAAATTCTTGGATCGTCGCAAGACGAACTACTGCGAAAGCATTTGCCAAGAATGTTT
618	Eukaryota	Opisthokonta	Metazoa	Arthropoda	Crustacea	Malacostraca	Euphausia	Euphausia_superba	TAGCGTATATTAAAGTTGTTGCGGTTAAAAAGCTCGTAGTTGGATCTCAGTTCCGGACCGACGGTACGCCGCCCGGCGTCTACTGTCGGCTTCCGAACGCTAAAGCCCGTTGGCTCGGTCAGGGTACTGTTCATCGAGTGTCCCGGGTGGCCGGCATGTTTACTTTGAAAAAATTAGGGTGCTCAGAGCAGGCCAAGGCGCCTGAATACTTGTGCAGGGAATAATGGAATAGGACCTTAGTTATATTTTGTTGTTTTTAAGAGCCCGAGGTAATGATTAATAGGAACAGACGGGGGTATTCGTATTGAGTCGTTAGAGGTGAAATTCTTGGATCATCGCAAGACAAACTACTGTGAAAGCATTTGCCAATAATGTTT
619	Eukaryota	Opisthokonta	Metazoa	Arthropoda	Crustacea	Malacostraca	Euphausia	Euphausia_superba	TAGCGTATATTAAAGTTGTTGCGGTTAAAAAGCTCGTAGTTGGATCTCAGTTCCGGACCGACGGTACGCCGCCCGGCGTCTACTGTCGGCTTCCGAACGCTAAAGCCCGTCGGCTCGGTCGGGGTGCTCTTCATCGAGTGTCCCGGGCGGCCGGCATGTTTACTTTGAAAAAATGAGGGTGCTCAGAGCAGGCCGAGGCGCCTGAATACTTGTGCATGGAATAATGGAATAGGACCTCGGTTCTATTTTGATGGTTTTAAGAGCCCGAGGTAATGATTAATAGGAACAGACGGAGGCATTCGTATTGCGACGTTAGATGTGAAATTCTTGGATCGTCGCAAGACGAACTACTGCGAAAGCATTTGCCAAGAATGTTT
622	Eukaryota	Opisthokonta	Metazoa	Arthropoda	Crustacea	Malacostraca	Euphausia	Euphausia_superba	TAGCGTATATTAATGTTGTTGCGGTTAAAAAGCTCGTAGTTGGATCTCAGTTCCGGACCGACGGTACGCCGCCCGGCGTCTACTGTCGGCTTCCGAACGCTAACCGTCGGCTCGGTCGGGGTGCTCTTCATCGAGTGTCCCGGGCGGCCGGCATGTTTACTTTGAAAAAATTAGGGTGCTCAGAGCAGGCCAAGGCGCCTGAATACTTGTGCATGGAATAATGGAATAGGACCTCGGTTCTATTTTGTTGGTTTTAAGAGCCCGAGGTAATGATTAATAGGAACAGACGGGGGCATTCGTATTGCGACGTTAGAGGTGAAATTTTTGGATCGTCGCAAGACGAACTACTGCAAAAGCATTTGCCAAGAATGTTT
630	Eukaryota	Opisthokonta	Metazoa	Arthropoda	Crustacea	Malacostraca	Euphausia	Euphausia_superba	TAGCGTATATTAAAGTTGTTGCGGTTAAAAAGCTCGTAGTTGGATCTCAGTTCCGGACCGACGGTACGCCGCCCGGCGTCTACTGTCGGCTTCCGAACGCTAAAGCCCGTCAGCTTGGTCGGGGTGCTCTTCATCGAGTGTCCCGGCCGGCCGGCATGTTTACTTTGAAAAAATTAGGGTGCTCAGAGCAGGCCAAGGCGCCTGAATACTTTTGCATGGAATAATGGAATAGGACCTCGGTTCTATTTTGTTGGTTTTAAGAGCCCGAAGAAATGATTAATAGGAACAGACGGGGGCAATCGTATTGCAACGTTAGAGGTGAAATTCTTGGATTGTCGAAAGACGAACTACTGCGAAAGTATTTGCCAAAAAAGTTT
631	Eukaryota	Opisthokonta	Metazoa	Arthropoda	Crustacea	Malacostraca	Euphausia	Euphausia_superba	TAGCGTATATTAAAGTTGTTGCGGTTAAAAAGCTCGTAGTTGGATCTCAGTTCCGGACCGACGGTACGCCGCCCGGCGTCTACTGTCGGCTTCCGAACGCTAAAGCCCGATGGCTCGGTCGGGGTGCTCTTCATTGAGTGTCCCGGGCGGCCGGCATGTTTACTTTGAAAAAATTAGGGTCCTCAGAGCAGGCCAAGGCGCCTGATTACTTGTGCATGGAATAATGGAATAGGACCTCGGTACTATTTTGTTAGTTTTAAGAGCCCGAGGTAATGATTAATAGGAAAGGACGGGGTCATTCGTATTGCGACGTTATAGGTAAAATTCTTGGATCGTCGCAAGACGAACTACTGCGAAAGCATTTGCCAAGAATGTTT
632	Eukaryota	Opisthokonta	Metazoa	Arthropoda	Crustacea	Malacostraca	Euphausia	Euphausia_superba	TAGCGTATATTAAAGTTGTTGCGGTTAAAAAGCTCGTAGTTGGATCTCAGTTCCGGACCGACGGTACGCCGCCCGGCGTCTACTGTCGGCTTCCGAACGCTAAAGCCCGTCGGCTCTGTCGGGGTGCTCTTCATTGAGTGTCCCGGGCGGCCTGCATGTTTACTTTGAAAAAATTAGGGTGCTCAGAGCAGGCCAAAGCTACTGAATACTGGTGCATGGAATAATGGAATAGGACCTCTGTTCTATTTTATTGGTTTTAAGAGCCCGAGGTAAGTATTAATAGTCACAGACGGGGGCATTCGTATTGCGACGTTAGAGATGAAATTCTTGGATCATCACAAGACAAATTACTGAAAAAGCATTTGCCAAGAATGTTT
640	Eukaryota	Opisthokonta	Metazoa	Arthropoda	Crustacea	Malacostraca	Euphausia	Euphausia_superba	TAGCGTATATTAAAGTTGTTGCGGTTAAAAAGCTCGTAGTTGGATCTCAGTTCCGGACCGACGGTACGCCGCCCGGCGTCTACTGTCGGCTTCCGAACGCTAAAGCCCGTTGGCTAGGTCGGGGTGCTCTTCATCGAGTGTCCCGGGCGGCCAGCATGTTTACTTTGAAAAAATTAGGATGCTCATAGCAGGCCAAGGCGCCTGAATACTTGTGCATGGAATAATGGAATAGGACCTCTGTTTTATTTTGTTGTAATGATTAATAGGAACAGACGGGGGCATTCGTATTGCGACGTTAGAGGTGAAATTCTTGGATTGTCGCAAAACAAACTACTACGAAAGCATTTGCCAAGAATGTTT
641	Eukaryota	Opisthokonta	Metazoa	Arthropoda	Crustacea	Malacostraca	Euphausia	Euphausia_superba	TAGCGTATATTAAAGTTGTTGCGGTTAAAAAGCTCGTAGTTGGATCTCAGTTCCGGACCGACGGTACGCCGCCCGGCGTCTACTGTCGGCTTCCGAACGCTAAAGCATGTCGGCTCGGTCGGGGTGCTCTTCATGGAGTGTCCCGGGCAGCCGGCATGTTTACTTTGAAAAAATTAGGGTGCTCAGAGCAGGCCAAGGTGCCTGAATACTTGTGCATGGAATAATGGAATAGGACCTCGATTCTATTTTGTTGGTTTTAAGAGCCCGAGGCAATGATTAATAGGAACAGACGGGGGCATTCGTATTGCGACGTTAGAGGTGAAATTCTTGGATCGTCGCAAGACGAACTACTGTGAAAGCATTTGCCAAGAATGTTT
643	Eukaryota	Opisthokonta	Metazoa	Arthropoda	Crustacea	Malacostraca	Euphausia	Euphausia_superba	TAGCGTATATTAAAGTTGTTGCGGTTAAAAAGCTCGTAGTTGGATCTCAGTTCCGGACCGACGGTACGCCGCCCGGCGTCTACTGTCGGCTTCCGAACGCTAAAGCCCGTCGGCTCGTTCGGGGTGCTCTTCATCGAGTGTCCCGGGCGGCCGGCATGTTTACTTTGAAAAAATTAGGGTGCTCAGAGCAGGCCAAGGCGCCTGAATACTTGTGCATGGAATAATGGAATAGGACCTCGGTTCTATTTTGTTGGTTTTAAGAGCCCTAGGTAATGATTAATAGGAACAGACGGGGGCATTCGTATTGCGACGTTAGAGGTGAAATTCTTGGATCGTCGCAAGACGAACTACTGCGAAAGCATTTGCCAAGAATGTTT
645	Eukaryota	Opisthokonta	Metazoa	Arthropoda	Crustacea	Malacostraca	Euphausia	Euphausia_superba	CTAGCGTATATTAAAGTTGTTGCGGTTAAAAAGCTCGTAGTTGGATCTCAGTTCCAGACCGACGGTACGCTGCCCGGCGTCTACTGTCGGCTTCCAAAAGCTAAAGCCCGTCGGCTCGGTCGGGGTGCTCTTCATCAAGTGTCCCGGGCGGCCGGCATGTTTACTTTGAAAAAATGAGGGTGCTCAGAGCAGGCCAAGGCGCCTGAATACTTGTGCATGGAATAATGGAATAGGACCTCGGTTTTATTTTGTTGGTTTTAAGAGCCCGAGGTAATGATTAATAGGAACAGACGGGGGCATTCGTATTGCGACGTTAGAGGTGAAATTCTTGTATCGTCGCAAGACAAACTACTGCGAAAGCATTTGCCAAGAATGTTT
648	Eukaryota	Opisthokonta	Metazoa	Arthropoda	Crustacea	Malacostraca	Euphausia	Euphausia_superba	TAGCGTATATTAAAGTTGTTGCGGTTAAAAAGCTCGTAGTTGGATCTCAGTTCCGGACCGACGGTACGCCGCCCGGCGTCTACTGTCGGCTTCCGAACGCTAAAGCCTATCAGCTCGTTCGGGGTGCTCATCATCGAGTGTTTCGGGCGGCCGGCATGTTTACTTTGAAAAAATTAGGGTGCTCAGAGCAGGCCAAGGCGCCTGAATACTTGTGCATGGAAAAATGGAATAAGACCTCGGTTCTATTTTGTTGGTTTTAAGAGCCCAAGGTAATGATTAATAGGAACAGACGGGGGCATTCGTATTGCGACGTTAGAGATGAAATTCTTGGATCGTCGCAAGACGAACTTCTACGAAAATATTTGCAAAGAATGTTT
651	Eukaryota	Opisthokonta	Metazoa	Arthropoda	Crustacea	Malacostraca	Euphausia	Euphausia_superba	TAGCGTATATTAAAGTTGTTGCGGTTAAAAAGCTCGTAGTTGGATCTCAGTTCCGGACCGACGGTACGCCGCCCGGCGTCTACTGTCGGCTTCCGAACGCTAAAGCCCGTCGGCTCGGTCGGGGTGCTCTTCATGGAGTGTCCCGGGCAGCCGGCATGTTTACTTTGAAAAAATTAGGGTGCTCAGAGCAGGCCAAGGTGCCTGAATACTTGTGCATGGAATAATGGAATAGGACCTCGATTCTATTTTGTTGGTTTTAAGAGCCCGAGGCAATGATTAATAGGAACAGACGGGGGCATTCGTATTGCGACGTTAGAGGTGAAATTCTTGGATCGTCGCAAGACGAACTACTGTGAAAGCATTTGCCAAGAATGTTT
660	Eukaryota	Opisthokonta	Metazoa	Arthropoda	Crustacea	Malacostraca	Euphausia	Euphausia_superba	TAGCGTATATTAAAGTTGTTGCGGTTAAAAAGCTCGTAGTTGGATCTCAGTTCCGGACCGACGGTACGCCGCCCGGCGTCTACTGTCGGCTTCCGAACGCTAAAGCCCGCCAGCTCGGTCGGGGTGCTCTTCATCGAGTGTCCCGGGCGGCCGGCATGTTTACTTTGAAAAAATTACGGTGCTCAGAGCAGGCCAATGCGCCTGAATACTTGTGCATGGAATAATGGAATAGGACCTCGGTTCTATTTTGTTGGTTATAAGAGCCCGAGGTAATGATTAATAGGAACAGACGGGGGCATTTGTATTGCGACATTACAGGTGAAATTCTTGGATCGTGGCAAGACGAACTACTACAAAAGCATTTGCCAAGAATGTTT
661	Eukaryota	Opisthokonta	Metazoa	Arthropoda	Crustacea	Malacostraca	Euphausia	Euphausia_superba	TAGCGTATATTAAAGTTGTTGCGGTTAAAAAGCTCGTAGTTGGATCTCAGTTCCGGACCGACGGTACGCCGCCCGGCGTCTACTGTCGGCTTCCGAACGCTAAAGCCTGGTCGGGGTGCTCTTCATCGAGTGGCCCGGGCGGCCGGCATGTTTACTTTAAAAAAATTAGGTAGCTCAGAGCAGGCCAAGGCGCCTGAATACTTGAGCATGGAATAATGGATTAGGACCTTAGTTATATTTTGTTGGTTTAAAGAGCCCGAGGTAATAATCAATAGGAACAGACGGGGGCATTCGTATTGCGGCGTTAGAGGTGAAATTCTTGGATCGTCGCAAGACAACTACTGCGAAAGCATTTGCCAAGAATGTTT
669	Eukaryota	Opisthokonta	Metazoa	Arthropoda	Crustacea	Malacostraca	Euphausia	Euphausia_superba	TAGCGTATATTAAAGTTGTTGCGGTTAAAAAGCTCGTAGTTGGATCTCAGTTCCGGACCGACGGTACGCCGCCCGGCGTCTACTGTCGGCTTCCGGACGCTGAAGCCCGTCGGCTCGGTCGGGGTGCTCTTCATCGAGTGTCCCGGGCGGCCGGCATGTTTACTTTGAAAAAATTAGGGTGCTCAGAGCAGGCCAAGGCGCCTGAATACTTGTGCATGGAATAATGGAATAGGACCTCGGTTCTATTTTGTTGGTTTTAAGAGCCCGAGGTAATGATTAATAGGAACAGACGGGGGCATTCGTATTGCGACGTTAGAGGTGAAATTCTTGGATCGTCGCAAGACGAACTACTGCGAAAGCATTTGCCAAGAATGTTT
671	Eukaryota	Opisthokonta	Metazoa	Arthropoda	Crustacea	Malacostraca	Euphausia	Euphausia_superba	TAGCGTATATTAAAGTTGTTGCGGTTAAAAAGCTCATAGTTGGATCTCATTTCCGGACCGACGGTAGTCCGCCCGGCGTCTACTGTCGGCTTCCGAACCCTAAAGCCCGTCGGCTCGGTGGGGGTGCTCTTCATTGAGTGTCCCGGTCAGCCGGCATGTTTACTTTGAAAAAAGTAGGGTGCTCAGAGCAGGCCAAGGCGACTGAATACTTGTGCATGGAATAATGGAATAGGACCTCGGTTCTATTTTGTTGGTTTTAAGAGCCGGAGGTAATGATTAATAGCAACAGACGGGGGCATTCGTATTGCGACTTTAGAGGTGAAATTCTTGGATCGTCACAAGACGAACTACTGCGAAAGCATTTGCCAAGAATGTTT
673	Eukaryota	Opisthokonta	Metazoa	Arthropoda	Crustacea	Malacostraca	Euphausia	Euphausia_superba	TAGTGTATATTAAAGTTGTTGCAGTTAAAAAGCTCGTAGTTGGATCTCAGTTCCGGACCGCTTCCGAACGCTAAAGCCCGTCGGCTTGGTCAGGGTGATCTTCATCGAGTGTCCCGGGCGGCCGGCATGTTTACTTTGAAAAAATTAGGGTGCTCAGAGCAGGCCAAAGCGCCTGAATACTTGTGCATGGAATAATGGAATAGGACCTCGGTTCTATTTTGTTGGTTTTAAGAGCCCGAGGTAATGATTAATAGGAACAGACGGGGGCATTCGTATTGCGACGTCAGAGGTGAAATTCTTGGATCGTCGCAAGACGAACTACTGCGAAAGCATTTGCCAAGAATGTTT
681	Eukaryota	Opisthokonta	Metazoa	Arthropoda	Crustacea	Malacostraca	Euphausia	Euphausia_superba	TAGCGTATATTAAAGTTGTTGCGGTTAAAAAGCTCGTAGTTGGATCTCAGTTCCGGACCGACGGTACGCCGCCCGGCGTCTACTGTCGGCTTCCGAACGCTAAAGCCCGTTGGCTCGGTTGGGGTGCTCTTCATCGAGTGTTCCGGGTGGCCGGCATGTTTACTTTGAAATAAGGAGGGTGCTCAGAGCAAGCCAAGGCGCCTGAATACTTGTGCATGGAAAAATGGAATAGGACCTCGGTTCTATTTTGTTGGTTTTAAGAACCCGAGGTAATGATTAATAGGAACAGACAGGGGGCATTTTTATTGCGACGTTAGAGGTGAAATTCTTGGATCGTCGCAAAATTAACTAATGCGAAAGCATTTGCCAAGAATGTTT
686	Eukaryota	Opisthokonta	Metazoa	Arthropoda	Crustacea	Malacostraca	Euphausia	Euphausia_superba	TAGCGTATATTAAAGTTGTTGCGGTTAAAAAGCTCGTAGTTGGATCTCAGTTCCGGACCGACGGTACGCCGCCCGGCGTCTACTGTCGGCTTCCGAACGCTAAAGCCCGTCGGCTCGGTTGGGGTGCTCTTCATCGAGTGTCCTGGGAGGCCGGCATGTTTACTTTGAAAAAATTAGGGGGCTCAGAGCAGGCCAAGGCGCCTGAATACTTGTGCATGGAATAATGGAATAGGACCTCGGTTCTATTTTGTTGGTTTTAAGAGCCCGAGGTAATGATTAATAGGAACAGACGGGAGCATTCGTATTGCGACGTTAGAGGTGAAATTCTTGGATCGTCGCAAGACGAACTACTGCGAAAGCATTTGCCAAGAATGTTT
693	Eukaryota	Opisthokonta	Metazoa	Arthropoda	Crustacea	Malacostraca	Euphausia	Euphausia_superba	TAGCGTATATTAAAGTTGTTGCGGTTAAAAAGCTCGTAGTTGGATCTCAGTTCCGGACCGACGGTACGCCGCCCGGCGTCTACTGTCGGCTTCCGAACGCTAAAGCCCGTCGGATTGGTCGGGGTGCTCTTCATCGAGTGTCCCGGGCAGCCGGCATGTTTACTTTGAAAGAAGTAGGGTGCTCAGAGCAGGACAAGGCACCTGCATACTGGTGTATGGAATAAATGAATAGGACCTTGGTTCTATTTTTTGGTTTTAATAGCCCGAGGTAAAGATTAATAGGAACAGACGGGGGCATTCGTATTGCAACGTTAGAGGTGAAATTCTTGGATTGTCGCAAGACGAACTACTGCGAAAGCATTTGCCAAGAATGTTT
694	Eukaryota	Opisthokonta	Metazoa	Arthropoda	Crustacea	Malacostraca	Euphausia	Euphausia_superba	TAGCGTATATTAAAGTTGTTGCGGTTAAAAAGCTCGTAGTTGGATCTCAGTTCCGGACCGACGGTACGCCGCCCGGCGTCTACTGTCGGCTTCCGAACGCTAAAGCCCGTCGGCTCGGTCGGGGTGCTCTTCATCGAGTGTCCGCGGCGGCCGGCATGTATACTTTGAACAAATTAGGGTGCTCAGGGCAGGCCAAGGCGCCTGCATACTTGTGCATGGAATAATGAAATAGGACCTTGGTTCTATTTTGTTGGTTTTAAGAGCCCGAGGTAATGATTAATAGGAATAGACGAGGACATTTGTATTGCGACGTTAGAGGTGAAATTCTTGGATCGTCGCAAGACGAGCTACTGCGAAATCATTTGCCAAGAATGATT
697	Eukaryota	Opisthokonta	Metazoa	Arthropoda	Crustacea	Malacostraca	Euphausia	Euphausia_superba	TAGCGTATATTAAAGTTGTTGCGGTTAAAAAGCTCGTAGTTGGATCTCAGTTCCGGACCGACGGTACGCCGCCCGGCGTCTACTGTCGGCTTCCGAACGCTAAAGCCCATCGGCTCGGTCTGGGTGCTCTTCATCAAGTGTCCTGGACGGCCGGCATGATTACTTTGAAAAAATGAGGGTGCTCAGAGCTGGCCAAGGCGCCTGAATACTTGTGCATGGAATAATGGAATAGGACCTCGGTTCTATTTTGTTGGTTTTAAGAACCCGAGGTAATGATTAATAGGAACAGACGGGGGCATTCGTATTGCGACGTTAGAGGTGAAATTCTTGGATCGTCACAAGACGAACTACTGTGAAAGTATTTGCCAAGAATGTAT
702	Eukaryota	Opisthokonta	Metazoa	Arthropoda	Crustacea	Malacostraca	Euphausia	Euphausia_superba	TAGCGTATATTAAAGTTGTTGCGGTTAAAAAGCTCGTAGTTGGATCTCAGTTCCGGACCGACGGTACGCCGCCCGGCGTCTACTGTCGGCTTCCGAACGCTAAAGCCTGTTGGCTCGGTTGGGGTGCTCTTCATCGAGTGTTCCGGGTGGCCGGCATGTTTACTTTGAAATAAGGAGGGTGCTCAGAGCAAGCCAAGGTGCCTGAATACTTGTGCATGGAATAATGGAATAGGACCTCGGTTCTATTTTGTTGGTTTTAAGAACCCCAGGTAATGATTAATAGGAACAGACAGGGGGCATTTTTATTGCGACGTTAGAGGTGAAATTCTTGGATCGTCGCAAAATTAACTACTGCGAAAGCATTTGCCAAGAATGTTT
704	Eukaryota	Opisthokonta	Metazoa	Arthropoda	Crustacea	Malacostraca	Euphausia	Euphausia_superba	TAGCGTATATTAAAGTTGTTGCGGTTAAAAAGCTCGTAGTTGGATCTCAGTTCCGGACCGACGGTACGCCGCCCGGCGTCTACTGTCGGCTTCCGAACGCTAAAGCCCGTCGGCTCGGTCGGGGTGCTCTTCATCGAGTGTCCCGGGCGGCCGGCATGTTTACTTTGAAAAAATTAGGGTGCCCAGAGCAGGCCAAGGCGCCTGAATACTTGTGCATGGAATAATGGAATAGGACCTCGGTTCTATTTTGTTGATTTTAAGAGCCCGAGGTAATGATTAATAGGAACAGACGGGGGCATTCGTATTGCGACGTTAGAGGTGAAATTCTTGGATCGTCGCAAGACGAACTACTGCGAAAGCATTTGCCAAGAATGTTT
705	Eukaryota	Opisthokonta	Metazoa	Arthropoda	Crustacea	Malacostraca	Euphausia	Euphausia_superba	TAGCGTATATTAAAGTTGTTGCGGTTAAAAAGCTCGTAGTTGGATCTCAGTTCCGGACCGACGGTACGCCGCCCGGCGTCTACTGTCGGCTTCCGAACGCTAAAGCCCGTCGGCTCGGTCAGGGTGCTCTTCATCGAGTGTCCCGGGCGGCCGGCATGTTTACTTTGAAAAAATTAGGGTGCTCAGAGCAGGCCAAGGCGCCTGAATACTTGTGAATGGAATAATGGAATAGGACCTTGGTTCTATTTTGTTGGTTTTAAGAGCCCGAGGTAATGATTAATAGGAACAGACGGGGGCATTCGTATTGCGACGTTAGAGGTGAAATTCTTGGATCGTCGCAAGACGAACTACTGCGAAAGCATTTGCCAAGAATGTTT
708	Eukaryota	Opisthokonta	Metazoa	Arthropoda	Crustacea	Malacostraca	Euphausia	Euphausia_superba	TAGCGTATATTAAAGTTGTTGCGGTTAAAAAGCTCGTAGTTGGATCTCAGTTCCGGACCGACGGTACGCCGCCCGGCGTCTACTGTCGGCTTCCGAACGCTAAAGCCCGTCGGCTCGGTTGGGGTGCTCTTCATCGAGTGTCCCGTGCGGCCGGCATGTTTACTTTGAAAAAACTAGGGTGCTCAGAGCAGACTAAGGCGCCTAAATACTTGTGCATGGAATAATGGAATAGGACCTCGGTTCTATTTTGTTGGTTTTAAGAGCCAGAGGTAATGATTAATAGGAACAGACAGGGGCATTTGTATTGCGACGTTAGAGGTGAAATTATTGGATCGTCGCAAGACGAACTACTGCGAAAGCATTTGCCAAGAATGTTT
713	Eukaryota	Opisthokonta	Metazoa	Arthropoda	Crustacea	Malacostraca	Euphausia	Euphausia_superba	TAGCGCATATTAAAGTTGTTGCGGTTAAAAAGCTCGTAGTTGGATCTCAGTTCCGGACCGACGGTACGCCGCCCGGCGTCTACTGTCGGCTTCCGAACACTAAAGCCCGTTGGCTCGGTCGGGGTGCTCTTCATCGAGTGTCCCGGGCGGCCGGCATGTTTACTTTGAAAAAATTAGGGTGCTCAGAGCAGGCCAAGGCGCCTGAATACTTGTGCATGGAATAATGGAATAGGACCTCGGTTCTATTTTGTGGGTTTTAAGAGCCCGAGGTAATGATTAATAGGAACAGACGGGGGCATTCGTATTGCGACGTTAGAGGTGAAATTCTTGGATCGTCGCAAGACGAACTACTGCGAAAGCATTTGCCAAGAATGTTT
716	Eukaryota	Opisthokonta	Metazoa	Arthropoda	Crustacea	Malacostraca	Euphausia	Euphausia_superba	TAGCGTATATTAAAGTTGTTGCGGTTAAAAAGCTCGTAGTTGGATCTCAGTTCCGGACCGACGGTACGCCGCCCGGCGTCTACTGTCGGCTTCCGAACGCTAAAGCCCGTCAGCTCGGTCGGGGTGCTCTTCATTGAGTGTCCCGGGCGGCCGGCATGTTTACTTTGAAAAAAATAGGGTGCTCAGAGCAGGCCAAGGCGCCTGAATACTTGTGCATGGAATAATGGAATAGGACCTCGGTTCTATTTTGTTGGTTTTAAGAGCCCGAGGTAATGATTAATAGGAACAGACGGGGGCATTCGTATTGCGACGTTAGAGGTGAAATTCTTGGATCGTCGCAAGACGAACTACTGCAAAAGCATTTGCCAAGAATGTTT
717	Eukaryota	Opisthokonta	Metazoa	Arthropoda	Crustacea	Malacostraca	Euphausia	Euphausia_superba	TAGCGTATATTAAAGTTGTTGCGGTTAAAAAGCTCGTAGTTGGATCTCAGTTCTGGACCGACGGTACGCCGCCCGGCGTCTACTGTCGGCTTCCGAACGCTGAAGCATGTCGGCTCGGTCAGGGTGCTCTTCATCGAGTGTCCCGGGCGGCCGGCATGTTTACTTTGAAAAAATTAGGGTGCTCAGAGCAGGCCAAGGCGCCTGAATACTTGTGCATGGAATAATGGAATAGGACCTCGGTTCTATTTTGTTGGTTTTAAGAGCCCGAGGCAATGATTAATAGGAACAGACGGGGGCATTCGTATTGCGACGTTAGAGGTGAAATTCTTGGATCGTCGCAAGACGAACTACTGTGAAAGCATTTGCCAAGAATGTTT
718	Eukaryota	Opisthokonta	Metazoa	Arthropoda	Crustacea	Malacostraca	Euphausia	Euphausia_superba	TAGCGTATATTAAAGTTGTTGCGGTTAAAAAGCTCGTAGTTGGATCTCAGTTCCGGACCGACGGTACGCCGCCCGGCGTCTACTGTCGGCTTCCGAACGCTAAAGCCCGTCGTCTCGGTCGGGGTGCTCTTCATCGAGTTTCCCTGGCGGCCGGCATGTTTACTTTGAAAAAATTAGGATGCTCAGAGCAGACCAAGGCGCCTGAATACTTGTGCATGGAATAATGGAATAGGACCTCGGTTCTATTTTGTTGGTTTTAAGAGCCCGAGGTAATAATTAATTGAAACAGACGGGGGCATTTGTATTGCGATGTTAGAGGTGAAATTCTTGGAAAGTTGCAAGACGAACTACCGCAAAATCATTTACCAAGAATGTTT
719	Eukaryota	Opisthokonta	Metazoa	Arthropoda	Crustacea	Malacostraca	Euphausia	Euphausia_superba	TAGCGTATATTAAAGTTGTTGCGGTTAAAAAGCTCGTAGTTGGATCTCAGTTCCGGACCGACGGTACGCCGCCCGGCGTCTACTGTCGGCTTCCGAACGCTAAAGCCCGTTGGCTCGGTCGGGGTGCTCTTCATCGAGTGTCCCGGGCGGCCGGCATGTTTACTTTCAAAAAATTAGGGTGCTCAGAGCAGGCCAAGGCGCCTGAATACTTGTGCATGGAATAATGGAATAGGACCTCGGTTCTATTTTGTTGGTTTTAAGAGCCCGAGGTAATGATTAATAGGAACAGACGGGGGCATTCGTATTGCGACGTTAGAGGTGAAATTCTTGGATCGTCGCAAGACGAACTACTGCGAAAGCATTTGCCAAGAATGTTT
722	Eukaryota	Opisthokonta	Metazoa	Arthropoda	Crustacea	Malacostraca	Euphausia	Euphausia_superba	TAGCGTATATTAAAGTTGTTGCGGTTAAAAAGCTCGTAGTTGGATCTCAGTTCCGGACCGACGGTACGCCGCCCGGCGTCTACTGTCGGCTTCCGAACATTAAAGCCCGTCGGCTCGGTCGGGGTGCTCTTCATCGAGTGTCCCGGGCGGCCGGCATGTTTACTTTGAAAAAATTAGGGTGCTCAGAGCAGGCCAAGGCGCCTGAATACTTGTGCATGGAATAATGGAATAGGACCTCGGTTCTATTTTGTTGGTTTTAAGAGCCCGAGGTAATGATTAATAGGAACAGACGGGGGCATTCGTATTGCGACGTTAGAGGTGAAATTCTTGGATCGTCGCAAGACGAACTACTGCGAAAGCATTTGCCAAGAATGTTT
726	Eukaryota	Opisthokonta	Metazoa	Arthropoda	Crustacea	Malacostraca	Euphausia	Euphausia_superba	TAGCGTATATTAAAGTTGTTGCGGTTAAAAAGCTCGTAGTTGGATCTCAGTTCCGGACCGACGGTACGCCGCCCGGCGTCTACTGTCGGCTTCCGAACGCTAAAGCCCGTCGGCTCGGTCAGGGTGCTCTTCATCGATTGTCCCGGGCGGCCGGCATGTTTACTTTGAAAAAATCAGGGTGCTCAGAGCAGGCCAAGGCGCCTGCATACTTGTGCATGGAATAATGGAATAGGACCTCGGTTCTATTTTGTTGGTTTTAAGAGCCCGAGGTAATGATTAATAGGAACAGACGGGGGCATTCGTATTGCGACGTTAGAGGTGAAATTCTTGGATCGTCGCAAGACGAACTACTGCGAAAGCATTTGCCAAGAATGTTT
729	Eukaryota	Opisthokonta	Metazoa	Arthropoda	Crustacea	Malacostraca	Euphausia	Euphausia_superba	TTAGCGTATATTAAAGTTGTTGCGGTTAAAAAGCTCGTAGTTATATCTCAGTTCCGGACCGACGGTACGTCGCCCGGCGTCTACTGTCGGCTTCCGAATGTAAAGCCTGTCGGCTCAGTCGGGGTGCTCTTCATCGAGTGTCCCGGGGGACCGGCATGTTTACTTTGAAAAAATTAGAGTGCTCAGAGCAGGCCAAGGCGCCTGAATACTTGTGCATGGAATAATGGAATAGGACCTCAGTTCTATTTTGTTGGTTTTAAGAGCCCGAGGTAATGATTAATAGGAACAGACGGGGGCATTCGTATTGCGACGTTAGAGGTGAAATTCTTGGATCGTCGCAAGACAAACTACTGGGAAAGCATTTGACAAGAATGTTT
731	Eukaryota	Opisthokonta	Metazoa	Arthropoda	Crustacea	Malacostraca	Euphausia	Euphausia_superba	TAGCGTATATTAAAGTTGTTGCGGTTAAAAAGCTTATAGTTGGATCTCAGTTCCGGACCGACTGTACGCCGCCCGGCGTCTACTGTCGGCTTCGGAACGATAAAGCCCTTCGGCTCGGTCGGGGTGCTCTTCATCGAGTATCCCAGGCGGCCGGCATGTTTACTTTGAAAAAATTAGGGTGTTCAGAGCAGGCCAAGGCACCTGAATACTTGTGCATGGAATAATGGAATAGGACCTCGGTTCTATTTTGAGGTAATGATTGATAGGAACAGACGGGGGCATTCGTATTGCAACATTAGAGGTGAAATTCTTGGATCGTGCAAGACGAACTACTGCGAAAGCATTTGCCAAGAATGTTT
733	Eukaryota	Opisthokonta	Metazoa	Arthropoda	Crustacea	Malacostraca	Euphausia	Euphausia_superba	TAGCGTGTAGTTGGAAATCAGTTCCGGACCAACGGTACGCCGCCTGGTGTCTACTGTCGGCTTCCGAACGCTAAAGCCTGTCGGCTCGGTCGGGGTGCTCTTCATCGAGTGTCCCGGGCGGCCGGCATGTTTACTTTGAAAAAATTAGGGTGCTCAGAGCAGGCCAAGGCGCCTGAATACTTGTGCATGGAATAATGGAATATGACCTCGGTTCTATTTTGTTGGTTTTAAGAGCCCGAGGTAATGATTAATAGGAACAGACTGGGGCATTCGTATTGCGACGTTAGAGGTGAAATTCTTGGATCGTCGCAAAACAAACTACTGCGAAAGCATTTGCCAAGAATGTTT
735	Eukaryota	Opisthokonta	Metazoa	Arthropoda	Crustacea	Malacostraca	Euphausia	Euphausia_superba	TAGCGTATATTAAAGTTGTTGCGGTTAAAAAGCTCGTAGTTGGATCTCAGTTCCGGACCGACGGTACGCCGCCCGGCGTCTACTGTCGGCTTCCGAACGCTAAAGCCCGTCGGCTCGGTCGGGGTGCTCTTCATCGAGTGTCCCGGGCGGCCGGCATGTTTACTTTGAAAAAATTAGGGTGCTCAGAGCAGGCCAAGGCGCCTGAATACTTGTGCATGGAATAATGGAATAGGACCTCGGTTCTATTTTGTTGGTTTTAAGAGCCCGAGGTAATGATTAATAGGAACAGACGGGGGCATTCGTATTGCGACATTAGAGGTGAAATTATTGGATCGTCGCAAGACGAACTACTGCGAAAGCATTTGCCAAGAATGTTT
737	Eukaryota	Opisthokonta	Metazoa	Arthropoda	Crustacea	Malacostraca	Euphausia	Euphausia_superba	TAGCGTATATTAAAGTTGTTGCGGTTAAAAAGCTCGTAGTTGGATCTCAGTTCCGGACCGACGGTACTCCGCCCGGCGTCTACTGTCGGCTTCCGAATGCTAAAGCCCGTCGGCTCGGTCGGGGTGCTCTTCATCGAGTGTCCCGGGCGGCCGGCATGTTTACTTTGAAAAAATTATGGTGCTCAGAGCAGGCCAAGGCGCCTGAATACTTGTGCATGGAATAATGGAATAGGACCTCGGTTCTATTTTGTTGGTTTTAAGAGCCCGAGGTAATGATTAATAGGAACAGACGGGGGCATTCGTATTGCGACGTTAGAGGTGAAATTCTTGGATCGTCGCAAGACGAACTACTGCGAAAGCATTTGCCAAGAATGTTT
739	Eukaryota	Opisthokonta	Metazoa	Arthropoda	Crustacea	Malacostraca	Euphausia	Euphausia_superba	TAGCGTATATTAAAGTTGTTGCGGTTAAAAAGCTCGTAGTTGGATCTCAGTTCCGGACCGACGGTACGCCGCCCGGCGTCTACTGTCGGCTTCCGAACGCTAAAGCCCGTAGGCTCTGTCGGAGTGCTCTTCATTGAGTGTCCCGGGTGGCCGGCATGTTTACTTTGAAAATATTAGGGCGCTCAGAGCAGGCCAAGGCGCTTGAATACTTGTGCATTGGGATAATGGAATAGGACCTCGGTTCTATTTGGTTGGTTTTAAGAGCCCGAGGTAATGATTAATAGGAACAGACGGGGGCATTCGTATTGCGACGTTAGAGGTGAAATTCTTGGATCGTCGCAAGACGAACTACTGCGAAAGCATTTGCCAAGAATGTGT
741	Eukaryota	Opisthokonta	Metazoa	Arthropoda	Crustacea	Malacostraca	Euphausia	Euphausia_superba	TAGCGTATATTAAAGTTGTTGCGGTTAAAAAGCTCGTAGTTGGATCTCAGTTCCGGACCGACGGTACGCCGCCCGGCGTCTACTGTCGGCTTCCGAACGCTAAAGCCCGTCGGCTCGGTCGGGGTGCTCTTCATTGAGTGTCCCGGGCAACCGGCATGTTTACTTTGAAAAAATTACGGTGCTCAGAGCAGGCCAAGGCGCCTGAATACTTGTGCATGTAATAATGGAATAGGACCTCGGTTCTATTTTGTTGGTTTTAAGAGCCCGAGGTAATGATTAATAGGAACAGACGGGGGCATTCGTATTGCGACGTTAGAGGTGAAATTCTTGGATCGTCGCAAGACGAACTACTGCGAAAGCATTTGCCAAGAATGTTT
743	Eukaryota	Opisthokonta	Metazoa	Arthropoda	Crustacea	Malacostraca	Euphausia	Euphausia_superba	TAGCGTATATTAAAGTTGTTGCGGTTAAAAAGCTCGTAGTTGGATCTCAGTTCCGGACCGACGGTACACAGCCCGGCGTCTACTGTCGGCTTCCGAACACTAAAGCCCGTTGGCTCGGTCGGGGTGCTCTTCATTGAGTGTCCCGGGCGGCCGGCATGTTTACTTTGAAAAAATTAGGGTGCTCAGAGCAGGCCAAGGCGCCTGAATACTTGTGGATGGAATAATGGAATTGGACCTCGGTTCTATTTTGTTGGTTTTAAGAGCCCGAGATAATGATTAATAGGAACAGACGGGGGCATTCGTATTGCGACGTTAGAGGTGAAATTCTTGGATCGTCGCAAGACGAACTACTGCGAAAGCATTTGCCAAGAATGTTT
748	Eukaryota	Opisthokonta	Metazoa	Arthropoda	Crustacea	Malacostraca	Euphausia	Euphausia_superba	TAGCGTATATTAAAGTTGTTGCGGTTAAAAAGCTCGTAGTTGGATCTCAGTTCCGGACCGACGGTACGCCGCCCGGCGTCTACTGTCGGCTTCCGGCATGTTTACTTTGAAAAAATTAGGGTGCTCAGAGCAGGCCAAGGCGCCTGAATACTTGTGCATGGAATAATGGAATAGGACCTCGGTTCTATTTTGTTGGTTTTAAGAGCCCGAGGTAATGATTAATAGGAACAGACGGGGGCATTCGTATTGCGACGTTAGAGGTGAAATTCTTGGATCGTCGCAAGACGAACTACTGCGAAAGCATTTGCCAAGAATGTTT
754	Eukaryota	Opisthokonta	Metazoa	Arthropoda	Crustacea	Malacostraca	Euphausia	Euphausia_superba	TAGCGTATATTAAAGTTGTTGCGGTTAAAAAGCTCGTAGTTGGATCTCAGTTCCGGACCGACGGTACGCCGCCCGGCGTCTACTGTCGGCTTCCGAACGCTAAAGCCCGTTGGCTCGGTTGGGGTGCTCTTCATCGAGTGTTCCGGGTGGCCGGCATGTTTACTTTGAAATAAGGAGGGTGCTCAGAGCAAGCCAAGGCGCCTGAATACTTGTGCATGGAATAATGGAATAGTACCTCGGTTCTATTTTGTTGGTTTTAAGAACCCGAGGTAATGATTAATAGGAACAGACAGGGGGCATTTTTATTGCGACGTTAGAGGTGAAATTCTTGGATCGTCGCAAAATTAACTAATGCGAAAGCATTTGCCAAGAATGTTT
756	Eukaryota	Opisthokonta	Metazoa	Arthropoda	Crustacea	Malacostraca	Euphausia	Euphausia_superba	TAGCGTATATTAAAGTTGTTGCGGTTAAAAAGCTCGTAGTTGGATCTCAGTTCCGGACCGACGGTACGCCGCCCGGCGTCTACTGTCGGCTTCCGAACGCTAAAGCCCGTCGGCTCGGTCGGGGTGCTCTTCATCGAGTGTCCCGGGCGGCCGGCATGTTTACTTTGAATTAAAAAAATTAGGGTGCTCAGAGCAGGCCAAGGCGCCTGAATACTTGTGCATGGAATAATGGAATAGGACCTAGGTTCTATTTTGTTGGTTTTAAGAGTCCGAGGTAATGATTAATAGGAACAGACGGGGGCATTCGTATTGCGACGTTAGAGGTGAAATTCTTGGATTGTTGCAAGACGAACTACTGAGAAAGCATTTGCCAAGAATGTTT
767	Eukaryota	Opisthokonta	Metazoa	Arthropoda	Crustacea	Malacostraca	Euphausia	Euphausia_superba	TAGCGTATATTAAAGTTGTTGCGGTTAAAAAGCTCGTAGTTGGATCTCAGTTCCGGACCGACGGTACGCCGCCCGGCGTCTACTGTCGGCTTCCGAACGCTAAAGCCCGTCGGCTCGGTCGGGGTGCTCTTCATCGAGTGTTCCGGGCGGCCGGCATGTTTACTTTGAACAAATTAGAGTTCTCAGAGCAGGCCAATGCGCCTGAATACTTGTGCATGGAATAATGGAATAGGTCCTTGGTTCAATTTTGTTGGTTTTAAGAGCCCGAGATAATAATTAATAGGAACAAACGGGGGCATTCGTATTGCGACGTTAGAGGTGACATTTTTGGATCGTCGCAAGACGAACTCCTGCGAATGCATTTGCCAAGAATGTTT
771	Eukaryota	Opisthokonta	Metazoa	Arthropoda	Crustacea	Malacostraca	Euphausia	Euphausia_superba	TAGCGTATATTAAAGTTGTTGCGGTTAAAAAGCTCGTAGTTGGATCTCCGTTCCGGACCGACGGTACGCCGCCCGGCGTCTACTGTCGGCTTCCGAACGCTAAAGCACAACGACTCGGTCGGGGTGCTCTTCATCGAGTGTCCCAGGTGGCTGGCATGTTTACTTTGAAAAAATTAGGGTGCTCAGAGCAGGCCAAATTGCCTGAATACTTGTGCATGGAATAATGGAATAGGACCTCGGTTCAATTTTGTTGGTTTTAAGAGCCCGAGGTAATGATTAATAGGAACAGACAGGGGCATTCGTATTGCGATGTTAGAGGTGAAATTCTTGGATCGTCACAAGATGAACTACTGCGAAAGCATTTGCCAAGAATGTTT
777	Eukaryota	Opisthokonta	Metazoa	Arthropoda	Crustacea	Malacostraca	Euphausia	Euphausia_superba	TAGCGTATATTAAAGTTGTTGCGGTTAAAAAGCTCGTAGTTGGATCTCAGTTCCGGACCGACGGTACGCCGCCCGGCGTCTACTGTCGGCTCTTCATCGAGTGTCCCGGGCGGCCGGCATGTTTACTTTGAAAAAATTAGGGTGCTCAGAGCAGGCCAAGGCGCCTGAATACTTGTGCATGGAATAATGGAATAGGACCTCGGTTCTATTTTGTTGGTTTTAAGAGCCCGAGGTAATGATTAATAGGAACAGACGGGGGCATTCGTATTGCGACGTTAGAGGTGAAATTCTTGGATCGTCGCAAGACGAACTACTGCGAAAGCATTTGCCAAGAATGTTT
778	Eukaryota	Opisthokonta	Metazoa	Arthropoda	Crustacea	Malacostraca	Euphausia	Euphausia_superba	TAGCGTATATTAAAGTTGTTGCGGTTAAAAAGCTCGTAGTTGGATCTCAGTTCCGGACCGACGGTACGCCGCCCGGCGTCTACTGTCGGCTTCCGAAAGCTAAAGCCTGTCAGCTCGGTCAGGGTGCTCTTCATCGAGTGTCCCGGGCGGCCGGCATGTTTACTTTGACAAAATTAGGGTGCTCAGAGCAGGCCGAGGCGCCTGAATACTTGTGCATGGAATAATGGAATAGGACCTCGGTTCTATTTTGTTGGTTTTAAGAGCCCGAGGTAATGATTAATAGGAACAGACGGGGGCATTCGTATTGCGACGTTAGAGGTGAAATTCTTGGATCGTCGCAAGACGAACTACTGCGAAAGCATTTGCCAAGAATGTTT
787	Eukaryota	Opisthokonta	Metazoa	Arthropoda	Crustacea	Malacostraca	Euphausia	Euphausia_superba	TAGCGTATATTAAAGTTGTTGCGGTTAAAAAGCTCGTAGTTGGATCTCAGTTCCGGACCGACGGTACGCCGCCCGGCGTCTACTGTCGGCTTCTGAAAGCTAAAGCCCGTCGGCTCGGTCGGGGTGCTCTTCATCGAGTGTCCCGGGCGGCCGGCATGTTTACTTTGAAAAAATTAGGGTGCTCAGAGCAGGCCAAGGCGCCTGAATACTTGTGCATGGAATAATGGAATAGGACCTCGGTTCTATTTTGTTGGTTTTAAGAGCCCGAGGTAATGATTAATAGGAACAGACGGGGGCATTCGTATTGTGACGTTAGAGGTGAAATTCTTGGATCGTCGCAAGACGAACTACTGCGAAAGCATTTGCCAAGAATGTTT
788	Eukaryota	Opisthokonta	Metazoa	Arthropoda	Crustacea	Malacostraca	Euphausia	Euphausia_superba	TAGCGTATATTAAAGTTGTTGCGGTTAAAAAGCTCGTAGTTGGATCTCAGTTCCGGACCGACGGTACGCCGCCCGGCGTCTACTGTCGGCTTCCGAACGCTAAAGCCCGTCGGCTCGGTCGGGGTGCTCTTCATCGAGTGTCCCGGGTGGCCGGCATGTTTACTTTGAAAAAATTAGGGTGCTCAGAGCAGGCCAAGGCACCTGAATACTTGTGCATGGAATACTGGAATAGGACCTCGGTTCTATTTTGTTGGTTTTAAGAGCCCGAGGTAATGATTAATAGGAACAGACGGGGGCATTCGTATTGCGACGTTAGAGGTGAAATTCTTGGATCGTCGCAAGACGAACTACTGCGAAAGTATTTGCCAAGAATGTTT
793	Eukaryota	Opisthokonta	Metazoa	Arthropoda	Crustacea	Malacostraca	Euphausia	Euphausia_superba	TAGCGTATATTAAAGTTGTTGCGGTTAAAAAGCTCGTAGTTGGATCTCAGTTCCGGACCGACGGTACGCCGCCCGGCGTCTACTGTCGGCTTCCGAACGCTAAAGCCCTTCGGCTCTGTCGGGGTGCTCTTCATTGAGTGTCCTAGGCGGCCGGCATGTTTACTTTGAAAATATTAGGGTGCTCAGAGCAAGCCAAGACGCCTGAATACTTGTGCATGGAATTATGGAATAGGACCTCGGTTCTATTTTGTTAGCTTTAAGAGCCCGAGGTAATGATTAATAGGAACAGACGGGGGCATTCGTATTGCGACGTTATAGGCGAAATTCTTGGATCATCGCAAGACAAACTACTGCGAAAGCATTTGCAAAGAATGTTT
794	Eukaryota	Opisthokonta	Metazoa	Arthropoda	Crustacea	Malacostraca	Euphausia	Euphausia_superba	TAGCGTATATTAAAGTTGTTGCGGTTAAAAAGCTCGTAGTTGGATCTCAGTTCCGGACCGACGGTACGCCGCCCGGCGTCTACTGTCGGCTTCCGAACGCTAAAGCCCGTCGGCTCGGTGGGGGTGCTCTTCATCGAGTGTCCGGGGCGGCCGGCATGTTTACTTTGAACAAATTAGGGTGCTCAAGGCAGGCCAAGGCGCCTGCATACTTGTGCATGGAATAATGAAATAGGACCTCGGTTATATTTTGTTGGTTTTAAGAGCCCGAGGTGATGATTAATAGGAATAGACGAGGACATTTGTATTGCAACGTTAGAGGTGAAATTCTTGGATCGTCGCAAGATGAACTGCTGCGAAATCATTTGCCAAGAATGATT
801	Eukaryota	Opisthokonta	Metazoa	Arthropoda	Crustacea	Malacostraca	Euphausia	Euphausia_superba	TAGCGTATATTAAAGTTGTTGCGGTTAAAAAGCTCGTAGTTGGATCTCAGTTCCGGACCGACGGTACGCCGCCCGGCGTCTACTGTCGGCTTCCGAACGCTAAAGCCCGTTGGCTCGGTGGGGGTGCTCTTCATTGAGTGTCCTGGTCAACCGGCATGTTTACTTTGAAAAAATTAGGGTGCTCAGAGCAGGCCAAGGCGACTGAATACTTGTGCATGGAATAATGGAATAGGACCTCGGTTCTATTTTGTTGGTTTTAAGAGCCGGAGGTAATGATTAATAGCAACAGACGGGGGCATTCGTATTGCGACTTTAGAGGTGAAATTCTTGGATCGTCACAAGACGAACTACTGCGAAAGCATTTGCCATGATGTTT
802	Eukaryota	Opisthokonta	Metazoa	Arthropoda	Crustacea	Malacostraca	Euphausia	Euphausia_superba	TAGCGTATATTAAAGTTGTTGCGGTTAAAAAGCTCGTAGTTGGATCACAGTTCCGGACCGACGGTACGCCGCCCGGCGTCTACTGTCGGCTTCCGAACGCTAAATCCTGTCGGCTCGGTCGGGGGTGCTCTTCATCGAGTGTCCCGGGCGGCCGGCATGTTTACTTTGAAAAAATTAGGGTGCTCAGAGCAGGCCAAGGCGCCTGAATACTTGTGCATGGAATAATGGAATAGGACCTCGGTTCTATTTTGTTGGTTTTAAGAGCCCGAGGTAATGATTAATAGGAACAGACGGGGGCATTCGTATTGCGACGTTAGAGGTGAAATTCTTGGATCGTCGCAAGACGAACTACTGCGAAAGCATTTGCCAAGAATGTTT
804	Eukaryota	Opisthokonta	Metazoa	Arthropoda	Crustacea	Malacostraca	Euphausia	Euphausia_superba	TAGCGTATATTAAAGTTGTTGCGGTTAAAAAGCTCGTAGTTGGATCTCAGTTCCGGACCGACGGTACGCCGCCCGGCGTCTACTGTCGGCTTCCGAACGCTAAAGCCCGTCGGCTCGGTCAGGGTGCTCTTCATCGAGTGTCCCAGGCGGCCGGCATGTTTACTTTGAAAAATGTAGGGTGATCAGAGCAGGCCAAGGCGCCTGAATACTTGTGCATGGAATAATGGAATAGGACCTCGGTTCTATTTTGTTGGTTTTAAGAGCCCGAGGTAATGATTAATAGGAACAGACGGGGGCATTCGTATTGCGAAGTTAGAGGTGAAATTCTTGGATCGTCGCTAGACGAACTACTGTGGAAGCATTTGCCAAGAATGTTT
805	Eukaryota	Opisthokonta	Metazoa	Arthropoda	Crustacea	Malacostraca	Euphausia	Euphausia_superba	TAGCGTATATTAAAGTTGTTGCGGTTAAAAAGCTCGTAGTTGGATCTCAGTTCCGGACCGACGGTACGCCGCCCGGCGTCTACTGTCGTCTCGGTCGGGGTGCTCTTCATCGAGTGTCCCGGGCGGCCGGCATGTTTACTTTGAAAAAATTAGGGTGCTCAGAGCAGGCCAAGGCGCCTGAATACTTGTGCATGGAATAATGGAATAGGACCTCGGTTCTATTTTGTTGGTTTTAAGAGCCCGAGGTAATGATTAATAGGAACAGACGGGGGCATTCGTATTGCGACGTTAGAGGTGAAATTCTTGGATCGTCGCAAGACGAACTACTGCGAAAGCATTTGCCAAGAATGTTT
806	Eukaryota	Opisthokonta	Metazoa	Arthropoda	Crustacea	Malacostraca	Euphausia	Euphausia_superba	TAGCGTATATTAAAGTTGTTGCGGTTAAAAAGCTCGTAGTTGGATCTCAGTTCCGGACCGACGGTACGCCGCCCGGCGTCTACTGTCGGCTTCCGAACGCTAAAGCCCGTCGGCTCGGTCGGGGTGCTCTTCATCGAGTGTCCCGGGCGGCCGGCATGTTTACTTTGAAAAAATTAGGGTGCTCAGAGCAGGCCAAGGTGCCTGAATACTTGTGCATGGAATAATGGAATAGGACCTCGGTTTTATTTTGTTGGTTTTAAGAGCCCGAGGCAATGATTAATAGGAACAGACGGGGGCATTCATATTGCGACGTTAGAGGTGAAATTCTTGGATCGTCGCAAGACGAACTACTGTGAAAGCATTTGCCAAGAATGTTT
809	Eukaryota	Opisthokonta	Metazoa	Arthropoda	Crustacea	Malacostraca	Euphausia	Euphausia_superba	TAGCGTATATTAAAGTTGTTGCGGTTAAAAAGCTCGTAGTTGGATCTCAGTTCCGGACCGACGGTACGCCGCCCGGCGTTTACTGTCGGCTTCCGGGCGGCCGGCATGTTTACTTTGAAAAAATTAGGGTGCTCAGAGCAGGCCAAGGCGCCTGAATACTTGTGCATGGAATAATGGAATAGGACCTCGGTTCTATTTTGTTGGTTTTAAGAGCCCGAGGTAATGATTAATAGGAACAGACGGGGGCATTCGTATTGCGACGTTAGAGGTGAAATTCTTGGATCGTCGCAAGACGAACTACTGCGAAAGCATTTGCCAAGAATGTTT
812	Eukaryota	Opisthokonta	Metazoa	Arthropoda	Crustacea	Malacostraca	Euphausia	Euphausia_superba	TAGCGTATATTAAAGTTGTTGCGGTTAAAAAGCTCGTAGTTGGATCTCAGTTCCGGACCGACGGTACGCCGCCCGGCGTCTACTGTCGGCTTCCGAACGCTAAAGCGCGCCGGCTCGGTCGGGGTGCTCTTCATCGAGTGTCCCGGGCGGCCGGCATGTTTACTTTGAAATAATTAGGTGCTCAGAGCAGGCCAAGGCGCCTGAATACTTGTGCATGGAATAATGGAATAGGACCTCGGTTCTATTTTGTTGGTTTTAAGAGCCCGAGGTAATGATTAATAGGAACAGACGGGGGCATTCGTATTGTGACGTTAGAGGTGAAATTCTTGGATCGTCGCAAGACGAACTACTGCGAAAGCATTTGCCAACAATGTTT
814	Eukaryota	Opisthokonta	Metazoa	Arthropoda	Crustacea	Malacostraca	Euphausia	Euphausia_superba	TAGCGTATATTAAAGTTGTTGCGGTTAAAAAGCTCGTAGTTGGATCTCAGTTCCGGACCGACGGTACGCCGCCCGGCGTCTACTGTCGGCTTCCGAACGCTAAAGCCCGTCGGCTCGGTCGGGGTGCTCTTCATCGAGTGTCCTGGGCGGCCGGCATGTTTACTTTGAAAAAATTAGGGTGCTCAGACCAGGCCAAGGCGCCTGAATACTTGTGCATGGAATAATGGATTAGGACCTCGGTTCTATTTTGTTGGTTTTAAGAGCCCGAGGTAATGATTAATAGGAACAGACGGGGGCATTCGTATTGCGACGTTAGAGGTGACATTCTTGGATCGTCGCAAGACAAACTACTTTGAAAGCATTTGCCAAGAATGTTT
815	Eukaryota	Opisthokonta	Metazoa	Arthropoda	Crustacea	Malacostraca	Euphausia	Euphausia_superba	TAGCGTATATTAAAGTTGTTGCGGTTAAAAAGCTCGTAGTTGGATCTCAGTTCCGGACCGACGGTACGCCGCCCGGCGTCTACTGTCGGCTTCCGAACGCTAAAGCCCGTCGGCTCGGTCAGGGTGCTCTTCATCGAGTGTCCCGGGCGGCCGGCATGTTTACTTTGAAAAATTTAGGGTGCTCAGAGCAGGCCAAGGAGCCTGAATACTTGTGCATGGAATAATGGAATAGGACCTCGGTTCTATTTTGTTGGTTTTAAGAGCCCGAGGTAATGATTAATAGGAACAGACGGGGGCATTCGTATTGCGACGTTAGAGATGAAATTCTTGGATCGTCGCAAGACGAACTACTGCGAAAGCATTTGCCAAGAATGTTT
818	Eukaryota	Opisthokonta	Metazoa	Arthropoda	Crustacea	Malacostraca	Euphausia	Euphausia_superba	TAGCGTATATTAAAGTTGTTGCGGTTAAAAAGCTCGTAGTTGGATCTCAGTTCCGGACCGACGGTACGCCGCCCGGCGTCTACTGTCGGCTTCCGAACGCTAATCGGTCGGGGTGCTCTTCATCGAGTGTCCCGGGTGGCCGGCATGTTTACTTTGAAAAAAATTTGGGTGCTCAGAGCAAGCCAAGGAGCCTGAATACTTGTGCATGGAATAATGGAATAGGACCTCGGTTCTATTTTTTTGGTTTTAAGAGCTGAGGTAATGATTAATAGGAATAGACGGGGGCATTCATATTGCGACGTTAGAGGGTAAATTCTTGGATCGTTGCAAGACAAACTACTGCAAAAGTATTTGCCAAGAATGTTT
820	Eukaryota	Opisthokonta	Metazoa	Arthropoda	Crustacea	Malacostraca	Euphausia	Euphausia_superba	TAGCGTATATTAAAGTTGTTGCGGTTAAAAAGCTCGTAGTTGGATCTCAGTTCCGGACCGACGGTACGCCGCCCGGCGTCTACTGTCGGCTTCCGAACGCTAATCGGTCGGGGTGCTCTTCATCGAGTGTCCCGGGTGGCCGGCATGTTTACTTTGAAAAAAAATTGGGCGCTCAGAGCAGGCCAAGGAGCCTGAATACTTGTGCATGGAATAAAGGAATAGGACCTTGGTTCTATTTTGTTGGTTTTAAGAGCCGAGGTAATGATTAATAGGAATAGACGGGGGCATTCGTATTGCGACATTAGAGGGTAAATTCTTGGATCGTCGCAAGACAAACTACTGCAAAAGTATTTGCCAAGAATGTTT
822	Eukaryota	Opisthokonta	Metazoa	Arthropoda	Crustacea	Malacostraca	Euphausia	Euphausia_superba	TAGCGTATATTAAAGTTGTTGCGGTTAAAAAGCTCGTAGTTGGATCTCAGTTCCGGACCGACGGTACGCCGCCCGGCGTCTACTGTCGGCTTCCGAAAGCTAAAGCCCGTCGGCTCGGTCGGGGTGCTCTTCATCGAGTGTCCCGGGCGGCCGGCATGTTTACTTTGAAAAAATGAGGGTGCTCAGAGCAGGCCAAGGCACCTGAATACTTGTGCATGAAATAATGGAATAGGACCTCGGTTCTATGTTGTTGGTTTTAAGAGCCCGAGGTAATGATTAGTAGGAACAGACGGGGGCATTCGTATTGCGACGTTAGAGGTGAAATTCTTGGATCGTCGCAAGACGAACTACTGCGAAAGCATTTGCCAAGAATGTTT
825	Eukaryota	Opisthokonta	Metazoa	Arthropoda	Crustacea	Malacostraca	Euphausia	Euphausia_superba	TAGCGTATATTAAAGTTGTTGCGGTTAAAAAGCTCGTAGTTGGATCTCAGTTCCGGACCGACGGTACGCCGCCCGGCGTCTACTGTCGGCTTCCGAACGCTAAAGCCCGTCGGCTCGGTCGGGGTGATCTTCATCGAGTGTCCCGGGCGGCCGGCATGTTTACTTTGAAAAAAGTAGGGTGCTCAGAGCAGGCCAAGGGGCCTGAATACTTGTGCATGGAATAATGGAATAGGACCTCGGTTCTATTTTGTTGGTTTTAAGAGCCCGAGGTAATGATTAATAGGAACAGACGGGAGCATTCGTATTGCGACGTTAGAAGTGAAATTCTTGGATCGTCATAAGACAAACTACTGCGAAAGCATTTGCCAAGAATGTTT
828	Eukaryota	Opisthokonta	Metazoa	Arthropoda	Crustacea	Malacostraca	Euphausia	Euphausia_superba	TAGCGTATATTAAAGTTGTTGCGGTTAAAAAGCTCGTAGTTGGATCTCAGTTCCGGACCGACGGTACGCCGCCCGGCGTCTACTGTCGGCTTCCGAACGCTAAAGCCCGTCGGCTCGGTCGGGGTGCTCTTCATCGAGTGTCCCGGGCGGCCGGCATGTTTACTTTGAAAAAATTAGGGTGCTCAGAGCAGGCCAAGGCGCCTGAATACTTGTGCATGGAATAATGGAATAGGACCTCGGTTCTATTTTGTTGGTTTTAAGAGCCCGAGGTAATAATTAATAGGAACAGACGTGGGCATTCGTATTGCGACGTTAGAGGTGAAATTCTTGGATCGTCGCAAGACAAACTACTGCGAAAGCATTTGCCAAGAATGTTT
829	Eukaryota	Opisthokonta	Metazoa	Arthropoda	Crustacea	Malacostraca	Euphausia	Euphausia_superba	TAGCGTATATTAAAGTTGTTGCGGTTAAAAAGCTCGTAGTTGGATCTCAGTTCCGGACCGACGGTACGCCGCCCGGCGTCTACTGTCGGCTTCCGAACGCTAAAGCCTGTTGGCTCGGTTGGGGTGCTCTTCATCGAGTGTTCCGGGTGGCCGGCATGTTTACTTTGAAATAAGGAGGGTGCTCAGAGCAAGCCAAGGCGCCTGAATACTTGTGCATGGAATAATGGAATAGGACCTCGGTTCTATTTTGTTGGTTTTAAGAACCCGAGGTAATGATTAATAGGAACAGACAGGGGGCATTTTTATTGCGACGTTAGAGGTGAAATTCTTGGATCGTCGCAAAATTAACTACTGCGAAAGCATTTGCCAAGAATGTTT
831	Eukaryota	Opisthokonta	Metazoa	Arthropoda	Crustacea	Malacostraca	Euphausia	Euphausia_superba	TAGCGTATATTAAAGTTGTTGCGGTTAAAAAGCTCGTAGTTGGATCTCAGTTCCGGACCGACGGTACGCCGCCCGGCGTCTACTGTCGGCTTCCGAACGCTAAAGCCCGTCGGCTCGGTCGGGTGCTCTTCATCGAGTGTCCCGGGCGGCCGGCATGTTTACTTTGAAAAAATTAGGGTGCTCAGAGTAGGCCAAAGCGCCTGAATACTTGTGCATGGAATAATGGAATAGGACCTCGGTTCTATTTTGTTGGTTTTAAGAGCCCGAGGTAATGATTAATAGGAACAGACGGGGGCATTCGTATTGCAATGTTAGAGGTGAAATTCTTGGATCGTCGCAAGACGAACTACTGCGAAAGCATTTGCCAAGAATGTTT
835	Eukaryota	Opisthokonta	Metazoa	Arthropoda	Crustacea	Malacostraca	Euphausia	Euphausia_superba	TAGCGTATATTAAAGTTGTTGCGGTTAAAAAGCTCGTAGTTGGATCTCAGTTCCGGACCGACGGTACGCCGCCCGGCGTCTACTGTCGGCTTCCGAACGCTAAAGCCCGTCGGCTTGGTCGGGGTGCTCTTCATCGAGTGTCCCGGGCGGCCGGCATGTTTACTTAAAAAAAATTAGGGTGCTCAGAGCAGGCCAAGGCGCCTGAATACTTGTGCATGGAATAATGGAATAGGACTTCGGTTCTATTTTGTTGGTTTTAAGAGCCCGAGGTAATGATTAATAGGAACAGACGGGGGCATTTGTATTGCGACGTTAGAGGTGAAATTCTTGGATCGTCGCAAGACGAACTACTGCGAAAGCATTTGAAAGAATGTTT
837	Eukaryota	Opisthokonta	Metazoa	Arthropoda	Crustacea	Malacostraca	Euphausia	Euphausia_superba	TAGCGTATATTAAAGTTGTTGCGGTTAAAAAGCTCGTAGTTGGATCTCAGTTCCGGACCGACGGTACGCCGCCCGGCGTCTACTGTCGGCTTCCGAACGCTAAAGCCCGTCGGCTCGGTCGGGGTGCTCATCATCGAGTGTCCTGGGCGGCCGGCATGTTTACTTTGAAAAAATTAGGGTGCTCAGAGCAGGCCAAGGCGCCTGAATACTTGTGCATGAAATAATGGAATAGGACCTCGGTTCTATTTTGTTGGTTTTAAGAGCCCGAGGTAATGATTAATAGGAACAGACGGGGGCATTCGTATTGCAACGTTAGATGTGAAATTCTTGGATCGTCGAAAGACGAACTACTGCGAAAGCATTTGCCAAGAATGTTT
849	Eukaryota	Opisthokonta	Metazoa	Arthropoda	Crustacea	Malacostraca	Euphausia	Euphausia_superba	TAGCGTATATTAAAGTTGTTGCGGTTAAAAAGCTTGTAGTTGGATCTCAGTTCCGGACCGACGGTACGCCGCCCGGCGTCTACAGTCGGCTTCCGAGCGCTAAAGCCCGTAGGCTTGGTCGGGGTGCTCTTCATCGAGTGTCCCAGGCGGCCGGCATGTTTACTTTGAAAAAATTAGGGTGCTCAGAGCAGGCCAAGGCACCTGAATACTTGTGCATGGAATAATGGAATAGGACCTCGGTTCTATTTTTTTGGTTTTAAGAGCCCGAGGTAATGATTAATAGGAACAGACGGGGGCATTCATATTGCGACGTTAGAGGTGAAATTCTTGGATCGTCGCAAGACGAACTACTGCGAAAGCATTTGCCAAGAATGTTT
850	Eukaryota	Opisthokonta	Metazoa	Arthropoda	Crustacea	Malacostraca	Euphausia	Euphausia_superba	ATAGCGTATATTAAAGTTGTTGCGGTTAAAAAGCTCGTAGTTGGATCTCAGTTCTGGACCGACGGTACGCCGCCCGGCGTCTACTGTCAGCTTCCGAATTCTAAAGCCCGTCGGCTTGGTCGGGGTGCTCTTCATCGAGTGTCCCGGGCAGCCGGCATGTTTACTTTGAAAAAATTAGGCTGATCAGAGCAGGCCAAGGCGCCTGAATACTTGTGCATGGAATAATGGAAAAAGACCTCGGTTCTATTTTGTTGGTTTTAAGAGCCCGAGGTAATGATTAATAGGAACAGACGGGGGCATTCGTATTGCGACGTTAGAGGTGAAATTCTTGGATCGTCGCAAGACAAACTACTGAGAAATCATTTGCCAAGAATGTTT
851	Eukaryota	Opisthokonta	Metazoa	Arthropoda	Crustacea	Malacostraca	Euphausia	Euphausia_superba	TAGCGTATATTAAAGTTGTTGCGGTTAAAAAGCTCGTAGTTGGATCTCAGTTCCGGACCGACGGTACGCCGCCCGGCGTCTACTGTCGGCTTCCGAACGCTAAAGCCCGTCGGCTTGGTCGTGGTGCTCTTCATCAAGTGTCCCGGGCGGCCGGCATGTTTACTTTGAAAAAGATTGAGTGCTCAGAGCAGGCCAAGGCGCCTAAATACTTGTCAATGAAATAATGGAATAGGACCTCCGTTTTATTTTGTTGGTTTTAAGAGCCAGAGGTAATGATTAATAGGAACAGACGGGGCATTCATATTGCGACGTTAGAGGTGAAATTTTTGGATCGTCGCAAGATGAACTACTGCGAAAGCATTTGCCAAGAATGTTT
858	Eukaryota	Opisthokonta	Metazoa	Arthropoda	Crustacea	Malacostraca	Euphausia	Euphausia_superba	TAGCGTATATTAAAGTTGTTGCGGTTAAAAAGCTCGTAGTTGGATCTCAGTTCCGGACCGACGGTACGCCGCCCGGCGTCTACTGTCGGCTTCCGAACGCTAAAGCCCGTCAGCTCGGTCGGGGTGCTCTTCATTGAGTGTCCCGGGCGGCCGGCATGTTTACTTTGAAAACATTAGGGTGCTCACAGCAGGCCAAGGCGCCTGAATACTTGTGCAAGGAATAATGGAAGAGGACCTCGGTTCTATTTTCTTGGTTTTAAGAGCCCGAGGTAATGATTAATAGGAACAGACGGGCGCATTCGTATTACGACGTTAGAGGTGAAATTCTTGGATCGTCGCAAGACGAAATACTGCGAAAGCATTTGCCAAGAATGTTT
862	Eukaryota	Opisthokonta	Metazoa	Arthropoda	Crustacea	Malacostraca	Euphausia	Euphausia_superba	TAGCGTATATTAAAGTTGTTGCGGTTAAAAAGCTCGTAGTTGGATCTCAGTTCCGGACCGACGGTACGCCGCCCGGCGTCTACTGTCGGCTTCCGAACGCTAAAGCCCGTCAGCTCGGTCGGGGTGCTCTTCATCGAGTGTCCCGGGCGGCCGGCATGTTTACTTTGAAAAAATTAGGGTGCTCAAAGCAGGCCACGGCGCCTGAATACTTGTGCATGGAATAATGGAATAGGACCTCGGTTCTATTTTGTTGGTTTTAAGAGCCCGAGATAATGATTAATAGGAACAGATGGGGGCATTCGTATTGCGACGTTAGAGGTGAGATTCTTGGATTGTTGCAAGACGAACTACTGCGAAAGCATTTGCCAAGACTGTTT
864	Eukaryota	Opisthokonta	Metazoa	Arthropoda	Crustacea	Malacostraca	Euphausia	Euphausia_superba	TAGCGTATATTAAAGTTGTTGCGGTTAAAAAGCTCATAGTTGGATCTCAGTTCCGGACCGACGGTACGCCGCCCGGCGTCTACTGTCGGCTTCCGAACACTAAAGCCCGTCGGCTCGGTCGGGGTGCTCTTCATCGATTGTCCCGGGCGGCCGGCATGTTTACTTTGAAAAAATTAGGGTGCTCAGAGCAGGCCAAGGCGCCTGCATACTTGTGCATGGAATAATGGAATAGGACCTCGGTTCTATTTTGTTGGTTTTAAGAGCCCGAGGTAATGATTAATAGGAACAGACGGGGGCATTCGTATTGCGACGTTAGAGGTGAAATTCTTGGATCGTCGCAAGACGAACTACTGCGAAAGCATTTGCCAAGAATGTTT
865	Eukaryota	Opisthokonta	Metazoa	Arthropoda	Crustacea	Malacostraca	Euphausia	Euphausia_superba	TAGCGTATATTAAAGTTGTTGCGGTTAAAAAGCTCGTAGTTGGATCTCAGTTCCGGACCGACGGTACGCTGCCCGGCGTCTACTGTCGGCTTCCGAACGATAAAGCCCATCGGCTCGGTCGGGGTGCTCTTCATTGAGTGTCCCGGGCGGCCGGCATGTTTACTTTGAAAAAATTAGGGTGCTCAGAGCAGGCCAAGGCGCCTGAATACTTGTGCATGGAATAATGGAATAGGACCTCGGTTCTATTTTGTTGGTTTTAAGAGCCCGAGGTAATGATTAATAGGAACAGACGGGGGCATTCGTATTGCGACGTTAGAGGTGAAATTCTTGGATCGTCGCAAGACGAACTACTGCGAAAGCATTTGCCAAGAATGTTT
866	Eukaryota	Opisthokonta	Metazoa	Arthropoda	Crustacea	Malacostraca	Euphausia	Euphausia_superba	TAGCGTATATTAAAGTTGTTGCGGTTAAAAAGCTCGTAGTTGGATCTCAGTTCCGGACCGACGGTACGCCGCCCGGCGTCTACTGTCGGCTTCCGAACGCTAAAGCCCGTCGGCTCGGTCGGGGTGCTCTTCATCGAGTGTCCCGGGCGGCCGGCATGTTTACTTTGAAAAAATTATGGTGCTCAGAGCAGGCCAAGGCGCCTGAATACTTGTGCAAGGAATAATGGAATAGGACCTCGGTTCTATTTTGTTGGTTTTAAGAGCCCGAGGTAATGATTAATAGGAACAGACGGGGGCATTCGTATTGCGACGTTAGAGGTGAAATTCTTGGATCGTCGCAAGACGAACTACTGCGAAAGCATTTGCCAAGAATGTTT
867	Eukaryota	Opisthokonta	Metazoa	Arthropoda	Crustacea	Malacostraca	Euphausia	Euphausia_superba	ATAGCGTATATTAAAGTTGTTGTGGTTAAAAAGCTCGTAGTTGGATCTCAGTTCCAGACCGACGGTACGCTACCCGGCGTCTACTGTCTGCTTCCGAACACTAAAGCCCGTCGGCTCGGTCGGGGTGCTCTTCATCGAGTGTCCTGGGCGGCCGGCATGTTTACTTTGAAAAAATTAGGGTGCTCATAGCAGGCCAAGGCGCCTGAATACTTGTGAATGGAATAATGGAATAGGACCTCGGTTCTATTTTGTTGGTTTTAAGAGCCCGAGGTAATGATTAATAGGAAAAGACGGAGGCATTCGTATTGCGACGTTAGAGGTGAAATTCTTGGATCGTCGCAAGACGAACTACTGTGAAAGCATTTTCCAAGAATGTTT
871	Eukaryota	Opisthokonta	Metazoa	Arthropoda	Crustacea	Malacostraca	Euphausia	Euphausia_superba	TAGCGTATATTAAAGTTGTTGCGGTTAAAAAGCTCGTAGTTGGATCTCAGTTCCGGACCGACGGTACGCCGCCCGGCGTCTACTGTCGGCTTCCGAACGCTAAAGCCCGATGGCTCGGTCGGGGTGCTCTTCATTGAGTGTCCCGGGCGGCCGGCATGTTTACTTTGAAAAAATGAGGGTGCTCAGAGCAGGCCAAGGCGCCTGATTACTTGTGCATGGAATAATGGAATAGGACCTCGGTACTATTTTGTTGGTTTTAAGAGCCCGAGGTAATGATTAATAGGAAAGGACGGGGTCATTCGTATTGCGACGTTATAGGTAAAATTCTTGGATCGTCGCAAGACAAACTACTGCGAAAGCATTTGCCAAGAATGTTT
874	Eukaryota	Opisthokonta	Metazoa	Arthropoda	Crustacea	Malacostraca	Euphausia	Euphausia_superba	TAGCGTATATTAAAGTTGTTGCGGTTAAAAAGCTCGTAGTTGGATCTCAGTTCCGGACCGACGGTACGCCGCCCGGCGTCTACTGTCGGCTTCCGAACGCTAAAGCCCGTCGGCTCGGTTGGGGTGCTCTTCATCGAGTGTCCCGGGCGGCCGGCATGTTTACTTTGAAAAAATTAGGTAGCTCAGAGCAGGCCAAGGCGCATGAATACTTGTGCATGGAATAATAGAATAGGACCTCGGTTCAATTTTGTTGATTTTAAGAGCCCGAGGTAATGATTAATAGGAACAGACTTGGGCCAATTCGTATTGCGACATTAGAGGTGAAATTCTTGGATCGTTGCAAGACAAACTACTGCAAAAGCATTTGCCAACAATATTT
876	Eukaryota	Opisthokonta	Metazoa	Arthropoda	Crustacea	Malacostraca	Euphausia	Euphausia_superba	TAGCGTATATTAAAGTTGTTGCGGTTAAAAAGCTCGTAGTTGGATCTCAGTTCCGGACCGACGGTACGCCGCCCGGCGTCTACTGTCGGCTTCCGAACGCTAAAGCCCGTCGGCTCGGTCGGGGTGCTCTTCATCGAGTGTCCCGGGAGGCCGGCATGTTTACTTTGAAAAAATTAGGGTGCTCAGAGCAGGCCAAGGCGCCTGAATACTTGTGCATGGTTTTAAGAGCCCGAGGTAATGATTAATAGGAACAGAGGGGGGCATTCGTATTGCGACGTTAGAGGTGAAATTCTTGGATCGTCGCAAGACGAACTACTGCGAAAGCATTTGCCAAGAATGTTT
881	Eukaryota	Opisthokonta	Metazoa	Arthropoda	Crustacea	Malacostraca	Euphausia	Euphausia_superba	TAGCGTATATTAAAGTTGTTGCGGTTAAAAAGCTTGTAGTTGGATCTCAGTTACGGACTGACGGTACGCCGCCCGGCGTCTACTGTCGGCTTCCGAACTCTAAAGGCCCGTCGGCTCGGTCTTGGTGCTCTTCATCGAGTGTCCCGGGTGGCCGGCATGTTTACTTTGAAAAAATTAGGGTGCTCAGAGCAGGCCAAGGCGCCTGAATACTTGTGCATGGAATAATGGAATAGGACCTCGGTTCTATTTTGATGGTTTTAAGAGCCCGAGGTAATGATTAATAGGAACAGACCGGGGTATTCGTATGACGACGTTAGAGGTAAAATTCTTGGATCGTTGCAAGACAAACTACTGCAAAAGCATTTGCCAAGAATGTTT
883	Eukaryota	Opisthokonta	Metazoa	Arthropoda	Crustacea	Malacostraca	Euphausia	Euphausia_superba	TAGCGTATATTAAAGTTGTTGCGGTTAAAAAGCTCGTAGTTGGATCTCAGTTCCGGACCGACGGTACGCCGCCCGGCGTCTACTGTCGGCTTCCGAACGCTAAAGCCCGTCGGCTCGGTCGGGGTGCTCTTCATCGAGTGTTCCGGGCGGCCGGCATGTTTACTTTGAAAAAATGAGGGTGCTCAGAGCAGGCCAAGGCGCCTGAATACTTGTGCATGGAATAATGGAATAAGACCTCGGTTCTATTTTGTTGGTTTTAAGAGCCAGAGGTAATGATTAATAGGAACTGACAGGTGCATTCGTATTGCGACGTTAGAGGTGAAATTCTTGGATCGTCTCAAGACGAACTACTGCGAAAGCATTTGCCAAGAATGTTT
885	Eukaryota	Opisthokonta	Metazoa	Arthropoda	Crustacea	Malacostraca	Euphausia	Euphausia_superba	TAGCGTATATTAAAGTTGTTGCGGTTAAAAAGCTCGTAGTTGGATCTCAGTTCCGGACCGATGGTACGCCGCCCGGCGTCTACTGTCGGCTTCCGAATGCTAAAGCCCGTCGGCTCGGTCGGGGTGCTCTTCATCGAGTGTCCCGGGCGGCCGGCATGTTTACTTTGAAAAAATTAGGGTGCTCAGAGCAGGCCAAGGCGCCTGAATACTTGTGCATGGAATAATGGAATAGGACCTCGGTTCTATTTTGTTGGTTTTAAGAGCCCGAGATAATGATTAATAAGAACAGACGGGGGCATTCGTATTGCGACGTTAGAGGTGAAATTCTTGGATCGTCGCAAGACGAACTACTGCGAAAGCATTTGCCAAGAATGTTT
886	Eukaryota	Opisthokonta	Metazoa	Arthropoda	Crustacea	Malacostraca	Euphausia	Euphausia_superba	TAGCGTATATTAAAGTTGTTGCGGTTAAAAAGCTCGTAGTTGGATCTCAGTTCCGGACCGACGGTACGCCGCCCGGCGTCTACTGTCGGCTTCCGAACGCTAAAGCCCGTCTGCTCGGTCGGGGTGCTCTTCATCGAGTGTCCCGGCCGGCCGGCATGTTTACTTTGAAAAAATTAGGGTGCTCAGAGCAGGCTAAGGCGCTTGAATACTTGTGCATGGAATAATGGAATAGGACCTCGGTTCTATTTTGTTGGTTTTAAGAGCCCGAGGTAATGATTAATAGGAACAGACAGGGGCATTTGTATTGCGACATTAGAGGTGAAATTCTTGGATCGTCGCAAGACGAACTACTGCGAAAGCATTTGCCAAGAATGTTT
887	Eukaryota	Opisthokonta	Metazoa	Arthropoda	Crustacea	Malacostraca	Euphausia	Euphausia_superba	TAGCGTATATTAAAGTTGTTGCGGTTAAAAAGCTCGTAGTTGGATCTCAGTTCCGGACCGACGGTACGCCGCCCGGCGTCTACTGTCGGCTTCCGAACGCTAAAGCATGTCGGCTCGGTCGGGGTGCTCTTCATCGAGTGTCCCGGGCGGCCGGCATGTTTACTTTGAAAAAATTAGGGTGCTCAGAGCAGGCCAAGGCGCCTGAATACTTGTGCATGGAATAGGACCTCGGTTCTATTTTGTTGGTTTTAAGAGCCCGAGGCAATGATTAATAGGAACAGACGGGGGCATTCGTATTGCGACGTTAGAGGTGAAATTCTTGGATCGTCGCAAGACGAACTACTGTGAAAGCATTTGCCAAGAATGTTT
891	Eukaryota	Opisthokonta	Metazoa	Arthropoda	Crustacea	Malacostraca	Euphausia	Euphausia_superba	TAGCGTATATTAAAGTTGTTGCGGTTAAAAAGCTCGTAGTTGGATCTCAGTTCCGGACCGACGGTACGCCGCCCGGCGTCTACTGTCGGCTTCCGAACGCTAAAGCCCGTCGGCTCGGTCGGGGTGCTCTTCATCGAGTGTCCCGGACGGCCGGCATGTTTACTTTGAAAAAATTAGGGTGCTCAGAGCAGGCCAAAGTGCCTGAATACTTGTTCATGGAATAATGGAATAGGACATCAGTTCTATTTTTTTGGTTTTACGAACCTGAGGTAATGATTAAAAGGAACAGACGGGGGCATTCGTATTGCGATGTTAGAGGTGAAATTCTTCGATCGTCGCAAGACAAACTACTGTGAAAGCATTTGCCAAGAATGTTT
895	Eukaryota	Opisthokonta	Metazoa	Arthropoda	Crustacea	Malacostraca	Euphausia	Euphausia_superba	TAGCGTATATTAAAGTTGTTGCGGTTAAAAAGCTCGTAGTTGGATCTCAGTTCCGGACCGACGGTACGCCGCCCGGCGTCTACTGTCGGCTTCCGAACGCTAAAGCCCGTCGGCTCGGTCGGGGTGCTCTTCATCGAGTGTCCCGGGCGGCCGGCATGTTTACTTTGAAAAAATTAGGGTGCTCAGAGCAGGCCAAGGCGCCTGAATACTTGTGCATGGAATAATGGAATAGGACCTCGGTTCTATTTTGTTGGTTTTAAGAGCCCGAGGTAATGATTAATAGGAATTCGTATTGCAACTTTAGAGGTGAAATTCTTGGATCGTCGCAAGACGAACTACTGCGAAAGCATTTGCCAAGAATGTTT
896	Eukaryota	Opisthokonta	Metazoa	Arthropoda	Crustacea	Malacostraca	Euphausia	Euphausia_superba	TAGCGTATATTAAAGTTGTTGCGGTTAAAAAGCTCGTAGTTGGATCTCAGTTCCGGACCGACGGTACGCCGCCCGGCGTCTACTGTCGGCTTCCGAACGCTAAAGCCCGTTGGCTCGGTTGGGGTGCTCTTCATCGAGTGTTCCGGGTGGCCGGCATGTTTACTTTGAAATAAGGAGGGTGCTCAGAGCAAGCCAAGGCGCCTGAATACTTGTGCATGGAATAATGGAATAGGACCTCGGTTCTATTTTGTTGGTTTTAAGAACCCGAGGTAATGATTAATAGGAACAGACAGGGGGCATTTTTATTGCGACGTTAAAGGTGAAATTCTTGGATCGTCGCAAAATTAACTACTGCGAAAGCATTTGCCAAGAATGTTT
897	Eukaryota	Opisthokonta	Metazoa	Arthropoda	Crustacea	Malacostraca	Euphausia	Euphausia_superba	TAGCGTATATTAAAGTTGTTGCGGTTAAAAAGCTCGTAGTTGGATCTCAGTTCCGGACCGACGGTACGCCGCCCGGCGTCTACTGTCGGCTTCCGAACGCTAAAGCCCTTCGGCTCTGTCGGGGTGCTCTTCATTGAGTGTCCTAGGCGGCCGGCATGTTTACTTTGAAAATATTAGGGTGCTCAGAGCAAGCCAAGACGCCTGAATACTTGTGCATGGAATTATGGAATAGGACCTCGGTTCTATTTTGTTAGCTTTAAGAGCCCGAGGTAATGATTAATAGGAACAGACGGGGGCATTCGTATTGCGACGTTT
902	Eukaryota	Opisthokonta	Metazoa	Arthropoda	Crustacea	Malacostraca	Euphausia	Euphausia_superba	TAGCGTATATTAAAGTTGTTGCGGTTAAAAAGCTCGTAGTTGGATCTCAGTTCTGGACCGACGGTACGCCGCCCGGCGTCTACTGTCGGCTTCCGAACGCTAAAGCATGTCGGCTCGGTCGGGGTGCTCTTCATCGAGTGTCCCGGGCGGCCGGCATGTTTACTTTGAAAAAATTAGGGTGCTCAGAGCAGGCCAAGGTGCCTGAATACTTGTGCATGGAATAATGGAATAGGACCTCGGTTTTATTTTGTTGGTTTTAAGAGCCCGAGGCAATGATTAATAGGAACAGACGGGGGCATTCATATTGCGACGTTAGAGGTGAAATTCTTGGATCGTCGCAAGACGAACTACTGTGAAAGCATTTGCCAAGAATGTTT
904	Eukaryota	Opisthokonta	Metazoa	Arthropoda	Crustacea	Malacostraca	Euphausia	Euphausia_superba	TAGCGTATATTAAAGTCTACTGTCGGCTTCCGAACGCTAAAGCCCGTCGGCTCGGTCGGGGTGCTCTTCATCGAGTGTTCCGGGCGGCCGGCATGTTTACTTTGAAAAAATGAGGGTGCTCAGAGCAGGCCAAGGCGCCTGAATACTTGTGCATGGAATAATGGAATAAGACCTCGGTTCTATTTTGTTGGTTTTAAGAGCCAGAGGTAATGATTAATAGGAACTGACAGGTGCATTCGTATTGCGACGTTAGAGGTGAAATTCTTGGATCGTCTCAAGACGAACTACTGCGAAAGCATTTGCCAAGAATGTTT
907	Eukaryota	Opisthokonta	Metazoa	Arthropoda	Crustacea	Malacostraca	Euphausia	Euphausia_superba	TAGCGTATATTAAAGTTGTTGCGGTTAAAAAGCTCGTAGTTGGATCTCAGTTCCGGACCGACGGTACGCCGCCCGGCGTCTACTGTCGGCTTCCGAACGCTAAAGCACGACGACTCGGTCGGGGTGCTCTTCATCGAGTGTCCCGGGTGGCCGGCATGTTTACTTTGAAAAAATTAGGGTGCTCAGAGCAGGTCAAAGTGCCTGAATACTTGTGCATGGAATAATGGAATAGGACCTCGGTTCAATTTTGTTGGTTTTAAGAGCCCGAGGTAATGATTAATAGGAACAGACAGGGGTATTCGTATTGCAACGTTAGAGGTGAAATTCTTGGATCATCACATGATGAACTACTGCGAAAGCATTTGCCAAGAATGTTT
909	Eukaryota	Opisthokonta	Metazoa	Arthropoda	Crustacea	Malacostraca	Euphausia	Euphausia_superba	TAGCGTATATTAAAGTTGTTGCGGTTAAAAAGCTCGTAGTTGGATCTCAGTTCCGGACCGACGGTACGCCGCCCGGCGTCTACTGTCGGCTTCCGAACGCTAAAGCCCGTCTGCTCGGTCGGGGTGCTCTTCATCGAGTGTCCCGGCCGGCCGGCATGTTTACTTTGAAAAAATTAGGGTGCTCAGAGCAGGCTAAGGCGCTTGAATACTTGTGCATGGAATAATGGAATAGGACCTCGGTTCTATTTTGTTGGTTTTAAGAGCCCGAGGTAATGATTAATAGGAACAGACAGGGGCATTTGTATTGGGACATTAGAGGTGAAATTCTTGGATCGTCGCAAGACGAACTACTGCGAAAGCATTTGCCAAGAATGTTT
910	Eukaryota	Opisthokonta	Metazoa	Arthropoda	Crustacea	Malacostraca	Euphausia	Euphausia_superba	TAGCGTATATTAAAGTTGTTGCGGTTAAAAAGCTCGTAGTTGGATCTCAGTTACGGACCGACGGTACGCCGCCCGGCGTCTACTGTCCCGGGCGGCCGGCATGTTTACTTTGAAAAAATTAGGGTGCTCAGAGCAGGCCAAGGCGCCTGAATACTTGTGCATGGAATAATGGAATAGGACCTCGGTTCTATTTTGTTGGTTTTAAGAGCCCGAGGTAATGATTAATAGGAACAGACGGGGGCATTCGTATTGCGACGTTAGAGGTGAAATTCTTGGATCGTCGCAAGACGAACTACTGCGAAAGCATTTGCCAAGAATGTTT
911	Eukaryota	Opisthokonta	Metazoa	Arthropoda	Crustacea	Malacostraca	Euphausia	Euphausia_superba	TAGCGTATATTAAAGTTGTTGCGGTTAAAAAGCTCGTAGTTGGATCTCAGTTCCGGACCGACGGTACGCCGCCCGGCGTCTACTGTCGGCTTCCGAACGATAAAGCCCCTCGGCTCGGTCGGGGTGCTCTTCATCGAGTGTCCCGGGCGGCCGGCATGTTTACTTTGAAAAAATTAGGGTGCTCAGAGCAGGCCAAGGCGCCTGAATACTTGTGCATGGAATAATGGAATAGGACCTCGGTTCTATTTTGTTGGTTTTAAGAGCCCGAGGTAATGATTAATAGGAACAGACGGGGGCATTCGTATTGCGACGTTAGAGGTGAAATTCTTGGATCGTCGCAAGACGAACTACTGCGAAAGCATATGCCAAGAATGTTT
913	Eukaryota	Opisthokonta	Metazoa	Arthropoda	Crustacea	Malacostraca	Euphausia	Euphausia_superba	TAGCGTATATTAAAGTTGTTGCGGTTAAAAAGCTCGTAGTTGGATCTCAGTTCCGGACCGACGGTACTAAGCCCGGCGTCTACTGTCGGCTTCCGAACACTAAAGCCCGTCGGCTCGGTCGGGGTGCTCTTCATCGAGTGTCCCGGGCGGCCGGCATGTTTACTTTGAAAAAATTAGGGTGCTCAGAGCAGGCCAAGGCGCCTGAATACTTGTGCATGGAATAATGGAATAGGACCTCGGTTCTATTTTGTTGGTTTTAAGAGCCCGAGGTAATGATTAATAGGAACAGACGGGGGCATTCGTATTGCGACATTAGAGGTGAAATTTTTGGATCGTCGCAAGACGAACTACTGCGAAAGCATTTGCCAAGAATGTTT
916	Eukaryota	Opisthokonta	Metazoa	Arthropoda	Crustacea	Malacostraca	Euphausia	Euphausia_superba	TAGCGTATATTAAAGTTGTTGCGGTTAAAAAGCTCATAGTTGGATCTCATTTCCGGACCGACGGTAGTCCGCCCGGCGTCTACTGTCGGCTTCCGAACCCTAAAGCCCGTCGGCTCGGTGGGGGTGCTCTTCATTGAGTGTCCCGGTCAGCCGGCATGTTTACTTTGAAAAAAGTAGGGTGCTCAGAGCAGGCCAAGGCGACTGAATACTTGTGCATGGAATAATGGAATAGGACCTCGGTTCTATTTTGTTGGTTTTAAGAGCCGGAGGTAATGATTAATAGCAACAGACGGGGGCATTCGTATTGCGACTTTAGAGGTGAAATTCTTGGATCGTCACAAGACGAACTACTGCGAAAGCATTTGCCAAGAATTTTT
917	Eukaryota	Opisthokonta	Metazoa	Arthropoda	Crustacea	Malacostraca	Euphausia	Euphausia_superba	TAGCGTAGATTAAAGTTGTTGCGGTTAAAAAGCTCGTAGTTGGATCTCAGTTCCGGACCGACGGTACACCGCCCGGCGTCTACTGTCGGCTTCCGAATGCTAAAGCCCGTCGGCTCGGTCGGGGTGCTCTTCATTGAGTGGCCCGGGCGGCCGGCATGTTTACTTTGAAAAAATTAGGGTGCTCAGAGCAGGCCAAGGCGCCTGAATACTTGTGCATGGAATAATGGAATAGGACCTCGGTTCTATTTTGTTGGTTTTAAGAGCCCGAGGTAATGATTAATAGGAACAGACGGGGTCATTCGTATTTCGACGTTAGAGGTGAAATTCTTGGATCGTCCCAAGACGAACTACTGCGAAAGCATTTGCCAAGAATGTTT
918	Eukaryota	Opisthokonta	Metazoa	Arthropoda	Crustacea	Malacostraca	Euphausia	Euphausia_superba	TAGCGTATATTAAAGTTGTTGCGGTTAAAAAGCTCGTAGTTGGATCTCAGTTCCGGACCGACGGTACGCCGCCCGGCGTCTACTGTCGGCTTCCGAACGCTAAAGCCCGTCGGCTCGGTCGGGGTGCTCTTCATCAAGTGTCCCGGGCGGCCGGCATGTTTACTTTGAAAAAATGAGGGTGCTCAGAGCAGGCCAAGGCGCCTGAATACTTGTACATGGAATAATGGAATAGGACCTCGGTTTTATTTTGTTGGTTTTAAGAGCCCGAGGTAATGATTAATAGGAACAGACGGGGGCATTCGTATTGCGACGTTAGAGGTGAAATTCTTGGATCGTCGCAAGACAAACTACTGGGAAAGCATTTGCCAAGAATGTTT
921	Eukaryota	Opisthokonta	Metazoa	Arthropoda	Crustacea	Malacostraca	Euphausia	Euphausia_superba	TAGCGTATATTAAAGTTGTTGCGGTTAAAAAGCTCGTAGTTGGATCTCAGTTCCGGACCGACGGTACGCCGCCCGGCGTCTACTGTCGGCTTCCGAACGCTAAAGCCCGTCGGCTCGGTTGGGGTGCTCTTCATCGAGTGTCCTGGGCAGCCGGCATGTTTACTTTGAAAAAATTAGGGTGCTCAGAGCAGGCCAAGGCGCCTGAATACTTGTGCATGGAATAATGGAATAGGACCTCGGTTCTATTTTGTTGGTTTTAAGAGCCCGAGGTTATGATTAATAGGAACAGACGGGGCATTTGTATTGCGACGTTAGAGGTGAAATTCTTAGATCGTCGCAAGACGAACTACTGCAAAAGCATTTGCCAAGAATGTTT
927	Eukaryota	Opisthokonta	Metazoa	Arthropoda	Crustacea	Malacostraca	Euphausia	Euphausia_superba	TAACGTATATTAAAGTTGTTGCTGTTAAAAAGCTCGTAGTTGGATCTCAGTTCCGGATCGCCGGTACGCCGTCCGGCGTCTACTGTCGGCTTCCGAATGCTAAAGCCTGTAGGCTCGGTCAGGGTGCTCTTCATCGAGTGTCCCGGGCGGCCGGCATGTTTACTTTGAAAAAATTAGGGTGTTCAGAGCAGGCCAAGGCGCCTGAATACTTGTGCATGGAATAATGGAATAAGACCTCGGTTCTATTTTGTTGGTTTTAAGAGCCCGAGGTAATGATTAATAGGAACAGACGGGGGAATTCGTATTGCAATGTTAGAGGTGAAATTCTTGGATCTTCGCAAGACGAACTACTGCGAAAGCATTTGCCAAGAATGTTT
928	Eukaryota	Opisthokonta	Metazoa	Arthropoda	Crustacea	Malacostraca	Euphausia	Euphausia_superba	TAGCGTATATTAAAGTTGTTGCGGTTAAAAAGCTCGTAGTTGGATCTCAGTTCCGGACCGACGGTACGCCGCCCGGCGTCTACTGTCGGCTTCCGAACGCTAAAGCCCGTCGGCTCGGTCGGGGTGCTCTTCATCGAGTGTCCCGGGCGGCCGGCATGTTTACTTTGAAAAAATTAGGGTGCTCAGAGCAGGCCAAGGCGCCTGAATACTTGTGCATGGAATAATGGAATAGGACCTCGGTTCTATTTTGTTGGTTTTAAGAGCCCGAGGTAATGATTAATAGGAACAGACAGGGGCATTCGTATTGCGACGTTAGAGGTGAAATTCTTGGATCTTCGCAAGACGAACTACTGCGAAAGCATTTGCCAAGAATGTTT
930	Eukaryota	Opisthokonta	Metazoa	Arthropoda	Crustacea	Malacostraca	Euphausia	Euphausia_superba	TAGCGTATATTAAAGTTGTTGCGGTTAAAAAGCTCGTAGTTGGATCTCAGTTCCGGACCGACGGTACGCCGCCCGGCGTCTACTGTCGGCTTCCGAACGCTAAAGCCCGTCGGCTCGGTCGGATTGCTCTTCATCGAGTGTCCCGGGCGGCCGGCATGTTTACTTTGAAAAAATTAGGGAGCTCAGAGCAGGCCAAGGCGCCTGAATACTTGTGCATGGAATAATGGAATAGGACCTCGGCTCTATTTTGTTGGTTTTAAGAGCCCGAGGTAATGATTAATAGGAACAGACGGGGGCATTCGTATTGCAACGCTAGAGGTGAAATTCTTGGATCGTCACAAGACGAACTACTGAGAAAGCATTTGCCAAGAATGTTT
931	Eukaryota	Opisthokonta	Metazoa	Arthropoda	Crustacea	Malacostraca	Euphausia	Euphausia_superba	TAGCGTATATTAAAGTTGTTGCGGTTAAAAAGCTCGTAGTTGGATCTCAGTTCCGGACCGACGGTACGCCGCCCGGCGTCTACTGTCGGCTTCCGAACGCTAAAGCCCGTCGGCTCGGTCGGGGTGCTCTTCATCTAGTGTTCCGGGCGGCCGGCATGTTTACTTTGAACAAATTAGGGTGCTCAGAGCAGGCCAAGGCACCTGAATACTTGTGCATGGAATAATGGAATAGGACCTCGGTTCTATTTTGTTGGTTTTAAGAGCCCGAGGTAATGATTAATAGGAACAGACGGGGGCATTCGTATTGCGATGTTAGAGGTGAAATTCTTGATTCGTCGCAAGATGAACTACTGCGAAAGCATTTGCCAAGAATGTTT
935	Eukaryota	Opisthokonta	Metazoa	Arthropoda	Crustacea	Malacostraca	Euphausia	Euphausia_superba	TAGCGTATATTAAAGTTGTTGCGGTTAAAAAGCTCGTAGTTGGATCTCAGTTCCGGACCGACGGTACGCCGCCCGGCGTCTACTGTCGGCTTCCGATTGCTAAAGCCCGTCGGCTCGGTCGGGGTGCTCTTCATCGAGTGTCCCGGGCGGCCGGCATGTTTACTTTGAAAAAATTAGGGTGCTCAGAGCAGGCCAAGGCGCCTGAATACTTGTGCATGGAATAATGGAATAGGACATCGGTTCTATTTTGTTGGTTTTAAGAGTCCGAGGTAATGATTAATAGGAACAGACGGGGGCATTCGTATTGCGACGTTAGAGGTGAAATTCTTGGATCGTCGCAAGACGAACTACTGCGAAAGCATTTGCCAAGAATTTTT
937	Eukaryota	Opisthokonta	Metazoa	Arthropoda	Crustacea	Malacostraca	Euphausia	Euphausia_superba	TAGCGTATATTAAAGTTGTTGCGGTTAAAAAGCTCGTAGTTGGATCTCAGTTCCGGACCGACGGTACGCCGCCCGGCGTCTACTGTCGGCTTCCGAACGCTAAAGCCCGTCGGCTCGGTCGGGGGGGGTCTTCATCGAGTGTCCCGGGCGGCCGGCATGTTTACTTTGAAAAAATTAGGGTGCTCAGAGCAGGCCAAGGCGCCTGAATACTTGTGCATGGAATAATGGAATAGGACCTCGGTTCTATTTTGTTGGTTTTAAGAGCCCGAGGTAATGATTAATAGGAACAGACGGGGGCATTCGTATTGCGACGTTAGAGGTGAAATTCTTGGATCGTCGCAAGACGAACTACTGCGAAAGCATTTGCCAAGAATGTTT
941	Eukaryota	Opisthokonta	Metazoa	Arthropoda	Crustacea	Malacostraca	Euphausia	Euphausia_superba	TAGCGTATATTAAAGTTGTTGCGGTTAAAAAGCTCGTAGTTGGATCTCAGTTCCGGACCGACGGTACGCCGCCCGGCGTCTACTGTCGGCTTCCGAACGCTAAAGCCCGTCGGCTCAGTCGGGGGGGTTCTTCATCGAGTGTCCCGGGCGGCCGGCATGTTTACTTTGAAAAAATTAGGGTGCTCAGAGCAGGCCAAGGCGCCTGAATACTTGTGCATGGAATAATGGAATAGGACCTCGGTTCTATTTTGTTGGTTTTAAGAGCCCGAGTTAATGATTAATAGGATCAGACGGGGGCATTCGTATTGCGACGTTAGAGGTGAAATTCTTGGATCGTCGCAAGACGAACTACTGCGAAAGCATTTGCCAAGAATGTTT
945	Eukaryota	Opisthokonta	Metazoa	Arthropoda	Crustacea	Malacostraca	Euphausia	Euphausia_superba	TAGCGTATATTAAAGTTGTTGCGGTTAAAAAGCTCGTAGTTGGATCTCAGTTCCGGACCGACGGTACGCCGCCCGGCGTCTACTGTCGGCTTCCGAACGCTAAAGCCCGTCGGCTCGGTCGGGGTGCTCTTCATCGAGTGTTCCGGGCGGCCGGCATGTTTACTTTGAAAAAATTAGAGTTCTCAGAGCAGGCCAATGCGCCTGAATACTTGTGCATGGAATAATGGAATAGGTCCTTGGTTCAATTTTGTTGGTTTTAAGAGCCCGAGATAATAATTAATAGGAACAGACGGGGGCATTCGTATTGCGACGTTAGAGGTGAATTTTTTGGATAGTCGCAAGACGAACTCCTGCGAAAGCATTTGCCAAGAATGTTT
946	Eukaryota	Opisthokonta	Metazoa	Arthropoda	Crustacea	Malacostraca	Euphausia	Euphausia_superba	TAGCGTATATTAAAGTTGTTGCGGTTAAAAAGCTCGTAGTTGGATCTCAGTTCCGGACCGACGGTACGCCGCCCGGCGTCTACTGTCGGCTTCCGAACGCTAAAGCCCGTCGGCTCGGTCGGGATGCTCTTCATTGAGTCTCCCGGGTGGCCGGCATGTTTACTTTGAAAAAATGAGGGTGCTCAGAGCAGGCCAAGGCGCCTGAATACTTGTGCATGGAATAATGGAATAGGACCTTGGTTCTATTTTGTTGGTTTTAAGAGCCCGAGGTAATGATTAATAGGAACAAACGGGGGCATTCGTATTGCCACGTTTGAGGTGAAATGTTTGGATTGTCGCAAGACGAACTACTGCAAAAGCATTTGCCAAGAATGTTT
953	Eukaryota	Opisthokonta	Metazoa	Arthropoda	Crustacea	Malacostraca	Euphausia	Euphausia_superba	TAGCGTATATTAAAGTTGTTGCGGTTAAAAAGCTCGTAGTTAGATCTCAGTTCCGGACCGACGGTACGCCGCCCGGCGTCTACTGTCGGCTTCCGAAGTCTAAAGCCTGTTGGCTCGGTCGGGGTGCTCTTCATCGAGTGTCCCGGGCGGCCGGCATGTTTACTTTGAAAAAATTAGGGTGCTCAGAGCAGGCCAAGGCGCCTGAATACTTGTGCATGGAATAATGGAATAGGACCTCGGTTCTATTTTGTTGGTTTTAAGAGCCCGAGGTAATAATTAATAGGAACAGACGTGGGCATTCGTATTGCGACGTTAGAGGTGAAATTCTTGGATCGTCGCAAGACAAACTACTGCGAAAGCATTTGCCAAGAATGTTT
954	Eukaryota	Opisthokonta	Metazoa	Arthropoda	Crustacea	Malacostraca	Euphausia	Euphausia_superba	TAGCGTATATTAAAGTTGTTGCGGTTAAAAAGCTCGTAGTTGGATCTCAGTTCCGGAACGACGGTACGCCGCCCGGCGTCTACTGTCGGCTTCCGAACACTAAAGCCCGTCGGCTCGGTCGGGGTGCTCTTCATCGAGTGTCCCGGGCAGCCGGCATGTTTACTTTGAAAAAATTAGGGTGCTCAGAGCAGGCCAAGGCGCCTGAATACTTGTGCATGGAATAATGGAATAGGACCTCGGTTCTATTTTGTTGGTTTTAAGAGCCCGAGGTAATGATTAATAGGAACAGACGGGGGCATTCGTATTGCGACGTTAGAGGTGAAATTCTTGGATCGTCGCAAGACGAACTACTGCGAAAGCATTTGCCAAGAATGTTT
961	Eukaryota	Opisthokonta	Metazoa	Arthropoda	Crustacea	Malacostraca	Euphausia	Euphausia_superba	TAGCGTATATTAAAGTTGTTGCGGTTAAAAAGCTCGTAGTTGGATCTCAGTTCCGGACCGACGGTACGCCGCCCGGCGTCTACTGTCGGCTTCCGAACGCTAAAAACGTCGGCTCGGTCGGGGTGCTCTTCATCAAGTGTCCCGGGCAGCCGGCATGTTTGCTTTGAAAAAATTAGGGTGCTCAGAGCAGGCCAAGATGCCTGAATACTTGTGCATGGAATAATGGAATAGGACCTCGGTTCTATTTTGTTGGTTTTAAGAGCCCGAGGTAATGATTAATAGGAACAGACGGGGACATTCGTCTTGAGATGTTAGAGGTGAAATTCTTGGATCGTCGCAAGACGAACTACTGCGAAAGCATTTGCCAATAATGTTT
964	Eukaryota	Opisthokonta	Metazoa	Arthropoda	Crustacea	Malacostraca	Euphausia	Euphausia_superba	TAGCGTATATTAAAGTTGTTGCGGTTAAAAAGCTCGTAGTTGGATCTCAGTTCCGGACCGACGGTACGCCGCCCGGCGTCTACTGTCGGCTTCCGAACGCTAAAGCCCGACGGCTTGTCGGGGTGCTCTTCATCGAGTGTCCCGGGCGGCCGGCATGTGTACTTTGAATACATTAGGGTGCTCAGAGCAGGCCAAGGCGCCTGAATACTTGTGCATGGAATAATGGAATAGGACCTCGGTTCTATTTTGCTGATTTTAAGAGCCCGAGGTAATGATTGATAGGAATGGACGGGGGAATTATTATTACGACGTTAGAGGTGAAATTCTTGGATTGTCATAAGACAAACTGATGCGAAAGCATTTGCCAAGAATGTTT
966	Eukaryota	Opisthokonta	Metazoa	Arthropoda	Crustacea	Malacostraca	Euphausia	Euphausia_superba	TAGCGTATATTAAAGTTGTTGCGGTTAAAAAGCTCGTAGTTGGATCTCAGTTCCGGACCGACGGTACGCCGCCCGGCGTCTACTGTCGGCTTCCGAACGCTAAAGCCCGTCGGCTCGGTCAGGGTGCCTTTCATTGAGTGTCCCGGGCGGCCGGCATGTTTACTTTGAAAAAATTAGGGTGCTCAGAGCAGGCCAAGGCTCCTGAATACTTGTGCATGGAATAATGGAATAGGACCTCGGTTCTATTTTGTTGGTTTTAAGAGCCCGAGGTAATGATTAATAGGAACAGACGGGGGCATTTGTATTGCGACGTTAGAGGTGAAATTCTTGGATCGTCGCAAGACGAACTACTGCGAAAGCATTTGCCAAGAATGTTT
969	Eukaryota	Opisthokonta	Metazoa	Arthropoda	Crustacea	Malacostraca	Euphausia	Euphausia_superba	TAGCGTATATTAAAGTTGTTGCGGTTAAAAAGCTCATAGTTGGATCTCATTTCCGGACCGACGGTAGTCCGCCCGGCGTCTACTGTCGGCTTCCGAACCCTAAAGCCCGTCGGCTCGGTGGGGGTGCTCTTCATTGAGTGTCCCGGGCAGCCGGCATGTTTACTTTGAAAAAAGTAGGGTGCTCAGAGCAGGCCAAGGCGACTGAATACTTGTGCATGGAATAATGGAATAGGACCTCGGTTCTATTTTGTTGGTTTTAAGAGCCGGAGGTAATGATTAATAGCAACAGACGGGGGCATTCGTATTGCGACTTTAGAGGTGAAATTCTTGGATCGTCACAAGACGAACTACTGCGAAAGCATTTGCCAAGAATGTTT
970	Eukaryota	Opisthokonta	Metazoa	Arthropoda	Crustacea	Malacostraca	Euphausia	Euphausia_superba	TAGCGTATATTAAAGTTGTTGCGGTTAAAAAGCTCGTAGTTGGATCTCAGTTCCGGACCGACGGTACGCCGCCCGGCGTCTACTGTCGGCTTCCGAACACTAAAGTCCGTCGGCTCGGTCGGGGTGCTCTTCATCGAGTGTCCCGGGCGGCCGGCATGTTTACTTTGAAAAAATTAGGGTGCTCAGAGCAGACCAAGGCGCCTGAATACTTGTGCATGGAATAATGGAATAGGACCTCGGTTCTATTTTGTTGGTTTTAAGAGCCCGAGGTAATGATTAATTGGAACAGACGGGGGCATTCGTATTGCGACGTTAGAGGTGAAATTCTTGGATCGTCGCAAGACGAACTACTGCGAAAGCATTTGCCAAGAATGTTT
971	Eukaryota	Opisthokonta	Metazoa	Arthropoda	Crustacea	Malacostraca	Euphausia	Euphausia_superba	TAGCGTATATTAAAGTTGTTGCGGTTAAAAAGCTCGTAGTTGGATCTCAGTTCCGGACCGACGGTACGCCGCCCGGCGTCTACTGTCGGCTTCCGAACGCTAAAGCCCGTCGGCTCAGTCAGGGTGGTCTTCATCGAGTGTCCCGGGCGGCCGGCATGTTTACTTTGAAAAAATTATGGTGCTCAGAGCAGGCCAAGGCGCCTGAATACTTGTGAATGGAATTATGTAATAGGACCTCGGTTCTATTTTGTTGGTTTTAAGAGACTGAGGTAATGATTAATAGGAACATACAAAGGGCATTTGTATTGTGACGTTAGAGGTGAAATTCTTGGATCGTCGCAAGACAAACTACACCGATAGCATTAGCCAAAATTGTTT
974	Eukaryota	Opisthokonta	Metazoa	Arthropoda	Crustacea	Malacostraca	Euphausia	Euphausia_superba	TAGCGTATATTAAAGTTGTTGCGGTTAAAAAGCTCGTAGTTGGATCTCAGTTCCGGACCGACGGTACGCCGCCCGGCGTCTACTGTCGGCTTCCGAACGCTAAAGCCGATCGGCTCGGTCAGGGTGCTCTTCATTGAGTGTTCCGGGCGGCCGGCATGTTTACTTTGAAAAAATTAGGGTGCTCAGAGCAGGCCAAGGCGTCTGAATACTTGTGCATGGAATAATGGAATAGGACCTCGGTTCTATTTTGTTGGTTTTAAGAGCCCGAGGTAATGATTAATTGGAACAGACGGGGGCATTCGTATTGCGACGTTAGAGGTGAAATTCTTGGATCGTCGCAAGACGAACTACTGCGAAAGCATTTGCCAAGAATGTTT
975	Eukaryota	Opisthokonta	Metazoa	Arthropoda	Crustacea	Malacostraca	Euphausia	Euphausia_superba	TAGCGTATATTAAAGTTGTTGCGGTTAAAAAGCTCGTAGTTGGATCTCAGTTCCGGACCGACGGTACGCCGCCCGGCGTCTACTGTCGGCTTCCGAACGCTAAAGCCCGTCGGCTCGGTCAGGGTGCTCTTCATCGAGTGTCCCGGACGTCCGGCATGTTTACTTTGAACAAATTAGGGTGTTCAGAGCAGGCCAAGGCGCCTAAATACTTGTGCATGGATTAATGAAATATGACCTCGGTTCTATTTTGTTGGTATTAAGAGCCCGAGGTAATGATTAATAGGAACTGATGGGGGCATTCGTATTGCGAAGTTAGAGGTGAAATTCTTGGATCGTCGCAAGACAAACTACTGTGAGAGCATTTGCCAAGAATGTTT
980	Eukaryota	Opisthokonta	Metazoa	Arthropoda	Crustacea	Malacostraca	Euphausia	Euphausia_superba	TAGCGTATATTAAAGTTGTTGCGGTTAAAAAGCTCGTAGTTGGATCTCAGTTCCGGACCGACGGTACGCCGCCCGGCGTCTACTGTCGGCTTCCGAACGCTAATCGGTCGGGGTGCTCTTCATCAAGTGTCCCGGGTGGCCGGCATGTTTACTTTGAAAAAAAATTGGGTGCTCAGAGCAGGCCAAGGAGCCTGAATACTTGTGCATGGAATAATGGAATAGGACCTCGGTTCTATTTTGTTGGTTTTAAGAGCCGAGGTAATGATTAATAGGAATAGACGGGGGCATTCGTATTGCGACGTTAGAGGGTAAATTCTTGGATCGTCGCAAGACAAACTACTGCAAAAGTATTTGCCAAGAATGTTT
982	Eukaryota	Opisthokonta	Metazoa	Arthropoda	Crustacea	Malacostraca	Euphausia	Euphausia_superba	TAGCGTATATTAAAGTTGTTGCGGTTAAAAAGCTCGTAGTTGGATCTCAGTTCCGGACCGACGGTACGCCGCCCGGCGTCTACTGTCGGCTTCCGAACGCTAAAGCCCGTCGGCTCGGTCGGGGTGCTCTTCATCGAGTGTCCCGGGCGGCCGGCATGTTTACTTTGACAAAATTAGGGTGCTCAGAGCAGGCCAAGGCGCCTGAATACTTGTGCATGGAATAATGGAATAGGACCTCAGTTCTATTTTGATGGTTTTAATAACCCGAGGTAATGATTAATAGGAACAGACGGGGGCATTCGTATTGCGACGTTAGAGGTGACATTATTGGATCGTCGCAAGACGAACTACTGCGAAATCATTTGCCGAGAATTTTT
988	Eukaryota	Opisthokonta	Metazoa	Arthropoda	Crustacea	Malacostraca	Euphausia	Euphausia_superba	TAGCGTATATTAAAGTTGTTGCGGTTAAAAAGCTCGTAGTTGGATCTCAGTTCCGGACCGACGGTACGCCGCCCGGCGTCTACTGTCGGCTTCCGAACGCTAAAGCCCGTCGGCTCGGTCGGGGTTCTCTTCATCAAGTGTCCCGTGCGGCCGGCATGTTTACTTTGAAAAAATTAGGGTGCTCAGAGCAGACCAAGGCGCCTAAATACTTGTGCATGGAATAATGGAATAGGACCTCGGTTCTATTTTGTTGGTTTTAAGAGCCCGAGGTAATGATTAATAGAAACAGACAGGGGCATTCGTATTGCGATGTTAGAGGTGAAATTATTGGATTGTCGCAAGACGAACTACTGCGAAAGCATTTGCCAAGAATGTTT
989	Eukaryota	Opisthokonta	Metazoa	Arthropoda	Crustacea	Malacostraca	Euphausia	Euphausia_superba	TAGCGTATATTAAAGTTGTTGCGGTTAAAAAGCTCGTAGTTGGATCTCAGTTCCGGACCGACGGTACGCCGCCCGGCGTCTACTGTCGGCTTCCGAACGCTAAAGCCCGTCGGCTCGGTCGGGGTGCTCTTCATCTAGTGTTCCGGGCAGCCGGCATGTTTACTTTGAACAAATTAGGGTGCTCAGAGCAGGCCAAGGCACCTGAATACTTGTGCATGGAATAATGGAATAGGACCTCGGTTCTATTTTGTTGGTTTTAAGAGCCCGAGGTAATGATTAATAGGAACAGACGGGGGCATTCGTATTGCAATGTTAGAGGTGAAATTCTTGATTCGTCGCAAGATGAACTACTGCGAAAGCATTTGCCAAGAATGTTT
990	Eukaryota	Opisthokonta	Metazoa	Arthropoda	Crustacea	Malacostraca	Euphausia	Euphausia_superba	TAGCGTATATTAAAGTTGTTGCGGTTAAAAAGCTCGTAGTTGGATCTCAGTTCCGGACCGACGGTACGCCGCCCGGCGTCTACTGTCGGCTTCCGAACGCTAAAGCCCGTCGGCTCGGTCGGGGTGCTCTTCATCGAGTGTCCCGGGCGGCCGGCATGTTTACTTTAAACAAATTAGGGTGCTCAGAGCAGGCCAAGGCGCCTGAATACTTGTGCATGGAATAATGGAATAGGACCTCGGTTCTATTTTGTTGGTTTTAAGAGCCCGAGGTAATGATTAATAGGAACAGACGGGGGCATTCGTATTGCGTCGTTAGAGGTGACATTCTTGGATCGTCGCACGACGAACTACTGCGAAAGCATTTGCCAAGAATGTTT
992	Eukaryota	Opisthokonta	Metazoa	Arthropoda	Crustacea	Malacostraca	Euphausia	Euphausia_superba	TAGCGTATATTAAAGTTGTTGCGGTTAAAAAGCTCGTAGTTGGATCTCAGTTCCGGACCGACGGTACGCCGCCCGGCGTCTACTGTCGGCTTCCGAACGCTAAAGCCCGTCGGCTCGGTCGGGGTGCTCTTCATCGAGTGTCCCGGGCGGCCGGCATGTTTACTTTAAAAAAATTAGGGTGCTCAGAGCAGGCCAAGGCGCCTGCATACTTGTGCATGGAATAATGGAATAGGACCTCGGTTCTATTTTGTTGGTTTTAAGAGCCCGAGGTAATGATTAATAGGAACAGACGGGGGCATTTGTATTGCGACGTTAGAGGTGAAATTCTTGGATCGTCGCAAGACAAACTACTGCGAAAGCATTTGCCAAGAATGTTT
993	Eukaryota	Opisthokonta	Metazoa	Arthropoda	Crustacea	Malacostraca	Euphausia	Euphausia_superba	GTTCCGGACCGACGGTACGCTGCCTGGCGTCTACTGTCGGCTTCCGAACACTAAAGCCCGATGGCTCGGTCGGGGTGCTCTTCATTGAGTGTCCCGGGCGGCCGGCATGTTTACTTTGAAAAAATTAGGGTCCTCAGAGCAGGCCAAGGCGCCTGATTACTTGTGCATGGAATAATGGAATAGGACCTCGGTACTATTTTGTTAGTTTTAAGAGCCCGAGGTAATGATTAATAGGAAAGGACGGGGTCATTCGTATTGCGACGTTATAGGTAAAATTCTTGGATCGTCGCAAGACGAACTACTGCGAAAGCATTTGCCAAGAATGTTT
998	Eukaryota	Opisthokonta	Metazoa	Arthropoda	Crustacea	Malacostraca	Euphausia	Euphausia_superba	TAGCGTATATTAAAGTTGTTGCGGTTAAAAAGCTCGTAGTTGGATCTCAGTTCCGGACCGACGGTACGCCGCCCGGCGTCTACTGTCGGCTTCCGAACGCTAAAGCCCGTCGGCTCGGTCGGGGTGCTCTTCATCAAGTGTCCCGGGCGGCCGGCATGTTTACTTTGAAAAAATGAGGGTGCTCAGAGCAGGCCAAGGCGCCTGAATACTTGTGCATGGAATAATGGAATAGGACCTCGGTTTTATTTTGTTGGTTTTAAGAGCCCGAGGTAATGATTAATAGGAACAGACGGGGCATTCGTATTGCGACGTTAGAGGTGAAATTCTTGGATCGTCGCAAGACAAACTACTGCGAAAGCATTTGCCAAGAATGTTT
1003	Eukaryota	Opisthokonta	Metazoa	Arthropoda	Crustacea	Malacostraca	Euphausia	Euphausia_superba	TAGCGTATATTAAAGTTGTTGCGGTTAAAAAGCTCGTAGTTGGATCTCAGTTCCGGACCGACGGTACGCCGCCCGGCGTCTACTGTCGGCTTCCGAACGCTAAAGCCTGTTGGCTCGGTCGGGGTGCTCTTCATCGAGTGTCCCGGGCGGCCGGCATGTTTACTTTGAAAAAATTAGGGTGCTCAGAGCAGGCCAAGGCGCCTGAATACTTGTTCATGGAATAATGGAATAGGACCGCGGTTCTATTTTGTTGGTTTTAAGAGCCCGAGGTAATGATTAATAGGAACAGACGGGGGCATTCGTATTGAGACGTTAGAGGTGAAATTCTTGGATCGTCGCAAGACGAACTACTGCGAAAGCATTTGCCAAGAATGTTT
1004	Eukaryota	Opisthokonta	Metazoa	Arthropoda	Crustacea	Malacostraca	Euphausia	Euphausia_superba	TAGCGTATATTAAAGTTGTTGCGGTTAAAAAGCTCGTAGTTGGATCTCAGTTCCGGACCGACGGTACGCCGCCCGGCGTCTACTGTCGGCTTCCGAACGCTAAAGCCCGTCGGCTCGGGTCGGCCGGCATGTTTACTTTGAAAAAATTAGGGTGCTCAGAGCAGGCCAAGGCGCCTGAATACTTGTGCATGGAATAATGGAATAGGACCTCGGTTCTATTTTGTTGGTTTTAAGAGCCCGAGGTAATGATTAATAGGAACAGACGGGGTCATTCGTATTGCGACGTTAGAGGTGAAATTCTTGGATCGTCGCAAGACGAACTACTGCGAAAGCATTTGCCAAGAATGTTT
1005	Eukaryota	Opisthokonta	Metazoa	Arthropoda	Crustacea	Malacostraca	Euphausia	Euphausia_superba	TAGCGTATATTAAAGTTGTTGCGGTTAAAATGCTCGTAGTTGGATCTCAGTTCCGGACCAACGGTACGCCGCCCGGCGTCTACTGTCGGCTTCCGAACGCTAAATCCCGTCGGCTCGGTCGGGGTGATCTTCATCGAGTGTCCCGGGCGGCCGGCATGTTTACTTTGAAAAAAGTAGGGTGCTCAGAGCAGGCCAAGGGGCCTGAATACTTGTGCATGGAATAATGGAATAGGACCTCGGTTCTATTTTGTTGGTTTTAAGAGCCCGAGGTAATGATTAATAGGAACAGACGGGAGCATTCGTATTGCGACGTTAGAAGTGAAATTCTTGGATCGTCATAAGACAAACTACTGCGAAAGCATTTGCCAAGAATGTTT
1006	Eukaryota	Opisthokonta	Metazoa	Arthropoda	Crustacea	Malacostraca	Euphausia	Euphausia_superba	TAGCGTATATTAAAGTTGTTGCGGTTAAAAAGCTCGTAGTTGGATCTCAGTTCCGGACCGACGGTACGCCGCCCGGCGTCTACTGTCGGCTTCCGAACGCTAAAGCCCGTCGGCTTGGTCGGGGTGCTCTTCATCAAGTGTCCCGGGCGGCCGGCATATTTCCTTTGAAAAAATAAGGGTGCTCAGAGCAGGCCAAGGTGCCTGAATACTTGTGCATGGAATAATGGAATAGGACCTCTGTTCTATTTTGTTGGTTTTAAGAGCCCAAGGTAATGATTAATAGGAACAGATGGAGGGCATTCGTATCGCGACGTTAGAGGTGAAATTCTTGGATTGTCGCAAGAAGAACTACTGCGAAAGCATTTGCCAAGAATGTTT
1007	Eukaryota	Opisthokonta	Metazoa	Arthropoda	Crustacea	Malacostraca	Euphausia	Euphausia_superba	TAGCGTATATTAAAGTTGTTGCGGTTAAAAAGCTCGTAGTTGGATCTCAGTTCCGGACCGACGGTACGCCGCCCGGCGTCTACTGTCGGCTTCCGAACGCTAAAGCCCGTCGGCTCGGTCAGGGTGCTCTTCATCGAGTGTCCCAGGCGGCCGGCATGTTTACTTTGAAAAAATGAGGGTGCTCAGAGCAGGCCAAGGATCCTGAGTACTTGTGCATGGAATAATGGAATAGGACTTCGGTTCTATTTTGTCGGTTTTAAGAGCCCGAGGTAATTATTAATAGGAACAAACGGGGGCATTCGTATTGCAACGTTAGAGGTGAAATTCTTGGATCGTCGCAAGACGAACTACTGCGAAAGCATTTGCCAAGAATGTTT
1009	Eukaryota	Opisthokonta	Metazoa	Arthropoda	Crustacea	Malacostraca	Euphausia	Euphausia_superba	TAGCGTATATTAAAGTTGTTGCGGTTAAAAAGCTCGTAGTTGGATCTCAGTTCCGGACCGACGGTACGCCGCCCGGCGTCTACTGTCGGCTTCCGAACGCTAAAGCACGACGACTCGGTCGGGGTGCTCTTCATCGAGTGTCCCGGGTGGTCGGCATGTTTACTTTGAAAAAATTAGGGTGCTCAGAGCAGGCCAAAGTGCCTGAATACTTGTGCATGGAATAATGGAATAGGACCTCGGTTCAATTTTGTTGGTTTTAAGAGCCCGAGGTAATGATTAATAGGAACAGACAGGGGCATTCGTATTGCGACTTTAGAGGTGAAATTCTTGGATTGTCACAAGATGAACTACTGCGAAAGCATTTGCCAAGAATGTTT
1011	Eukaryota	Opisthokonta	Metazoa	Arthropoda	Crustacea	Malacostraca	Euphausia	Euphausia_superba	TAGCGTATATTAAAGTTGTTGCGGTTAAAAAGCTCGTAGTTGGATCTCAGTTCCGGACCGACGGTACGCCGCCCGGCGTCTACTGTCGGCTTCCGAACGCTAAAGCCCGTCGGCTAGGTCGGGGTGCTCTTCATGGAATATCCCGGGCGGCCGGCATGTTTACTTTGAAAAAATTAGGGTGCTCAGAGCAGGCCAAGGCGCCTGAATACTTGTGCATGGAATAATGGAATAGGACCTCGATTCTATTTTGTTGGTTTTAAGAGCCCAAGGTAATGATTATTAGGAACAGACGGGGGCATTCGTATTGCGATGTTAGAGGTGAAATTCTTGGATCGTCGCAAGACAAATACTGCGAAAGCATTTGTCAAGAATGTTT
1012	Eukaryota	Opisthokonta	Metazoa	Arthropoda	Crustacea	Malacostraca	Euphausia	Euphausia_superba	TAGCGTATATTAAAGTTGTTGCGGTTAAAAAGCTCGTAGTTGGATCTCAGTTCCGGACCGACGGTACGCCGCCCGGCGTCTACTGTCGGCTTCCGAACGCTAAAGCCCGTCGGCCCGGTCAAGGGTGGTCTTCATCGAGTGTCACGGGCGGCCGGCATGTTTACTTTGAAAAAATTATGGTGCTCAGAGCAGGCCAAGGCGCCTGAATACTTGTGCATGGAATAATGGAATAGGACCTCGGTTCTATTTTGTTGGTTTTAAGAGCCTGAGGTAATGATTAATAGGAACATACAAAGGGCATTTGTATTGCGACGTTAGAGGTGAAATTCTTGGATCGTCGCAAGACGAACTACACCGATAGCATTTGCCAAGAATGTTT
1016	Eukaryota	Opisthokonta	Metazoa	Arthropoda	Crustacea	Malacostraca	Euphausia	Euphausia_superba	TAGCGTATATTAAAGTTGTTGCGGTTAAAAAGCTCGTAGTTGGATCTCAGTTCCGGACCGACGGTACGCCGCCCGGCGTCTACTGTCGGCTTCCGAACGCTAAAGCCCGTCGGCTCGGTCGGGGTGCTCTTCATTGAGTGTCCCGGCCGGCCGGCATGTTTACTTTGAAGAAATTAGGGTGCTCAGAGCAAGCCAAGGGGCCTGAATAATTGTGCATGGAATAATGGAATAGGACCTCGGTTCTATTTTGTTGGTATAGAGCCCGAGGTAATGATTAATAAGAACAGACGGGGGCATTCGTATTTCGACGTTAGAGGTGAAATTCTTGGATCATCGCAAGACAAACTACTGCAAAAGCATTTGCCAAGAACCATT
1018	Eukaryota	Opisthokonta	Metazoa	Arthropoda	Crustacea	Malacostraca	Euphausia	Euphausia_superba	TAGCGTATATTAAAGTTGTTGCGGTTAAAAAGCTCGTAGTTGGATCTCAGTTCCGGACCGACGGTACGCCGCCCGGCGTCTACTGTCGGCTTCCGAACGCTAAAGCCCGTCAGCTCGGTCGGGGTGCTCTTCATCGAGTGTCCCGGGCGGCCGGCATGTTTACTTTGAAAAAATTAGGGTGCTCAAAGCAGGCCAAGGCGCCTGAATACTTGTGCATGGAATAATGGAATAGGACCTCGGTTCTATTTTGTTGGTTTTAAGAGCCCGAGATAATGATTAATTGGAACAGACGGGGGCATTCGTATTGCGACGTTAGAGGTGAGATTCTTGGATTGTTGCAAGACGAACTACTGCAAAAGCATTTGCCAAGACTGTTT
1019	Eukaryota	Opisthokonta	Metazoa	Arthropoda	Crustacea	Malacostraca	Euphausia	Euphausia_superba	TAGCGTATATTAAAGTTGTTGCGGTTAAAAAGCTCGTAGTTGGATCTCAGTTCCGGACCGACGGTATGCCGTCCGGCGTCTACTGTCGGCTTCCGAAAGCTAAAGCACGTCGGCTCGGTCGGGGTGCTCTTCATCGACTGTCCCGGGCGGCCTGCATGTTTACTTTGAAAAAATTAGGGTGCTCAGAGCAGGCCAAGGCGCCTGAATACTTGTGCATGGAATAATGGAATAGGACCTCGGTTCTATTTTGTTGGTTTTAGGAGCCCGAGGTAATGATTAATAGAAACAGACGGGGGCATTCGTATTGCAACGTTAGAGGTGAAATTCTTGGATTGTCGCAAGACAAACTACTGCTAAAGCATTTGCCAAGAATGTTT
1020	Eukaryota	Opisthokonta	Metazoa	Arthropoda	Crustacea	Malacostraca	Euphausia	Euphausia_superba	TAGCGTATATTAAAGTTGTTGCGGTTAAAAAGCTCGTAGTTGGATCTCCATTCCGGACCGACGGTACGCCGCCCGGCGTCTACTGTCGGCTTCCGAACACTAAAGCACGACGACTCGGTCGGGGGACTATTCATCGAGTGTCCCGGGTGGCCGGCATGTTTACTTTGAAAAAATTAGGGTGCTCAGAGCAGGCCAAAGTGCCTGAATACTTGTGCATGGAATAATGGAATAGGACCTCGGTTCAATTTTGTTGGTTTTAAGAGCCCGAGGTAATGATTAATAGGAACAGACAGGGGCATTCGTATTGCGACGTTAGAGGTGAAATTCTTGGATCGTCACAAGATGAACTACTGCGAAAGCATTTGCCAAGAATGTTT
1021	Eukaryota	Opisthokonta	Metazoa	Arthropoda	Crustacea	Malacostraca	Euphausia	Euphausia_superba	TAGCGTATATTAAAGTTGTTGCGGTTAAAAAGCTCGTAGTTGGATCTCAGTTCTGGACCGACGGTACGCCGCCCGGCGTCTACTGTCGGCTTCCGAATGCTAAAGCATGTCGGCTCGGTCGGGGTGCTCTTCATGGAGTGTCCCGGGCAGCCGGCATGTTTACTTTGAAAAAATTAGGGTGCTCAGAGCAGGCCAAGGTGCCTGAATACTTGTGCATGGAATAATGGAATAGGACCTCGATTCTATTTTGTTGGTTTTAAGAGCCCGAGGCAATGATTAATAGGAACAGACGGGGGCATTCGTATTGCGACGTTAGAGGTGAAATTCTTGGATCGTCGCAAGACGAACTACTGTGAAAGCATTTGCCAAGAATGTTT
1026	Eukaryota	Opisthokonta	Metazoa	Arthropoda	Crustacea	Malacostraca	Euphausia	Euphausia_superba	TAGCGTATATTAAAGTTGTTGCGGTTAAAAAGCTCGTAGTTGGATCTCAGTTCCGGACCGACGGTACGCCGCCCGGCGTCTACTGTCGGCTTCCGAACGCTAAAGCCCGTCGGCTCAGTCGGAGTGCTCTTCATCGAGTGTCCCGGGCGGCCGGCATGTTTACTTTGAAAAAATTAGGGTGCTCAGAGCAGGCCAAGGTTCTATTTTGTTGGTTTTAAGAGCCCGAGGTAATGATTAATAGGAACAGACGGGGGCATTCGTATTGCGTCGTTAGAGGTGAAATTCTTGGATCGTCGCAAGACGAACTACTGCGAAAGCATTTGCCAAGAATGTTT
1027	Eukaryota	Opisthokonta	Metazoa	Arthropoda	Crustacea	Malacostraca	Euphausia	Euphausia_superba	TAGCGTATATTAAAGTTGTTGCGGTTAAAAAGCTCGTAGTTGGATCTCAGTTCCGGACCGACGGTACGCCGCCCGGCGTCTACTGTCGGCTTCCGAACGCTAAAGCCCGTTGGCTTGGTCGGGGTGCTCTTCATCGAGTGTCCCGGGCAGCCGGCATGTTTACTTTGAAAAAAGTAGGGTGCTCAGAGCAGGCCAAGGCGCCTGAATACTTGTGCATGGAATAATGGAATAGGACCTCGGTTCTATTTTGTTGGTTTTAAGAGCCCGAGGTAATGATTAATAGGAACAGACGGGGGCATTCGTATTGCGACGTTAGAGGTGAAATTCTTGGATCATCGCAAGACGAACTACTGCGAAAGCATTTGCCAAGAATGTTT
1030	Eukaryota	Opisthokonta	Metazoa	Arthropoda	Crustacea	Malacostraca	Euphausia	Euphausia_superba	TAGCGTATATTAAAGTTGTTGCGGTTAAAAAGCTCGTAGTTGGATCTCAGTTCCGGACCGACGGTACGCCGCCCGGCGTCTACTGTCGGCTTCCGAACGCTAAAGCCCGTCGGCTCGGTCAGGGTGCTCTTCATCGAGTGTCCCGGGCGGCCGGCATGTTTACTTTGAAAAAATTAGGGTGCTCAGAGCAGGCCAAGGCACCTGAATACTTGTGCATGGAATAATGGAATAGGACCTCGGTTCTATTTTGTTGGTTTTAAGAGCCCGAGGTAATGATTAATAGGAACAGACGGGGGCATTCGTATTGCGACGTTAGAGGGGAAATTCTTGGATCGTCGCAAGACGAACTACTGCGAAAGCATTTGCCAAGAATGTTT
1031	Eukaryota	Opisthokonta	Metazoa	Arthropoda	Crustacea	Malacostraca	Euphausia	Euphausia_superba	TAGCGTATATTAAAGTTGTTGCGGTTAAAAAGCTCGTAGTTGGATCTCAGTTCCGGACCGACGGTACGCCGCCCGGCGTCTACTGTCGGCTTCCGAACGCTAAAGCATGTTGGCTCGGTCGGGGTGCTCTTCATCGAGTGTCCGGGCGGCCGGCATGTTTACTTTGAAAAAATTAGGGTGCTCAGAGCAGGCCAAGGCGCCTGAATACTTGTGCATGGAATAATGGAATAGGACCTCGGTTCTATTTTGTTGGTTTTAAGAGCCCGAGGTAATGATTAATAGGAACAGACGGGGCATTCGTATTGCGACGTTAGATGTGAAATTCTTGGATTGTCGCAAGACGAACTACTGCTAAAGCATTTGCCAAGAATGTTT
1034	Eukaryota	Opisthokonta	Metazoa	Arthropoda	Crustacea	Malacostraca	Euphausia	Euphausia_superba	TAGCGTATATTAAAGTTGTTGCGGTTAAAAAGCTCGTAGTTGGATCTCAGTTCCGGACCGACGGTACGCCGCCCGGCGTCTACTGTCGGCTTCCGAACGCTAAAGCCCGTCGGCTCGGTCGGGGTGCTCTTCATCGAGTGTCCCGGGCGGCCGGCATGTTTACTTTGAAAAAATTAGGGTGCTCAGAGCAGGCCAAGGCGCCTGAATACTTGTGCATGGAATAATGGAATAGGACCTCGGTTCTATTTTGTTGGTTTTAAGAGCCCGAGGTAATGATTAATAGGAACAGACGGGGGCATTTGTATTGCGAAGTTAGAGGTGAAATTCTTGGATCGTCGCAAGACAAACTACTGCGAAAGCATTTGCCAAGAATATTT
1036	Eukaryota	Opisthokonta	Metazoa	Arthropoda	Crustacea	Malacostraca	Euphausia	Euphausia_superba	TAGCGTATATTAAAGTTGTTGCGGTTAAAAAGCTCGTAGTTGGATCTCAGTTCCGGACCGACGGTACGCCGCCCGGCGTCTACTGTCGGCTTCCGAACGGTAAAGCCCGTCGGCTCGGTCGGGGTGCTCTTCATCGAGTGTCCCGGGCGGCCGGCATGTTTACTTTGAAAAAATTAGGGTGCTCAGAGCAGGCCAAGGCGCCTGAATACTTGTGCATGGAATAATGGAATAGGACCTCGGTTCTATTTTGTTGGTTTTAAGAGCCCGAGCTAATGATTAATAGGAACAGACGGGGGCATTCGTATTGCGACGTTAGAGGTGAAATTCTTGGATCGTCGCAAGACGAACTACTGCGAAAGCATTTGCCAAGAATGTTT
1038	Eukaryota	Opisthokonta	Metazoa	Arthropoda	Crustacea	Malacostraca	Euphausia	Euphausia_superba	TAGCGTATATTAAAGTTGTTGCGGTTAAAAAGCTCGTAGTTGGATCTCAGTTCCGGACCGACGGTACGCCGCCCGGCGTCTACTGTCGGCTTCCGAACGCTAAAGCCCGTCAGCTCGGTCAGGGTGCTCTTCATCGAGTGTCCCAGGCGGCCGGCATGTTTACTTTGAAAAAATTAGGGTGCTCAGAGCAGGCCAAGGTGCCTGAATACTTGTGTTTGGAACAATGGAATAGGACCTCGGTTCTATTTTGTGGATTTTAAGAGCCCGAGGTAATGATTAATAGGAACAGACGGGGGCATTTGTATTGCGACGTTAGAGGTGAAATTCTTGGATCGTCGCAAGACGAACTACTGCGAAAGCATTTGCCAAGAATATTT
1040	Eukaryota	Opisthokonta	Metazoa	Arthropoda	Crustacea	Malacostraca	Euphausia	Euphausia_superba	TAGCGTATATTAAAGTTGTTGCGGTTAAAAAGCTCGTAGTTGGATCTCAGTTCCGGACCGACGGTACGCCGCCCGGCGTCTACTGTCGGCTTCCGAACGCTAAAGCCCGTCGGCTCGGTCGGGGTGCTCTTCATCGAGTGTCCCGGGCGGCCGGCATGTTTACTTTGAAAAAATTAGGGTGCTCAGAGCAGGCCAAGGCGCCTGAATACTTGTGCATGGAATAATGGAATAGGACCTCGGTTCTATTTTGTTGGTTTTAAGAGCCCGAGGTAATGAATAATAGGACCAGACGGGGGCATTCGTATTGCGACGTTAGAGGTGAAATTATTGGATCGTCGCAAGACGAACTACTGCGAAAGCATTTGCCAAGAATGTT
1042	Eukaryota	Opisthokonta	Metazoa	Arthropoda	Crustacea	Malacostraca	Euphausia	Euphausia_superba	TAGCGTATATTAAAGTTGTTGCGGTTAAAAAGCTCGTAGTTGGATCTCAGTTCCGGACCGACGGTACGCCGCCCGGCGTCTACTGTCGGCTTCCGAACGCTAAAGCACGACGACTCGGTCGGGGTGCTCTTCATCGAGTGTCCCGGGTGGCCGGCATGTTTACTTTGAAAAAATTAGGGTGCTCAGAGCAGGCCAAAGTGCCTGAATACTTATGCATGGAATAATGGAATAGGACCTCGGTTCAATTTTGTTGGTTTTAAGAGCCCAAGGTAATGATTAATAGGAACAGACAGGGGCATTCGTATTGCGACGTTAGAGGTGAAATTCTTGGATCGTCACAAGATGAACTACTGCGAAAGCATTTGCCAAGAATGTTT
1043	Eukaryota	Opisthokonta	Metazoa	Arthropoda	Crustacea	Malacostraca	Euphausia	Euphausia_superba	TAGCGTATATTAAAGTTGTTGCGGTTAAAAAGCTCGTAGTTGGATCTCAGTTCCGGACCGACGGTACGCCGCCCGGCGTCTACTGTCGGCTTCCGAACGCTAAAGCCCGTCGGCTCGGTCGGGGTGCTCTTCATCGAGTGTCCCGGACGTCCGGCATGTTTACTTTGAACAAATTAGGGTGTTCAGAGCAGGCCAAGGTGCCTAAATACTTGTGCATGGATTAATGAAATATGACCTCGGTTCTATTTTGTTGGTATTAAGAGCCCGAGGTAATGATTAATAGGAACTGATGGGGGCATTCGTATTGCGAAGTTAGAGGTGAAATTCTTGGATCGTCGCAAGACAAACTACTGTGAGAGCATTTGCCAAGAATGTTT
1046	Eukaryota	Opisthokonta	Metazoa	Arthropoda	Crustacea	Malacostraca	Euphausia	Euphausia_superba	TAGCGTATATTAAAGTTGTTGCGGTTAAAAAGCTCGTAGTTGGATCTCAGTTCCGGACCGACGGTACGCCGCCCGGCGTCTACTGTCGGCTTCCGAACGCTAAAGCCCGTCGGCTCGGTCGGGGTGCTCTTCATCGAGTGTCCCGGGCGGCCGGCATGTTTACTTTGAAAAAATTAGGGTGCTCAGAGCAGGCCAAGGCGCCTGAATACTTGTGCATGGAATAATGGAATAGGACCTCGGTTCTATTTTGTTGGTTTTAAGAGCCCGAGGTAATGATTAATAGGAACAGACGGGGGCATTCGTATTGCGACGTTAGAGGTGACATTCTTGGATCATCGCAAGACTAACTACTGCGAAAGCATTTGCCAAGAATGTTT
1047	Eukaryota	Opisthokonta	Metazoa	Arthropoda	Crustacea	Malacostraca	Euphausia	Euphausia_superba	TAGCGTATATTAAAGTTGTTGCGGTTAAAAATCTCGTAGTTGGATCTCAGTTCCGGACCGGCGTCTACTGTCGGCTTCCGAACGCTAAATCCCGTTAGCTCGGTCGGGGTGCTCTTCATCGAGTGTTCCGGGCGGCCGGCATGTTTACTTTGAAAAAATTAGGGTGCTCACAGCAGGCCAAGGTGCCTGAATACTTGTGCATGGAATAATGGAATAGGACCTCGGTTCTATTTTGTTGGTTTTAAGAGCCCGAGGTAATGATTAATAGGAACAGACGGGGGCATTCGTATTGCGACGTTAGATGTGAAATTTCTTGGACCGTCGCAAGACGAACTACTGCGAAAGCATTTGCCAAGAATGTTT
1049	Eukaryota	Opisthokonta	Metazoa	Arthropoda	Crustacea	Malacostraca	Euphausia	Euphausia_superba	TAGCGTATATTAAAGTTGTTGCGGTTAAAAAGCTCGTAGTTGGATCTCAGTTCCGGACCGACGGTACGCCGCCCGGCGTCTACTGTCGGCTTCCGAACGCTAAAGCCCGTCGGCTCGGTCGGGGTGCTCTTCATCGTGTTTCCCTGGCGGCCGGCATGTTTACTTTGAAAAAATTAGGATGCTCAGAGCAGGCCAAGGCGCCTGAATACTTGCGCATGGAATAAGACCTCGGTTCTATTTTGTTGGTTTTAAGAGCCCGAGGTAATAATTAATTGAAACAGACGGGGGCATTTGTATTGCGATGTTAGAGGTGAAATTCTTGGAAAGTTGCAAGACGAACTACTGCAAAATCATTTACCAAGAATGTT
1054	Eukaryota	Opisthokonta	Metazoa	Arthropoda	Crustacea	Malacostraca	Euphausia	Euphausia_superba	TAGCGTATATTAAAGTTGTTGCGGTTAAAAAGCTTGTAGTTGGATCTCAGTTCCGGACCGACGGTACGCCGCACGGCGTCTACTGTCGGCTTCCGAATCGGTCAGGGTGCTCTTCATCGAGTGTCCCGGGCGGCCGGCATGTTTACTTTGAAAAAATTAGGGTGCTCAGAGCAGGCCAAGGCGCCTGAATACTTGTGCATGGAATAATGGAATAGGACCTCGGTTCTATTTTGTTGGTTTTAAGAGCCCGAGGTAATGATTAATAGGAACAGACGGGGGCATTCGTATTGCGACGTTAGAGGTGAAATTCTTGGATCGTCGCAAGACGAACTACTGCGAAAGCATTTGCCAAGAATGTTT
1055	Eukaryota	Opisthokonta	Metazoa	Arthropoda	Crustacea	Malacostraca	Euphausia	Euphausia_superba	TAGCGTATATTAAAGTTGTTGCGGTTAAAAAGCTCGTAGTTGGATCTCAGTTCCGGACCGACGGTACGCCGCCCGGCGTCTACTGTCGGCTTCCGAACGCTAAAGCCCGTCGGTTCGGTCAGGGTGCTCTTCATCGAGTGTCCCGGGCGGCCGGCATGTTTACTTTGAAAAATTTAGGCTGATCAGAGCAGACCAAGGCGCCTGAATACTTGTGCATGGAATAATGGAATAGGACCTCGGTTCTATTTTGTTGGTTTTAAGAGCCCGAGGTAATGATTAATAGGAACAGATGGGGGCATTCGTATTGCGAAGTTAGAGGTGAAATTCTTGGATCGTCGCAAGACGAACTACTGAGGAAGCATTTGCCAAGAATGTTT
1062	Eukaryota	Opisthokonta	Metazoa	Arthropoda	Crustacea	Malacostraca	Euphausia	Euphausia_superba	TAGCATATATTAAAGTTGTTGCGGTTAAAAAGCTCGTAGTTGGATCTCAGTTCCGGACCGATGGTACGCCGCCCGGCGTCTACTGTCGGCTTCCGAACACTAAAGCCCGTCGGCTCGGTCGGGGTGCTCTTCATCGAGTGTCCCGGGCGGCCGGCATGTTTACTTTGAAAAAATTAGGGTGCTCAGAGCAGGCCAAGGCGCCTGAATACTTGTGCATGGAATAATGGAATAGGACCTCGGTTCTATTTTGTTGGTTTTAAGAGCCCGAGGTAATGATTAATAGGAACAGACGGGGGCATTCGTATTGCGACGTTAGAGGTGAAATTCTTGGATCGTCGCAAGACGAACTACTGCGAAAGCATTTGCCAAGAATGTTT
1063	Eukaryota	Opisthokonta	Metazoa	Arthropoda	Crustacea	Malacostraca	Euphausia	Euphausia_superba	TAGCGTATATTAAAGTTGTTGCGGTTAAAAAGCTCGTAGTTGGATCTCAGTTCCGGACCGACGGTACGCCGCCCGGCGTCTACTGTCGGCTTCCGAACACTAAAGCCCGTCAGCTCAGTCGGGGTGCTCTTCATCGAGTGTCCCGGGCGGCCGGCATGTTTACTTTGAAAAAATTAGGGTGCTCAGAGCAGGCCAAGGCGCCTGAATACTTGTGCATGGAATAATGGAATAGGACCTCGGTTCTATTTTGTTGGTTTTAAGAGCCCGAGGTAATGATTAATAGGAACAGACGGGGGCATTCGTATTGCGACGTTAGAGGTGAAATTCTTGGATCGTCGCAAGACGAACTACTGCGAAAGCATTTGCCAAGAATGTTT
1070	Eukaryota	Opisthokonta	Metazoa	Arthropoda	Crustacea	Malacostraca	Euphausia	Euphausia_superba	TAGCATATATTAAAGTAGTTGCGGTTAAAAAGCTCGTAGTTGGATCTCAGTTCCGGACCGACGGTACGCTGCCCGGCGTCTACTGTCGGCTTCCGAGCGCTAAAGCCCGTCGGCTCGGTCAAGGGTGGTCTTCATCGAGTGTCACGGGCGGCCGGCATGTTTACTTTGAAAAAATTATGGTGCTCAGAGCAGGCCAAGGCGCCTGAATACTTGTGCATGGAATAATGGAATAGGACCTCGGTTCTATTTTGTTGGTTTTAAGAGCCTGAGGTAATGATTAATAGGAACATACAAAGGGCATTTGTATTGCGACGTTAGAGGTGAAATTCTTGGATCGTCGCAAGACGAACTACACCGATAGCATTTGCCAAGAATGTTT
1075	Eukaryota	Opisthokonta	Metazoa	Arthropoda	Crustacea	Malacostraca	Euphausia	Euphausia_superba	TAGCGTATATTAAAGTTGTTGCGGTTAAAAAGCTCGTAGTTGGATCTCAGTTCCGGACCAACGGTACGCCGCCCGGCGACTACTGTCGGCTTCCGAACACTAAAGCCCGTCGGCTCGGTCGGGGTGCTCTTCATCGAGTGTCCCGGGCGGCCGGCATGTTTACTTTGAAAAAATTAGGGTGCTCAGAGCAGGCCAAGGCGCCTGAATACTTGTGCATTGAATAATGGAATAGGCCCTCGGTTCTATTTTGTTGGTTTTAAGAGCCCGAGGTAATGATTAATAGGAACAGACGGTGGCATTCGTATTGCGACGTTGGAGGTGAAATTCTTGGATCGTCGCAAGACGAACTACTGCGAAAGCATTTGCCAAGAATGTTT
1076	Eukaryota	Opisthokonta	Metazoa	Arthropoda	Crustacea	Malacostraca	Euphausia	Euphausia_superba	TAGCGTATATTAAAGTTGTTGCGGTTAAAAAGCTCGTAGTTGGATCTCAGTTCCGGACCGACGGTACGCCGCCCGGCGTCTACTGTCGGCTTCCGAACGCTAAAGCCCGTCGGCTCGGTTGGGGTGCTCTTCATCGAGTGTCCTGGGCGGCCAGCATGTTTACTTTGAAAAAATTAGGGTGCTCAGAGCAGGCCAAGGCGCCTGAATACTTGTGCATGGAATAATGGAATAGGACCTCGGTTCTATTTTGTTGGTTTTAAGAGCCCAAGGTAATGATTAATAGGAACAGACGGGGGCATTCGTATTGCAACGTTAGTGGTGAAATTCTTGTATTGTCGCAAGACGTCCTACTGCAAAAGCGTTTGCCAATAATGTTT
1079	Eukaryota	Opisthokonta	Metazoa	Arthropoda	Crustacea	Malacostraca	Euphausia	Euphausia_superba	TAGCGTATATTAAAGTTGTTGCGGTTAAAAAGCTCGTAGTTGGATCTCAGTTCCGGACCGACGGTACGCCGCCCGGCGTCTACTGTCGGCTTCCGAACGCTAAAGCCTGTTGGCTCGGTCGGGGTGCTTTTCATCGAATGTCCCGGGCGGCCGGCATGTTTACTTTAAAAAAATTAGGGTGCTCACAGCAGGCCAAGGCGCCTGAATACTTGTGCATGGAATAATGGAATAGGACCATTCGTATTGCGACGTTAGAGGTGAAATTCTTGGATCGTCGCAAGACGAACTACTGCAAAAGCATTTGCCAAGAATATTT
1083	Eukaryota	Opisthokonta	Metazoa	Arthropoda	Crustacea	Malacostraca	Euphausia	Euphausia_superba	TAACGTATATTAAAGATGTTGCGGTTAAAAAGCTCGTACTGTCGGCTTCCGAACTCTAAAGCCCGTCGGCTCGGTTGGGGTGCTCTTCATCGAGTGTCCTGGGCAGCCGGCATGTTTACTTTGAAAAAATTAGGGTGCTCAGAGCAGGCCAAGGCGCCTGAATACTTGTGCATGGAATAATGGAATAGGACCTCGGTTCTATTTTGTTGGTTTTAAGAGCCCGAGGTTATGATTAATAGGAACAGACGGGGCATTTGTATTGCGACGTTAGAGGTGAAATTCTTAGATCGTCGCAAGACGAACTACTGCAAAAGCATTTGCCAAGAATGTTT
1095	Eukaryota	Opisthokonta	Metazoa	Arthropoda	Crustacea	Malacostraca	Euphausia	Euphausia_superba	TAGCGTATATTAAAGTTGTTGCGGTTAAAAAGCTCGTAGTTGGATCTCAGTTCCGGACCGACGGGGTGCTCTTCATCGAGTGTCCCGGGCGGCCGGCATGTTTACTTTGAAAAAATTAGGGTGCTCAGAGCAGGCCAAGGCGCCTGAATACTTGTGCATGGAATAATGGAATAGGACCTCGGTTCTATTTTGTTGGTTTTAAGAGCCCGAGGTAATGATTAATAGGAACAGACGGGGGCATTCGTATTGCGACGTTAGAGGTGAAATTCTTGGATCGTCGCAAGACGAACTACTGCGAAAGCATTTGCCAAGAATGTTT
1098	Eukaryota	Opisthokonta	Metazoa	Arthropoda	Crustacea	Malacostraca	Euphausia	Euphausia_superba	TAGCGTATATTAAAGTTGTTGCGGTTAAAAAGCTCGTAGTTGGATCTCAGTTCCGGACCGACGGTACGCCGCCCGGCGTCTACTGTCGGCTTCCGAACGCTAAAGCCCGTCAGCTCGTTCTGGGTGCTCTTCATCGAGTGTCCCGGGCGGCCGGCATGTTTACTTTGAAAAAATAAGGTTGCTCAGAGCAGGCCAAGGCGCCTGAATAATTTTGCATGGAATAATGGAATAGGACCTCGGTTATATTTTGTTGGTTTTAAGAGCCCGAAGAAATGATTAATAGGAACAGACGGGGGCAATCGTATTGCAACGTTAGAGGTGAAATTCTTGGATTGTCGCAAGACAAACTACTGCGAAAGCATTTGCCAAAAAAGTTT
1099	Eukaryota	Opisthokonta	Metazoa	Arthropoda	Crustacea	Malacostraca	Euphausia	Euphausia_superba	TAGCGTATATTAAAGTTGTTGCGGTTAAAAAGCTCGTAGTTGGATCTCAGTTCCGGACCGACGGTACGCCGCCCGGCGTCTACTGTCGGCTTCCGAACGCTAAAGCCCGTCGGCTCGGTCGGGGTGCTCTTCATCGAGTGTCCCGGGCGGCCGGCATGTTTACTTTGAGAAAATTAGGGTGCTCATAGCAGGCCAAGGCGCCTGAATACTTGTGCATGGATTAATGGAATAGGACCTCGGTTCTATTTTCTTGGTTTTAAGAGCCCGAGGTAATGATTAATAGGAACAGACGGGGGCATTCGTATTGCGACGTTAGAGGTGAAATTCTTGGATCGTCGCAAGACGAACTACTGCGAAAGCATTTGCCAAGAATGTTT
1102	Eukaryota	Opisthokonta	Metazoa	Arthropoda	Crustacea	Malacostraca	Euphausia	Euphausia_superba	TAGCGTATATTAAAGTTGTTGCGGTTAAAAAGCTCGTAGTTGGATCTCAGTTCCGGACCGACGGTACGCCGCCCGGCGTCTACTGTCGGCTTCCGAACGCTAAAGCCCGTCGGCTCGGCTGCGGGTGCTCTTCATCGAGTGTCCTGTGCGGCCGGCATGTTTACTTTGAAAAAATGAGGGTGCTCAGAGCAGACCAAGGCGCCTAAATACTTGTGCATGGAATAATAGAATAGGACCTCAGTTCTATTTTGTTGGTTTTAAGAGCCCGAGGTCATGATTAATAGGAACAGACAGGGGCATTTGTATTGCGACGTTAGAGGTGAAATTATTGGATCGTCGCAAGACGAACTACTGCGAAAGCATTTGCCAAGAATGTTT
1103	Eukaryota	Opisthokonta	Metazoa	Arthropoda	Crustacea	Malacostraca	Euphausia	Euphausia_superba	TAGCGTATATTAAAGTTGTTGCGGTTAAAAAGCTCGTAGTTGGATCTCAGTTCCGGACCGACGGTACGCCGCCCGGCGTCTACTGTCGGCTTCCGAACGCTAAAGCCCGTCGGCTCGGTCGGGGTGCTCTTCATCGAATGTCCCGGGCGGCCGGCATGTTTACTTTGAAAAAATTAGGGTGCTCAGAGCAGACCAAGGCGCCTGAATACTTGTGCATGGAATAATGGAATAGGACCTCGGTTCTATTTTGTTGGTTTTAAGAGCCCAAGGTAATGATTATTAGGAACAGACGGGGGCATTCGTATTGCGAAGTTAGAGGTGAAATTCTTGGATCGTCGCAAGACGAACTACTGCGAAAGCATTTGTCAAGAATATTT
1113	Eukaryota	Opisthokonta	Metazoa	Arthropoda	Crustacea	Malacostraca	Euphausia	Euphausia_superba	TAGCGTATATTAAAGTTGTTGCGGTTAAAAAGCTCGTAGTTGGATCTCAGTTCTGGAACGACGGTACGCCGCCCGGCGTCTACTGTCGGCTTCCGAACGCTAAATCCTGTCAACTCGGTCGGGGTGCTCTTCATCGAGTGTCCCGGGAGGCCGGCATGTTTACTTTGACAAAATTAGGGTGCTCAGAGCAGGCCAAGGCGCCTGAATACTTGTGCATGGAATAATGGAATAGTACCTCGGTTCTATTTTGTTGGTTTTAAGAGCCCGAGGTAATGATTAATAGGAACAGACGGGGGCATTCGTATTGCAACGTTAGAGGTGAAATTCTTGGATCGTCGCAAGATGAACTACTGCGAAAGCGTTGGCCAAGAATGTTT
1115	Eukaryota	Opisthokonta	Metazoa	Arthropoda	Crustacea	Malacostraca	Euphausia	Euphausia_superba	GTTCCGGACCGACGGTACGCTGCCTGGCGTCTACTGTCGGCTTCCGAACACTAAAGCCTGATGGCTCGGTCGGGGTGCTCTTCATCGAGTGTCCCGTGCGGCCGGCATGTTTACTTTGAAAAAATTAGGGTGCTCAGAGCAGGCCAAGGCGCCTGATTACTTGTGCATGGAATAATGGAATAGGACCTCGGTACTATTTTGTTGGTTTTAAGAGCCCGAGGTAATGATTAATAGGAAAGGACGGGGTCATTCGTATTGCGACGTTATAGGTAAAATTCTTGGATCGTCGCAAGACGAACTACTGCGAAAGCATTTGCCAAGAATGTTT
1118	Eukaryota	Opisthokonta	Metazoa	Arthropoda	Crustacea	Malacostraca	Euphausia	Euphausia_superba	TAGCGTATATTAAAGTTGTTGCGGTTAAAAAGCTCGTAGTTGGATCTCAGTTCCGGACCGACGGTACGCCGCCCGGCGTCTACTGTCGGCTTCCGAACGCTAAAGCCCGTCAGCTCGGTCGGGGTGCTCTTCATCGAGTCTCCCGGGCGGCCGGCATGTTTACTTTGAAAAAATTAGGGTGCTCAGAGGAGGCCAAGGCGCCTGAATACTTGTGCATGGAATAATGGAATAGGACCTCGGTTCTATTTTGTTGGTTTTAAGAGCCCGAGGTAATGATTAATAGGAACAGACGGGGGCATTTGTATTGCGACGTTAGAGGTAAAATTCTTGGATCGTCGCAAGACGAACTACTGCAAAAGCATTTGCCAAGAATGTTT
1119	Eukaryota	Opisthokonta	Metazoa	Arthropoda	Crustacea	Malacostraca	Euphausia	Euphausia_superba	TAGCGTATATTAAAGTTGTTGCGGTTAAAAAGCTCGTAGTTGGATCTCAGTTCCGGACCGACGGTACGCCGCCCGGCGTCTACTGTCGGCTTCCGAACGCTAAAGCACGACGACTCGGTCGGGGTGCTCTTCATCGAGTGTCCCGGGTGGCCGGCATGTTTACTTTGAAAAAATTAGGGTGCTCAGAGCAGGCCAAAGTGCCTGAATACTTGTGCATGGAATAATGGAATAGGACCTTGGTTCAATTTTGTTTGTTTTAAGGGCCCGAGGTAATGATTAATAGGAACAGACAGGGGCATTCGTATTGCGACGTTAGAGGTGAAATTCTTGGATCGTCACAAGATGAACTACTGCGAAAGCATTTGCCAAGAATGTTT
1122	Eukaryota	Opisthokonta	Metazoa	Arthropoda	Crustacea	Malacostraca	Euphausia	Euphausia_superba	TAGCGTATATTAAAGTTGTTGCGGTTAAAAAGCTCGTAGTTGGATCTCAGTTCCGGACCGACGGTACGCCGCCCGGCGTCTACTGTCGGCTTCCGAACGCTAAAGCCCGTCGGCTCTGTCGGGGTGCTCTTCATCGAGTGTCCCGGGCTGCCGGCATGTTTACTTTGAAAAAAATTAGGGTGCTCAGAGCAGGCCAAGGCACCTGAATACTTGTGCATGGAATAATGGAATAGGACCTCAGTTCTATTTTGCTGGTTTTAAGAGCCCGAGGTAATGATTACTATGAACAGATGGGGGCATTTGTATTGTGACGTTAGAGGCGATATTCTCGGATCGTCGCAAGACGAACTACTGCGAATGCTTTTGCCAAGAATGTTT
1127	Eukaryota	Opisthokonta	Metazoa	Arthropoda	Crustacea	Malacostraca	Euphausia	Euphausia_superba	TAGCGTACATTAAAGTTGTTGCAGTTAAAAAGCTCGTAGTTGGATTTCATTTCCGGACCGTAGGTACTCCGCCCGGCGTCTACTGTCGGCTTCCGAACGCTAAAGCCCGTCGGCTCGGTCGGGGTGTTCTTCATCGAGTGTCCCGGCCAGCCGGCATGTTTACTTTGAAAAAATTAGGGTGCTCAGAGCAGGCCAATGCACCTGAATACTTGTGCATGGAATAATGGACTAGGACCTCGGTTTCTATTTTGTTGGTTTTAAGATCCCGAGGTAATGATTAATAGGAACAGACGGGGGCATTCGTATTGCGACGTTAGAGGTGAAATTCTTGGATCGTCGCAAGACGAACTACTGCGAAATCATTTGCCAAGAATGTTT
1131	Eukaryota	Opisthokonta	Metazoa	Arthropoda	Crustacea	Malacostraca	Euphausia	Euphausia_superba	TAGCGTATATTAAAGTTGTTGCGGTTAAAAAGCTCGTAGTTGGATCTCAGTTCCGGACCGACGGTACGCCGCCCGGCGTCTACTGTCGGCTTCCGAACGCTAAAGCCCATCGGCTCGGTCAGGGTGCTTTTCTTCGAGTGTCCCGGGCAGCCGGCATGTTTACTTTGAAGAAATTAGGGTGCTCATAGCAGGCCAAGGCGCCTGAATACTTGTGCATGGATTAATGGAATAGGACCTCGGTTCTATTTTGTTGGTTTTAAGAGCCCGAGGTAATGATTAATATGAACAGACGGGGGTATTTGTATTGCGACGTTAGAGGTGAAATTCTTGGATCGTCGCAATACGAACTACTGCGAAAGCATTTAACAAGAATGTTT
1133	Eukaryota	Opisthokonta	Metazoa	Arthropoda	Crustacea	Malacostraca	Euphausia	Euphausia_superba	TAGCGTATATTAAAGTTGTTGCGGTTAAAAAGCTCGTAGTTGGATCTCAGTTCCGGACCGACGGTACGCCGCCCGGCGTCTACTGTCGGCTTCCGAACGCTAAAGCCCGTCGGCTCGGTCGGGGTGCTCTTCATCGAGTGTCCCGGGCGGCCGGCATGTTTACTTTGAAAAATGTAGGAATAGGACCTCGGTTCTATTTTTTTGGTTTTAAGAGCCCGAGGTAATGATTAATAGGAACAGACGGGGGCATTCGTATTGCGAAGTTAGAGGTGAAATTCTTGGATCGTCGCAAGACGAACTACTGTGGAAGCATTTGCCAAGGATGTTT
1134	Eukaryota	Opisthokonta	Metazoa	Arthropoda	Crustacea	Malacostraca	Euphausia	Euphausia_superba	TAGTGTATATTAAAGTTGTTGCGGTTAAAAAGCTCGTAGTTGGATCTTAGTTCCGGACCATTGGTACGCCGCCCGGCGTCTACTGTCGGCTTCCGAATGCTAAAGCCTGTCTGCTCGGTCGGGGTGCTCTTCATCGAGTGTCCCGGCCGGCCGGCATGTTTACTTTGAAAAAATTAGGGTGCTCAGAGCAGGCTAAGGCGCTTGAATACTTGTGCATGGAATAATGGAATAGGACCTCGGTTCTATTTTGTTGGTTTTAAGAGCCCGAGGTAATGATTAATAGGAACAGACAGGGGCATTTGTATTGCGACATTAGAGGTGAAATTCTTGGATCGTCGCAAGACGAACTACTGCGAAAGCATTTGCCAAGAATGTTT
1135	Eukaryota	Opisthokonta	Metazoa	Arthropoda	Crustacea	Malacostraca	Euphausia	Euphausia_superba	TAGCGTATATTAAAGTTGTTGCGGTTAAAAAGCTCGTAGTTGGATCTCAGTTCCGGACCGACGGTATGCCTCCCGGCGTCTACTGTCGGCTTCCGAACGCTAAAGCCTGTCGGCTCGGTCGGGGTGCTCTTCATCGAGTGTCCCGGGCGGCCGGCATGTTTATTTTGAAAAAATTAGGGTGCTCAGAGAAGGCCAAGGCGCCTGAATACTTGTGCATGGAATAATGGAATAGGACCTCGGTTCTATTTTGTTGGTTTTAAGAGCCCGAGGTAATGATTAATAGGAACAGACGGGGGCATTCGTATTGCGACGTTAGAGGTGAAATTCTTGGATCGTCGCAAGACGAACTACTGCGAAAGCATTTGCCAAGAATGTTT
1136	Eukaryota	Opisthokonta	Metazoa	Arthropoda	Crustacea	Malacostraca	Euphausia	Euphausia_superba	TAGCGTATATTAAAGTTGTTGCGGTTAAAAAGCTCGTAGTTGGATCTCAGTTCCGGACCGACGGTACGCCGCCCGGCGTCTACTGTCGGCTTCCGAACGCTAAAGCCCGTCGGCTCGGTCGGGGTGCTCTTCATTGAGTGTCCCGGGCGGCCGGCATGTTTACTTTGAAACAATTAGGATGCTCAGAGCAGGCCAAGGCGCCTGAATACTTGTGCATGGAATAATGGAATAGGACCTCGGTTATATTTTGTTGGTTTAAAGAGCCCGAGGTAATGATTAATAGGAACAGACGGGGGCATTCGTATTGCGACGTTAGAGGTGAAATTCTTGGATCGTCGCAAGACAAACTACTGCGAAAGCATTTGCCAAGAATGTTT
1140	Eukaryota	Opisthokonta	Metazoa	Arthropoda	Crustacea	Malacostraca	Euphausia	Euphausia_superba	TAGCGTATATTAAAGTTGTTGCGGTTAAAAAGCTCGTAGTTGGATCTCAGTTCCGGACCGACGGTACGCCGCCCGGCGTCTACTGTCGGCTTCCGAATGCTAAAGCACGTCGGCTCGGTCGGGGTGCTCTTCATCGAGTGTCCCGGGCGGCCGGCATGTTTACTTTGAAAAAATGAGGGTGCTCAGAGCAGGCCAAGGCGCCTGAATACTTGTGCATGGAATAATGGAATAGGACCTCGGTTCTATTTTGTTGGTTTTAAGAGCCCGAGGTAATGATTAATAGGAACAGACGGGGGCATTCGTATTGCGACGTTAGAGGTGAAATTCTTGGATCGTCGCAAGACGAACTACTGCGAAGGCATTTGCCAAGAATGTTT
1147	Eukaryota	Opisthokonta	Metazoa	Arthropoda	Crustacea	Malacostraca	Euphausia	Euphausia_superba	TAGCGTATATTAAAGTTGTTGCGGTTAAAAAGCTCGTAGTTGGATCTCAGTTCCGGACCGACGGTACGCCGCCCGGCGTCTACTGTCGGCTTCCGAACGCTAAAGCCCGTCGGCTCGGTCGGGGTGCTCTTCATCGAGTGTCCCGGGCGGCCGGCATGTTTACTTTGAAAAAATTAGGGTGCTCAGAGCAGGCCAAGGCGCCTGAATACTTGTGCATGGAATAATGGAATAGGACCTCGGTTCTATTTTGTTGGTTTTAAGAGCCCGAGGTAATGATTAATAGGAACAGACGGGGGCATTTGTATTGCGACGTTAGAGATGAAATTCTTGGATCGTCGCAAGACGAACTACTGCGAAAGAATTTGCCAAGAATGTTT
1149	Eukaryota	Opisthokonta	Metazoa	Arthropoda	Crustacea	Malacostraca	Euphausia	Euphausia_superba	TAGCGTATATTAAAGTTGTTGCGGTTAAAAAGCTCGTAGTTGGATCTCAGTTCCGGACCGACGGTACGCCGCCCGGCGTCTACTGTCGGCTTCCGAACGCTAAAGCACGACGACTCGGTCGGGGGACTCTTCATCGAGTGTCCCGGGTGGCCGGCATGTTTACTTTGAAAAAATTAGGGTGCTCAGAGCAGGCCAAAGTGCCTGAATACTTGTGCATGGAATAATGGAATAGGACCTCGGTTCAATTTTGTTGGTTTTAAGAGCCCGAGGTAATGATTAATAGGAACAGACAGGGGCATTCGTATTGCGACGTTAGAGGTGAAATTCTTGGATCGTCACAAGATGAACTACTGCGAAAGCATTTGCCAAGAATGTTT
1151	Eukaryota	Opisthokonta	Metazoa	Arthropoda	Crustacea	Malacostraca	Euphausia	Euphausia_superba	TAGCGTATATTAAAGTTGTTGCGGTTAAAAAGCTCGTAGTTGGATCTCAGTTCCGGACCGACGGTACGCCGCCCGGCGTCTACTGTCGGCTTCCGAACGCTAAAGCCCGTCGGCTCGGTCGGGGTGCTCTTCATCGAGTGTCCCGGGCGGCCGGCATGTTTACTTTGAAAAAATTAGGGTGCTCAGAGCAGGCCAAGGCGCCTGAATACTTGTGCATGGAATAATGGAATAGGACCTCGGTTCTATTTTGTTGGTTTTAAGAGCCCGAGGCAATGATTAATAGGAACAGACGGGGGCATTCGTATTGCGACGTTAGAGGTGAAATTATTGGATCGTCGCAAGACGAACTACTGTGAAAGCATTTGCCAAGAATGTTT
1157	Eukaryota	Opisthokonta	Metazoa	Arthropoda	Crustacea	Malacostraca	Euphausia	Euphausia_superba	TAGCGTATATTAAAGTTGTTGCGGTTAAAAAGCTCGTAGTTGGATCTCAGTTCCGGACCGACGGTACGCCGCCCGGCGTCTACTGTCGGCTTCCGAACGCTAAAGCCCGTCCGCTCGGTCTGGGTGCTCTTCATCGAGTGTCCCGGGCGGCCGGCATGTCTACTTTGAAAAAATGAGGGTGCTCAGAGCAGGCCAAGGCGCCTGAATACTTGTGCATGGAATAATGGATTGGGACCTCGGTTCTATTTTGGTGTTTTTAAGAGCCCGAGGTAATGATTAATAGGAATAGACGGGGGCATTTGTATTGCGACGTTAGAAGTAAAATTCTTGGATCTTCGCAAAACAAACTACTGCGAAAGCATTTGCCAAGAATGTTT
1161	Eukaryota	Opisthokonta	Metazoa	Arthropoda	Crustacea	Malacostraca	Euphausia	Euphausia_superba	TAGCATATATTAAAGTTGTTGCGGTTAAAAAGCTCGTAGTTGGATCTCAGTTCCGGACCGATGGTACGCCGCCCGGCGTCTACTGTCGGCTTCCGAACACTAAAGCCCGTCGGCTCGGTCGGGGTGCTCTTCATCGAGTGTCCCGGGCGGCCGGCATGTTTACTTTGAAAAAATTAGGGTGCTCAGAGCAGGCCAAGGCGCCTGAATACTTGTGCATGGAATAATGGAATAGGACCTCGGTTCTATTTTGTTGGTTTTAAGAGCCCGAGGTAATGATTAATAGGAACAGACGGGGGCATTCGTATTGCGACGTTAGAGGTGAAATTCTTGGATCGTTGCAAGACGAACTACTGCGAAAGCATTTGCCAAGAATGTTT
1162	Eukaryota	Opisthokonta	Metazoa	Arthropoda	Crustacea	Malacostraca	Euphausia	Euphausia_superba	TAGCGTATATTAAAGTTGTTGCGGTTAAAAAGCTCGTAGTTGGATCTCAGTTCCGGACCGACGGTACGCCGCCCGGCGTCTACTGTCGGCTTCCGAACGCTAAAGCCCGTCGGCTCGTTCGGGGTGCTCTTCATCGACTGTCCCGGGAGGCCGGCATGTTTACTTTGAAAAAATTAGGGTGCTCAGAGCAGGCCAAGGCGCCTGAATACTTGTGCATGGAATAATGGAATAGGACCTCGGTTCTATTTTGTTGGTTTTAAGAGCCCGAGGTAATGATTAATAGGAACAGACGGGGGCATTCGTATTGCGACGTTAGAGGTGAAATTCTTGGATCGTCGCAAGACGAACTACTGCGAAAGCATTTGCCAAGAATGTTT
1166	Eukaryota	Opisthokonta	Metazoa	Arthropoda	Crustacea	Malacostraca	Euphausia	Euphausia_superba	TAGCGTATATTAAAGTTGTTGCGGTTAAAAAGCTCGTAGTTGGATCTCAGTTCCGGACCGACGGTACGCCGCCCGGCGTCTACTGTCGGCTTCCGAACGCTAAAGCCCGTCGGCTCGGTCGGGGTGCTCTTCATCGAGTGTCCCGGGCGGCCGGCATGTTTACTTTGAAAAAATTAGGGAGCTCAGAGCAGGCCAAGGCGCTTGAATACTTGTGCATGGAATAAACGAATAGGACCTCGGTTCTATTTTGTTGGTTTTAAGAGCCCGAGGTAATGATTAAAAGGAACAGACGGGGGCATTCGTATTGCGACGTTAGAGGTGAAATTCTTGGATCGTCGCAAGACGAACTACTGCGAAGGCATTTGCCAAGAATGTTT
1170	Eukaryota	Opisthokonta	Metazoa	Arthropoda	Crustacea	Malacostraca	Euphausia	Euphausia_superba	TAGCGTATATTAAAGTGGTTGCGGTTAAAAAGCTCGTAGTTGGATCTCAGTTCCGGACCGACGATACGCCGCCCGGCGTCTACTGTCGGCTTCCGAACGCTAAGGCCCGTTGGCTCGGTCGGGAGGGTGCTCTTCATTGAGTGTTCCGGGCGGCCGGCATGTTTACTTGGAAAAAATTAGGGTGCTCAGAGCAGGCCAAGGCGCCTGAATACTTGTGCATGGAATAATGGAATAGGACCTCGGTTCTATTTTGTTGGTTTTAAGAGCCCGAGGTAATGATTAATAGGAACAGACGGGGGCATTCGTATTGCGACGTTAGAGGTGAAATTCTTGGATCGTCGCAAGACGAACTACTGCCAAAGCATTTGCCAAGAATGTTT
1171	Eukaryota	Opisthokonta	Metazoa	Arthropoda	Crustacea	Malacostraca	Euphausia	Euphausia_superba	TAGCGTATATTAAAGTTGTTGCGGTTAAAAAGCTCGTAGTTGGATCTCAGTTCCGGACCGACGGTACGCCGCCCGGCGTCTACTGTCGGCTTCCGAACGCTAAAGCCCGTCGGCTCAGTTGGGCTGCTCTTCATCGAGTGTCCCAGGCAACCGGCATGTTTACTTTGAAAAAATTAGGGTGCTCAGAGAAGGCCAAGACGCCTAAATACTTGTGCATGGAATAATGGAATAGGACCTCGGTTCTATTTTGTTGGTTTTAAGAGCCCGATGTAATGATTAATAGGAACAGACGGGGGCATTCGTATTGCGACGTTAGAGGTGAAATTCTTGGATCGTCGTAAGACAAACTACTGCGAAAGCATTTGCCAAGGATGTTT
1172	Eukaryota	Opisthokonta	Metazoa	Arthropoda	Crustacea	Malacostraca	Euphausia	Euphausia_superba	TAGCGTATATTAAAGTTGTTGCGGTTAAAAAGCTCGTAGTTGGATCTCAGTTCCGGACCGACGGTACGCCGCCCGGCGTCTACTGTCGGCTTCCGAACGCTAAAGCCCGTCGGCTCGGTCGGGGTGCTCTTCATCGAGTGTCCCGGGCGGCCGGCATGTTTACTTTGAAAAAATTAGGGTGCTCAGAGCAGGCCAAGGCGCCTGAATACTTGTGCATGGAATAATGGAATAGGACCTCGGTTCTATTTTGTTGGTTTTAAGAGCCCGAGGTAATGATTAATAGGAACAGACGGAGGCATTCTTATTGCGACATTAGAGGTGAAATTCTTGGATCGTCGCAAGACGAACTACTGCGAAAGCATTTGCCAAGAATGTTT
1175	Eukaryota	Opisthokonta	Metazoa	Arthropoda	Crustacea	Malacostraca	Euphausia	Euphausia_superba	TAGCGTATATTAAAGTTGTTGCGGTTAAAAAGCTCGTAGTTGGATCTCAGTTCCGGACCGACGGTACGCCGCCCGGCGTCTACTGTCTGTTTCCGAAGGCTAAAGCCCGTCGGCTCGGTCGGGGTGCTCTTCATCGAGTGTCCCGGGCGGCCGGCATGTTTACTTTGAAAAAATTAGGGTGCTCAGAGCAGGCCAAGGCGCCTGAATACTTGTGCATGGAATAATGGAATAGGACCTCGGTTCTATTTTGTTGGTTTTAAGAGCCCGAGGTAATGATTAATAGGAACAGACGGGGGCATTCGTATTGCGACGTTAGAGGTGAAATTCTTGGATCGTCGCAAGACGAACTACTGCGAAAGCATTTGCCAAGAATGTTT
1177	Eukaryota	Opisthokonta	Metazoa	Arthropoda	Crustacea	Malacostraca	Euphausia	Euphausia_superba	TAGCGTATATTAAAGTTGTTGCAGTTATAAAGCTCGTAGTTGGATCTCAGTTCCGGACCGACGGTACGCCGCCCGGCGTCTACTGTCGGCTTCCGAATTCTAAAGCCCGTCGGCTCGGTCGGGGTGCTCTTCATCGAGTGTCCCGGGCGGCCGGCATGTTTACTTTGAATTAAAAAAATTAGGGTGCTCAGAGCAGGCCAAGGCGCCTGAATACTTGTGCATGGAATAATGGAATAGGACCTAGGTTCTATTTTGTTGGTTTTAAGAGTCCGAGGTAATGATTAATAGGAACAGACGGGGGCATTCGTATTGCGACGTTAGAGGTGAAATTCTTGGATTGTTGCAAGACGAACTACTGAGAAAGCATTTGCCAAGAATGTTT
1178	Eukaryota	Opisthokonta	Metazoa	Arthropoda	Crustacea	Malacostraca	Euphausia	Euphausia_superba	CTAGCGTATATTAAAGTTGTTGCGGTTAAAAAGCTCGTAGTTGGATCTCAGTTCCAGACCGACGGTACGCTGCCCGGCGTCTACTGTTGGCTTCCGAAAGCTAAAGCCCGTCGGCTCGGTCGGGGTGCTCTTCATCAAGTGTCCCGGGCGGCCGGCATGTTTACTTTGAAAAAATGAGGGTGCTCAGAGCAGGCCAAGGCGCCTGAATACTTGTACATGGAATAATGGAATAGGACCTCGGTTTTATTTTGTTGGTTTTAAGAGCCCGAGGTAATGATTAATAGGAACAGACGGGGGCATTCATATTGCGACGTTAGAGGTGAAATTCTTGGATCGTCGCAAGACAAACTACTGCGAAAGCATTTGCCAAGAATGTTT
1181	Eukaryota	Opisthokonta	Metazoa	Arthropoda	Crustacea	Malacostraca	Euphausia	Euphausia_superba	TAGCGTATATTAAAGTTGTTGCGGTTAAAAAGCTCGTAGTTGGATCTCAGTTCCGGACTGCTGTACGCCGTCCGGCGTCTACTGTCGGCTTCCGAACACTAAAGCCCGTCGGCTCGGTCGGGTGCTCTTCATCGAGTGTCCCGGGCGGCCGGCATGTTTACTTTGAAAAAATTAGGGTGCTCAGAGTAGGCCAAAGCGCCTGAATACTTGTGCATGGAATAATGGAATAGGACCTCGGTTCTATTTTGTTGGTTTTAAGAGCCCGAGGTAATGATTAATAGGAACAGACGGGGGCATTCGTATTGCAATGTTAGAGGTGAAATTCTTGGATCGTCGCAAGACGAACTACTGCGAAAGCATTTGCCAAGAATGTTT
1188	Eukaryota	Opisthokonta	Metazoa	Arthropoda	Crustacea	Malacostraca	Euphausia	Euphausia_superba	TAGCGTATATTAAAGTTGTTGCGGTTAAAAAGCTCGTAGTTGGATCTCAGTTCCGGACCGACGGTACGCCGCCCGGCGTCTACTGTCGGCTTCCGAACGCTAATCGGTCAGGGTGCTCTTCATCGAGTGTCCCGGGTGGCCGGCATGTTTACTTTGAAAAAAAATTGGGTGCTCAGAGCAGGCCAAGGAGCCTGAATACTTGTGCATGGAATAATGGAATAGGACCTCGGTTCTATTTTGTTGGTTTTAAGAGCCGAGGTAATGATTAATAGGAATAGACGGGGCATTCGTATTGCGACGTTAGAGGGTAAATTCTTGGATCGTCGCAAGACAAACTACTGCAAAAGTATTTGCCAAGAATGTTT
1194	Eukaryota	Opisthokonta	Metazoa	Arthropoda	Crustacea	Malacostraca	Euphausia	Euphausia_superba	TAGCGTATATTAAAGTTGTTGCGGTTAAAAAGCTCGTAGTTGGATCTCAGTTCCGGACCGACGGTACGCCGCCCGGCGTCTACTGTCGGCTTCCGAACGCTAAAGCCCGTCGGCTCTGTCGGGGTGCTCTTCATTGAGTGTCCCGGGTGGCCGGCATGTTTACTTTGAAAATATTAAGGTGCTCAGAGCAGGCCAAGGCGCCTGAATACTTTTGCATTGGGATAATGGAATAGGACCTCGGTTCTATTTGGTTGGTTTTAAGAGCCCGAGGTAATGATTAATAGGAACAGACGGGGGCATTCGTATTGCGACGTTAGAGGTGAAATTCTTGGATCGTCGCAAGACAAACTACTGCGAAAGCATTTGCCAAGAATGTGT
1195	Eukaryota	Opisthokonta	Metazoa	Arthropoda	Crustacea	Malacostraca	Euphausia	Euphausia_superba	TAGCGTATATTAAAGCTGTTGCGGTTAAAAAGCTCGTAGTTGGATCTCAGTTCCGGACCCACGGTACGCCGCCCGGCGTCTACTGTCGGCTTCCGAATGCTAAAGCGCGTCGGCTCGGTCAGGGTGCCTTTCATTGAGTGTCCCGGGCGGCCGGCATGTTTACTTTGAAAAAATTAGGGTGCTCAGAGCAGGCCAAGGCTCCTGAATACTTGTGCATGGAATAATGGAATAGGACCTCGGTTCTATTTTGTTGGTTTTAAGAGCCCGAGGTAATGATTAATAGGAACAGACGGGGGCATTTGTATTGCGACGTTAGAGGTGAAATTCTTGGATCGTCGCAAGACGAACTACTGCGAAAGCATTTGCCAAGAATGTTT
1196	Eukaryota	Opisthokonta	Metazoa	Arthropoda	Crustacea	Malacostraca	Euphausia	Euphausia_superba	TAGCGTATATTAAAGTTGTTGCGGTTAAAAAGCTCGTAGTTGGATCTCAGTTCCGGACCGACGGTACGCCGCCCGGCGTCTACTGTCGGCTTCCGAACGCTAAAGCCCGTCGGCTCGGTCGGGGTGCTCTTCATCGAGTGTCCCGGGCGGCCGGCATGTTTACTTTGAAAAAATTAGGGTGCTCAGAGCAGGCCAAGGCGCCTGAATACTTGTGCATGGAATAATGGAATAGGACCTCGGTTCTATTTTGTTGGTTTTAAGAGCCCGAGGTAATGATTAATAGGCGACGTTAGAGGTGAAATTCTTGGATCGTCGCAAGACGAACTACTGCGAAAGCATTTGCCAAAAATGTTT
1199	Eukaryota	Opisthokonta	Metazoa	Arthropoda	Crustacea	Malacostraca	Euphausia	Euphausia_superba	TAGCGTATATTAAAGTTGTTGCGGTTAAAAAGCTCGTAGTTGGATCTCAGTTCCGGACCGACGGTACGCCGCCCGGCGTCTACTGTCGGCTTCCGAACGCTAAAGCCCGTCAGCTCAGTCGGGGTGCTCCTCATCGAGTGTCCCGGGCGGCCGGCATGTTTACTTTGAAAAATGTAGGGTGCTCAGAGCAGGCCAAGGCACCTGAATACTTGTGCATGGAATAATGGAATAGGACCTCGGTTCTATTTTGTTGGTTTTAAGAGCCCGAGGTAATAATTAATGGGAACAGAAGGGGGCATTCATATTGCGACGTTAGAGGTAAAATTCTTGGTTCGTTGCAAGACGAACTACTGCGAAAGTATTTGCCAAGAATGTTA
1201	Eukaryota	Opisthokonta	Metazoa	Arthropoda	Crustacea	Malacostraca	Euphausia	Euphausia_superba	TAGCGTATATTAAAGTTGTTGTGGTTAAAAAGCTTGTAGTTGGATCTCAGTTCCGGACCGATGGTAAGCCGCCTGTGTCTACTGTCGGCTTCCGTATGCTAAAGCCTATCGGCTCGGTCGGGGTGCTCTTCATCGAGTGTCCCGGGCGGCCGGCATATTTACTTTGAAAAACTTAGGGTGCTCAGAGCAGGCCAAGGCGCCTGAATACTTGTGCATGGAATAATGGAATAGGACCTCGGTTCTATTTTGTTGGTTTTAAGAGCCCGAGGTAATAATTAATAGGAACAGACGGGGGCATTTGTATTGCGACGTTAGAGGTGAAATTCTTGGATCGCTGCAAGACGAACTACTGCGAAAGCATTTACCAAGAATGTTT
1207	Eukaryota	Opisthokonta	Metazoa	Arthropoda	Crustacea	Malacostraca	Euphausia	Euphausia_superba	TAGCGTATATTAAAGTTGTTGCGGTTAAAAAGCTCGTAGTTGGATCTCAGTTCCGGACCGACGGTACGCCGCCCGGCGTCTACTGTCGGCTTCCGAACGCTAAAGCCCGTCGGCTTGGTCAGGGTGCTTTTCTTCGAATGTCCCGGGCAGCCGGCATGTTTACTTTGAAGAAATTAGGGTGCTCAGAGCAGGCCAAGGCGCCTGAATACTTGTGCATGGATTAATGGAATAGGACCTCGGTTCTATTTTGTTGGTTTTAAGAGCCCGAGGTAATGATTAATATGAGCAGACGGGGGCATTTGTATTGCGACGTTAGAGGTGAAATTATTGGATCGTCGCAATACGAACTACTGCGAAAGCATTTAACAAGAATGTTT
1209	Eukaryota	Opisthokonta	Metazoa	Arthropoda	Crustacea	Malacostraca	Euphausia	Euphausia_superba	TAGCGTATATTAAAGTTGTTGCGGTTAAAAAGCTCGTAGTTGGATCTCAGTTCCGGACCGACGGTACGCCGCCCGGCGTCTACTGTCGGCTTCCGAACGCTAAAGCCCATAGGCTCGGTCGGGGTGCTCTTCATTGAGTGTTCCGGACGGCCGGCATGTTTACTTTGAAAAAATTAGGGTGCTCAGAGCAGGCCAAGGCGTCTGAATACTTGTGCATGGAATAATGGAATAGGACCTCGGTTATATTTTGTTGGTTTTAAGAGCCCGAGGTAATGATTAATTGGAACAGGCGGGGGCATTCGTATTGCGACGATAGAGGTGAAATTCTTGGATCGTCGCAAGACGAACTACTGCGAAAGCATTTGCCAAGAATTTTT
1217	Eukaryota	Opisthokonta	Metazoa	Arthropoda	Crustacea	Malacostraca	Euphausia	Euphausia_superba	TAGCGTATATTAAAGTTGTTGCGGTTAAAAAGCTCGTAGTTGGATCTCAGTTCCGGACCGACGGTACGCCGCCCGGCGTCTACTGTCGGCTTCCGAACGCTAAAGCCCGTCGGCTCGGTCGGGGTGCTCTTCATCGAGTGTCCCGGGCGGCCGGCATGTTTACTTTGAAAAAATTAGGGTGCTCAGAGCAGGCCAAGGCGCCTGAATACTTGTGCATGGAATAATGGAATAGGACCTCGGTTCTATTTTGTTGGTTTTAAGAGCCCGAGGTAATGATTAATAGGAACAGACGGGGGCATTCTTATTGCGACGTTAGAGGTGAAATTCTTGGATCATCGCAAGATGAACTACTGCGAAAGCATTTGCCAAGAATGTTT
1221	Eukaryota	Opisthokonta	Metazoa	Arthropoda	Crustacea	Malacostraca	Euphausia	Euphausia_superba	TAGCGTATATTAAAGTTGTTGCGGTTAAAAAGCTCGTAGTTGGATCTCAGTTCCGGACCGACGGTACGCCGCCCGGCGTCTACTGTCGGCTTCCGAACGCTAAAGCCCGTCGGCTCGGTCGGGGTGCTCTTCATCGAGTGTCCCGGGCGGCCGGCATGTTTACTTTGAAAAAATTAGGGTGCTCAGAGCAGGCCAAGGCGCCTGAATACTTGTGCATGGAATAATGGAATAGGACCTCGGTTCTATTTTGTTGGTTTTAAGAGCCCGAGGTAATGATTAATAGGAACAGACGGGGCATTTGTATTGCGACGTTAGAGTTGAAATTCTTGGATCGTCGCAAGACGAACTACTGCAAAAGCATTTGCCAAGAATGTTTT
1223	Eukaryota	Opisthokonta	Metazoa	Arthropoda	Crustacea	Malacostraca	Euphausia	Euphausia_superba	TAGCGTATATTAAAGTTGTTGCGGTTAAAAAGCTCGTAGTTGGATCTCAGTTCCGGACCGACGGTACGCCGCCCGGCGTCTACTGTCGGCTTCCGAACGCTAAAGCCCGTCAGCTCGGTCGGGGTGCTCTTCATCGAGTGTCACGGACAGCCGTCATGTTTACTTTGAAAAAATTAGGGTGCTCAGAGCAGGCCAAGGTGCCTGAATACTTGTACATGGAATAATGGAATAGGACCTCGGTTCTATTTTGTTGGTTTTAAGAGCCCGAGGTAATGATTAATAGGAACAAACGGGGGCATTCGTATTGCGACGTTAGAGGTGAAATTCTTGGATCGTCGCAAGACAAACTACTGTGAAAGCATTTGCCAAGAATGTTT
1225	Eukaryota	Opisthokonta	Metazoa	Arthropoda	Crustacea	Malacostraca	Euphausia	Euphausia_superba	TAGCGTATATTAAAGTTGTTGCGGTTAAGAAGCTCGTAGTTGGATCTAAGTTTCGGACCGATGGTACGCCGCCCGGCGTCTACTGTTGGCTTCCGAATGCTAAAGCCCGTCGGCTCGGTCGGGGTTCTCTTCATCGAGTGTCCCGGGCGGCCGGCATGTTTACTTTGAAAAAATTAGGGTGCTCAGAGCAGGCCAAGGCGCCTGAATACTTGTGCATGGAATAATGGAATAGGACCTCGGTTCTATTTTGTTGGTTTTAAGAGCCCGAGGTAATGATTAATAGGAACAGACGGGGGCATTCGTATTGCGACGTTAGAGGTGAAATTCTTGGATCGTCGCAAGACGAACTACTGCGAAAGCATTTGCCAAGAATGTTT
1228	Eukaryota	Opisthokonta	Metazoa	Arthropoda	Crustacea	Malacostraca	Euphausia	Euphausia_superba	TAGCGTATATTAAAGTTGTTGCGGTTAAAAAGCTCGTAGTTGGATCTCAGTTCCGGACCGACGGTACGCCGCCCGGCGTCTACTGTCGGCTTCCGAACGCTAAAGCCCGTCGGCTCTGTCGGGGTGCTCTTCATTGAGTGTCCCGGGTGGCCGGCATGTTTACTTTGAAAATATTAGGGCGCTCAGAGCAGGCCAAGGAGCCTGAATACTTGTGCATTGGGATAATGGATTAGGACCTCGGTTCTATTTGGTTGGTTTTAAGAGCCCGAGGTAATGATGAATAGGAACAGACGGGGGCATTCGTATTGCGACGTTAGAGGTGAAATTCTTGGATCGTCGCAAGACGAACTACTGTGAAAGCATTTGCCAAGAATGTGT
1232	Eukaryota	Opisthokonta	Metazoa	Arthropoda	Crustacea	Malacostraca	Euphausia	Euphausia_superba	TAGCGTATATTAAAGTTGTTGCGGTTAAAAAGCTCGTAGTTGGATCTCAGTTCCGGACCGACGGTATGCCGCCCGGCGTCTACTGTCAGCTTCCGAATGCTAAAGCCCGTCGGCTCGGTCGGGGTGCTCTTCATCGAGTGTCCCGGGCGGCCGGCATGTTTACTTTAAAAAAATTAGGGTGCTCAGAGCAGGCCAAGGTGCCTGAATACTTGTGCATGGAATAATGGAATAGGACCTCGGTTCTATTTTGTTGGTTTTAAGAGCCCGAGGTAATGATTAATAGGAACAGACGGGGGCATTCGTATTGCGACGTTAGAGGTGAAATTCTTGGATTGTCGCAAGACGAACTACTGCGAAAGCATTTGCCAAGAATGTTT
1236	Eukaryota	Opisthokonta	Metazoa	Arthropoda	Crustacea	Malacostraca	Euphausia	Euphausia_superba	TAGCGTATATTAAAGTTGTTGCGGTTAAAAAGCTCGTAGTTGGATCTCAGTTCCGGACCGACGGTACGCCGCCCGGCGTCTACTGTCGGCTTCCGAACGCTAAAGCCCGTCAGCTCAGTCGGGGTGCTCTTCATCGAGTGTACCGTGTGGCCGGCATGTTTACTTTGAAAAAATTAGGGTGCTCAGAGCAGGCCAAGGCGCCTAAATACTTGTGCTTGGAATAATGGAATAGGACCTCGTTTCTATTTTGTTGGTTTTAAGAGCCTGAGGTAACGATTGATAGGAACAGACAAGGGCATTCATATTACGACGTTAGAGGTGAAATTATTGGATCGTCGCAAGACGAACTACTGCAAAAAGCATTTGCCAAGAATATTT
1239	Eukaryota	Opisthokonta	Metazoa	Arthropoda	Crustacea	Malacostraca	Euphausia	Euphausia_superba	TAGCGTATATTAAAGTTGTTGCGGTTAAAAAGCTCGTAGTTGGATCTCAGTTCCGGACCAACGGTACGCCGCCCGGCGACTACTGTCGCCTTCGAACACTAAAGCCCGTCGGCTCGGTCGGGGTGCTCTTCATCGAGTGTCCCGGGCGGCCGGCATGTTTACTTTGAAAAAATTAGGGTGCTCAGAGCAGGCCAAGGCGCCTGAATACTTGTGCATTGAATAATGGAATAGGCCCTCGGTTCTATTTTGTTGGTTTTAAGAGCCCGAGGTAATGATTAATAGGAACAGACGGTGGCATTCGTATTGCGACGTTGGAGGTGAAATTCTTGGATCGTCGCAAGACGAACTACTGCGAAAGCATTTGCCAAGAATGTTT
1249	Eukaryota	Opisthokonta	Metazoa	Arthropoda	Crustacea	Malacostraca	Euphausia	Euphausia_superba	TAGCGTATATTAAAGTTGTTGCGGTTAAAAAGCTCGTAGTTGGATCTCAGTTCCGGACCGACGGTACGCCGCCCGGCGTCTACTGTCGGCTTCCGAACGCTAAAGCCCGTCGGCTCGGTCGGGGTGCTCTTCATCGAGTGTCCCGGGCGGCCGGCATGTTTACTTTGAAAAAATTAGGGTGCTCAGAGAAGGCCAAGGTGCATGAATACTTGTGCATGGAATAATGGAATAGGACCTCAGTTTATTTTGTTGGTTTTAAGAGCCTGAGGTAATGATTAATAGGAACAGACGGGGGCATTCGTATTGCGACGTTAGAGGTGACATTCTTGGATCGTCGTAAGACGAACTACTGCGAAAGCATTTGCCAAGAATGTTT
1262	Eukaryota	Opisthokonta	Metazoa	Arthropoda	Crustacea	Malacostraca	Euphausia	Euphausia_superba	TAGCGTATATTAAAGTTGTTGCTGTTAAAAAGCTCGTAGTTGGATCTCAGTTCCGGACCGACGGTACACCGCCCGGCGTCTACTGTCGGCTTCCGATCGCTAAAGCCCGTCGGCTCGGTCGGGGTGCTCTTCATCGAGTATCCCGGGCGGCCGGCATGTTTACTTTGAAAAAATTAGGGTGCTCAGAGCAGGCCAAGGCACCTGAATACTTGTGCATGGAATAATGGAATAGGACCTCGGTTCTATTTTGTTGGTTTTAAGAGCCCGAGGTAATGATTAATAGGAACAGACGGGGGCATTCGTATTGCGACGTTAGAGGTGAAATTCTTGGATTGTCGCAAGACGAACTACTGCGAAAGCATTTGCCAAGAATGTTT
1265	Eukaryota	Opisthokonta	Metazoa	Arthropoda	Crustacea	Malacostraca	Euphausia	Euphausia_superba	TAGCGTATATTAAAGTTGTTGCGGTTAAAAAGCTCGTAGTTGGATCTCAGTTCCGGACCGACGGTACGCCGCCCGGCGTCTACTGTCGGCTTCCGAACGCTAAAGCCCGTCGGCTCAGTCAGGGTGCTCTTCATTGAGTCTCCCGGGCGGCCGGCATGTTTACTTTGAAAAAAATTAGGGTGTTCAGAGCAGGCCAAGGTGCCTGAATACTTGTGCATGTAATAATGGAATAGGACCTCGGTTCTATTTTGTTGGTTTTAAGATCCCGAGGTAATGATTAATAGGAACAGACGGGGGCATTTGTATTGCGACGTTATAGTTGAAATTCTTGGATCGTCGCAAGATGAACTACTGCGAGAGCATTTGCCAAGAATGTTT
1268	Eukaryota	Opisthokonta	Metazoa	Arthropoda	Crustacea	Malacostraca	Euphausia	Euphausia_superba	TAGCGTATATTAAAGTTGTTGCGGTTAAAAAGCTCGTAGTTGGATCTCAGTTCCGGACCGACGGTACGCCGCCCGGCGTCTACTGTCGGCTTCCGAACGCTAAAGCACGACGACTCGGTCGGGGTGCTCTTCATCAAGTGTCCCGGGTGGCCGGCATGTTTACTTTGAAAAAATTAGGGTGCTCAGAGCAGGCCAAAGTGCCTGAATACTTATGCATGGAATAATGGAATAGGACCTCGGTTCAATTTTGTTGGTTTTAAGAGCCCGAGGTAATGATTAATAGGAACAGACAGGGGCATTCGTATTGCGACGTTAGAGGTGAAATTCTTGGATCGTCACAAGATGAACTACTGCGAAAGCATTTGCCAAGAATGTTT
1277	Eukaryota	Opisthokonta	Metazoa	Arthropoda	Crustacea	Malacostraca	Euphausia	Euphausia_superba	TAGCGTATATTAAAGTTGTTGCGGTTAAAAAGCTCGTAGTTGGATCTCAGTTCCGGACAGACGGTACGCCGCCAGGCGTCTACTGTCGGCTTCCGAACGATAAAGCCCGTCGGCTCGGTCGGGGTGCTCTTCATCGATATCCCGGGCGGCCGGCATGTTTACTTTGAAAAAATTAGGGTGCTCAGAGCAGGCCAAGGCGCCTGAATACTTGTGCATGGAATAATGGAATAGGACCTCGGTTCTATTTTGTTGGTTTTAAGAGCCCGAGGTAATGATTAATAGGAACAGACGGGGGCATTCGTATTGCGACGTTAGAGGTGAAATTCTTGGATCGTCGCAAGACGAACTACTGCGAAAGCATTTGCCAAGAATGTTT
1279	Eukaryota	Opisthokonta	Metazoa	Arthropoda	Crustacea	Malacostraca	Euphausia	Euphausia_superba	TAGCGTATATTAAAGTTGTTGCGGTTAAAAAGCTCGTAGTTGGATCTCACATCCGGACCGACGGTACGCCGCCCGGCTTCCGAAGGCTAAAGCCCGTCGGCTCAGTCGGGGGGGTTCTTCATCGAGTGTCCCGGGCGGCCGGCATGTTTACTTTGAAAAAATTAGGGTGCTCAGAGCAGGCCAAGGCGCCTGAATACTTGTGCATGGAATAATGGAATAGGACCTCGGTTCTATTTTGTTGGTTTTAAGAGCCCGAGTTAATGATTAATAGGATCAGACGGGGGCATTCGTATTGCGACGTTAGAGGTGAAATTCTTGGATCGTCGCAAGACGAACTACTGCGAAAGCATTTGCCAAGAATGTTT
1296	Eukaryota	Opisthokonta	Metazoa	Arthropoda	Crustacea	Malacostraca	Euphausia	Euphausia_superba	TAGCGTATATTAAAGTTGTTGCGGTTAAAAAGCTCGTAGTTGGATCTCAGTTCCGGACCGACGGTACGCCGCCCGGCGTCTACTGTCGGCTTCCGAACGCTAAAGCCCGTCGGCTCGGTCTTGGTGCTCTTTATCGAGTGTCCCGGGTGGCCAGCATGTTTACTTTGAAAAATTGAGGGTGCTCAGAGCAGGCCAAGGCGCCTGAATACTTGTGCATGGAATAATGGAATAGGACCTCGGTTCTATTTTGATGGTTTTAAGAGCCTGAGGTAATGATTAATAGGAACAGACGGGGGCATTCATATTGCGACGTTAGAGGTAGAATTCTTGGATCGTCCCAAGACAAACTACTGCAAATGCATTTGCCAAGAATGTTT
1307	Eukaryota	Opisthokonta	Metazoa	Arthropoda	Crustacea	Malacostraca	Euphausia	Euphausia_superba	TAGCGTATATTAAAGTTGTTGCGGTTAAAAAGCTCGTAGTTGGATCTCAGTTCCGGACCGACAGTAGACGCCGGGCGGCGTACCGTCGGCTCGGTCGGGGTGCTCTTCATCGAGTGTCCCGGGCGGCCGGCATGTTTACTTTGAAAAAATTAGGGTGCTCAGAGCAGGCCAAGGCGCCTGAATACTTGTGCATGGAATAATGGAATAGGACCTCGGTTCTATTTTGTTGGTTTTAAGAGCCCGAGGTAATGATTAATAGGAACAGACGGGGGCATTCGTATTGCGACGTTAGAGGTGAAATTCTTGGATCGTCGCAAGACGAACTACTGCGAAAGCATTTGCCAAGAATGTTT
1308	Eukaryota	Opisthokonta	Metazoa	Arthropoda	Crustacea	Malacostraca	Euphausia	Euphausia_superba	TAGCGTATATTAAAGTTGTTGCGGTTAAAAAGCTCGTAGTTGGATCTCAGTTCCGGACCGACGGTACGCCGCCCGGCGTCTACTGTCGGCTTCCGAACGCTAAAGCCGATCGGCTCGGTCAGGGTGCTCTTCATTGAGTGTTCCGGGCGGCCGGCATGTTTACTTTGAAAAAATTAGAGTGCTCAGAGCAGGCCAAGGCGTCTGAATACTTGTGCATGGAATAATGGAATAGGACCTCGGTTCTATTTTGTTAGTTTTAAGAGCCCGAGGTAATGATTAATTGGAACAGACGGGGGCATTCGTATTGCGACGTTAGAGGTGAAATTCTTGGATCGTCGCAAGACGAACTACTGCGAAAGCATTTGCCAAGAATGTTT
1310	Eukaryota	Opisthokonta	Metazoa	Arthropoda	Crustacea	Malacostraca	Euphausia	Euphausia_superba	TAGCGTATATTAAAGTTGTTGTGGTTAAAAAGCTCGTAGTTGGATCTCAGTTCCGGACCAACGGTATGCCGCCCGGCGTCTACTGTCGGCTTCCGAACAATAAAGTATGTCGGCTCGGTCGGGGTGCTCTTCATCGAGTGTCCCGGGAGGTCGGCATGTTTACTTTGAAAAAATTAGGGTGCTCAGAGCAGGCCAAGGCGCCTGAATACTTGTGCATGGAATAATGGAATAGGACCTCCGTTCTATTTTGTTGGTTTTAAGAGCCCGAGGTAATGATTAATAGGATCAGACGGGAGCATTCGTATTGCAACGTTAGAGGTGAAATTCTTGAATCGTCGCAAGACGAACTGCTGCGAAAGCATTTGCCAAAAATATTT
1311	Eukaryota	Opisthokonta	Metazoa	Arthropoda	Crustacea	Malacostraca	Euphausia	Euphausia_superba	TAGCGTATATTAAAGTTGTTGCGGTTAAAAAGTTTGTAGTTGGATCTCAGTTCCGGACCGACGGTATGCCGCCCGGCGTCTACTGTCGGCATCCGAACGCTAAAGCCTGTCAGCTCGGTCGGGGTGCTCTTCATCGAGTGTCCCGGGCGGCCGGCATGTTTACTTTGAAAAAATTAGGGTGCTCAAAGCAGGCCAAGGCGCCTGAATACTTGTGCATGGAATAATGGAATAGGACCTCGGTTCTATTTTGTTGGTTTTAAGAGCCCGAGATAATGATTAATTGGAACAGACGGGGGCATTCGTATTGCGACGTTAGAGGTGAGATTCTTGGATTGTTGCAAGACGAACTACTGCAAAAGCATTTGCCAAGACTGTTT
1322	Eukaryota	Opisthokonta	Metazoa	Arthropoda	Crustacea	Malacostraca	Euphausia	Euphausia_superba	TAGCGTATATTAAAGTTGTTGCGGTTAAAAAGCTCGTAGTTGGATCTCAGTTCCGGACCGACGGTACGCCGCCCGGCGTCTACTGTCGGCTTCCGAACGCTAAAGCCCGTTGGCTCGGTCGGGGTGCTCTTCAGCGAGTGTCCCGGGCGGCCAGCATGTTTACTTTGAAAAAAGTAGGGTGGTCAGAGCAGGCCAAGGCTTCTGAATACTTGTGAATGGAATAATGGAATAGGACCTCGTTTCTATTTTGTTGGTTTTAAGAGCCCGAGGTAATGATTAATAGGAACAGACGGGGGCATTCTTGGATCATCACAAGACAAACTACTGCGAAAGCATTTGCCAAGAATGTTT
1327	Eukaryota	Opisthokonta	Metazoa	Arthropoda	Crustacea	Malacostraca	Euphausia	Euphausia_superba	TAGCGTATATTAAAGTTGTTGCGGTTAAAAAGCTCGTAGTTGGATCTCAGTTCCGGACCGACGGTACGCCGCCCGGCGTCTACTGTCGGCTTCCGAACGCTAAAGCCCGTCAGCTCGGTCGGGGCGCTCTTCATCGAGTGTTCCGGGCGGCCGGCATGTTTACTTTGAAAAAATTAGGGTGCCTAGAGCAGGCCAAGGCGCCTGAATACTTGTGCATGGAATAATGGAATAGGACCTCGGCTCTATTTTGTCGGTTTTAAGAGCCAGAGGTAATAATTAATAGGAACAGACAGGTGCATTCGTATTGCGACGTTAGAGGTGAAATTCCTGGATCGTCTCAAGACGAACTACTGCGAAAGCATTTGCCAAGAATGTTT
1328	Eukaryota	Opisthokonta	Metazoa	Arthropoda	Crustacea	Malacostraca	Euphausia	Euphausia_superba	TAGCGTATATTAAAGTTGTTGCGGTTAAAAAGCTCGTAGTTGGATCTCAGTTCCGGACCGACGGTACGCCGCCCGGCGTCTACTGTCGGCTTCCGAACGCTAAAGCCCGTCAGCTCGGTCGGGTGCTCTTCATCGAGTGTCCCGGGCAGCCGGCATGTTTACTTTTAACAAATCAGGGTTCTCAGAGCAGGCCAAGGTGCCTGAATACTTGTGGATGGACTAATGGAATAGGACCTCGGTTCTATTTTGTTGGTTTTAAGAGCCCGAGTTTTTGATTAATAGGAACAGACTTGGGCATTTGTATTGCGACGTTAGAGGTGAAATTCTTGGATTGTTGCAAGACGAACTACTGCGAAAGAATTTGCCAAGAATGTTT
1333	Eukaryota	Opisthokonta	Metazoa	Arthropoda	Crustacea	Malacostraca	Euphausia	Euphausia_superba	TAGCGTATATTAAAGTTGTTGCGGTTAAAAAGCTCGTAGTTGGATCTCAGTTCCGGACCGACGGTATGCATCCCGGCGTCTACTGTCGGCTTCCGAACGCTAAAGTCCGTCGGCTCGGTCAGGGTGCTCTTCATCGAGTGTCCCGGGCGGCCGGCATGTTTACTTTGAAAAAATTAGGGTGCTCAGAGCAGGCCAAGGCACCTGAATACTTGTGCATGGAATAATGGAATAGGACCTCGGTTCTATTTTGTTGGTTTTAAGAGCCCGAGGTAATGATTAATAGGAACAGACGGGGGCATTCGTATTGCGACGTTAGAGGGGAAATTCTTGGATCGTCGCAAGACGAACTACTGCGAAAGCATTTGCCAAGAATGTTT
1334	Eukaryota	Opisthokonta	Metazoa	Arthropoda	Crustacea	Malacostraca	Euphausia	Euphausia_superba	TAGCGTATATTAAAGTTGTTGCGGTTAAAAAGCTCGTAGTTGGATCTCAGTTCCGGACCGACGGTACGCCGCCCGGCGTCTACTGTCGGCTTCCGAACGCTAATCGGTCGGGGTGCTCTTCATCGAGTGTCCCGGGTGGCCGGCATGTTTACTTTGAAAAAAATTTGGGCGCTCAGAGCAGGCCAAGGAGCCTGAATACTTGTGTATGGAATAATGGAATAGGACCTCGGTTTTATTTTGTTGGTTTTAAGAGCCGAGGTAATGATTAATAGGAATAGACGGGGGCATTCGTATTGCGACGTTAGAGGGTAAATTCTTGGATCGTCGCAAGACAAACTACTGCAAAAGTATTTGCCAAGAATGTTT
1338	Eukaryota	Opisthokonta	Metazoa	Arthropoda	Crustacea	Malacostraca	Euphausia	Euphausia_superba	TAGCGTATATTAAAGTTGTTGCGGTTAAAAAGCTCGTAGTTGGATCTCAGTTCCGGACCGACGGTACGCCGCCCGTCGGCTCGGTCGGGGTGCTCTTCATCGAGTGTCCCGGGCGGCCGGCATGTTTACTTTGAAAAAATTAGGGTGCTCAGAGCAGGCCAAGGCGCCTGAATACTTGTGCATGGAATAATGGAATAGGACCTCGGTTCTATTTTGTTGGTTTTAAGAGCCCGAGGTAATGATTAATAGGAACAGACGGGGGCATTCGTATTGCGACGTTAGAGGTGAAATTCTTGGATCGTCACAAGACGAACTACTGCGAAAGCATTTGCCAAGAATGTTT
1342	Eukaryota	Opisthokonta	Metazoa	Arthropoda	Crustacea	Malacostraca	Euphausia	Euphausia_superba	TAGCGTAGATTAAAGTTGTTGCGGTTAAAAAGCTCGTAGTTGGATCTCAGTTCCGGACCAACGGTACGCCCCCCGGCGTCTACTGTCGGCTTCCAAACGCTAAAGCCCGTTGGCTCGTTCGGGGTGCTCTTCATCGAGTGTCCTGGGCGGCCAGCATGTTTACTTTGAAAAAAATAGGGTGCTCAGAGCAGGCCAATGCGCCTGAATACTTGTGCATGGAATAATGGAATAGGACCTCGGTTCTATTTTGTTGGTTTTAAGAGCCCGAGGTAATGATTAATAGGAACAAACGGGGGCATTCGTATTGCGACGTTAGAGGTGAAATTCTTGGATTGTCGCAAGACGAACTACTGCGAAAGCATTTGCCAAGAATGTTT
1345	Eukaryota	Opisthokonta	Metazoa	Arthropoda	Crustacea	Malacostraca	Euphausia	Euphausia_superba	TAGCATATATTAAAGTTGTTAAGGTTAAAAAGCTCGTAGTTGGATCTCAGTTCCGGACCGACGGTACGCCGCCAGGCGTCTACTGTCGGCTTCCGAATGCTAAAGCCCGTCGGCTCGGTCGGGGTGCTCTTCATCGAGTGTCCCGGGCGGCCGGCATGTTTACTTTGAAAACATTAGGGTGCTCAGAGCAGGCCAAGGCGCCTGAATACTTGTGCATGGAATAATGGAATAGGACCTCGGTTCTATTTTGTTGGTTTTAAGAGCCCGAGGTAATGATTAATAGGAACAGACGGGGGCATTCTTATTGCGACGTTAGAGGTGAAATTCTTGGATCATCGCAAGATGAACTACTGCGAAAGCATTTGCCAAGAATGTTT
1349	Eukaryota	Opisthokonta	Metazoa	Arthropoda	Crustacea	Malacostraca	Euphausia	Euphausia_superba	TAGCGTATATTAAAGTTGTTGCGGTTAAAAAGCTCGTAGTTGGATCTCAGTTCCGGACCGACGGTACGCCGCCCGGCGTCTACTGTCGGCTTCCGAACGCTAAAGCCCGTCGGCTCGGTCAGGGTGGTCTTCATTGAGTGTCCCGGGCAGCCGGCATGTTTACTTTGAAAAAATTAGGGTGCTCAGAGCAGGCCAAGGCGCCTGAATACTTGTGCATGGAATAATGGAATAGGACCTCGGTTCTATTTTGTTTGTTTTAAGAGCCAGAGGTAATGATTATTAGGAACAGACGGGGGTATTCGTATTGCGACATTAGAGGTGACATTCTTGGATCGTCGCAAGATGAACTACTGCGAAAGCATTTGCCAAGAATGATT
1351	Eukaryota	Opisthokonta	Metazoa	Arthropoda	Crustacea	Malacostraca	Euphausia	Euphausia_superba	TAGCGTATATTAAAGTTGTTGTGGTTAAAAAGCTCGTAGTTGGATCTCAGTTCCGGACAGACGGTACGCCGCACAGCGTCTACTGTCGGCTTCCGAACGCTAAAGCCCGTCGGCTCGGTCGGGGTGCTCTTCATCGAGTGTCCCGGGCGGCCGGCATGTTTACTTTGAAAAAATTAGGGTGCTCAGAGCAGGCCAAGGCGCCTGAATACTTGTGCATGGAATAATGGAATAGGACCTCGGTTCTATTTTGTTGGTTTTAAGAGCCCGAGGTAATGATTAATAGGAACAGACGGAGGCATTCTTATTGCGACATTAGAGGTGAAATTCTTGGATCGTCGCAAGACGAACTACTGCGAAAGCATTTGCCAAGAATGTTT
1355	Eukaryota	Opisthokonta	Metazoa	Arthropoda	Crustacea	Malacostraca	Euphausia	Euphausia_superba	TAGCGTATATTAAAGTTGTTGCGGTTAAAAAGCTCGTAGTTGGATCTCAGTTCCGGACCGACGGTACGCCGCCCGGCGTCTACTGTCGGCTTCCGAACGCTAAAGCCCGTCGGCTCGGTCGGGGTGCTCTTCATCGAGTGTCCCGGACGTCCGGCATGTTTACTTTGAACAAATTAGGGTGTTCAGAGCAGGCCAAGGCGCCTAAATACTTGTGCATGGATTAATGAAATATGACCTCGGTTCTATTTTGTTGGTATTAAGAGCCCGAGGTAATGATTAATAGGAAATGATGGGGGCATTCGTATTGCGAAGTTAGAGGTGAAATTCTTGGATCGTCGCAAGACAAACTACTGTGAGAGCATTTGCCAGGAATGTTT
1359	Eukaryota	Opisthokonta	Metazoa	Arthropoda	Crustacea	Malacostraca	Euphausia	Euphausia_superba	TAGCGTATATTAAAGTTGTTGCGGTTAAAAAGCTCGTAGTTGGATCTCAGTTCCGGACCGACGGTACGCCGCCCGGCGTCTACTGTCGGCTTCCGAACGCTAAAGCCCGTCGGCTCTTCATCAAGTGTCACGGGCGGCCGGCATCTTTACTTTGAAACAATTAGGGTGCTCAGAGCAGGCCAAGGTACCTGAATACTTGTGCATGGAATACTGGAATATACCTCAGTTCTATTTTGTTGATTTTAGGAGCCCAAGTAAATGACTAATAGGAACAGACGGGGGCATTCGTATTGCGACGTTAGAGGTGAAATTCTTGGATCGTCGCAAGACGAACTACTGCGAAAGCATTTGCCAAGAATGTTT
1360	Eukaryota	Opisthokonta	Metazoa	Arthropoda	Crustacea	Malacostraca	Euphausia	Euphausia_superba	TAGCGTATATTAAAGTTGTTGCGGTTAAAAAGCTCGTAGTTGGATCTCAGTTCCGGACCGACGGTACGCCGCCCGGCGTCTACTGTCGGCTTCCGAACGCTAAAGCCCGTCGGCTCGGTCGGGGTGCTCTTCATCGAGTGTCCCAGGCGGCTGGCATGTTTACTTTGAAAAAATGAGGGTGCTCAGAGCAGGCCAAGGATCCTGAATACTTGTGCATGGAATAAAGGAATAGGACTTCGGTTCTATTTTGTCGGTTTTAAGAGCCCGAGGTAATTATTAATAGGAACAAACGGGGGCATTCGTATTGCAACGTTAGATGTGAAATTCTTGGATCGTCGCAAGACGAACTACTGCGAAAGCATTTGCCAAGAATGTTT
1365	Eukaryota	Opisthokonta	Metazoa	Arthropoda	Crustacea	Malacostraca	Euphausia	Euphausia_superba	TAGCGTATATTAAAGTTGTTGCGGTTAAAAAGCTCGTAGTTGGATCTCAGTTCCGGACCGACGGTACGCCGCCCGGCGTCTACTGTCGGCTTCCGAACGCTAAAGCCCGTCGGTTCGGTCGGGGTACTCTTCATCGAGTGTCCCGGCAGGCGGCATGTTTACTTTGAACAAATTAGGGTGCTCAGAGCAGGCCAAGGCGCCTGAATATATGTGTATAGAATAATGGAATAGGACCTCGGTTCTATTTTGTTGGTTTTAAGAGCCCGAGGTAATGATTAATAGGAACAGACGGGGGCATTCGTATTGCGACGTTAGAGGTGAAATTCTTGGATTATCGCAAGACGAACTACTGCGAAAGCATTTGCCAAGAATGATT
1369	Eukaryota	Opisthokonta	Metazoa	Arthropoda	Crustacea	Malacostraca	Euphausia	Euphausia_superba	TAGCGTATATTAAAGTTGTTGCGGTTAAAAAGCTCGTAGTTGGATCTCAGTTCCGGACCGACGGTACGCCGCCCGGCGTCTACTGTCGGCTTCCGAACGCTAATCGGTCGGGGTGCTCTTCATCGAGTGTCCCGGGTGGACGGCATGTTTACTTTGAAACAAGATTGGGCGCTCAGAGCAGGCCAAGGAGCCTGAATACTTGTGCATGGAATAATGGAATAGGACCTCGGTTCTATTTTGTTGGTTTTAAGAGCCAAGGTAATGATTAATAGGAATAGACGGGGGCATTCGTATTGCGACGTTAGAGGGTAAATTCTTGGATCGTCGCAAGACAAACTACTGCAAAAGTATTTGCCAAGAATGTTT
1381	Eukaryota	Opisthokonta	Metazoa	Arthropoda	Crustacea	Malacostraca	Euphausia	Euphausia_superba	GCGGTAATTCCAGCCGCCCAGCGTCTACTGTCGGCTTCTGAACGCTAAAGCCCGTCGGCTCGGTCAGGGTGCTCTTCATCGAGTGTCCCGGGCGGCCGGCATGTTTACTTTGAAAAAATTAGGGTGCTCAGAGCAGGCCAAGGCGCCTGAATACTTGTGCATGGAATAATGGAATAGGACCTCGGTTCTATTTTGTTGGTTTTAAGAGCCCGAGGTAATGATTAATAGGAACAGACGGGGGCATTCGTATTGCGACGTTAGAGGTGAAATTCTTGGATCGTCGCAAGACGAACTACTGCGAAAGCATTTGCCAAGAATGTTT
1393	Eukaryota	Opisthokonta	Metazoa	Arthropoda	Crustacea	Malacostraca	Euphausia	Euphausia_superba	TAGCGTATATTAAAGTTGTTGCGGTTAAAAAGCTCGTAGTTGGATCTCAGTTCCGGACCGACGGTACGCCGCCCGGCGTCTACTGTCGGCTTCCGAACGCTAAAGCCCGTCGGCTCGGTCGGGGTGCTCTTCATCGAATGTCCCAGGCGGCCGGCATGTTTACTTTGAAAAAATGAGGGTGCTCAGAGCAGGCCAAGGATCCTGAATACTTGTGCATGGAATAATGGAATAGGACTTCGGTTCTATTTTGTCGGTTTTAAGAGCCCGAGGTAATTATCAATAGGAACAAACGGGGGCATTCGTATTGCAACGTTAGAGGTGAAATTCTTGGATCGTCGCAAGACGAACTACTGCGAAAGCATTTGCCAAGAATGTTT
1408	Eukaryota	Opisthokonta	Metazoa	Arthropoda	Crustacea	Malacostraca	Euphausia	Euphausia_superba	TAGCATGTATTAAAGTTTTCAAGGTTGAAAAGCTCTCAGTTGGATCTCAGTTCCAGACCAACGGTAGGCCACCTAAAAACTACTGTCGGCTTCCAAACGCTAAAGCCCGTCGGCTCGGTCGGGGTGCTCTTCATCGAGTGTCCCGGGCGGCCGGCATGTTTACTTTGAAAAAATTAGGGTGCTCAGAGCAGGCCAAGGCGCCTGAATACTTGTGCATGGAATAATGGAATAGGACCTCGGTTCTATTTTGTTGGTTTTAAGAGCCCGAGGTAATGATTAATAGGAACAGACGGGGGCATTCGTATTGCGACGTTAGAGGTGAAATTCTTGGATCGTCGCAAGACGAACTACTGCGAAAGCATTTGCCAAGAATGTTT
1424	Eukaryota	Opisthokonta	Metazoa	Arthropoda	Crustacea	Malacostraca	Euphausia	Euphausia_superba	TAGCATATATTAAAGTTGTTGCAGTAAAAAACCTTGAAGGTAAATCTCATTTCAGTACCGATGGTAGCCGCACGGTGTCTACTGTCGGTCTTCGAACGCTAAAGCCCGTCGGCTCGGTCGGGGTGCTCTTCATCGAGTGTCCCGGGCGGCCGGCATGTTTACTTTGAAAAAATTAGGGTGCTCAGAGCAGGCCAAGGCGCCTGAATACTTGTGCATGGAATAATGGAATAGGACCTCGGTTCTATTTTGTTGGTTTTAAGAGCCCGAGGTAATGATTAATAGGAACAGACGGGGGCATTCGTATTGCGACGTTAGAGGTGAAATTCTTGGATCGTCGCAAGACGAACTACTGCGAAAGCATTTGCCAAGAATGTTT
1425	Eukaryota	Opisthokonta	Metazoa	Arthropoda	Crustacea	Malacostraca	Euphausia	Euphausia_superba	TATCGTATATTAAAGATGTTGCTTTTAAAAAGCTTGTAGTTAGATCTCAGCTCCGAACCAAAGGTACACTGCCCGGCTCCTACTGTTGGCTTCTGAACGCTAAAGCCCGTCGGCTCGGTCGGGGTGCTCTTCATCGAGTGTCCCGGGCGGCCGGCATGTTTACTTTGAAAAAATTAGGGTGCTCAGAGCAGGCCAAGGCGCCTGAATACTTGTGCATGGAATAATGGAATAGGACCTCGGTTCTATTTTGTTGGTTTTAAGAGCCCGAGGTAATGATTAATAGGAACAGACGGGGGCATTCGTATTGCGACGTTAGAGGTGAAATTCTTGGATCGTCGCAAGACGAACTACTGCGAAAGCATTTGCCAAGAATGTTT
1435	Eukaryota	Opisthokonta	Metazoa	Arthropoda	Crustacea	Malacostraca	Euphausia	Euphausia_superba	TAGCGTATATTAAAGTTGTTGCGGTTAAAAAGCTCGTAGTTGGATCTCAGTTCCGGACCGACGGTACGCCGCCCGGCGTCTACTGTCGGCTTCCGAACGCTAAAGCCCGTCGGCTCGGTCGGGGTGCTCTTCATCGAGTGTCCCGGGATGCCGGCATGTTTACTTTGAAAAAATTATGGTGCTCAGAGCAGGCCAAGGCGCCTGAATACTTGTGAATGGAATAAAAGGGGGCATTTGTATTGCGACGTTAGAGGTGAAATTCTTGGATTGTCGCAAGACGAACTACTGCGAAAGCATTTGCCAAGAATGTTT
1438	Eukaryota	Opisthokonta	Metazoa	Arthropoda	Crustacea	Malacostraca	Euphausia	Euphausia_superba	TAGCATGTATTAAAGTTTTCAAGGTTGAAAAGCTCTCAGTTGGATCTCAGTTCCAGACCAACGGTAGGCCACCTAGAAACTACTGTCGGCTTCCAAACGCTAAAGCCCGTCGGCTCGGTCGGGGTGCTCTTCATCGACTGTTCCGGATGGCCGGCATGTTTACTTTGAAAAAATTAGGGTGCTCAGAGCAGGCCAAGGCGCCTGAATACTTGTGCATGGAATAATGGAATAGGACCTCGGTTCTATTTTGTTGGTTTTAAGAGCCAGAGGTAATGATTAATAGGAACAGACAGGTGCATTCGTATTGCGACGTTAGAGGTGAAATTCTTGGATCGTCTCAAGACGAACTACTGCGAAAGCATTTGCCAAGAATGTTT
1440	Eukaryota	Opisthokonta	Metazoa	Arthropoda	Crustacea	Malacostraca	Euphausia	Euphausia_superba	TGGCAAATATTAAAGTTGTTGCCGTTAAAAAGCTTGTAGTTGGATATCAGTTCTGTACCATCGGTATGCTGCCCGGCGTCAACTGTCGGCTTCCAAACGCTAAAGCCCGTCGGCTCGGTCGGGGTGCTCTTCATCGAGTGTCCCGGGCGGCCGGCATGTTTACTTTGAAAAAATTAGGGTGCTCAGAGCAGGCCAAGGCGCCTGAATACTTGTGCATGGAATAATGGAATAGGACCTCGGTTCTATTTTGTTGGTTTTAAGAGCCCGAGGTAATGATTAATAGGAACAGACGGGGGCATTCGTATTGCGACGTTAGAGGTGAAATTCTTGGATCGTCGCAAGACGAACTACTGCGAAAGCATTTGCCAAGAATGTTT
1448	Eukaryota	Opisthokonta	Metazoa	Arthropoda	Crustacea	Malacostraca	Euphausia	Euphausia_superba	GGGAACCTCACCAGGCCCGGACACCGGAAGGATTGACAGATTGAGAGCTCTTTCTCGATTCGGTGGGTGGTGGTGCATGGCCGTTCTTAGTTGGTGGAGCGATTTGTCTGGTTAATTCCGATAACGAACGAGACTCTGGCCTACTAACTAGTCGTCGGGTTGTCTTGTACCGGCTTCGGCCGGTCGCCCGTCGCAACTTCTTCTTAGAGGGATCCGCGGCATCTAGCCGCAAGAGACTGAGCAATAA
1452	Eukaryota	Opisthokonta	Metazoa	Arthropoda	Crustacea	Malacostraca	Euphausia	Euphausia_superba	GGGAACCTCACCAGGCCCGGACACCGGAAGGATTGACAGATTGAGAGCTCTTTCTCGATTCGGTGGGTGGTGGTACATGGCCGTTCTTAGTTGGTGGAGCGATTTGTCTGGTTAATTCCGATAACGAACGAGACTCTGGCCTACTAACTAGTCGTCGGGTTGTCTTGTACCGGCTTCGGCCGGTCGCCCGTCGCAACTTCTTCTTAGAGGGATCCGCGGCATCTAGCCGCAAGAGACTGAGCAATAA
1458	Eukaryota	Opisthokonta	Metazoa	Arthropoda	Crustacea	Malacostraca	Euphausia	Euphausia_superba	GGGAACCTCACCAGGCCCGGACACCGGAAGGATTGACAGATTGAGAGCTCTTTCTCGATTCGGTGGGTGGTGGTGCATGGCCGTTCTTAGTTGGTGGAGCGATTTGTCTGGTTAATTCCGATAACGAACGAGACTCTGGCCTACTAACTAGTCGTCGGGTTGACTTGTACCGGCTTCGGCCGGTCGCCCGTCGCAACTTCTTCTTAGAGGGATCCGCGGCATCTAGCCGCAAGAGACTGAGCAATAA
1462	Eukaryota	Opisthokonta	Metazoa	Arthropoda	Crustacea	Malacostraca	Euphausia	Euphausia_superba	TTGCCCCTCACCAGGCCCGGACACCGGAAGGATTGACAGATTGAGAGCTCTTTCTCGATTCGGTGGGTGGTGGTGCATGGCCGTTCTTAGTTGGTGGAGCGATTTGTCTGGTTAATTCCGATAACGAACGAGACTCTGGCCTACTAACTAGTCGTCGGGTTGTCTTGTACCGGCTTCGGCCGGTCGCCCGTCGCAACTTCTTCTTAGAGGGATCCGCGGCATCTAGCCGCAAGAGACTGAGCAATAA
1467	Eukaryota	Opisthokonta	Metazoa	Arthropoda	Crustacea	Malacostraca	Euphausia	Euphausia_superba	GGGAACCTCACCAGGCCCGGACACCGGAAGGATTGACAGATTGAGAGCTCTTTCTCGATTCGGTGGGTGGTGGTGCATGGCCGTTCTTAGTTGGTGGAGCGATTTGTCTGGTTAATTCCGATAACGAACGAGACTCTGGCCTACTAACTAGTCGTCGGGTTGTCTTGTACCGGCTTCGGCCGGTCGCCCGTCGCAACTTCTTCTTAGAGGGATCCGCGGCATCTAGCCGCAAGAGACTGAGCAATAACAGGTCTGTGATGCCCGG
1470	Eukaryota	Opisthokonta	Metazoa	Arthropoda	Crustacea	Malacostraca	Euphausia	Euphausia_superba	GGGAACCTCACCAGGCCCGGACACCGGAAGGATTGACAGATTGAGAGCTCTTTCTCGATTCGGTGGGTGGTGGTGCATGGCCGTTCTTAGTTAGTGGAGCGATTTGACTGGTTAATTCCGATAACGAGCGAGACTCTGGCCTACTAACTAGTCGTCGGGTTGTCTTGTACCGGCTTCGGCCGGTCGCCTGTCGCAACTTCTTCTTAGAGGGATCCGCGGCATCTAGCCGCAAGAGACTGAGCAATAA
1478	Eukaryota	Opisthokonta	Metazoa	Arthropoda	Crustacea	Malacostraca	Euphausia	Euphausia_superba	GGGAACCTCACCAGGCCCGGACACCGGAAGGATTAACAGATTGAGAGCTCTTTCTCGATTCGGTGGGTGGTGGTGCATAGCCGTTCTTAGTTGGTGGAGCGATTTGTCTGGTTAATTCCGATAACGAACTAGACTCTGGCCTACTAACTAGTCGTCGTGTTGTCTTGTACCGGCTTCGGCCGGTCGCCCGTCGCAACTTCTTCTTAGAGGGATCCGCGGCATCTAGCCGCAAGAGACTGAGCAATAA
1482	Eukaryota	Opisthokonta	Metazoa	Arthropoda	Crustacea	Malacostraca	Euphausia	Euphausia_superba	GGGAACTTCACCAGGCCCGGACACCGGAAGGATTGACAGATTGAGAGCTCTTTCTGGATTCGGTGGGTGGTGGTGAATGGCCGTTCTTAGTTGGTGGAGCGATTTGTCTGGTTAATTCCGATAACGAACGAGACTCTGGCTTACTAACTAGTCGTAGTGTTGTCTTGTACCTGCTTCGGCCGGTCGCCCGTCGCAACTTCTTCTTAGAGGGATCCGCGGTATCCAGCCGCAAGAGACTGAGCAATAA
1483	Eukaryota	Opisthokonta	Metazoa	Arthropoda	Crustacea	Malacostraca	Euphausia	Euphausia_superba	GGGAACCTCACCAGGCCCGGACACCGGAAGGATTGACATATTGAGAGCTCTTTCTCGATTCGGTGGGTGGTGGTGCATGGCTGTTCTTAGTTGGTGGAGCAATTTGTCTGGTTAATTCCGATAACGAACGAGACTCTGGCCTACTAACTAGTCGTCGGGTTGTCTTGTACCGGCTACGGCCGGTCGCCCGTCGCAACTTCTTCTTAGAGGGAATCGCGGCATCTAGCCGCAAGAGACTGAGCAATAA
1487	Eukaryota	Opisthokonta	Metazoa	Arthropoda	Crustacea	Malacostraca	Euphausia	Euphausia_superba	GGGAACCTCACCAGGCCCGGACACCGGAAGGATTGACAGATTGAGAGCTCTTTCTCGATTCGGTGGGTGGTGGTGCATGGTAGTTCTTAGTTGGTGGAGCGATTTGTCTGGTTAATTCCGATAACGAACGAGACTCTGGCCTACTAACTAGTCGTCGGGTTGTCTTGTACCGGCTTCGGCCGGTCGCCCGTCGCAACTTCTTCTTAGAGGGATCCGCGGCATCTAGCCGCAAGAGACTGAGCAATAA
1489	Eukaryota	Opisthokonta	Metazoa	Arthropoda	Crustacea	Malacostraca	Euphausia	Euphausia_superba	GGGAACCTCACCAGGCTCGGACACCGGAAATATTGACAGATTGAGAGCTCTTTCTCGACTCGGTGGATGGTGGTACATGTCCGTTCTTAATTGAAGGAGCGACTTGTCTGGTTAATTTCGATAACGAACGAGACTCAGGCCTACTAACTAGTCGACGGGTTGTCTTGTACCGGCTTCGGCCGGTCACCTTTCGCAACTTCTTCTTAGAGGGATCCGCGGCATCTAGCCGCAAGAGACTGAGCAATAA
1492	Eukaryota	Opisthokonta	Metazoa	Arthropoda	Crustacea	Malacostraca	Euphausia	Euphausia_superba	GGGAACCTCACCAGGCCCGGACACCGGAAGGATTGACAGATTGAGAGCTCTTTCTCGATTCGGTGGGTGGTGGTGCATGGCCGTTCTTAGTTGGTGGAGCGATTTGTCTGGTTAATTCCGATAACGAACGAGACTCTGGCCTACTAACTAGTCGTCGGGTTGTCTTGTACCGGCTTCGGCCGGTCGCCCGTCGCAACTTCTTCTTAGAGGGATCCGCGGCATCTAGCCGCAAGAGACTGAGCAATAACAGGTCTGTGATGCCCCG
1493	Eukaryota	Opisthokonta	Metazoa	Arthropoda	Crustacea	Malacostraca	Euphausia	Euphausia_superba	GGGAACCTCACCAGGCCTGGACACCGGAAGGATTGACAGATTGAAAGCTCTTTCTCGATTCGGTGGGTGGTGGTGCAGGGCCGTTCTTAGTTGGTGGAGCAATTTGTCTGGTTAATTCCGATAACGAACAAGACTCTGCCCTACTAACTAGTCGTCGGGTTGTCTTGTACCGGCTTCGGCCGGTCGCCCGTCGCAACTTCTTCTTAGAGGGATCCGCGGCATCTAGCCGCAAGAGACTGAGCAATAG
1495	Eukaryota	Opisthokonta	Metazoa	Arthropoda	Crustacea	Malacostraca	Euphausia	Euphausia_superba	GGGAACCTCACCAGGCCCGGACACCGGAAGGATTGACAGATTGAGAGCTCTTTCTCGATTCGCTGGGTGGTGGTGCATGGCCGTTCTTAGTTGGTGGAGCAATTTGTCTGGTTAATTCCGATAACGAGCGAGACTCTGGCCTACTAACTAGTCGTCGGGTTGTCTTGTACCGGCTTCGGCCGGTCGCCTGTCGCAACTTCTTCTTAGAGGGATCCGCGGCATCTAGCCGCAAGAGACTGAGCAATAA
1497	Eukaryota	Opisthokonta	Metazoa	Arthropoda	Crustacea	Malacostraca	Euphausia	Euphausia_superba	GGGAACCTCACCAGGCCCAGACACCGGAAGGATTGACAGATTGAGAGCTCTATCTCAATTCGGTGGGTGGTGGTGCATGGCCTTTCTTAGTTGGTTGAGCGATTTGTCTGGTTAATTCCGATAACGAACGAGACTCTGGCCTACTAACTAGTCGTCGGGTTGTCTTGTACTGTCTTCGGCCGGTCGCCCGTCGCACCTTCTTCTTAGAGGGATCCGCGGCATCTAGCCGCAAGAGACTGAGCAATAA
1502	Eukaryota	Opisthokonta	Metazoa	Arthropoda	Crustacea	Malacostraca	Euphausia	Euphausia_superba	GGGAACCTCACCAGGCCCGGACACCGGAAGGATTGACAGATTGAGAGCTCTTTCTCGATTCGGTGGGTGGTTGTGCATGGCCGTTCTTAGTTGGTGGAGCGATTTGTCTGGTTAATTCCGATAACGAACGAGACTCTGGCCTACTAACTAGTCGTCTGGTTATCTTGTACCGGCTTCGGCCGGTCGCCCTTTGCAACTTCTTCTTAGAGGGATCCGCGGCATCTAGCCGCAAGAGACTGAGCAATAA
1504	Eukaryota	Opisthokonta	Metazoa	Arthropoda	Crustacea	Malacostraca	Euphausia	Euphausia_superba	GGGAACCTCACCAGGCCCGGACACCGGAAGGATTGACAGATTGAGAGCTCTTTCTCGATTCGGTGGGTGGTGGTGCATGGTCGTTCTTAGTTGGTGGAGCGATTTGTCTGGTTAATTCCGATAACGAACGAGACTCTGGCCTACTAACTAGTCGTCGGATTGTCTTGTACCGGCTTCGGCCGGTCGGCGGTCGCAACTTCTTCTTAGAGGGATCCGCGGCATCTAGCCGCAAGAGACTGAGCAATAA
1508	Eukaryota	Opisthokonta	Metazoa	Arthropoda	Crustacea	Malacostraca	Euphausia	Euphausia_superba	GGGAACCTCACCAGGCCCGGACACCGGAAGGATTGACAGATTGAGAGCTCTTTCTCGATTCGGTGGGTGGTGGTGCATGGCCGTTCTTAGTTGGTGGAGCGATTTGTCTGGTTAATTCCGATAACGAACGAGACTCTGGCCTACTAACTAGTCTTCAGGTTGTCTTGTACCGGCTTCGGCCTGTCGCCCATCGCAACTTCTTCTTAGAGGGATCCGCGGCATCTAGCCGCAAGAGACTGATCAATAA
1513	Eukaryota	Opisthokonta	Metazoa	Arthropoda	Crustacea	Malacostraca	Euphausia	Euphausia_superba	GGGAACCTCACCAGGCCCGGACACCGGAAGGATTGACAGATTGAGAGCTCTTTCTTGATTCGGTGGGTGGTGGCGCATGGCCGTTCTTAGTTGGTGGAGCAATTTGTCTGGTTAATTCCGATAACGAACGAGACTCTAGCCTACTAACTAGTCGTTGGGTTGTCTTGTACCGGCTTCGGCCGGTCGCCCGTCGCAACTTCTTCTTAGAGGGATCCGCGGCATCTAGCCGCAAGAGACAAAGCAATAA
1528	Eukaryota	Opisthokonta	Metazoa	Arthropoda	Crustacea	Malacostraca	Euphausia	Euphausia_superba	GGGAACCTCACCAGGCCCGGACACCGGAAGGATTGACAGATTGAGAGCTCTTTCTTGATTCGGTGGGTGGAGGTGCATGGCCGTTCTTAGTTGGTGGAGCGATTTGTCTGGTTAATTCCGATAACGAACGAGACTCTGGCCTACTAACTAGTCGTCGGGTTGTCTTGTACCGGCCTCGGCCGGTCGCATGTCGCAACTTCTTCTTAGAGGGATCCGCGGCATCTAGCCGCAAGAGACTGAGCAATAA
1532	Eukaryota	Opisthokonta	Metazoa	Arthropoda	Crustacea	Malacostraca	Euphausia	Euphausia_superba	GGGAACCTCACCAGGCACGGACACCGGAAGGATTAACAGATTGAGAGCTCTTTCTCGATTCGGTGGGTGGTGGTGCATAGCCGTTCTTAGTTGGTGGAGCGATTTGTCTGGTTAATTCCGATAACGAACTAGACTCTGGCCTACTAACTAGTCGTCGTGTTGTCTTGTACCGGCTTCGGCCGGTCGCCCATCGCAACTTCTTCTTAGAGGGATCCGCGGCATCTAGCCGCAAGAGACTGAGCAATAA
1541	Eukaryota	Opisthokonta	Metazoa	Arthropoda	Crustacea	Malacostraca	Euphausia	Euphausia_superba	GGGAACCTCACCAGGCCCGGACACCGGAAGGATTGACAGATTGAGAGCTCTATCTCAATTCGGTGGGTGGTGGTGCATGGCCGTTCTTAGTTGGTTGAGCGATTTGTCTGGTTAATTCCGATAACGAACGAGACTCTGGCCTACTAACTAGTCGTCGGGTTGTCTTGTACCGTCTTCGGCCGGTCGCCCGTCGCACCTTCTTCTTAGAGGGATCTGCGGCATCTAGCCGCAAGAGACTGAGCAATAA
1542	Eukaryota	Opisthokonta	Metazoa	Arthropoda	Crustacea	Malacostraca	Euphausia	Euphausia_superba	GGGAACCTCACCAGGCCCGGACACCGGAAGGATTGACAGATTGAGAGCTCTTTCTCGATTCGGTGGGTGGTGGTGCATGGCCGTTCTTAGTTGGTGGAGCGATTTGTCTGGTTAATTCCGATAAGGAACGAGACTCTGGATTACTAAATAGTTGTCGGGTTGTCTTGTACCGGCTTCGGCCGGTCGCCCGTCGCAACTGCTTCTTAGAGGGATCCGCGGCATCTAGCCGTAAGAGACTGAGCAATAA
1543	Eukaryota	Opisthokonta	Metazoa	Arthropoda	Crustacea	Malacostraca	Euphausia	Euphausia_superba	GGGAACCTCACCAGGCCCGGACACCGGAAGGATTGACAGATTGAGAGCTCTTTCTCGATTCGGTGGGTGGTGGTGCATGGCCGTTCTTAGTTGTTGGAGCAATTTGTCTGGTTAATTCCGATAACGAACGAGACTCTGGTCTAATAACTAGTCGTCGGGTTATCTTGTACCGGCTTCGGCCGGTCGCCCGTCGCAACTTCTTCTTAGAGGGATCCGCGGCATCTAGCCGCAAGAGACTGAGCAATAA
1551	Eukaryota	Opisthokonta	Metazoa	Arthropoda	Crustacea	Malacostraca	Euphausia	Euphausia_superba	GGAAACCTCACCAGGCCCGGACACCGGAAGGATTGACAGATTGAGATCTCTTTCTCGATTCGGTGGGTGGTCGTACATGGCCGTTCATAGTTGGTGGAGCGATTTGTCTGGATATATCCGATAACGAAGGAGACTCTGGCCTACTAACTATTTGTCGGGTTGTCTTGTACCGGCTTCGGCCGGTCGCCTGTCGCAACTTCTTCTTAGAGGGATCCGCGTCATCTAGCCGCAAGAGACTGAGCAATAA
1555	Eukaryota	Opisthokonta	Metazoa	Arthropoda	Crustacea	Malacostraca	Euphausia	Euphausia_superba	GGGAACCTCACCAGGCCCGGACACCGGAAGGATTGACAGATTGAGAGCTCTTTCTCGATTCATTGGGTGGTGGTGCATGGCCGTTCTTAGTTGGTGGAGCGATTTGTCTGGTTAAATTCGATAACGAACGAGACTCTGGCCTACTAACTAGTCATCGGGTTGTCTTGTACCAGCTTCGGCCGGTCGCCCGTCGCAACTTCTTCTTTGAGGGATCCGCGGCAAGAA
1562	Eukaryota	Opisthokonta	Metazoa	Arthropoda	Crustacea	Malacostraca	Euphausia	Euphausia_superba	GGGAACCTCACCAGGCCCGGACACCGGAAGGATTGACAGATTGAGAGCTCTTTCTTGATTCGGTGGGTGGTGGCGCATGGCCGTTCTTAGTTGGTGGAGCAATTTGTCTGGTTAATTCCGATAACGAACGAGACTCTGGCCTACTAACTAGTCGTTGGGTTGTCTTGTACCGGCTTCGGCCGGTCGCCCATCGCATTTTCTTCTTAGAGGGATCCGCGGCATCTAGCCGCAAGAGACTGAGTAATAA
1568	Eukaryota	Opisthokonta	Metazoa	Arthropoda	Crustacea	Malacostraca	Euphausia	Euphausia_superba	GGAAACCTCACCAGGCCCGGACACAGGAAGGATTGACAGATTGAGAGCTCTTTCTCGATTCAGTGAGTGGTGGTGCATAGCCGTTCTTAGTTGGTGGAGCAATTTGTCTGGTTAATTCCGATAACGAACGAGACTCTGGCCTACTAACTAGTCGTCGGATTGTCTTGTACCGGCTTCGGCCGGTCGCCCGTCACAACTTCTTCTTAGAGGGATCCGCGGCATCTAGCCGCAAGAGACTGAGCAATAA
1577	Eukaryota	Opisthokonta	Metazoa	Arthropoda	Crustacea	Malacostraca	Euphausia	Euphausia_superba	GGGAACCTCACCAGATCCGGACACTGGAAGGATTGACAGATTGAGAGCTCTTTCTCGATTCGGTGGGTGGTGGTGCATAGCCGTTCTTAGTTGGTGGAGCAATCTGTCTGGTTAATTCCGATAACAAACGAGACTGTGGCCTACTAACTAGTCGTCGGGTTGTCTTGTACCGGCTTCGGCCGGACGCCCGTCGCAACTTCTTCTTAGAAGGATCCGCGGCATCTAGCCGCAAGAGACTGAGCAATAA
1578	Eukaryota	Opisthokonta	Metazoa	Arthropoda	Crustacea	Malacostraca	Euphausia	Euphausia_superba	GGGAACCTCACCAGGCCCGGACACCGGAAGGATTGACAGATTGAGAGCTCTTTCTCGATTCATTGGGTGGTGGTGCATGGCCGTTCTTAGTTGGTGGAGCAATTTGTCTGGTTAAATTCGATAACGAACGAGACTCTGGCCTACTAACTAGTCATCGGGTTGTCTTGTACTGGCTTCGGCCGGTCGCCCGTCGCAACTTCTTCTTTGAGGGATCCGCGGCAAGAA
1582	Eukaryota	Opisthokonta	Metazoa	Arthropoda	Crustacea	Malacostraca	Euphausia	Euphausia_superba	GGGAATCTCACCAGGCCCGGACACCGGAAGGATTGACAGATTGAGAGCTCTTTCTCGATTCAGTGGGTGGTGGTGCATGGCCGTTCTTAGTTGGTGGAGTGATTTGTCTGGTTAATTCCGATAACGAACGAGACTCTGGCCTACTAACTAGTCGTCGGGTTGTCTTGTACCGGCTTCGGCTGGTCGCCCGTCACAACTTCTTCTTAGAGGGATCCGCGGCATCTAGTCGCAAGAGACTGAGCCATAA
1585	Eukaryota	Opisthokonta	Metazoa	Arthropoda	Crustacea	Malacostraca	Euphausia	Euphausia_superba	GGGAACCTCACCAGGCCCGGACACCGGAAGGATTGACAGATTGAGAGCTCTTTCTGGATTCGGTGGGTGGTGGTGAATGGCCGTTCTTAGTTGGTGGAGCGATTTGTCTGGTTAATTCCGATAACGAACGAGACTCTGGCTTACTAACTAGTCGTCGGGTTGTCTTGTACCGGCTTCGGCCGGTCGCCCGTCGCAACTTCTTCTTAGAGGGATCCGCGGTATCCAGCCGCAAGAGACTGAGCAATAA
1599	Eukaryota	Opisthokonta	Metazoa	Arthropoda	Crustacea	Malacostraca	Euphausia	Euphausia_superba	GGGAACCTCACCAGGCCCGGACACAGGAAGGATTGACAGATTGAGAGCTCTTTCTCGATTCGGTGGGTGGTGGTGCATGGCCGTTCTTAGTTGGTGGAGCGATTTGTCTGGTTAATTCCGATAACGAACGAGACTCCGGCCTACTAACTAGTCGTCAGGTTGTCTTGTACCGGCTTCGGCCGGTCGCCCGTCGCAACTTCTTCTTAGAGGGATCCGCGGCATCATGCCGCAAGAGACTGAGCAATAA
1603	Eukaryota	Opisthokonta	Metazoa	Arthropoda	Crustacea	Malacostraca	Euphausia	Euphausia_superba	GGGAACCTCACCAGGCCCGGACACCGGAAGGATTGACAGATTGAGAGCTCTTTCTCGATTCGGTGGGTGGTGGTGCATGGTCGTTCTTAGTTGGTGGAGCGATTTGTCTGGTTAATTCCGATAACGAACGAGACTCTGGCATACTAACTAGTCGTCGGGTTGTCTTGTACCGGCTTCGGCCGGTCACCAGTCGCAACTTCTTCTTAGAGGGATCCGCGGCATCTAGCCGCAAGAGACTGAGCAATAA
1604	Eukaryota	Opisthokonta	Metazoa	Arthropoda	Crustacea	Malacostraca	Euphausia	Euphausia_superba	GGGAACCTCACCAGGCCCGGACACCGGAAGGATTGACAGATTGAGAGCTCTTTCTCGATTCGGTGGGTGGTGGTGCATGGCCGTTCTTAGTTGGTGGAGCGATTTGTATGGTTAATTCCGATAACGAACGAGACTCTGGCCTACTAACTAGTCATTGGGTTGTCTTGTACCGGCTTCGGCCGGTCGCCCGTCGCAACATCTTCTTAGAGGGATCCGCGGCATCTAGCCGCAAGAGACTGAGCAATAA
1618	Eukaryota	Opisthokonta	Metazoa	Arthropoda	Crustacea	Malacostraca	Euphausia	Euphausia_superba	GGGAACCTCACCAGGCCCGGACACCGGAATGATTGACAGATTGAGAGCTCTTTCTCGATTTAGTGGGTGGTGGTGCATGGCCGTTCTTAGATGGTGGAGCAATTTGTCTGGTTAATTCCGATAACGTACGAGACTCTGGCCTACTAACTAGTCGTCGGGTTGTCTTGTACCGGCTTCGGCCGGTCGCCCGTCGCAACTTCTTCTTAGAGGGATCCGCGGCATCTAGCCGCAAGAGACTGAGCAATAA
1629	Eukaryota	Opisthokonta	Metazoa	Arthropoda	Crustacea	Malacostraca	Euphausia	Euphausia_superba	GGGAACCTCACCAGGCCCGGACACCGGAAGGATTGACAGATTGAGAGCTCTTTCTCGATTCGGTGGGTGGTGGTGCATGGCCGTTCTTAGTTGGTGGAGCAGTTTGTCTTGTTAATTCCGATAACGAACGAGACTCTGGCCTACTAACTAGTCGTCGGGTTGTCTTGTACCGGCTTCAGCCGGTCGCCCGTCGCAACTTCTTCTTAGAGGGATCCCTGGCATCTAGCCGCAAGAGACTGAGCAATAA
1634	Eukaryota	Opisthokonta	Metazoa	Arthropoda	Crustacea	Malacostraca	Euphausia	Euphausia_superba	GGGAACCTCACCAGGCCCGGACACCGGAAGGATTGACAGATTGAGAGCTCTTTCACGATTCGGTGGGTGGTGTTGCATGGCCGTTCTTAGTTGGTGGAGCAATTTTTCTGGTTAATTCCGATAACGAACGAGACTCTGGCCTACTAACTAGTCGTCGGGTTGTCTTGTACCGGCTTCGGCCCGTCGCCCGTCGCAACTTCTTCTTAGAGGGATCCGCGGCATCTAGCCGCAAGAGACTGAGCAATAA
1635	Eukaryota	Opisthokonta	Metazoa	Arthropoda	Crustacea	Malacostraca	Euphausia	Euphausia_superba	GGGAACTTCACCAGGCCCGGACACCGGAAGGATTGACAGATTGAGAGCTCTTTCTCGATTCGGTGGGTGGTGGTGCATGGCCGTTCTTAGTTGGTAGAGTGATTTGTCTGGTTAAATCCGATAACGAACGAGACTCTGGCCTACTAACTAGCTGTCGTGTTGTCTTGTACCGGCTTCGGATGGTCGCCCATCGCAACTTCTTCTTTGAGGGATCCGCGGCATCTAGCCGCAAGAGACTAAGCAATAA
1638	Eukaryota	Opisthokonta	Metazoa	Arthropoda	Crustacea	Malacostraca	Euphausia	Euphausia_superba	GGGAACCTCACCAGGCCCGGACACCGGAAGGATTGACAGATTGAGAGGTCTTTTTCGATTCGGTGGGTGGTGGTGCATGGCCGTTCTTAGTTGGTGGAGCAATTTGTCTGGTTAATTCCGATAACGAACGAGACTCTGGCCTACTAACTAGTCATCGGGTTGTCTTGTACCGGCTTCGGCCGGTCGCCCGTCGCAACTTCTTCTTAGAGGGATCCGCGGCATCTAGCCGCAAGAGACTGAGGAGCAATAA
1639	Eukaryota	Opisthokonta	Metazoa	Arthropoda	Crustacea	Malacostraca	Euphausia	Euphausia_superba	GGGAACCTCACCAGGCCCGGACACCGGAAGGATTGACAGATTGAGAGCTCTTTCTCGATTCGGTGGGTGGTGGTGCATGGCCGTTCTTAGTTGGTGGAGCGATATGTCTGGTTAATTCCGATAACGAACGAGACTCTGGCCTACTAACTAGTCGTCGGGTTGTCTTGTACCGGCTTCGGCCGGTCGCCCGTCGCAACTCCTTCTTAGAGGGATCCGCGGCATCTAGCCGCAAGAGACTGAGCAATAA
1640	Eukaryota	Opisthokonta	Metazoa	Arthropoda	Crustacea	Malacostraca	Euphausia	Euphausia_superba	GGGAACCTCACCAGGCCCGGACACCGGAAGGATTGACAAATTGAGAGTTCTTTCTCGATTCGGTGGGTGGAGGTGCATGGCCGTTCTTAGTTGGTGGAGCGATTGGTCTGGTTAATTCCGATAACGAACGAGACTCTGGCATACTAACTAGTCGTTGGGTTGTCTTGTACCGGCTTCGGCCGGTCGCCCGTCACAACTTCTTCTTAGAGGGATCCGCGGCATCTAGCCGCAAGAGACTGAGCAATAA
1648	Eukaryota	Opisthokonta	Metazoa	Arthropoda	Crustacea	Malacostraca	Euphausia	Euphausia_superba	GGGAACTTCACCAGGCCCGGACACCGGAAGGATTGACAGATTGAGAGCTCTTTCTCGATTCGGTGGGTGGTGGTGCATGGCCGTTCTTGGTTGGTAGAGTGATTTGTCTGGTTAAATCCAATAACGAACGAGACTCTGGCCTACTAACTAGTTGTCGTGTTGTCTTGTACCGGCTTCGGATGGTCGCCCATCGCAACTTCTTCTTTGAGGGATCCGCGGCATCTAGCCGCAAGAGACTAAGCAATAA
1649	Eukaryota	Opisthokonta	Metazoa	Arthropoda	Crustacea	Malacostraca	Euphausia	Euphausia_superba	GGGAACCTCACCAGGCCCGGACACCGGAAGGATTGACAGATTGAGAGCTCTTTCTCGATTCGGTGGGTGGTGGTGCATGGCCGTTCTTAGTTGGTTGAGCGATTTGTCTGGTTAATTCCGATAACGAACGAGACTCTGGCCTACTAACTAGTCGTCGGGTTGTCTTGTACCGGCTTCGGCCGGTCGGCCGTCGCAACTTCTTCTTAGAGGGATCCGCGGCATCTAGCCGCAAGAGACTGAGCAATAA
1650	Eukaryota	Opisthokonta	Metazoa	Arthropoda	Crustacea	Malacostraca	Euphausia	Euphausia_superba	GGGAACCTCACCAGGCCCGGACACCGGAAGGATTGACAGATTGAGAGCTCTTTCTCGATTCGGTGGGTGGTGGTGCATGGCCGATCTTAGTTGGTGGAGCGATTTGTCTGGTTAATTCCGATAACGAACGAGACTCTTGCCTACTAACTAGTCGTCGGGTTGTCTTGTACCGGCTTCGGCCGTTCTCCCGTCGCAACTTCTTCTTAGAGGGATCCGCGGCATCGAGCCGCAAGAGACTGAGCAATAA
1651	Eukaryota	Opisthokonta	Metazoa	Arthropoda	Crustacea	Malacostraca	Euphausia	Euphausia_superba	GGGAACCTCACCAGGCCCGGACACCGGAAGGATTGACAGATTGAGAGCTCTTTCTCGATTCGGTGGGTGGTGGTGCATGGCCGTTCTTAGTTGGTGGAGTGATTTGTCTGGTTAATTCCGATAACGAACGAGACTCTGGCCTACTAACTAGTCGTCGGGTTGTCTTGTACCGGCTTCGGCCGGTCGCCCGTCGCAACTTCTGCTTAGAGGGATCCGCGGCATCTAGCCGCAAGAGACTGAGCAATAA
1652	Eukaryota	Opisthokonta	Metazoa	Arthropoda	Crustacea	Malacostraca	Euphausia	Euphausia_superba	GGGAAACTCACCAGGCCCGGACACCGGAAGGATTGACAGATTGAGAGCTCTTTCTCAATTCGGCGGGTGGTGGTGCATGGCCGTTCTTAGTTGGTGGAGCGATTTGTCTGGTTAATTCCAATAACGAACGAGACTCTGGCCTTCTAACTAGTTGTCGGGTTGTCTTGTACTGGCTTCGGCTGGTCGCCCGTCGCAACTTCTTCTTAGAGGGATCCGCGGCATCTAGCCGCAAGAGACTGAGCAATAA
1654	Eukaryota	Opisthokonta	Metazoa	Arthropoda	Crustacea	Malacostraca	Euphausia	Euphausia_superba	GGGAACCTCACCAGGCCCGGACACCGGAAGTATTGACAGATTGCGAGGTCTTTCTCGATTCTGTGGGTGGTGGTGCATGGCAGTTCTTAGTTGGTGGAGCGATTTGTCTGGTTTATTCCGATAACGAACAATACTCCGGCCTACTAACTAGTCATGTGGTTGTCTTGTACCGGCTTCGGCCGGTCTTCCGTCGCAACTTCTTCTTAGAGGGATCCGCGGCATCTAGCTGCAAGAGACTGAGCAATAG
1655	Eukaryota	Opisthokonta	Metazoa	Arthropoda	Crustacea	Malacostraca	Euphausia	Euphausia_superba	GGGAACCTCACCAGGCCCGGACACCAGAAGGATTGACAGATTGAGAGCTCTTTCTCGATTCGGTGGGTGGTGGTGCATGGCCGTTCTTAGTTGGTGGAGCGATTTATCTGGTTTATTCCGATAACAAACGAGACTCTGGCCTACTAACTAGTCGTCGGGTTGTCTTGTACCGGCTTTGGCAGGTCGCCCGTTGCAACTTCTTCTTAGAGGGATCCGCGGTATCTAGCCGCAAGAGACTGAGCAATAC
1660	Eukaryota	Opisthokonta	Metazoa	Arthropoda	Crustacea	Malacostraca	Euphausia	Euphausia_superba	GGGAACCTCACCATGCCCGGACACAGGAAGGATTGACAGATTGAGAGCTCTTTCTCGATTCGGTGGGTGGTGGTGCATGTCCTTTCTTAGTTGGTGGAGCTATTTGTCTGGTTAATTCCGATAACGAACGAGACTTTGGCGTACTAACTAGTCGTCGGGTTGTCTTGTACTGGCTTCGGCCGGTCGCCAGTCGCAACTTCTTCTTAGAGGGATCCACGGCATATAGCCGCAAGAGACTGAGCAATAG
1666	Eukaryota	Opisthokonta	Metazoa	Arthropoda	Crustacea	Malacostraca	Euphausia	Euphausia_superba	GGGAACCTCACCAGGCCCGGACACCGGAAGGATTGACAGATTGAGAGCTCTTTCTCGATTCGGTGGGTGGTGGTGCATGGCCGTTCTTAGTTGGTGGAGCGATTTGTCTGGTTAATTCCGATAACGAACGAGACTCTGGCCTACTAACTAGTCGTCGGGTTGTCTTGTACCGGCTTCGGCCGGTCGCCCGTCGCAACTTCTTCTTAGAGGGATCTGCGGCTTCTAGCCGCAAGAGACTGAGCAATAA
1675	Eukaryota	Opisthokonta	Metazoa	Arthropoda	Crustacea	Malacostraca	Euphausia	Euphausia_superba	GGGAACCTCACCATGCCCGGACACCAGAAGTATTGACAGATTGCGAGGTCTTTCTCGATTCTGTGGGTGGTGGTGCATGGCCATTCTTAGTTGGTGGAGCGATTTGTCTGGTTTATTCCGATAACGAACAATACTCCGGCCTAATAACTAGTCATGTGGTTGTCTTGTACCGGCTTCGGCCGGTCTTCCGTCGCAACTTCTTCTTAGAGGGATCCGCGGCATCTAGCCGCAAGAGACTGAGCAATAG
1680	Eukaryota	Opisthokonta	Metazoa	Arthropoda	Crustacea	Malacostraca	Euphausia	Euphausia_superba	GGGAACCTCACCAGGCCCGGACACCGGAAGGATTGACAGATTGAGAGCTCTTTCTCGATTCGGTGGGTGGTGGTGCATGGCCGTTCTTAGTTGGTGGAGCGATTTGTCTGGTTAATTCCGATAAAGAACAAGACTCTGGCCTACTAACTAGTCATCAGGTTGTCTTGTACCGGCTTCGGCCGGTCGCCCATCGCAACTTCTTCTTAGAGGGATCCGCATTATCTAGCCGCAAGAGACTGAGCAATAA
1683	Eukaryota	Opisthokonta	Metazoa	Arthropoda	Crustacea	Malacostraca	Euphausia	Euphausia_superba	GGGAACCTCACCAGGCCCGGACACCGGAAGGATTGACAGATTGAGAGCTCTTTCTCGATTCGGTGGGTGGTGGTGCATGGTTGTTCTTAGTTGGTGGAGCGATTTGTCTGGTTAATTCCTATAACGAACGAGACTCTGGCCTACTAACTAGTCGTCGGGTTGTCTTGTACCGGCTTCGGCCGGTCGCCCGTCACAACTTCTTCTTAGAGGGATCTGCGGCATCTAGCTGCAAGAGACTGAGCAATAA
1685	Eukaryota	Opisthokonta	Metazoa	Arthropoda	Crustacea	Malacostraca	Euphausia	Euphausia_superba	GGGAACCTCACCAGGCCCGGACACCGGAAGGATTGACAGATTGAGAGCTCTTTCTCGATTCGGTGGGTGGTGGTGCATGGCCGTTCTTAGTTGGTGGAGCAATTTGTCTGGTTAATTCCAATAACGAACGAGACTCTGGCCTACTAACTAGTCGTTGGGTTGTCTTGTGCCGGCTTCGGCCGGTCGCCCGTCGCAACTTCTTCTTGGAGGGATCCGCGGCATCTAGCCGCAAGAGACTGAGCAATAA
1686	Eukaryota	Opisthokonta	Metazoa	Arthropoda	Crustacea	Malacostraca	Euphausia	Euphausia_superba	GGGAACCTCACCAGGCCCGGACACCGGAAGGATTGACAGATTGGGAGCTCTTTCTTGATTCGGTGGGTGGTGGTGCATGGCCGTTCTTAGTTGGTGGTGCAATTTATCTGGTTAATTTCGATAACAAACGAGACTCTGGCCTACTAACTAGTCGTCGGGTTGTCTTGTACCGGCTTCGGCCGGTCGCCCGTCGCAACTTCTTCTTAGAGGGATACGCGGCATCTAGCCGCAAGAGACTGAGCAATAA
1687	Eukaryota	Opisthokonta	Metazoa	Arthropoda	Crustacea	Malacostraca	Euphausia	Euphausia_superba	GGGAACCTCACCAGGCAAGGACACCGGAAGGATTGTCAGATTGAGAGCTCTTTCTCGATTCGATGGGTACTAGTGCATGGCCGTTCTTATTTGGTGGAGCAATTTGTCTGGTTAATTCCGATAACAAGCGAGACTCTGGCCTACTAACTAGTCATCGGGTTGTCTTGTACCGGCTTCGGCCGGTCGCCCGTCATAACTTCTTCTTAGTGGGATCCGCGGCATCTACCCTCAAGAGACTGAGCAATAA
1690	Eukaryota	Opisthokonta	Metazoa	Arthropoda	Crustacea	Malacostraca	Euphausia	Euphausia_superba	GGGAACCTCACCAGGCCCGGACACCGGAAGGATTGACAGATTGAGAGCTCTTTCTCGATTCGGTGGGCGGTGTTGCATGGCCGTTCTTAGTTGGTGGAGCAATTTTTCTGGTTAATTCCGATAACGAACGAGACTCTGGCCTACTAACTAGTCGTTGGGTTGTCTTGTACCGGCTTCGGCCGGTCGGCCGTCGCAACTTCTTCTTAGAGGGATCCGCGGTATCTAGCCGCAAGAGACTGAGCAATAA
1696	Eukaryota	Opisthokonta	Metazoa	Arthropoda	Crustacea	Malacostraca	Euphausia	Euphausia_superba	GGGAACCTCACCAGAACCGGACACCGGAAGGATTGACAGATTGAGAGCTCTTTCTCGATTTGGTGGGTGGTGGTGCATGGCCGTTCTTAGTTGGTGGAGTGATTTATCTGGATAATTCCGATAGCGAACGAGACTCTGGCCTACTAACTAGTCGTCATGTTGTCTTGTACCGGCTTCGGCCGGTCGCCCGTCGCAACTTCTTCTTATTAGGGATCCGCGGCATCTAGCCGCAAGAGACTGAGTAATAA
1698	Eukaryota	Opisthokonta	Metazoa	Arthropoda	Crustacea	Malacostraca	Euphausia	Euphausia_superba	GGGAACCTCACCAGGCCCGGACACCGGAAGGATTGACAGATTGAGAGCACTTTCTCGATTCGGTGGGTGGTGGTGCATGGCCGTTCTTAGTTGGTGGAGCGATTTGTCTGGTTAATTCCGATAACAAACGAGACTCTGGCCTACTAACTAGTCGTCGGGTTGTCTTGTACCGGCTTCGGCCGGTCGCCCGTCGTAACTTCTTCTTAGAGGGATCCGCGGCATCTAGCCGCAAGAGACTGAGCAATAA
1699	Eukaryota	Opisthokonta	Metazoa	Arthropoda	Crustacea	Malacostraca	Euphausia	Euphausia_superba	GGGAACCTCACCAGGCCCGGCCACCGGAAGGATTGACAGATTGAGAGCTCTTTCTTGATTCGGTGGGTGGTGGTGCATGGCCGTTCTTAGTTGGTGGGGCAATTTGTCTGGTTAATTCTGATAACGAACGAGACTTAGGCCTACTAACTAGTCGTCGGGTTGTCTTGTACCGGCTTCGGCCGGTCGCCAGTCGCAACTTCTTCTTAGAGGTATCCGCGGCATCTAGCCGCAAGAGACTGAGCAATAA
1706	Eukaryota	Opisthokonta	Metazoa	Arthropoda	Crustacea	Malacostraca	Euphausia	Euphausia_superba	GGGAACCTCACCAGGCCCGGACACCGGAAGGATTGACAGATTGAGAGCTCTTTCTCGATTCGGTGGGTGGTGGTGCATGGCCGTTCTTAGTTGGTGGAGCGATTTGTCTGGTTAATTCCGATAACGAACGAGACTCTGGCCTACTAACTAGTCATTGGGTTGTCTTGTACCGGCTTCGGCCGGTCGCCCGTCGCAACTTCTTCTTAGAGGGATCTACGGCATCTAGCCGCAAGAGACTGAGCAATAA
1709	Eukaryota	Opisthokonta	Metazoa	Arthropoda	Crustacea	Malacostraca	Euphausia	Euphausia_superba	GGGAACCTCACCAGACCCGGACACCGGAAGGATTGACAGATTGAGAGCTCTTTCTCGATTCGGTGGTTGGTGGTGCATGGCCTTTCTTAGTTGGTGGAGCGATTTGTCTAGTTAATTCCGATAACGAACAAGACTCTGGCCTACTAACTAGTTGTCGGGTTGTCTTGTACCGGCTTTGGCCGGTCGCCCATCGCAACTTCTTCTTAGAGGGATCCGCGGCATCTAGCCGCGAGAAACTGAGCAATAA
1710	Eukaryota	Opisthokonta	Metazoa	Arthropoda	Crustacea	Malacostraca	Euphausia	Euphausia_superba	GGGAACCTCACCAGACCCGGACACCGGAAGGATTGACAGATTGAGAGCTCTTTCTCGATTCGGTGGTTGGTGGTGCATGGCCGTTCTTAGTTGGTGGAGCGATTTGTCTAGTTAATTCCGATAACGAACAAGACTCTGGCCTACTAACTAGTTGTCGGGTTTTCTTGTACCGGCTTCGGCCGGTCGCCCATCGCAACTTCTTCTTAGAGGGATCGGCGGCATCTAGCCGCGAGAAACTGAGCAATAA
1711	Eukaryota	Opisthokonta	Metazoa	Arthropoda	Crustacea	Malacostraca	Euphausia	Euphausia_superba	GGGAATATCACCAAGCCCGGACACAGAAGGATTGACAGATTGAGAGCTCTTTCTCGATTCGGTGGGTGGTGGTGCATGACCGATCTTAGTTGGTGGAGCAATTTGTCTGGTTAATTAGGATAACGAATGAGATTCTGGCCTATTAACTAGTTGTCGGGTTGTCTTGTACCGGCTTCGGCCGGTCGCCCGTCGCAACTTCTTCTTAGAGGGATCCGCAACATCTAGCCGCAAGAGACTGAGCAATAA
1715	Eukaryota	Opisthokonta	Metazoa	Arthropoda	Crustacea	Malacostraca	Euphausia	Euphausia_superba	GGGAACCTCACTAGGCCCGGACACCGGAAGGATTGACAGATTGAGAGCTCTTTCTTGATTCGGTGGGTGGTGGTGTATGGCCGTTCTTAGTTGGTGGAGCAATTTTTCTGGTTAATTCTGATAACGAACGAGATTCTGGCCTACTAACTAGTTATCGGGTTGTCTTGTACCGGCTTCGGCCAGTCTCCCGTCGCAACTTCTTCCTAGAGGGATCCGCGGCATCTAGCCGCAAGAGACTGAGCAATAA
1716	Eukaryota	Opisthokonta	Metazoa	Arthropoda	Crustacea	Malacostraca	Euphausia	Euphausia_superba	GGGAACCTCACCAGACCTGGACACCGGAAGGATTGACAGATTGAGAGCTCTTTCTCGATTCGGTGGGTGGTGGTGCTTGGCCGTTCTTAGTTGGTGGAGCGATTTGTCTGGTTAATTCCGATAACGAACGAGACTCTGGCCTACTAACTAGTCGTCGGGTTGTCTTGTACAGACTTCGGCCGGTCGCCCGTCGCAACTTCTTCTTAGAAGAATCCGCGGCATCTAGCCGCAAGAGACTGAGCAATAA
1717	Eukaryota	Opisthokonta	Metazoa	Arthropoda	Crustacea	Malacostraca	Euphausia	Euphausia_superba	GGGAACCTCACCAGGCCCGGACACCGGAAGGATTGACAGATTGAGAGCTCTTTCTCGATTCGGTGGGTGGTGGTGCATGGACGTTCTTAGTTGGTGGAGCAATTTGTCTGGTTAATTCCGATAACGAACAAGACTCTGCCCTACTAACTAGTCGTCGGGTTGTCTTGTACCGGCTTCGGCCGGTCGCCCGTCGCAACTTCTTCTTAGAGGGATCCGCGGCATCTAGCCGCAAGAGACTGAGCAATAG
1718	Eukaryota	Opisthokonta	Metazoa	Arthropoda	Crustacea	Malacostraca	Euphausia	Euphausia_superba	GGGAACCTCACCAGGCCCGGACACCGGAAGGATTGACATATTGAGAGCTCTTTCTCGATTCGGTGGGTGGTGGTACATGGCTGTTCTTAGTTGGTGGAGCAATTTGTCTGGTTAATTCCGATAACGAACGAGACTCTGGCCTACTAACTAGTCGTCGGGTTGTCTTGTACCGGCTACGGCCGGTCGCCCGTCGCAACTTCTTCTTAGAGGGAATCGCGGCATCTAGCCGCAAGAGACTGAGCAATAA
1720	Eukaryota	Opisthokonta	Metazoa	Arthropoda	Crustacea	Malacostraca	Euphausia	Euphausia_superba	GGGAACCTCACCAGGCTCGGACACCGGAAGGATTGACAGATTGAGAGCTCTTTCTTGATTCGGTGGGTGGTGGTGCATGGCCGTTCTTAGTTGGTGGAGCGATTTGTCTGGTTAATTCCGATAACGAACGAGACTCTGGCCTACTAACTAGTCGTCGGTTTGTCTTGTACCGGCTTCGGGCGGTCGCCTGTCGCAACTTCTTCTTAGAGGGATCCGCGGCATATAGCCTCAAGAGACTGAGCAATAA
1724	Eukaryota	Opisthokonta	Metazoa	Arthropoda	Crustacea	Malacostraca	Euphausia	Euphausia_superba	GGGAAACTCACCAGGCCCGGACACCGGAAGGATTGACAGATTGAGAGCTCTTTCTCGATTCGATGGGTGGTGGTGCATGGCCGTTCTTAGATGGTAGAGTGATTTGTCTGGTTAATTCCGATAACGAACGAGACTCTGGCCTACTAACTAGTCATCGGGTTGTCTTGTACCGGCTTTGGCCGATCGCCCGTCGTAACTTCTTCTTAGAGGGATCCGCGGCATCTAGCCGCAAGAGACTGAGCAATAA
1727	Eukaryota	Opisthokonta	Metazoa	Arthropoda	Crustacea	Malacostraca	Euphausia	Euphausia_superba	GGGAACCTCACCAGGCCCGGACACCGGAAGGATTGACAGATTGAGAGCTCTTTCTCGATTTGGTGGGTGGTGGTGCATGGCCGTTCTTAGTTGGTGGAGCGATTTGTCTGGTTAATTCCGATAACGAACGAGACTCTGGCCTAATAACTAGTTGTCGGGTTGTCTTGTACCGGCTTCGGCTGGTCGCCCATCACAACTTCTTCTTAGAGGGATCCGCGGCATCTAGCCGCAAGAGACTGAGCAATAA
1736	Eukaryota	Opisthokonta	Metazoa	Arthropoda	Crustacea	Malacostraca	Euphausia	Euphausia_superba	GGGAACCTCACCAGGCCCAGACACCGGAAGGATTGACAGATTGAGAGCTCTATCTCAATTCGGTGGGTGGTGGTGCATGGCCTTTCTTAGTTGGTTGAGCTATTTGTCTGGTTAATTCTGATAACGAACGAGACTCTGGCCTACTAACTAGTCGTCGGGTTGTCTTGTACTGTCTTCGGCCGGTCGCCCGTCGCACCTTCTTCTTAGAGGGATCCGCGGCATCTAGCCGCAAGAGACTGAGCAATAA
1739	Eukaryota	Opisthokonta	Metazoa	Arthropoda	Crustacea	Malacostraca	Euphausia	Euphausia_superba	GGGAACCTCACCAGGCCCGGACACCGGAAGGATTGACAGGTTGAGAGCTCTTTCTCGATTCGGTGGGTGGTGGTGCATGGCCGTTCTTAGTTGGTGGAGCGATTTGTCTGGTTAATTCCGATAACGAACAAGACTATGGCCTACTAACTAGTCGTCGGGTTGTCTTGTACCGGCTTCGGCCGGTCGCCCGTCGCAACTTCTTCTTAGAGGGATCCGCGGCATCTAGCCGCAAGAGACTGAGCAATAA
1746	Eukaryota	Opisthokonta	Metazoa	Arthropoda	Crustacea	Malacostraca	Euphausia	Euphausia_superba	GGGATCTTCACCAGGCCCGGACACCGGAAGGATTGACAGATTGAGAGCTCTTTCTCGATTCGGTGAGTGGTGGTGCCTGGCCGTTCTTAGTTGGTGTAGCGTTTTGTCTGGTTAATTCCGAAAACGAACGAGACTCTGGGCTACTAACTAGTCGTCGGGTTGTCTTGTACCGGCTTTGGCCGGTCGCCCGTCACAACTTCTTCTTAGAGGGATCCGCGGCATCTAGCCGCAAGAGACTGAGCAATAA
1747	Eukaryota	Opisthokonta	Metazoa	Arthropoda	Crustacea	Malacostraca	Euphausia	Euphausia_superba	GGGAACCTCACCAGGCCCGGACACCGGAAGGATTGACAGATTGAGAGCACTTTCTCGATTTGGTGGGTGGTGGTGCATGGCCGTTCTTAGTTGGTGAAGTGATTTGTCTGGCTAATTCCGATAATGAACGAGACTCTGGCCTACTAACTAGTTGTCGGGTTGTCTTGTAACGGCTTCGGCCGGTCGCCCGTTGCAACTTCTTCTTAGAGGGATCCGCGGCATCTAGCTGCAAGAGACTGAGCAATAA
1757	Eukaryota	Opisthokonta	Metazoa	Arthropoda	Crustacea	Malacostraca	Euphausia	Euphausia_superba	GGGAACCTCACCAGGCCCGGACACCGGAAGGATTTGACAGATTGAGAGCTCTTTCTCGATTCGGTGGGTGTTGGTACATGGCCGTTCTTAGTTGGTGGAGCGATTTGTCTGGTTAATTCCGATAACAAACCAGACTCTGGCCTACTAACTAGTCATCGGGTTGTCTTGTACCGGCTTCGGCCGGTCGCCCGTCGCAACTTCTTCTTAGAGGGATCCGCGGCAATAA
1758	Eukaryota	Opisthokonta	Metazoa	Arthropoda	Crustacea	Malacostraca	Euphausia	Euphausia_superba	GGGAACCTCACCAGGCCCGGACACCGGAAGGATTAACAGATTGAGAGCTCTTTCTCGATTCGGTGGGTGGTGGTGCATAGCCGTTCTTAGTTGGTGGAGCGATTTGTCTGGTTAATTCCGATAACAAACTAGACTCTGGCCTACTAACTAGTCGTCGTGTTGTCTTGTACCGGCTTCGGGCCGGTCGCCCGTCGCAACTTCTTCTTAGAGGGATCCGCGGCATCTAGCCGCAAGAGACTGAGCAATAA
1762	Eukaryota	Opisthokonta	Metazoa	Arthropoda	Crustacea	Malacostraca	Euphausia	Euphausia_superba	GGGAACCTCACCAGGCCCGGACACCGGAAGGATTGACAGATTGAGAGCTATTTCTCGATTCGGTGGGTGGTGGTGCATGGCCGTTCTTAGTTGGTGGAGCTATTTGTCTGGTTAATTCCGATAACGAACGAGACTCTGGCCTCCTAACTAGTCGTCGGGTTGTCTTGTACCGGCTTCGGCCGGTCGCCCGTCGCAACTTCTTCTTAGAGGGATCCGCGGCATCTAGCCGCAAGAGACTGAGCAATAA
1763	Eukaryota	Opisthokonta	Metazoa	Arthropoda	Crustacea	Malacostraca	Euphausia	Euphausia_superba	GTTTCCCTTTTCCTCCCCCCTTTGCCCCTCACCAGGCCCGGACACCGGAAGGATTGACAGATTGAGAGCTCTTTCTCGATTCGGTGGGTGGTGGTGCATGGCCGTTCTTAGTTGGTGGAGCGATTTGTCTGGTTAATTCCGATAACGAACGAGACTCTGGCCTACTAACTAGTCGTCGGGTTGTCTTGTACCGGCTTCGGCCGGTCGCCCGTCGCAACTTCTTCTTAGAGGGATCCGCGGCATCTAGCCGCAAGAGACTGAGCAATAA
1766	Eukaryota	Opisthokonta	Metazoa	Arthropoda	Crustacea	Malacostraca	Euphausia	Euphausia_superba	GGGAACCTCACCAGGCCCGGACACCGGAAGGATTGACAGATTGAGAGCTCTTTCTCGAATCGGTGGGTGGTGGTGCATGGCCGTTCTTAGTTGGTGGAGCAATTTGTCTGGTTAATTCCGATAACGAACGAGACTCTGGCCTACTAACTAGTCGTTGGGCTGTCTTGTACCGGCTTCGGCCGGTCGCCCGTCGCAACTTCTTCTTAGAGGGATCCGCGGCATCTAGCCGCAAGAGACTGAGTAATAA
1767	Eukaryota	Opisthokonta	Metazoa	Arthropoda	Crustacea	Malacostraca	Euphausia	Euphausia_superba	GGGAACCTCACCATGCCCGGACACCGGAAGGATTGACAGATTGAGAGCTCTTTCTCGATTCGGTGGGTGGTGGTGCATGGCCGTTCTTAGTTGGTGGAGCGGTTTGTCTGGTTAATTCAGATAACGAATGAGACTCTGGCATACTAACTAGTCGTCGGGTTGTCTTGTACCGGCTTTGGCCGGTCGCCCGTCGCAACTTCTTCTTAGAGGGATCCGCGGAATCTAGCCGCAAGAGACTGAGCAATAA
1770	Eukaryota	Opisthokonta	Metazoa	Arthropoda	Crustacea	Malacostraca	Euphausia	Euphausia_superba	GGGAACCTCACCAGACCCGGACACCGGAAGGATTGACAGATTGAGAGCTCTTTCTCGATTCGGTGGGTGGTGGTGCATGGCCGTTCTTAGTTGGTGGAGCAATTTGTCTGCTTAATTCCGATAACGAACGAGACTCTGGCCTAATAACTAGTCGTCGGGTTGTCTTTTACCGGCTTCGGCCGGTCGCCCGTCGCAACTTCTACTTAGAGGGATCCGCAGCATCTAGCCGCAAGAGACTGAGCAATAA
1778	Eukaryota	Opisthokonta	Metazoa	Arthropoda	Crustacea	Malacostraca	Euphausia	Euphausia_superba	GGGAACCTCACCAGGCCCGGACACCGGAAGGATTGACAGATTGAGAGCTCTTTCTTGATTCAGTGGGTGGTGGTGCATGGCCGTTCTTAGTTGGTTGAGCGATTTGTCTAGTTAATTCCGATAACGAACGAGACTCGGGCCTACTAACTAGTCGTCGGGTTGTCTTGTACCGGCTTCGGCCGGTCGCCCGTCGCAACTTCTTCTTAGAGGGATCCGCGGCATTTAGCCGCAAGAGACTGAGCAATAA
1779	Eukaryota	Opisthokonta	Metazoa	Arthropoda	Crustacea	Malacostraca	Euphausia	Euphausia_superba	GGGAGCCTCACCAGGCCTGGACACAGGAAGGATTGACAGATTGAGAGCTCTTTCTCGATTCGGTGGGTGGTGGTGCATGGCCGTTCTTAGTTGGTGGAGCAATTTGTCTGGTTAATTCCGATAACAAACGAGACTCTGGCCTACTAACTAGTCGTCGGGTTGACTTGTACCCGCTTCGGCCGGTCGCCCTTCTCAACTTCTTCTTAGAGGGATCTGCGGCATCTAGCCGCAAGAGACTGAGCAATAA
1781	Eukaryota	Opisthokonta	Metazoa	Arthropoda	Crustacea	Malacostraca	Euphausia	Euphausia_superba	GGGAACCTCACCAGGCCCGGACACCAGAAGGATTGACAGATTGAGAGCTCTTTCTCGATTCGGTGGGTGGTGGTGCATGGCCGTTCTTAGTTGGTGGAGCAATTTGTCTGTTTAATTCCGATATCGAACGAGACTCTGGCCTACTAACTAGTCGTCGGGTTGTCTTGTACCAGCTTAGGCCGATCGTTGGTCGCAACTTCTTCTTAGAGGAATTTGCGGCATCTAGCCGCAAGAGACTGAGCAACAA
1783	Eukaryota	Opisthokonta	Metazoa	Arthropoda	Crustacea	Malacostraca	Euphausia	Euphausia_superba	GGGAACCTCACCAGGCCCGGACACCGGAAGGATTGACAGATTGAGAGCTCTTTCTCGATTCGGTGGGTGGTGGTGCATGGCCGTTCATAGTTGGTGGAGCGATTTGTCTGGTTAATTCCGATAAGGAACGAGACTCTGGATTACTAACTAGTCGTCGGGTTGTCTTGTACCGGCTTCGCCCGGTCGCCCGTCGCAACTGCTTCTTAGAGGGATCCGCGGCATCTAGCCGCAAGAGACTGAGCAATAA
1787	Eukaryota	Opisthokonta	Metazoa	Arthropoda	Crustacea	Malacostraca	Euphausia	Euphausia_superba	GGGAACCTCACCAGGCCCGGACACCGGAATTATTGAGAGATTGAGAGCTCTTTCTCGATTTGGTGGGTGGTGGTGCATGGCCGTTTTTAGTTGGTGGAGCGATTTGTCTGGTTAATTCCGATAACGAACGAGACTCTGACCTACTAACTAGTTGTCGGGTTGTCTTGTACCGGCTTCGCCCGGTCGCCCGTTGCAACTTCTTCTTAGAGGGATCCGCGGCATCTAGCCGCAAGAGACTGAGCAATAA
1788	Eukaryota	Opisthokonta	Metazoa	Arthropoda	Crustacea	Malacostraca	Euphausia	Euphausia_superba	GGGAACCTCACCAGGCCCGGACACCGGAAGGATTAACAGATTGAGAGCTCTTTCTCGATTCGGTGGGTGGTGGTGCATAGCCGTTCTTAGTTGGTGGAGCGATTTGTCTGGTTAATTCCGATAACAAACTAGACTCTGGCTTACTAACTAGTCGTCGTGTTGTCTTGTACCGGCTTCGGGCCGGTCGCCCGTCGCAACTTCTTCTTAGAGGGATCCGCGGCATCTAGCCGCAAGAGACTGAGCAATAA
1794	Eukaryota	Opisthokonta	Metazoa	Arthropoda	Crustacea	Malacostraca	Euphausia	Euphausia_superba	GGGAACCTCACCAGGCCCGGACACCGGAAGGATTGACAGATTGAGAGCTCTTTCTCAATTCGGTGGTTGGTGGTGCATGGCCGTTCTTAGTTGGTGGAGCGATTTGTCTGGTTAATTCCGATAACGAACGAGACTCTGGCCTACTAACTAGTCGTCGGGTTGTCTTGTACCGGCTTCGGCCGGTCGCCCGTCGCAACTTCTTCTTAGAGGGATCCGCGGCATCTAGCCGCAAGAGACTGAGCAATAA
1810	Eukaryota	Opisthokonta	Metazoa	Arthropoda	Crustacea	Malacostraca	Euphausia	Euphausia_superba	GGGAACCTCACCAGGCCCGGACACCGGAAGGATTGACAGATTGAGAGCTCTTTCTTGATTCGGTGGGTGGTGGCGCATGGCCGTTCTTAGTTGGTGGAGCGATTTGTCTGGTTAATTCCTATAACGAACGAGACTCTGGCCTACTAACTAGTCATCGGGTTGTCTTGTACCGGCTTCGGCCGGTCGCCCGTCGAAACTTCTTCTTAGAGGGATCCGCGGCATCTAGCCGCAAGAGACTGAGCAATAA
1811	Eukaryota	Opisthokonta	Metazoa	Arthropoda	Crustacea	Malacostraca	Euphausia	Euphausia_superba	GGGAACCTCACCAGGCCTGGACACCGGAAGGATTGACAGATTGAAAGCTCTTTCTCGATTCGGTGGGTGGTGGTGCAGGGCCGTTCTTAGTTGGTGGAGCAATTTGTCTGGTTAATTCCGATAACGAACAAGACTCTGCCCTACTAACTAGTCGTCGGGTTGTCTTGTACCGGCTTCGGCCGGTCGCCCGTCGCAACTTCTTCTTAGAGGGATCCGAGGCATCTAGCCGCAAGAGACTGAGCAATAG
1814	Eukaryota	Opisthokonta	Metazoa	Arthropoda	Crustacea	Malacostraca	Euphausia	Euphausia_superba	GGGAACCTCACCAGGCCCGGACACCGGAAGGATTGACAGATTGAGAGCTCTTTCTCGATTCGGTGGGTGGTGGTGCATGGCCGTTCTTAGTTGGTGGAGTAATTTGTCTGGTTAATTCCGATAACGAACAAGACTCTGCCCTACTAACTAGTCGTCGGGTTGTCTTGTACCGGCTTCGGCCGGTCGCACGTCGCAACTTCTTCTTAGAGGGATCCCCGGCATCTAGCCGCAAGAGACTGAGCAATAG
1815	Eukaryota	Opisthokonta	Metazoa	Arthropoda	Crustacea	Malacostraca	Euphausia	Euphausia_superba	GGGAATCTCACCAGGCCCGGACACCGGAAGGATTGACAGATTGAGAGCTCTTTCTCGATTCGGTGGGTGGTGGTGCATGGCCGTTCTTAGTTGGTGGAGCGATTTGTCTGGTTAATTCCGATAACGAACGAGACTCTGGCCTACTAACTAGTTGTCGGGTTGTCTTGTACCGGCTTCGGCCGGTCGCCCGTCGCAACTTCTTCTAAGAGGGATCCGCGGCATCTAGCCGCAAGAGACTGAGCAATAA
1817	Eukaryota	Opisthokonta	Metazoa	Arthropoda	Crustacea	Malacostraca	Euphausia	Euphausia_superba	GGGAACCTCACCAGGCCCGGACACCGGAATGATTGACAGATTGAGAGCTCTTTCTCGATTCGGTGGGTGGTGGTGCATGACCGTTCTTAGTTGGTGTCTGGTTAATTCCGATAACAAACGAGACTCTGGCCTACTAACTAGTCGTCGGGTTGTCTTGTACCGGCTTCGGCCGGTCGCCCGTCTCAGCTTGTTCTTAGAGGGATCAGCGGCATCTAGCCGCAAGAGACTGAGCAATAA
1819	Eukaryota	Opisthokonta	Metazoa	Arthropoda	Crustacea	Malacostraca	Euphausia	Euphausia_superba	GGGAACCTCACCAGGCCCGGACAGCGGAAGGATTGACAGATTGAGAGCTCTTTCTCGATTCGGTGGGTGGTGGTGCATGGCCGTTCTTAGTTGGTGGAGCGATTTGTCGTGTTAATTCCGATAAAGAACGAGACTCTGGCCTACTAACTAGTCGTCGGGTTGTCTTGTACCGGCTTCGGCCGGTCGCCCGTCGCAACTTCTTCTTAGAGGGATCCGCGGCATCTAGCCGCAAGAGACTGAGAAATAA
1824	Eukaryota	Opisthokonta	Metazoa	Arthropoda	Crustacea	Malacostraca	Euphausia	Euphausia_superba	GGGAACCTCACCAGGCCCGGACACCGGAAGGATTGACAGATTGAGAGCTCTTTCTCGATTCGGTGGGTGGTGGTGCATGGCCGTTCTTAGTTGGTGGAGCGATTTGTCTGGTTAATTCCGATAACGAATGAGACTCTGGCCTACTAACTAGTCGTCGGGTTGTCTTGTACCGGCTTTGGCCGGTCGCCCGTCGCAACTTCTTCTTAGAGGGATCCGCGGCATCTAGCCGCAAGAGACTGAACAATAA
1826	Eukaryota	Opisthokonta	Metazoa	Arthropoda	Crustacea	Malacostraca	Euphausia	Euphausia_superba	GGGAACCTAACCAGGTCCTGACACCGGAAGGATCGACAGATTGAGAGCTCTTTCTCGATTTGGTGGGTGGTGGTGCATGGCCGTTCTTAGTTGGTGGAGTGATTTGTCTGGTTAATTCCGATAACGAACAAGACTCTGGCCTACTAACTAGTTGTCGGGTTGTCTTGTACCGGCTTCGGCCGGTCGCCCGTCGCAACTTCTTCTTATTAGGGATCCGCGGCATCTAGCCGCAAGAGACTGAGTAATAA
1840	Eukaryota	Opisthokonta	Metazoa	Arthropoda	Crustacea	Malacostraca	Euphausia	Euphausia_superba	GGGAACCTCACCAGGCCCGGACACCGGAAGGATTGACAGATTGAGAGCTCTTTCTCGATTCGGTGGGTGGTGGTGCATGGCCGTTCTTAGTTGGTGGAGCGATTTGTCTGGTTAATTCCGATAACGAACGAGACTCTGGCCTACTAACTAGTCGTCGGGTTGTCTTGTACCGGCTTCGGCCGGTCGCCCGTCGCAACTTCTTCTTAGAGGGATCCGCGGCATCTAGCCACAAGAGACTAAGCAATAA
1844	Eukaryota	Opisthokonta	Metazoa	Arthropoda	Crustacea	Malacostraca	Euphausia	Euphausia_superba	GGGAACCTCACCAGGCCCGGACACTGGAAGGATTGACAGATTGAGAGCTCTTTTTCGATTCGGTGGGTGGTGGTGCATGGCCATTCTTAGTTGGTGGAGCGATTTGTCTGGTTAATTCCGATAACGAACGAGACTCTGGCCTACTAACTAGTCGTCGGGTTGTCTTGTACCGGCTTCGGCCGGTCGCCCATCACAACTTCTTCTTAGTGGGATCCGCGGCATCTAGCCGGAAGAGACTGAGCAATAA
1847	Eukaryota	Opisthokonta	Metazoa	Arthropoda	Crustacea	Malacostraca	Euphausia	Euphausia_superba	GGGAACCTCACCAGGCCCGGACACCGGAAGGATTGACAGATTGAGAGCTCTTTCTCGATTCGGTGGGTGGTGGTGCATGACCGTTCTTAGTTGGTGGAGCAATTTGTCTGGTTAATTCCAATAACAAACGAGACTCTGGCCTACTAACTAGTCGTCGGGTTGTCTTGTACCGGCTTTGGCCAGTCGCCCATCGCAACTTCTTCTTAGAGGGATCCGCGGCATCTAGCCGCAAGAGACTGAGCAATAA
1848	Eukaryota	Opisthokonta	Metazoa	Arthropoda	Crustacea	Malacostraca	Euphausia	Euphausia_superba	GGGAACCTCACCAGGCCCGGACACCGGAAGGATTGACAGATTGAGAGCTCTTTCTCGATTCGGTGGGTGGTGGTGCATGGCTGTTCTTAGTTGGTGGAGCAATTTGTCTGGTTAATTCCGATAACGAACAAGACTCTGCCCTACTAACTAGTCGTCGGGTTGTCTTGTACCGGCTTCGGCCGGTCGCACGTCGCAACTTCTTCTTAGAGGGATCCGCGGCATCTAGCCGCAAGAGACTGAGCAATAG
1849	Eukaryota	Opisthokonta	Metazoa	Arthropoda	Crustacea	Malacostraca	Euphausia	Euphausia_superba	TAGAACCTCACCAGGCCCGGACACCGGAAGGATTGACAGATTGAGAGCTCTTTCTCGATTCGGTGGGTGGTGGTGCATGGCCGTTCTTAGTTGGTGGAGCAATTTGTCTGGTTAATTCCGATAACGAACGAGACTCTGGCCTACTAACTAGTTGTCGGGTTGTCTTGTACCAACTTCGGCCGGTCACCCGTCGCAACTTCTTCTTAGAGAGATTCGCGACATCTAGCCGCAAGAGACTGAGCAATGA
1856	Eukaryota	Opisthokonta	Metazoa	Arthropoda	Crustacea	Malacostraca	Euphausia	Euphausia_superba	GGGAACCTCACCAGGCCCGGACACCGGAAGGATTGACAGATTGAGAGCTCTTTCTCGATTCGGTGGGTGGTGGTGCATGGCCGTTCTTAGTTGGTGGAGCAATTTGTCTGGTTAATTCCGATAACGAACGAGACTCTGGCCTACTAACTAGTCGTTGGGTTGTCTTGTACCGGCTTCAGCCGGTCGCCCGTCGCAACTTCTTCTTAGAGGGATCCGCGGTATCTAGCCGCAAGAGACTGAGTAATAA
1858	Eukaryota	Opisthokonta	Metazoa	Arthropoda	Crustacea	Malacostraca	Euphausia	Euphausia_superba	GGGAACCTCACCAGGCCCGGACACCGGAAGGATTGACAGATTGAGAGCTCTTTCTCGATTCGGTGGGTGGTGGTGCATGGCCGTTCTTAGTTGGTGGAGCGATTTGTCTGGGCAATTCCGATAACGAACGAGACTCTGGCCTACTAACTAGTCGTCGGGTTGTCTTGTACCGGCTTCGGCCGGTCGCCCGTCGCAACTTCTTCTTAGAGGGATCCGCGGCATCTAGCCGCAAGAGACTGAGCAATAA
1860	Eukaryota	Opisthokonta	Metazoa	Arthropoda	Crustacea	Malacostraca	Euphausia	Euphausia_superba	GGGAACCTCACCAGGCCCGGACACCGGAAGGATTGACAGATTGAGAGCTCTTTCTCGATTCGGTGGGTGGTAGTGCATGGCTGTTCTTAGTTGGTGGAGCGATTTGTCTGGTTAATTCCGATAAGGAACGAGACTCTGGCTTACTAACTAGTCGTCGGGTTGTCTTGTACCGGCTTCGGCTGGTCGCCCGTCACAACTTCTTCTTAGAGGGATCCGCGGCATCTAGCCGCAAGAGACTGAGCAATAA
1861	Eukaryota	Opisthokonta	Metazoa	Arthropoda	Crustacea	Malacostraca	Euphausia	Euphausia_superba	GGGAACCTCACCAGGCCCGGACACCGGAAGGATTGACAGACTGAGAGCTCTTTCTCGATTCGGTGGGTGGTGGTGCATGGCCGTTCATAGTTGGTGGAGCAATTTGTCTGGTTAATTCCGATAATGAACGAGACTCTGGCCTACTAACTAGTCGTCGTGTTGTTTTGTACCGGCTTCGGCCGGTCGCCCGTTGCAACTTCTTCTTAGAGGGATCCGCGGCATCTAGCCGCAAGAGACTGAGCAATAA
1862	Eukaryota	Opisthokonta	Metazoa	Arthropoda	Crustacea	Malacostraca	Euphausia	Euphausia_superba	GGGAACCTCACCAGGCCCGGACACCGGAAGGATTGACAGATTGAGAGCTCTTTCTCGATTTGGTGTGTGGTGGTGCATGGCCGTTCTTAGTTGGTGGAGTGATTTGTCTGGTTAATTCCGATAACGAACGAGACTCTGGCCTACTAACTAGTTGTCGGGTTGTCTTGTACCGGCTTCGGCCGGTCGCCCGTCGCAACTTCTTCTTATTAGGGATCCGCGGCATCTAGCTGCAAGAGACTGAGTAATAA
1864	Eukaryota	Opisthokonta	Metazoa	Arthropoda	Crustacea	Malacostraca	Euphausia	Euphausia_superba	GGGAACCTCACCAGGCCCGGACACCGGAAGAATTGACAGATTGAGAGCTCTTTCTCGATTCGGTGGGTGGTGGTGCATGGCCGTTCTTAGTTGGTGGAGCGATTTGTCTGGTTAATTCCGATAACAAACGAGACTCTGGCCTACTAACTAGTCATCGGGTTGTCTTGTACCGGCTTCGGCCGGTCACCCGTCGCAACTTCTTCTTAGTGGGATCCGCGGCATCTAGCTGCAAGAGACTGAGCAATAA
1869	Eukaryota	Opisthokonta	Metazoa	Arthropoda	Crustacea	Malacostraca	Euphausia	Euphausia_superba	GGGAACCTCACCATGCCCGGACACAGGAAGGATTGACAGATTAAGAGCTCTTTCTCGATTCGGTGGGTGGTGGTGCATGTCCTTTCTTAGTTGGTGGAGCTATTTGTCTGGTTAATTCCGATAACGAACGAGACTTTGGCGTACTAACTAGTCGTCGGGTTGTCTTGTACTGGCTTCGGCCGGTCGCCAGTCGCAACTTCTTCTTAGAGGGATCCACGGCATATAGCCGCAAGAGACTGAGCAATAA
1870	Eukaryota	Opisthokonta	Metazoa	Arthropoda	Crustacea	Malacostraca	Euphausia	Euphausia_superba	GGGAACCTCACCAGGCCCAGACACCGGAAGGATTGACAGATTGAGAGCTCTATCTCAATTCGGTGGGTGGTGGTGCATGGCCTTTCTTAGTTGGTTGAGCGATTTGTCTGGTTAATTCCGATAACGAACGAGACTCTGGCCTACTAACTAGTCGTCGGGTTGTCTTGTAATGTCTTCGGCCGGTCGCCCATCGCACCTTCTTCTTAGAGGGATCCGCGGCATCTAGCCGCAAGAGACTGAGCAATAA
1871	Eukaryota	Opisthokonta	Metazoa	Arthropoda	Crustacea	Malacostraca	Euphausia	Euphausia_superba	GGGAACCTCACCAGGCCCGGACACCGGAAGGATTGACAGATTGAGAGCTCTTTCACGATTCGGTGGGTGGTGTTGCATGGCCGTTCTTAGTTGGTGGAGCAATTTTTCTGGTTAATTCCGATAACGAACGAGACTCTGGCCTACTAACTAGTCGTCGGGTTGTCTTGTACCGGCTTCGGCCGGTCGCCCGTCGCAACTTCTTCTTAGAGGGATCCGCGGCATCTAGCCGCAAGAGACTGAGCAATAA
1873	Eukaryota	Opisthokonta	Metazoa	Arthropoda	Crustacea	Malacostraca	Euphausia	Euphausia_superba	GGGAACCTCACCAGGCCCAGACACCAGAAGGATTGACAGATTGAGAGCTCTTTCTCGATTCGGTGGGTGGTGGTGCATGGCCGTTCTTAGTTGGTGGAGCGATTTATCTGATTAATTCCGATAACAAACGAGACTATGGCCTACTAACTAGTCGTCGGGTTGTCTTGTACTGGCTTTGGCCGGTCGCCCGTTCAAACTTCTTCTTAGAGGGATCCGCGGCATCTAGCCGCAAGAGACTGAGCAATAA
1881	Eukaryota	Opisthokonta	Metazoa	Arthropoda	Crustacea	Malacostraca	Euphausia	Euphausia_superba	GGGAACCTCACCAGGCGCGGACACCGGAAGGATTGACAGATTGAGAGCTCTTTCTCGATTCGGTGGGTGGTGGTGCATGGTCGTTCTTAGTTGGTGGAGCGATTTGTCTGGTTAATTCCGATAACGAATGAGACTCTGGCCTACTAACTAGTCGTCGGGTTGTCTTGTACCGGCTTCGGCCGGTCGCCCGTCGCAACTTCTTCTTAGTGGGATCCGCGGCATCTAGCCGCAAGAGACTGAGCAATAA
1882	Eukaryota	Opisthokonta	Metazoa	Arthropoda	Crustacea	Malacostraca	Euphausia	Euphausia_superba	GGGAACCTCACCAGGCCCGGACACCGGAAGGATTGACAGATTGAGAGCTCTTTCTCGATTCGGTGGGTGGTGGTGCATGGCCGTTCTTAGTTGGTGGAGCGTTTTGTCTGGTTAATTCCGATAACGAACGAGACTCTGGCCTACTAACTAGTGGTCGGGTTGTCTTGTACCGGCTTCGGCCGGTCGCCCGTCGCAACTTCTTCTTAGAGGGATCCGCGGCATCTAGCCGCAAGAGACTGAGCAATAA
1890	Eukaryota	Opisthokonta	Metazoa	Arthropoda	Crustacea	Malacostraca	Euphausia	Euphausia_superba	GGGAACCTCACCAGGCCCGGACACCGGAAGGATTGACAGATTGAGAGCTCTTTCTCGATTCGGTGGGTGGTGGTGCATGGCCGTTCTTAGTTGGTGGAGCGATTTGTCTGGTTAATTCCGATAACGAACAATACTCTGGCCTACTAACTAGTCGTCGGGTTGTCTTGTACCGGCTTCGGCCGGTCGCCCGTCGCAACTTCTTCTTAGAGGGATCCGCGGCATCTAGCCGCAAGAGACTGAGCAATAA
1892	Eukaryota	Opisthokonta	Metazoa	Arthropoda	Crustacea	Malacostraca	Euphausia	Euphausia_superba	GGGAACCTCACCAGGCCCGGACACCGGAAGGATTGACAGATTGAGAGCTCTTTCTCGATTCGGTGGGTGGTGGTGCATGGCCGTTCTTAGTTGGTGGAGCGATTTGTCTGGTTAATTCCGATAACGAACTAGACTCTGGCCTACTAACTAGTCGTCGGGTTGTCTTGTACTGGCTTCGGCCGGTCGCCCGTCGCAACTTCTTCTTAGAGGGATCCGCGGCATCTAGCCGCAAGAGACTGAGCAATAA
1893	Eukaryota	Opisthokonta	Metazoa	Arthropoda	Crustacea	Malacostraca	Euphausia	Euphausia_superba	GGGAACCTCACCAGGCCCGGACACCGGAAGGATTGACAGATTGAGTGCTCTTTCTCGATTCGGTGGGTGGTGGTGCATGGCCGATCTTAGTTGGTGGAGCGATTTGTCTGGTTAATTCCGATAACGAACGAGACTCTGGCCTACTAACTAGTCGTCGGGTTGTCTTGTACCGGCTTCGGCCGGTCGCCCGTCGCAACTTCTTCTTAGAGGGATCCGCGGCATCTAGCCGCAAGAGACTGAGCAATAA
1895	Eukaryota	Opisthokonta	Metazoa	Arthropoda	Crustacea	Malacostraca	Euphausia	Euphausia_superba	GGGAACCTCACCAGGCCCGGACACCAGAAGGATTGACAGATTGAGAGCTCTTTCTTGAATTGATGGGTGGTGGTGCATGGCCATTCTTAGTTGGTGGAGCAATTTGTCTGGTTAATTCTGATAACGAACGAGACTCTGGCCTAATAACTTGTCATTGGTTGTCTTGTACCGGCTTCGGCCGGTCGCCCGTTGCAACTTCTTCTTAGAGGTATCCGCTGCATCTAGCCGCAAGAGACTGAGCAATAA
1902	Eukaryota	Opisthokonta	Metazoa	Arthropoda	Crustacea	Malacostraca	Euphausia	Euphausia_superba	GGGAACCTCACCAGGCCCGGACACCGGAAGAATTGACAGATTGAGAGCTCTTTCTTGATTCGGTGGGTGGTGGTGCTTGGCCGTTCTTAGTTGGTGGAGCGATTTGTCCGGTTAATTCCGATAACGAACGAGACTCTGGCCTACTAATTAGTCGTCGGGTTGTCTTGTACCGGCTTCGGCCAGTCGCCAGTCTCAACTTCTTCTTAGAGGGATCCGCGGCATCTAGCCACAAGAGACTGAGCAATAA
1904	Eukaryota	Opisthokonta	Metazoa	Arthropoda	Crustacea	Malacostraca	Euphausia	Euphausia_superba	GGGAACCTCACCAGGCCCGGACACCGGAAGGATTGACAGATTGAGAGCTCTTTCTCGATTCGGTGGGTGGTGGTGCATGGCCGTTTTTAGTTGGTGGAGCTATTTGTCTGGTTAATTCCGATAACGAACGAGACTCTGGCCTACTAACTAGTCGTTGGGTTGTCTTGTACCGGCTTCGGCCGGTCGCCCGTCGCAACTTCTTCTTAGAGGGATCCGCGGCATCTAGCCGCAAGAGACTGAGCAATAA
1905	Eukaryota	Opisthokonta	Metazoa	Arthropoda	Crustacea	Malacostraca	Euphausia	Euphausia_superba	GGGAACCTCACCAGGCCCGGACACCGGACAGATTGAGAGCTCTTTCTCGATTCGGTGGGTGGTGGTGCATGGCCGTTCTTAGTTGGTGGAGCGATTTGTCTGGTTAATTCCGATAACAAACGAGATTCTGGCCTACTAACCAGTCGTCGGGTTGTCTTGTACCGGCTTTGGCCGGTCGCTCGTCGCAAATTCTACTTAGAGGGATCCGCGGCATCTAGCCGCAAGAGACTGAGCAATAA
1907	Eukaryota	Opisthokonta	Metazoa	Arthropoda	Crustacea	Malacostraca	Euphausia	Euphausia_superba	GGGAACCTCACCAGGCCCGGACACCGGAAGGATTGACAGATTGAGAGCTCTTTCTCGATTCGGTGGGTGGTGGTGCATGGCCGTTCATAGTTGGTGGAGCGATTTGTCTGGTTAATTCCGATAAGGAACGAGACTCTGGATTACTAACTAGTCGTCGGGTTGTCTTGTACCGGCTTCGGCCGGTCGCCCGTCGCAACTGCTTCTTAGAGGGATCAGCGGCATCTAGCCGCAAGAGACTGAGCAATAA
1909	Eukaryota	Opisthokonta	Metazoa	Arthropoda	Crustacea	Malacostraca	Euphausia	Euphausia_superba	GGGAACCTCACCAGGCCCGGACACCGGAAGGATTTGACAGATTGAGAGCTCTTTCTCGATTCGGTGGGTGTAGGTACATGGCCGTTCTTAGTTGGTGGAGCGATTTGTCTGGTTAATTCCGATAACAAACCAGACTCTGGCCTACTAACTAGTCATCGGGTTGTCTTGTACCGGCTTCGGCCGGTCGCCCGTCGCAACTTCTTCTTAGAGGGATCCGCGGTAATAA
1910	Eukaryota	Opisthokonta	Metazoa	Arthropoda	Crustacea	Malacostraca	Euphausia	Euphausia_superba	GGGAACCTCACCAGGCCCGGACACCGGAAGGATTGACAGATTGAGAGCTCTTTCTCGATTCGGTGGGTGGTGGTGCATGGCCGTTCTTAGTTGGTGGAGCAATTTGTCTGGTTAATTCCGATAACAAACGAGACTCTGGCCTACTAACTAGTCGTCGGGTTGTCTTGTACCGGCTTCGGCCGGTTGCCCGTCGCAACTTCTTCTTAGAGGGATCCTTGGCATCTAGCCGCAAGAGACTGAGTAATAA
1911	Eukaryota	Opisthokonta	Metazoa	Arthropoda	Crustacea	Malacostraca	Euphausia	Euphausia_superba	GGGAACCTCACCAGGCCCGGATACTGGAAGGATTGACAGATTGAGAGCTCTTTCTCGATTCGGTGGGTGGTGGTGCATGGCCGTTCTTAGTTGGTGGAGCGATTTGTCTGGTTAATTCCGATAACGAACGAGACTCTGGCCTACTAACTAGTTGTCGGGTTGTCTTGTACCGGATTCGGCCGGTCGCCCGTCGCAACTTCTTCTTAGAGGGATCCGCGGCATCTAGCCGCAAGAGACTGAGCAATAA
1912	Eukaryota	Opisthokonta	Metazoa	Arthropoda	Crustacea	Malacostraca	Euphausia	Euphausia_superba	GGGAACCTCACCAGGCCCGGACACCGGAAGGATTGACAGATTGAGAGCTCTTTCTCGATTCGGTGGGTGGTGGTGCATGGCCGTTCTTAGTTGGTGGAGCGATTTGTCTGGTTAATTCCGATAACAAACGAGACTCTGGCCTACTAACTAGTCGTCGGGTTGTCTTGTACCGGCTTCGGCCGGTCCCCCGTCGCAACTTCTTCTTAGAGGGATCCGCGGCATCTAGCCGCAAGAGACTGAGCAATAA
1917	Eukaryota	Opisthokonta	Metazoa	Arthropoda	Crustacea	Malacostraca	Euphausia	Euphausia_superba	GGGAACCTCACCAGGCCCGGACACCGGAAGGATTGACAGATTGAGAGCTCTTTCTCGATTCGGTGGGTGGTGGTGCATGGCCGTTCTTAGTTGGTGGAGCGATTTGTCTGGTTAATTCCGATAACGAACGAGACTCTGGCCTACAAACTAGTCGTCGGGTTGTCTTGTACCGGCTTCGGCCAGTCGCCCGTCGCAAATTCTTCTTAGAGGGATCCGCGGCATCTAGCCGCAAGAGACTGAGCAATAA
1919	Eukaryota	Opisthokonta	Metazoa	Arthropoda	Crustacea	Malacostraca	Euphausia	Euphausia_superba	GGGAACCTCACCAGGCCTGGACACCGGAAGGATTGACAGATTGAGAGCTCTTTCTCGATTTGGTGGGTGGTGGTGCATGGTCGTTCTTAGTTGGTGGAGCGATTTGTCTGGTTAATTCCGATAACGAACGAGACTCTGGCCTACTAACTAGTCGTCGGGTTGTCTTGTACCGGCTTCGGCCGGTCGCCCGTCGCAACTTCTTCTTAGAGGGATCCGCGGCATCTAGCCGCAAGAGACTGAGCAATAA
1926	Eukaryota	Opisthokonta	Metazoa	Arthropoda	Crustacea	Malacostraca	Euphausia	Euphausia_superba	GGGAACCTCACCAGGCCCGGACACAAGAAGGATTGACAGATTGAGAGCTCTTTCTCGATTCGGTGGGTGGTGGTGCATGGCCGTTCTTAGTTGGTGGAGCGATTTGTCTGGTTAATTCCGATAACGAACGAGACTCTGGCCTACTAACTAGTCGTCGGGTTGTCTTGTACCGGCTTCGGCCGGTCGCCCGTCGCAACTTCTTCTTAGAGGGATCCGCGGCATCTAGCCGCAAGAGACTGAGCAATAA
1927	Eukaryota	Opisthokonta	Metazoa	Arthropoda	Crustacea	Malacostraca	Euphausia	Euphausia_superba	GGGAACCTCACCAGGCCCGGACACCGGAAGGATTGACAGATTGAGAGCTCTTTCTCGATTCGGTGGGTGGTGGTGCATGGTCGTTCTTAGTTGGTGGAGCGATTTGTCTGGTTAATTCCGATAACGAACGAGACTCTGGCCTACTAACTAGTCCTCGGGTTGTCTTGTACCGGCTTCGGCCGGTCGCCCGTCGCAACTTCTTCTTCGAGGGATCCGCGGCATCTAGCCGCAAGAGACTGAGCAATAA
1928	Eukaryota	Opisthokonta	Metazoa	Arthropoda	Crustacea	Malacostraca	Euphausia	Euphausia_superba	GGGAACCTCACCAGGCCCAGACACCGGAAGGATTGACAGATTGAGAGCTCTTTCTTGATTCGGTGGGTGGTGGTGCATGGCCGTTCTTAGTTGGTGGAGCGATTTGTCTGGTTAATTCCGATAACGAACGAGACTCTGGCCTACTAACTAGTCGTCGGGTTGTCTTGTACCGGCTTCGGCCGGTCGCCCGTCGCAACTTCTTCTTAGAGGGATCCGCGGCATCTAGCCGCAAGAGACTGAGCAATAA
1930	Eukaryota	Opisthokonta	Metazoa	Arthropoda	Crustacea	Malacostraca	Euphausia	Euphausia_superba	GGGAACCTCACCAGGCCCGGACACCGAAAGGATTGACAGATTGAGAGCTCTTTCTCGATTCGGTGGGTGGTGGTTCATGGCCGTTCTTAGTTGGTGGAGCGATTTGTCTGGTTAATTCCGATAACGAACGAGACTCTGGCCTACTAACTAGTCGTCGGGTTGTCTTGTACCGGCTTCGGCCGGTCGCCCGTCGCAACTTCTTCTTAGAGGGATCCGCGGCATCTAGCCGCAAGAGACTGAGCAATAA
1931	Eukaryota	Opisthokonta	Metazoa	Arthropoda	Crustacea	Malacostraca	Euphausia	Euphausia_superba	GGGAACCTCACCAGGCCCGGACACCGGAAGGAATGACAGATTGAGAGCTCTTTCTCGATTCGGTGGGTGGTGGTGCATGGCCGTTCTTAGTTGGTGTAGCGATTTGTCTGGTTAATTCCGATAACGAATGAGACTCTGGCCTACTAACTAGTCGTCGGGTTGTCTTGTACCGGCTTCGGCCGGTCGCCCGTTGCAACTTCTTCTTAGAGGGATCCGCGGCATCTAGCCGCAAGAGACTGAGCAATAA
1932	Eukaryota	Opisthokonta	Metazoa	Arthropoda	Crustacea	Malacostraca	Euphausia	Euphausia_superba	GGGAACCTCACCAGGCCCGGACACCGGAAGGATTGACAGATTGAGAGCTCTTTCTCGATTCGGTGGGTGGTGGTGCATGGCCGTTCTTAGTTGGTGGAGCAATTTGTCTGGTTAATTCCGATAACGAACAAGACTCTGCCCTACTAACTAGTTGTCGGGTTGTCTTGTACCGGCTTCGGCCGGTCGCCCGTCGCAACTTCTTCTTAGAGGGATCCGCGGCATCTAGCCGCAAGAGACTGAGCAATAG
1937	Eukaryota	Opisthokonta	Metazoa	Arthropoda	Crustacea	Malacostraca	Euphausia	Euphausia_superba	GGGAACCTCACCAGGCCCGGACACCGGAAGAATTGACAGATTGAGAGCTCTTTCTTGATTTGATGGGTAGTGGTGCATGGCCGTTCTTAGTTGGTGGAGTGATTTGTCTAGTTAATTCCGATAACAAACAAGAATCTGGCCTACTAACTAGTCGCCGGGTTGTCTTGTACCGGCTTCGGCCGGTCGCCTGTCTCAACTTCTTCTTAGATGGATCCGCGGCATCTAGCCGCAAGAAACTGAGCAATAA
1938	Eukaryota	Opisthokonta	Metazoa	Arthropoda	Crustacea	Malacostraca	Euphausia	Euphausia_superba	GGGAACCTCACCAGGCCCGGACACCGGAAGGATTGACAGATTGAGAGCTCTTTCTCGATTCGGTGGGTGGTGGTGCATGGCCAATCTTAGTTGGTGGAGCGATTTGTCTGGTTAATTCCGATAACAAACGAGACTCTGGCCTACTAACTAGTCGTCGGGCTGTCTTGTACTGGCTTCGGCCGGTCGCCTGTCGCAACTTCTTCTTAGAGGGATCCGCGGCATCTAGCCACAAGAGACTGAGCAATAA
1939	Eukaryota	Opisthokonta	Metazoa	Arthropoda	Crustacea	Malacostraca	Euphausia	Euphausia_superba	GGGAACCTCACCAGGCCCGGACACCGGAAGGATTGACAGGTTGAGAGCTCTTTCTCGATTCGGTGGGTGGTGGTGCATGGCCGTTCTTAGTTGGTGGAGCAATTTGTCTGGTTAATTCCGATAACGAACGAGACTCTGGCCTAATAATTAGTTGTCGGGTTGTCTTGTACCGGCTTCGGCCGGTCGCCCGTCGCAACTTCTTCTTAGAGGGATCCGCGGCATCTAGCCGCAAGAGACTGAGCAATAA
1944	Eukaryota	Opisthokonta	Metazoa	Arthropoda	Crustacea	Malacostraca	Euphausia	Euphausia_superba	CGGAACCTCACCAGGCCCGGACACCGGAAGGATTGACAGATTGAGAGCTCTTCCTCGATTCGGTGGATGGTGGTGCATGGCCGTTTTTAGTTGGTGAAGTGATTTTTTCTGGTTAATTTCGATAACGAACGAGACTCTGGCCTACTAAATAGTCATCGGGTTGTCTTGTACCGGCTTCGGCCGGTTGCCCACAACAACTTCTTCTTAGAGGGATCCGCGGCATCTAGCCGCAAGAGACTGAGCAATAA
1952	Eukaryota	Opisthokonta	Metazoa	Arthropoda	Crustacea	Malacostraca	Euphausia	Euphausia_superba	GGGAACCTCACCAGGCCCGGACACCGGAAGGATTGACAGATTGAGAGCTCTTTCTCGATTCGGTGGGTGGTGGTGCATGGCCGTTCTTAGTTGGTGGAGCGATTTGTCTGGTTAATTCCGATAACGAACAAGACTCTGGCCTACTAACTAGTTGTCGGGTTGTCTTGTACCGGCTTCGGCCGGTCGCCCATCGCAACTTCTTCTTAGAGGGATCCGCGGCATCTAGCCGCAAGAGACTGAGCAATAA
1954	Eukaryota	Opisthokonta	Metazoa	Arthropoda	Crustacea	Malacostraca	Euphausia	Euphausia_superba	GGGAACCTCACCAGGCCCGGACACCGGAAGGATTGACAGATTGAGAGCTCTTTCTCGATTTGGTGGGTGGTGGTGCATGGCCGTTCTTAGTTGGTGGAACGATTTGTCTGGTTAATTCCGATAACGAACGAGACTCTGGCCTACTAACTAGTCGTCGGGTTGTCTTGTACCGGTTTCGGCCGGTCGCCCGTCGCAACTTCTTCTTAGAGGGATCCGCGGCATCTAGCCGCAAGAGACTGAACAATAA
1956	Eukaryota	Opisthokonta	Metazoa	Arthropoda	Crustacea	Malacostraca	Euphausia	Euphausia_superba	GGGAACCTCACCAGGCCCAGACACCGGAAGAATTGACAGATTGAGAGCTCTATCTCAATTCGGTGGGTGGTGGTGCATGGCCTTTCTTAGTTGGTTGAGCGATTTGTCTGGTTAATTCCGATAACGAACGAGACTCTGGCCTACTAACTAGTCGAAGGGTTGTCTTGTACTGTCTTCGGCCGGTCGCCCGTCGCACCTTCTTCTTAGAGGGATCCGCGGCATCTAGCCGCAAGAGACTGAGCAATAA
1959	Eukaryota	Opisthokonta	Metazoa	Arthropoda	Crustacea	Malacostraca	Euphausia	Euphausia_superba	GGGAACCTCACCAGGCCCGGACACTGGAAGGATTGACAGATTGAGAGCTCTTTTTTGATTCGGTGGGTGGTGGTGCATGGCCGTTCTTAGTTGGTGGAGCGATTTGTCTGGTTAATTCCGATAACGAACGAGACTCTGGCCTACTAACTAGTCGTCGGGTTGTCTTGTACCGGCTTCGGCAGGTCGCCCGTAGCAATTTCTTCTTAGAGGGATCCGCAGCATCTAGCCGCAAGAGACTGAGCAATAA
1969	Eukaryota	Opisthokonta	Metazoa	Arthropoda	Crustacea	Malacostraca	Euphausia	Euphausia_superba	GGGAACCTCACCAGGCCCGGCTACCGGAAGGATTGACAGATTGAGAGCTCTTTCTCGATTCGGTGGGTGGTGGTGCATGGCCGTTCTTAGTTGGTGGGGCGATTTGTCTGGTTAATTCTGATAACGAACGAGACTCTGGCCTACTAACTAGTCGTCGGGTTGTCTTGTACCGGCTTCGGCCGGTCGCCAGTCGCATCTTCTTCTTAGAGGTATCCGCGGCATCTAGCCGCAAGAGACTGAGCAATAA
1971	Eukaryota	Opisthokonta	Metazoa	Arthropoda	Crustacea	Malacostraca	Euphausia	Euphausia_superba	GAGAACCTCACCAGGCCCGGACACCGTAAGGATTGACAGATTGAGAGCTCTTTCTCGATTCGGTGGGTGGTGGTGCATGGCCGTTCTTAGTTGGTGGAGCGATTTGTCTGGTTAATTCCGATAACGAACGAGACTCTGGCCTACTAACTAGTCGTCGGGCTGTCTTGTACCGGCTTCAGCCGGTCGCCCGTTGCAACTTCTTCTTAAATGGATCCGCGGCATCTAGCCGCAAGAGACTGAGCAATAA
1972	Eukaryota	Opisthokonta	Metazoa	Arthropoda	Crustacea	Malacostraca	Euphausia	Euphausia_superba	GGGAACCTCACCAGACCCGGACACTGGAAGGATTGACAGATTGAGAGCTCTTTCTCGATTCAGTGGGTGGTGGTGCATGGCTGTTCTTAGTTGGTGGAGCGATTTGTCTGGTTAATTCCGATAAAGAACGAGACTCGGGCCTACTAACTAGTTGTCGGGTTGTCTTGTACCGGCTTCGGCCAGTCACCCGTCGCAACTTCTTCTTAGAGGAATCCGCGGCATCTAGCCGCAAGAGACTGAGCAATAA
1973	Eukaryota	Opisthokonta	Metazoa	Arthropoda	Crustacea	Malacostraca	Euphausia	Euphausia_superba	GGGAACCTCACCAGGCCCGGACACCGGAAGGATTGACAGATTGAGAGCTCTTTCTCGATTCGGTGGGTGGTGGTGCATGACCGTTCTTAGTTGGTGGAGCAATTTGTCTGGTTAATTCCAATAACAAACGAGACTCTGGCCTACTAACTAGTCATCGGGTTGTCTTGTACCGGCTTTGGCCATTCGCCCGTCGCAACTTCTTCTTAGAGGGATCCGCGGCATCTAGCCGCAAGAGACTGAGCAATAA
1975	Eukaryota	Opisthokonta	Metazoa	Arthropoda	Crustacea	Malacostraca	Euphausia	Euphausia_superba	GGGAACCTCACCAGGCCCGGACACCGGAAGGATTGACAGATTGAGAGATCTTTCTCGATTCGATGGGTGGTGGTGCATGGCCGTTCTTAGTTGGTGGAGATATTTGTCTGGTTAATTCCGATAACAAACGAGACTCTGGCCTACTAACTAGTCGTTGGGTTGTCTTGTACCTGCTTTGGCCGGTCGCCCGTCGCAACTTCTTCTTAGAGGGATCCGCGGCATCTAGCCGCAAGAGACTGAGCAATAA
1976	Eukaryota	Opisthokonta	Metazoa	Arthropoda	Crustacea	Malacostraca	Euphausia	Euphausia_superba	GGGAACCTCACCAGTCCCGGACACCGGAAGGATTAACAGATTGAGAGCTCTTTCTTGATTCGGTGGGTGGAGGTGCATGGCCGTTCTTAGTTGGTGGAGCGATTTGTCTGGTTAATTCCGATAACGAACGAGACTCTGGCTTACTAACTAGTCGTTGGGTTGTCTTGTACCGGCCTCGGCCGGTCGCCCGTCGCAACTTCTTCTTAGAGGGATCCGCGGCATCTAGCCGCAAGAGACTGAGCAATAA
1982	Eukaryota	Opisthokonta	Metazoa	Arthropoda	Crustacea	Malacostraca	Euphausia	Euphausia_superba	GGGAACCTCACCAGGCCCGGACACCGGAAGGATTGACAGATTGAGAGCTCTTTCTTGATTCGGTGGGTGGAGGTGCATGGCCGTTCTTAGTTGGTGGAGCGATTTGTCTGGTTAATTCCGATAACGAACGAGAATCTGGCCTACTAACCAGTCGTCGGGTTGTCTTGTACCGGCCTCGGCCGGTCGCCCGTCGCAACTTCTTCTTAGAGGGATCCGCGGCATCTAGCCGCAAGAGACTGAGCAATAA
1985	Eukaryota	Opisthokonta	Metazoa	Arthropoda	Crustacea	Malacostraca	Euphausia	Euphausia_superba	GGCAACCTCACCAGGCCCTGACACCGGAAGGATTGACAGATTGAGAGCTCTTTCTCGATTCGGTGTGTAGTGGTGCATGGCCGTTCTTAGTTGGTGGAGTGATTTGTCTGGTTAATTCCGATAACGAACGAGACTCTGGCCTACTAACTAGTCGTCGGGTTGTCTTGTACCGGCTTCGCCCGGTCGCCCGTCGCAACTTCTTCTTAGAGGGATCCGCGGCATCTAGCCGCAAGAGACTGAGATATAA
1986	Eukaryota	Opisthokonta	Metazoa	Arthropoda	Crustacea	Malacostraca	Euphausia	Euphausia_superba	GGGAACCTCACGAGGCCCGGACACCGAAAAGATTGACAGATTGAGAGTTCTTTCTTGATTCGGTGGGTGGTGGTGCATGGCCGTTCTTAGTTGGTGGAGCGATTTGTCTGGTTAATTCCGATAACAAACGAGACTCTGGCCTACTAACTAGTTGTCGGGTTGTCTTGTACCGGCTTCGGCCGGTCGCCCATCACAACTTCTTCTTAGAGGGATCCGCGGCATCTAGCCGCAAGAGACTGAGCAATAA
1988	Eukaryota	Opisthokonta	Metazoa	Arthropoda	Crustacea	Malacostraca	Euphausia	Euphausia_superba	GGGAACCTCACCAGGCCCGGACACCGGAAGGATTGACAGATTGAGAGCTCTTTCTCGATTCGGTGGGTGGTGGTGCATGGCCGTTCTTAGTTGGTGGAGCGATTTGTCTGGTTAATTCCGATAACGAACGAGGCTCTGGCCAACTAACTAGTCGTCGGGTTATCTTGTACCGGCTTCGGCCGGTCGCCCATCGCAACTTCTTCTTAGAGGGATCCGCGGCATCTAGCCGCAAGAGACTGAGCAATAA
1990	Eukaryota	Opisthokonta	Metazoa	Arthropoda	Crustacea	Malacostraca	Euphausia	Euphausia_superba	GGGAACCTCACCAGGCCCGGACACTGGAAGGATTGACAGATTGAGAGCTCTTTCTCGATTCGGTGGGTGGTGGTGCATGGCCGTTCTTAGTTGGTGGAGCGATTTGTCTGGTTAATTCCGATAACAAACAAGACTCTGGCCTACTAACTAGTCATCGGATTGTCTTGTACCGGCTTCGGCCGGTCGCCCGTCGCAATTTCTTCTTAGAGGGATCCGCGGCATCTAGCCGCAAGAGACTGAGCAATAA
1995	Eukaryota	Opisthokonta	Metazoa	Arthropoda	Crustacea	Malacostraca	Euphausia	Euphausia_superba	GGGAACCTCACCAGGCCCGGACACCGGAAGGATTGACAGATTGAGAACTCTTTCTCGCTTCGGTGGGTGGTGGTGCATGGCCGTTCTTAGTTGGTGGAGCGATTTGTCTGGTTAATTCCGATAACGAACGAGACTCTGGCCTACTAACTAGTCGTCGAGTTGTCTTGTACCGGCTTCGCCCGGTCGCCCATCGCAACTTCTTCTTAGAGGGATCCACGGCATCTAGCCGCAAGAGACTGAGCAATAA
1996	Eukaryota	Opisthokonta	Metazoa	Arthropoda	Crustacea	Malacostraca	Euphausia	Euphausia_superba	GGGAACCTCACCAGGCCCGGACACAGGAAGGATTGACAGATTGAGAGCTCTTTCTCGATTCGGTGGGTGGTGGTGCATGGCCGTTCTTAGTTGGTTGAGCTATTTGTCTGGTTAATTCCGATAACGAACGAGACTCTGGCCTACTAACTAGTCGTCGGGTTGTCTTGTACCGGCTTTGGCCGGTTGCCCGTCGCAACTTCTTCTTAGAGGGATCCGCGGCATCTAGCCGCAAGTAACTGAGCAATAA
1998	Eukaryota	Opisthokonta	Metazoa	Arthropoda	Crustacea	Malacostraca	Euphausia	Euphausia_superba	GGGAACCTCACCAGGCCCGGACACCGGAAGGATTGACAGATTGAGAGCTCTTTCTCGATTCAGTGAGTGGTGGTGCATGGCCGTTCTTAGTTGGTGGAGCGATTTGTCTGGTTAATTCCGATAACGAACGAGACTCTGGCCTACTAACTAGTCGTCGGGTTGTCTTGTATCGGCTTCGGCCGGTCGCCCGTCGCAACTTCTTCTTAGAGGGATCAGCGGCATCTAGCCGCAAGAGACTGAGCAATAA
2000	Eukaryota	Opisthokonta	Metazoa	Arthropoda	Crustacea	Malacostraca	Euphausia	Euphausia_superba	GGAAACCTCACCAGGCCCGGACACCAGAAGGATTGACAGATTGAGAGCTCTTTCTCGATTCGGTGGGTGGTGGTGCATGGCCGTTCTTAGTTAGTGGAGCGATTTATCTGGTTAATTCCGATAACAAACGAGACTCTGGCCTACTAACTAGTCGTCGGGTTGTCTTGTACCGGCTTTGGCCGGTCGCCCGTTGCAACTTCTTCTTAGAGGGATCCGCGGCATCTAGCCGCAAGAGACTGAGCAATAA
2001	Eukaryota	Opisthokonta	Metazoa	Arthropoda	Crustacea	Malacostraca	Euphausia	Euphausia_superba	GGGAACCTCACCAGGCCCGGACACCGGAAGGATTGACAGATTGAGAGCTATTTCTCGATTCGGTGGGTGGTGGTGCATGGCCATTCTTAGTTGGTGGAGCGATTTGTATGGTTAATTCCGATAACGAACGAGACTCTGGCCTACTAACTAGTCATCGGGTTGTCTTGTACCGGCTTCGGCCGGTCGCCCGTCACAACTTCTTCTTAGAGGGATCCGCGGCATCTAGCCGCAAGAGACTGAGCAATAA
2002	Eukaryota	Opisthokonta	Metazoa	Arthropoda	Crustacea	Malacostraca	Euphausia	Euphausia_superba	GGGAACCTCACCAGGCCCGGACACCGGAAGGATTGACAGATTGAGAGCTCTTTCTCGATTCGGTGGGTGGTGGTGCATGGCCGATCTTAGTTGGCGGAGCAATTTGTCTGGTTAATTCCGATAACGAAGGAGACTCTGGCCTACTAACTAGTCGTCGGGTTGTCTTGTACCGGCTTCGGCCGGTCGCCCGTCGCAACTTCTTCTTAGAGGGATCCGCGGCATCTAGCCGCAAGAGACTGAGCAATAA
2004	Eukaryota	Opisthokonta	Metazoa	Arthropoda	Crustacea	Malacostraca	Euphausia	Euphausia_superba	GGGAACCTCACCAGGCCCGGACACCGGAAGAATTGACAGATTGAGAGCTCTTTCTTGATTTGATGGGTAGTGGTGCATGGCCATTCTTAGTTGGTGGAGTGATTTGTCTAGTTAATTCCGATAACAAACAAGAATCTGGCCTACTAACTAGTCGCCGGGTTGTCTTGTACCGGCTTCGGCCGGTCGCCCGTCTCAACTTCTTCTTAGATGGATCCGCGGCATCTAGCCGCAAGAAACTGAGCAATAA
2005	Eukaryota	Opisthokonta	Metazoa	Arthropoda	Crustacea	Malacostraca	Euphausia	Euphausia_superba	GGGAACCTCACCAGGCCCAGGCACCGGAAGGATTGACAGATTGAGAGCTCTTTCTCGATTCGGTGGGTGGTGGTGCATGGCCGTTCTTAGTTGGTGGAGCGATTTGTCTGGTTATTTCCGATAACGAACGAGACTCTGGCCTACTAACTAGTCGTCGGGTTGTCTTGTACCGGCTTCAGCCGGTTGCCCGTCACAATTTCTTCTTAGAGGGATCCGCGGCATCTAGCCGCAAGAGACTGAGCAATAA
2008	Eukaryota	Opisthokonta	Metazoa	Arthropoda	Crustacea	Malacostraca	Euphausia	Euphausia_superba	GGGAACCTCACCAGGCCCGGACACCGGAACGATTGACAGATTGAGAGCTATTTCTCGATTCGGTGGGTGGTGGTGCATGGCCGTTCTTAGTTGGTGGAGCGATTTGTCTGGTTAATTCCGATAACGAACGAGACTCTGGCCTACTAACTAGTCGTCGGGTTGTCTTGTACCGGCTTCGGCCGGTCGCCCGTCGCAACTTCTTCTTAGAGGGATCCGCGGCATCTAGCCGCAAGAGACTGAGCAATAA
2009	Eukaryota	Opisthokonta	Metazoa	Arthropoda	Crustacea	Malacostraca	Euphausia	Euphausia_superba	GGGAACCTCACCAGGCCCGGACACCGGAAGGATTGACAGATTGAGAGCTCTTTCTCGATTCGGTGGGTGGTAGTGCATGGCCGTTCTTAGTTAGTGGAGCGAATTGTCTGGTCAATTCCAATAACGAACGAGACTCTGGCCTACTAACTAGTCGTCGGGTTGTCTTGTACCGGCTTCGACCGGTCGCCCGTCGCAACTTCTTCTTAGAGGGATCCGCGGCATCTAGCCACAAGAGACTGAGCAATAA
2012	Eukaryota	Opisthokonta	Metazoa	Arthropoda	Crustacea	Malacostraca	Euphausia	Euphausia_superba	GGGAACCTCACCAGGCCCGGACACCGGAAGGATTGATAGATTGAGAGCTCTTTCTCGATTCGGTGGGTGGTGGTGCATGGCCCTTCTTAGTTGGTGGAGCAATTTATCTGGTTAATTTCGATAACGAACGAGACTCTGGCCTACTAACTAGTTGTCGGGTTGTCTTGTACCGGCTTCGGACGGTCGCCCGTTGCAACTTCTTCTTAGAGGGATCCGCGGCATCTAGCCGCAAGAGACTGAGCAATAA
2019	Eukaryota	Opisthokonta	Metazoa	Arthropoda	Crustacea	Malacostraca	Euphausia	Euphausia_superba	GGGAACCTCACCAGGCTCGGACACCAGAAGGATTGACAGATTGAGAGCACTTTCTCAATTCGGTGGGTGGTGGTGCATGGCCGTTCTTAGTTGGTGGAGTGATTTGTCTGGTTAATTCCGATAACGAACGAGACTCTGGCCTACTAACTAGTCGTCGAGTTGTCTTGTACCAGCTTCGGCCGGTCGCCAGTCATAACTTCTTCTTAGAGGGATCCGCGGCATCTAGCCGCAAGAGACTGAGCAATAA
2020	Eukaryota	Opisthokonta	Metazoa	Arthropoda	Crustacea	Malacostraca	Euphausia	Euphausia_superba	GGGAACCTCACCAGGCCTGGACACCGGAAGGATTGACAGATTGAAAGCTCTTTCTCGATTCGGTGGGTGGTGGTGCAGGGCCGTTCTTAGTTGGTGGAGCAATTTGTCTGGTTAATTCCGATAACGAACAAGACTCTGCCCTACTAACTAGTCGTCGGGTTGTCTTGTACCGGCTTCGGCCGGTCGCAACTTCTTCTTAGAGGGATCCGCGGCATCTAGCCGCAAGAGACTGAGCAATAG
2029	Eukaryota	Opisthokonta	Metazoa	Arthropoda	Crustacea	Malacostraca	Euphausia	Euphausia_superba	GGGAACCTCACCAGGCCCGGACACCGGAAGGATTTACAGATTGAGGGCTCTTTCTCGATTCGGTGGGTGGTGTTGCATGGCCGTTCTTAGTTGGTGGAGCGATTTGTCTGGTTAATTCCGATAACGAACGAGACTCTGACCTACTAACTAGTCGTCTGGTTGTCTTGTACCAGCTTCGGCCAGTTGCCCGTCGCAACTTCTTCTTAGAGGGATCCGCGGCATCTACCCGCAAGAGACTGAGCAATAA
2030	Eukaryota	Opisthokonta	Metazoa	Arthropoda	Crustacea	Malacostraca	Euphausia	Euphausia_superba	GGGAACCTCACCAGGCCCGGACACCGGAAGGATTGACAGATTGAGAGCTCTTTCTCGATTCGGTGGGTGGTGGTGCATGGCCGTTCTTAGTTGGTGGAGCGATTTGTCTGGTTAATTCCGATAACGAACGAGACTCTGGCCTACTAACTAGTCGTCGGGTTGTCTTGTACCGGCTTCGGCCGGTCGCCCGTCGCAACTTCTTCTTAGAGGGAACGTCGGCATCTAGCCGCAAGAGACTGAGCAATAA
2034	Eukaryota	Opisthokonta	Metazoa	Arthropoda	Crustacea	Malacostraca	Euphausia	Euphausia_superba	GGGAACCTCACCAGGCCCGGACACCGGAAGGATTGACAGATTGAGAGCTCTTTCTCGATTTGGTGGGTGGTGGTGCATGGCCGTTCTTAGTTGGTGGAGCAATTTGTCTGGTTAATTCCGATAACGAACAAGACTCTGGCCTACTAACTAGTCGTCGGGTTGTCTTGTACTGGCATCGGCCGGTCACCCGTCACAACTTCTTCTTAGAGGGATCCGCGGCATCTAGCCGCAAGAGACTGAGCAATAA
2035	Eukaryota	Opisthokonta	Metazoa	Arthropoda	Crustacea	Malacostraca	Euphausia	Euphausia_superba	GGGAACCTCACCAGGCCCGGAAACCGGAAGGATTGACAGATTGAGAGCTCTTTCTCGATTCGGTGGGTGGTGATGCATGGCCGTTCTTAGTTGGTTGAGCAATTTGTCTGGTTAATTCCGATAACGAACGAGACTCTGGCCTACTAACTAGCCGTTGGGTTGTCTTGTACCGGCTTTGGCCGGTCGCCCGTCCCAACTTCTTCTTAGAGGGATCCGCGGCATCTAGCCGCAAGAGACTGAGCAATAA
2036	Eukaryota	Opisthokonta	Metazoa	Arthropoda	Crustacea	Malacostraca	Euphausia	Euphausia_superba	GGGAACCTCACCAGGCCAGGACACCAGAAGGATTGACAGATTGAGAGCACTTTCTCGATTCGGTGGGTGGTGGTGCATGGCCGTTCTTAGTTGGTGGAGCGATTTGTCTGGTTAATTCCGATAACGAACGAGACTCTGGCCTACTAACTAGTCGTCGTGTTGTCTTGTACCGGCTTTGGCCGGTCGCCTGTCGCAACTTCTTCTTAGAGGGATCCGCGGCATCTAGCTGTAAGAGACTGATCAATAA
2038	Eukaryota	Opisthokonta	Metazoa	Arthropoda	Crustacea	Malacostraca	Euphausia	Euphausia_superba	GGGAACCTCACCAGGCCCGGACACCGGAAGGATTGACAGATTGAGAGCTCTTTCTTGATTCAGTGGGTGGTGGTGCATGGCCGTTCTTAGTTGGTTGAGCGATTTGTCTAGTTAATTCCGATAACGAACGAGACTCGGGCCTACTAACTAGTTGTCGGGTTGTCTTGTACCAGCTTCGGCCGGTCGCCCGTCGCAACTTCTTCTTAGAGGGATCCGCGGCATTTAGCCGCAAGAGACTGAGCAATAA
2043	Eukaryota	Opisthokonta	Metazoa	Arthropoda	Crustacea	Malacostraca	Euphausia	Euphausia_superba	GGGAACCTCACCAGGCCCGGACACCGGAAGGATTGACAGATTGAGAGCTCTTTCTCGATTCAGTGGGTGGTGGTGCATGGCCGTTCTTAGTTGGTGGAGCGATTTGTCTGGTTAATTCCGATAACGAACGAGACTCTGGCCTACTAACTAGTCTTCGGGTTGTCTTGTACCGGCTTCGGCCTGTCGCCCATCGCAACTTCTTCTTAGAGGGATCCGCGGCATCTAGCCGCAAGAGACTGATCAATAA
2048	Eukaryota	Opisthokonta	Metazoa	Arthropoda	Crustacea	Malacostraca	Euphausia	Euphausia_superba	GGGAACCTCACCAGGCCTGGACACCGGAAGGATTGACAGATTGAAAGCTCTTTCTCGATTCGGTGGGTGGTGGTGCAGGGCCGTTCTTAGTTGGTGGAGCAATTTGTCTGGTTAATTCCGATAACGAACAAGATTCTGCCCTACTAACTAGTCGTCGGGTTGTCTTGTACCGGCTTCGGCCGGTCGCCCGTAGCAACTTCTTCTTAGAGGGATCCGCGGCATCTAGCCGCAAGAGACTGAGCAATAG
2052	Eukaryota	Opisthokonta	Metazoa	Arthropoda	Crustacea	Malacostraca	Euphausia	Euphausia_superba	GGGAACCTCACCAGGCCCGGACACCGGAAGGATTGACAGATTGAGAGCTCTTTCTCGATTCGGTGGGTGGTGGTGCATGGCCCTTCTTAGTTGGTGGAGCGATTTGTCTGGTTAATTCCGATAAGGAACGAGACTCTGGATTACTAACTAGTCGTCGGGTTGTCTTGTACCGGCTTCGGCCGGTCGCCCATCGCAACTGCTTCTTAGAGGGATCCGCGGCATCTAGCCGCAAGAGACTGAGCAATAA
2053	Eukaryota	Opisthokonta	Metazoa	Arthropoda	Crustacea	Malacostraca	Euphausia	Euphausia_superba	GGGAACCTCACCAGACCCGGACACCGGAAGGATTGACAGATTGAGAGCTCTTTCTCGATTCGGTGGGTGGTGGTGCATGGCCGTTCTTAGTTGGGGGAGCGATTTGTCTGGTTAATTCCGATAACAAACGAGACTCTGGCCTACTAACTAGTCGTCGGGTTGTCTTGTACCGGCTTCGGCCTGTCGCCCGTCGCAACTTCTACTTAGAAGGATCCGCGGCATCTAGCCGCAAGAGACTGAGCAATAA
2060	Eukaryota	Opisthokonta	Metazoa	Arthropoda	Crustacea	Malacostraca	Euphausia	Euphausia_superba	GGGAACCTCACCAGGCCCGGACACCGGAAGGATTGACAGATTGAGAGCTCTTTCTCGATTCGGTGGGTGGTGGTGCATGGCCGTTCTTAGTTGGTGGAGCGATTTGTCTGGTTAATTCCGATAACGAACGAGACTCTGGCCTACTAACTAGTCGTCGGGTTGTCTTGTACCGGCTTCGGCCGGTCGCCCGTCGCAACTTCTTCTTAGAGGGATCCGCGGCATCTAGCCGCAAGAGACTGAGCAATAACAGGTCTGTGATGCCCCTGT
2061	Eukaryota	Opisthokonta	Metazoa	Arthropoda	Crustacea	Malacostraca	Euphausia	Euphausia_superba	GGGAACCTCACCAGGCCCGGACACCGGAAGGATTGACAGATTGAGAGCTCTTTCTCGATTCGGTGGGTGGTGGTGCATGGCCGTTCTTAGTTGGTGGAGCGATTTGTCTGGTTAATTCCGATAACGAACGAGACTCTGGCCTACTAACTAGTATTCGGGTTGTCTTGTACCGGCTTCGGCCGGTCGCCCGTCGCAACTTCTTCTTAGAGGGATCCGCGGCATCTAGCCGCAAGAGACTGAGCAATAA
2062	Eukaryota	Opisthokonta	Metazoa	Arthropoda	Crustacea	Malacostraca	Euphausia	Euphausia_superba	GGGAACCTCACCAGGCCCGGACACCGGAAGGATTGACAGATTGAGAGCTCTTTCTCGATTCGGTGGGTGGTGGTGCATGGCCGTTCTTAGTTGGTGGAGCGATTTGTCTGGTTAATTCCGATAACGAACGAGACTCTGGCCTACTAACTAGTCGTCGGGTTGTCTTGTACCGGCTTCGGCCGGTCGCCCGTCGCAACTTCTTCTTAGAGGGATCCGCTGCATCTAGCCGCAAGAGACCGAGCAATAA
2064	Eukaryota	Opisthokonta	Metazoa	Arthropoda	Crustacea	Malacostraca	Euphausia	Euphausia_superba	GGGAACCTCACCAGGCCCGGACACCGGAAGGATTGACAGATTGAGAGCTCTTTCTCGATTCGGTGGGTGGTGGTGCATGGCCGTTCTTAGTTGGTGGAGCAATTTGTCTGGTTAATTCCGATAACGAACGAGACTCTGGCCTAATAATTAGTTGTCGGGTTGTCTTGTACCGGCTTCGGCCGGTCGTCCGTCGCAACTTCTTCTTAGAGGGATCCGCGGCATCTAGCTGCAAGAGACTGAGCAATAA
2067	Eukaryota	Opisthokonta	Metazoa	Arthropoda	Crustacea	Malacostraca	Euphausia	Euphausia_superba	GGGAACCTCACCAGGCTCGGACACCGGAAGGATTGACAGATTGAGAGCTCTTTCTTGATTCGGTGGGTGGTGGCGCATGGCCGTTTTTAGTTGGTGGAGCAATTTGTCTGGTTAATTCCGATAACGAACGAGACTCTAGCCTACTAACTAGTCGTTGGGTTGTCTTGTCCCGGCTTCGGCCGGTCGCCCGTCGCAACTTCTTCTTAGAGGGATCCGCGGCATCTAGCCGCACGAGACAAAGCAATAA
2069	Eukaryota	Opisthokonta	Metazoa	Arthropoda	Crustacea	Malacostraca	Euphausia	Euphausia_superba	GGGAACCTCACCAGGCCCGGACACCGGAAGGATTGACAGATTGAGAGCTCTTTCTCGATTCGGTGGGTGGTGGTTTATGGCCGTTCTTAGTTGGTGGAGCGATTTGTCTGGTTAATTCCGATAACGAACGAGACTCTGGCCTACTAACTAGTCGTCGGGTTGTCTTGTACCGGCTTCGGCCGGTCGCCCGTCGCAACTTCTTCTTAGAGGGATCCGCGGCATCTAGCCGCAAGAGACTGAGCAATAA
2070	Eukaryota	Opisthokonta	Metazoa	Arthropoda	Crustacea	Malacostraca	Euphausia	Euphausia_superba	GGGAACCTCACCAGGCCCGGACACCGGAAGGATTGACAAATTGAGAGTTCTTTCTCGATTCGGTGGGTGGAGGTGCATGGCCGTTCTTAGTTGGTGGAGCGATTGGTCTGGTTAATTCCGATAACGAACGAGACTCTGGCATACTAACTAGTTGTTGGGTTGTCTTGTACCGGCTTCGGCCGGTCGCCCGTCACAACTTCTTCTTAGAGGGATCCGCGGCATCTAGCCGCAAGAGACTGAGCAATAA
2073	Eukaryota	Opisthokonta	Metazoa	Arthropoda	Crustacea	Malacostraca	Euphausia	Euphausia_superba	GGGAACCTCACCAGGCCCGGACACCGGAAGGATTGACAGATTGAGAGCTCTTTCTCGATTCGGTGGGTGGTGGTGCATGGCCGTTCTTAGTTGGTGGAGCGATTTGTCTGGTTAATTCCGATAACAAACGAGACTCTGTCCTACTAACTAGTCGTCGGGTTGTCTTGTACCGGCTTCGGCCGGTCGCTCGTCTCAACTTCTTCTTAGAGGGATCCGCGGCATCTAGCTGCAAGAGACTGAGCAATAA
2075	Eukaryota	Opisthokonta	Metazoa	Arthropoda	Crustacea	Malacostraca	Euphausia	Euphausia_superba	GGGAACCTCACCATGCCCGGACACCGGAAGGATTGACAGATTGAGAGCTCTTTCTCGATTCGGTGGGTGGTGGTGCATGGCCGTTCTTAGTTGGTGGAGCGATTTGTCTGGTTAATTCCGATAACGAACGAGACTCTGGCCCACTAACTAGTCGTCGGGCTGTCTTGTACCGGCTTCGGCCGGTCGCCCGTCGCAACTTCTTCTTAGAGGGATCCGCGGCATCTAGCCGCAAGAGACTGAGCAATAA
2076	Eukaryota	Opisthokonta	Metazoa	Arthropoda	Crustacea	Malacostraca	Euphausia	Euphausia_superba	GAGAACCTCACCAGGCCCGGACACCGGAAGGATTGACAGATTGAGAGCTCTTTCTCAATTCGGTGGGTGGTGGTGCATGGCCGTTCTAATTGGTGGAGTGATTTGTCTGGTTAATTACGATAACGAACGAGACTCTGGCCTACTAACTAGTCGTCGGGTTGTCTTGTACCGGCTTCGGCCGGTCGCCAGTCATAACTTCTTCTTAGAGGGATCCGCGGCATCTAGCCGCAAGAGACTGAGCAATAA
2080	Eukaryota	Opisthokonta	Metazoa	Arthropoda	Crustacea	Malacostraca	Euphausia	Euphausia_superba	GGGAACCTCACCAGGCCCGGCCACCGGAAGGATTGACAGATTGAGAGCTCTTTCTCGATTCGGTGGGTGGTGGTGCATGGCCGTTCTTAGTTGGTGGGGCGATTTGTCTGGTTAATTCTGATAACGAACGAGACTCTGGCCTACTAACTAGTAGTCAGGTTGTCTTGTACCGGCTTCGGCCGGTCGCCAGTCGCAACTTCTTCTTAGAGGTATCCGCGGCATCTAGCCGCAAGAGACTGAGCAATAA
2085	Eukaryota	Opisthokonta	Metazoa	Arthropoda	Crustacea	Malacostraca	Euphausia	Euphausia_superba	GGGAACCTCAAAAGGCCCGGACACCGGAAGGATTGACATTTTGAGAGCTCTTTCTTGATTCGGTGGGTGGTGGTGCATGGCCGTTCATAGTTGGTTGAGCGATTTGTCTGGTTAATTCCGATAACGAACGAAACTCTGGCCTACTAACTAGTCGGCAGGTTTTCTTGTACCGGCTTCGGCCGGTCGCCTGTCGCAACTTCTTCTTAGAGGGATCCGCGGCATCTAGCCGCAAGAGACTGAGCAATAA
2089	Eukaryota	Opisthokonta	Metazoa	Arthropoda	Crustacea	Malacostraca	Euphausia	Euphausia_superba	GGGAACCTCACCAGGCCCGGACACCGGAAGGATTTATAGATTGAGAGCTCTTTCTCGATTCGGTGGGTGGTGGTGCATGGCCGTTCTTAGTTGGTGGAGCAATTTGTCTGGTTAATTCCAATAACGAACAAGACTCTGGCCTACTAACTAGTCGTCAGGTTGTCTTGTACCGGCTTCGGCCGGTCGCCCGTCGCAACTTCTTCTTAGAGGGATCTGCGGCATTTAGCCGCAAGAGACTGAACAATAA
2091	Eukaryota	Opisthokonta	Metazoa	Arthropoda	Crustacea	Malacostraca	Euphausia	Euphausia_superba	GGGAACCTCACCAGGCCCGGACACCGGAAGGATCGACAGATTGAGAACTCTTTCTCGATTCGGTGGGTGGTGGTGCATGGCCGTTCTTAGTTGGTGGAGCGATTTGTCTGGTTAATTCCAATAACGAGCGAGACTCTGGCCTACTAACTAGTCGTCGGGTTGTCTTGTACCGGCTTCGCCCGGTCGCCCGTCGCAACTTCTTCTTAGAGGGATCCACGGCATCTAGCCGCAAGAGACTGAGCAATAA
2094	Eukaryota	Opisthokonta	Metazoa	Arthropoda	Crustacea	Malacostraca	Euphausia	Euphausia_superba	GGGAACCTCACCAGGCCCGGACACCGGAAGGATTGACAGATTGAGAGCTCTTTCTCGATTTGGTGGGTTGTGGTGCATGGCCGTTCTTAGTTGGTGGAGTGATTTGTCTGGTTAATTCCGATAACAAACGAGACTCTGGCCTACTAACTAGTCATTGGGTTGTCTTGCACCGGCTTCGGCCGGTCGCCCGTCGCAACTTCTTCTTAGAGGAATCCGCAGCATCTAGCTGCAAGAGACTGAGTAATAA
2095	Eukaryota	Opisthokonta	Metazoa	Arthropoda	Crustacea	Malacostraca	Euphausia	Euphausia_superba	GGGAACCTCACCAGGCCCGGACACCGGAAGGATTGACAGATTGAGAGCTCTTTCTCGATTCGGTGGGTGGTGGTGCATGGCCGTTCTTAGTTGGTGGAGCGATTTGTCTGGTTAATTCCGATAACGAACGAGACTCTGGCCTACTAACTAGTCGTCGGGTTATCTTGTACCGGCTTCGGCCGGTTGCCCATCGCAACTTCTTCTTAGAGAGATCCGCGGCATCTAGCCGCAAGAGACTGAGCAATAA
2097	Eukaryota	Opisthokonta	Metazoa	Arthropoda	Crustacea	Malacostraca	Euphausia	Euphausia_superba	GGGAACCTCACCAGGTCCGGACACCGGAAGGATTGACAGATTGAGAGCTCTTTCTCGATTCGGTGGGTGGTGGTGCATGGCTGTTCTTAGTTGGTGGAGCGATTTGTTTGGTTAATTCCAATAACGAACGAGACTCTGGCCTACTAACTAGTCGTCGGGTTGTCTTGTACCGGCTTCGGCCGGTCGCCCAGCGCAACTTCTTCTTAGAGGGATCCGCGGCATCTAGCCGCAAGAGACTGAGCAATAA
2098	Eukaryota	Opisthokonta	Metazoa	Arthropoda	Crustacea	Malacostraca	Euphausia	Euphausia_superba	GGGAACCTCACCAGGCCCGGACACCGGAAGGATTGACAGATTGAGAGCTCTTTCTCGATTCGGTGGGTGGTGGTGCATGGCCGTTCTTAGTTGGTGGAGCGATTTGTCTGGTTAATTCCGATAACAAACGAGACTCTGGCCTACTAACTAGTCGTCGGGTTGTCTTGTACCGACTTCGGCCGGTCGCCCATCGCAACTTCTTCATAGAGGGATCCGCGGCATCTAGCCGCGAGAGACTGAGCAATAA
2100	Eukaryota	Opisthokonta	Metazoa	Arthropoda	Crustacea	Malacostraca	Euphausia	Euphausia_superba	GGGAACCTCACCAGGCCCGGACACCGGAAGTATTGACAGATTGCGAGGTCTTTCTCGATTCTGTGGGTGGTGGTGCATGGCTGTTCTTAGTTGGTGGAGCGATTTGTCTGGTTTATTCCAATAACGAACAATACTCCGGCTTACTAACTAGTCATGTGGTTGTCTTGTACCGGCTTCGGCCGGTCTTCCGTCGCAAGTTCTTCTTAGAGGGATCCGCGGCATCTAGCCGCAAGAGACTGAGCAATAG
2101	Eukaryota	Opisthokonta	Metazoa	Arthropoda	Crustacea	Malacostraca	Euphausia	Euphausia_superba	GGGAACCTCACCAGGCCCGGACACCAGAAGGATTGACAGATTGAGAGCTCTTTCTCGATTCGCTGGGTGGTGGTGCATGGCCGTTCTTAGTTGGTGGAGCAATTTGTCTGGTTAATTCCGATAACGAGCGAGACTCTGGCCTACTAACTAGTCGTCGGGTTGTCTTGTACCGGCTTCGGCCGGTCGCCTGTCGCAACTTCTTCTTAGAGGGATCCGCGGCATCTAGCCGCAAGAGACTGAGCAATAA
2102	Eukaryota	Opisthokonta	Metazoa	Arthropoda	Crustacea	Malacostraca	Euphausia	Euphausia_superba	GGGAACCTCACCAGGCCCGGACACCGGAAGGATTGACAGATTGAGAGCTCTTTCTCAATTCGGTGGGTTGTGGTGTATGGCCGTTCTTAGTTGGTGGAGCGATTTGTCTGGTTAATTCCGATAACGAACGAGACTCTGGCCTACTAACTAGTTGTTGGGTTGTCTCGTACCGGCTTCGGACGGTCGCCCGTTGCAACTTCTTCTTAGAGGGATCCGCGGCATCTAGCCGCAAGAGACTGAGCAATAA
2105	Eukaryota	Opisthokonta	Metazoa	Arthropoda	Crustacea	Malacostraca	Euphausia	Euphausia_superba	GGGAACCTCACCAGGCCCGGACACCGGAAGGATTGACAGATTGAGAGCTCTTTCTCGATTCGGTGGGTGGTGGTGCATAGCCGTTCTTAGTTGGTGGAGCGATTTGTCTGGTTATTTCCGATAACGAACAAGACTCTGGCCTACTAACTAGTCGTCGGGTTGTCTTGTACCGGCTATGGCCAGTCGCCCGTCGCAACTTCTTCTTAGAGGGATCCGCGGCATCTAGCCGCAAGAGACTGAGCAATAA
2108	Eukaryota	Opisthokonta	Metazoa	Arthropoda	Crustacea	Malacostraca	Euphausia	Euphausia_superba	GGGAACCTCATCAGGCCCGGACACCGGAAGGATTGACAGATTGAGAGCTCTTTCTCGATTCGGTGGGTGGTGGTGCATGGCCGTTCTTAGTTGGTGGAGCGATTTGTCTGGTTAAGTCCGATAACAAACGAGACTCTGGCCTACTAACTAGTCGCTGGGTTGTCTTGTACCGGCTTCGGCCGGTCGCCCATCGCAACTTCTTCTTAGAGGGATCCGCGGCATCTAGCCGCAAGAGACTGAGCCATAA
2109	Eukaryota	Opisthokonta	Metazoa	Arthropoda	Crustacea	Malacostraca	Euphausia	Euphausia_superba	GGGAACCTCACCAGGCCCGGACACCGGAAGGATTGACAGATTGAGAGCTCTTTCTCGATTCGGTGGGTGGTGGTGCATGGCCGTTCTTAGTTGGTGGAGCGATTTGTCTGGTTATTTCCGATAACGAACGAGACTCTGGCCTACTAACTAGTCGTCAGGTTGTCTTGTACCGGCTTCGGCCGGTCGCCCGTCGCAACTTCTTCTTAGAGGGATCCGCGGCATCTAGCCGCAAGAGACTGAGCAATAA
2110	Eukaryota	Opisthokonta	Metazoa	Arthropoda	Crustacea	Malacostraca	Euphausia	Euphausia_superba	GGGATCTCCCCAGACCCGGACACCGGAAGCATTGACAGATTGAGAGCTCTTTCTCGATTCGGTGGGTGGTGGTGCATGGCCGTTCTTAGTTGGTGGAGCGATTTGTCTGGTTAATTCCGATAACGAACGAGACTCTGGCCTACTAACTAGTCGTCGGGTTGTCTTGTACCGGCTTCGGCCGGTTGCCCGTCGCAACTTCTTCTTAGAGGGAACCGCGGCGTCTAACCGCGAGAGACTGAGCAATAG
2123	Eukaryota	Opisthokonta	Metazoa	Arthropoda	Crustacea	Malacostraca	Euphausia	Euphausia_superba	GGGAACCTCACCAGGCCCGGACACCGGAAGGATTGACAGATTGAGAACTCTTTCTCGATTCGGTGGGTGGTGGTGCATGGCCGTTCTTAGTTGGTGTAGCGATTTGTCTGGTTAATTCCGATAACGAACGAGACTCTGGCCTACTAACTAGTCGTCGGGTTGTCTTGTACCGGCTTCGGCCGGTCGCCCGTCGCAACTTCTTCTTAGAGGAATCCGCGGCATCTAGCCGCAATAGACTGAGCAATAA
2124	Eukaryota	Opisthokonta	Metazoa	Arthropoda	Crustacea	Malacostraca	Euphausia	Euphausia_superba	GGGAACCTCACCAGGCCCGGACACCGGAAGGATTGACAGATTGAGAGCTCTTTCTCGATTCGGTGGGTGGTGGTGCATGGCCGTTCTTAGTTGGTGGAGCTATTTGTCTGGTTAATTCTGATAACGAACGAGACTCTGGCCTACTAACTAGTCGTCGGGTTGTCTTGTACCGGCTTCGGCCGGTCGCCCGTTGCAACTTCTTCTTAGAGGGATCCGCGGCATCTAGCTGCAAGAGACTGAGCAATAA
2125	Eukaryota	Opisthokonta	Metazoa	Arthropoda	Crustacea	Malacostraca	Euphausia	Euphausia_superba	GGGAACCTCACCAGGCCCGGACACCGGAAGGATTGACAGATTGAGAGCTCTTTCTCGATTCGGTGGGTGGTGGTGCATGGTCGTTCTTAGTTGGTGGAGCGATTTGTCTGGTTAATTCCGATAACGAACGAGACTCTGGCCTACTAACTAGTCGTCGGATTGTTTTGTACCGGCTTCGGCCGGTCGGCGGTCGCAACTTCTTCTTAGAGGGATCCGCGGCATCTAGCCGCAAGAGACTGAGCAATAA
2126	Eukaryota	Opisthokonta	Metazoa	Arthropoda	Crustacea	Malacostraca	Euphausia	Euphausia_superba	GGGAACCTCACCAGGCCCGGACACCGGAAGGATTGACAGATTGAGAGCTCTTTCTCGATTCGGTGGGTGGTGGTGCATGGCCGTTCTTAGTTGGTGGAGCGATTTGTCTGGTTAATTCCGATAACGAACGAGACTCTGGCCTACTAAATAGTCGTTGGGTTGTCTTGTACCGGCTTCGGCCGGTCGCCCGTCGCAACTTCTTCTTAGAGGGATCCGCGGCATCTAGCCGCATGAGACTGAGCAATAA
2127	Eukaryota	Opisthokonta	Metazoa	Arthropoda	Crustacea	Malacostraca	Euphausia	Euphausia_superba	GGGAACCTCACCAGGCCCGGACACCGGAAGGATTGACAGATTGAGAGCTCTTTCTCGATTCAGTGGGTGGTGGTGCATGGCCGTTCTTAGTTGGTGGAGCGATTTGTCTGGTTAATTCCGATAACGAACGAGACTCTGGTCTACTAACTAGTCGTCGGGTTTTCTTGTACCGGCTTCGGCCGGTCACCCGTGGCAACTTCTTCTTAGAGGGATCCGCGGCATCTTGCCGCAAGAGACTGAGCAATAA
2132	Eukaryota	Opisthokonta	Metazoa	Arthropoda	Crustacea	Malacostraca	Euphausia	Euphausia_superba	GGGAACCTCACCAGGCCCGGACACCGGACAGATTGAGAGCTCTTTCTTGATTCGGTGGGTGGTGGTGCATGGCCGTTCTTAGTTGGTGGAGCGATTTGTCTGGACAATTCCGATAACAAACGAGACTCTGGCCTACTAACTAGTCGTCGGGTTGTCTTGTACCGGCTTTGGCCGGTCGCTCGTTGCAAATTCTACTTAGAGGGATCCGCGGCATCTAGCCGCAAGAGACTGAGCAATAA
2133	Eukaryota	Opisthokonta	Metazoa	Arthropoda	Crustacea	Malacostraca	Euphausia	Euphausia_superba	GGGAACCTCACCAGGCCCGGACACCGGAAGGATTGACAGATTGAGAGCTCTTTCTCAATTCGGCGGGTAGTGGTGCATGGCCGTTCTTAGTTGGTGGAGCGATTTGTCTGGTTAATTTCGATAACGAACGAGACTCTGGCCTACTAACTAGTCGTCGGGTTGTCTTGTACCGGCTTCGGCCGGTCGCCCGTCTCAATTTCTTCTTAGAGGGATCCGCGGCATCTAGCCGCAAGAGACTGAGCAATAA
2135	Eukaryota	Opisthokonta	Metazoa	Arthropoda	Crustacea	Malacostraca	Euphausia	Euphausia_superba	GGGAACCTCACCAGGCCCGGACACCGGAAGGATTGACAGATTGAGAGCTCTTTCTCGATTCGGTGGGTGGTGGTGCATGGCCGTTCTTAGTTGGTGGAGCGATTTGTCTGGTTAATTCCGATAACGAGCGAGACTCTGGCCTACTAACTAGTCGTCGGGTTGTCTTGTACCAGCTTCGGCCGGTCGCCCGTCGCAACTTCTTCTTAGAGGGATCCGCGGCATCTAGCCGCAAGAGACTAAGCAATAA
[truncated: 2,283 more rows]
