# Supplementary material for: Refining Zooplankton Diet Composition Studies Over Short and Long Time Scales by Combining 18S Metabarcoding With Fatty Acid Analyses
Source: Mol Ecol Resour. 2025 Aug 18;25(8):e70030. doi: 10.1111/1755-0998.70030 (PMC12550472; doi:10.1111/1755-0998.70030)
Supplement: Supplementary file 6 — Appendix S6: men70030‐sup‐0006‐AppendixS6.csv. [file MEN-25-e70030-s007.csv]

Supporting information for "Refining zooplankton diet composition studies over short- and long-time scales by combining 18S metabarcoding with fatty acid analyses" by Pauli et al.: Metabarcoding of salp (Salpa thompsoni) stomach content using 18S variable region V4 comparing samples of two different freezing procedures (immediate vs. delayed freezing). Raw reads per ASV and sample.;;;;;;;;;;;;;;;…
SampleID;18S region;Predator species;Freezing;Reads/Sample;ASV1_Urochordata;ASV2_Filosa-Thecofilosea;ASV3_Filosa-Thecofilosea;ASV4_Arthropoda;ASV6_Arthropoda;ASV7_Urochordata;ASV8_Arthropoda;ASV13_Arthropoda;ASV11_Urochordata;ASV5_Dinophyceae;ASV10_Urochordata;ASV12_Urochordata;ASV16_Arthropoda;ASV9_Syndiniales;ASV17_Dinophyceae;ASV23_Urochordata;ASV24_Dinophyceae;ASV21_Dinophyceae;ASV15_Urochord…
S1067;V4;Salpa thompsoni;Delayed;101868;99010;571;36;0;0;0;0;0;791;7;139;132;2;1;5;0;0;12;0;0;2;202;205;0;185;5;0;0;0;0;0;0;0;0;140;0;0;5;0;0;0;0;3;0;0;0;0;0;0;0;0;0;1;0;0;0;0;64;0;0;0;0;0;0;8;0;0;0;0;0;0;0;0;0;0;0;154;0;0;0;0;3;0;1;0;0;0;0;0;0;0;0;36;0;0;0;0;0;0;0;45;0;0;0;0;31;0;0;0;0;0;0;0;0;0;0;0;22;0;0;22;0;0;0;0;0;0;0;22;0;0;0;0;0;0;0;0;0;0;0;0;0;0;0;0;0;0;0;0;0;0;0;0;0;0;0;0;0;0;0;0;0;0;0;…
S1075;V4;Salpa thompsoni;Delayed;73079;71384;107;5;0;0;0;0;0;565;9;81;65;1;2;0;0;0;6;73;0;2;114;129;0;125;3;0;0;0;0;0;0;0;0;114;0;0;0;0;0;0;0;0;0;1;0;0;0;0;0;0;0;0;0;0;0;1;34;0;0;0;0;0;0;3;0;2;0;0;0;0;0;0;108;0;0;0;0;0;0;0;0;0;0;0;0;0;0;0;1;0;0;20;0;0;0;0;0;0;0;16;0;0;0;0;12;0;0;0;0;0;0;0;32;0;0;0;10;0;0;21;0;0;0;0;0;0;0;22;0;0;0;0;0;0;0;0;0;0;0;0;0;0;0;0;0;0;0;0;0;0;0;0;0;0;0;0;0;0;0;0;0;0;0;0;0…
S1084;V4;Salpa thompsoni;Delayed;291836;262074;13171;1148;0;0;0;0;0;183;340;382;338;14;212;67;1731;0;52;243;508;253;0;0;0;0;71;16;89;0;0;0;41;0;60;0;0;0;34;524;624;0;24;13;0;3;432;0;0;26;247;0;429;26;403;0;0;0;0;96;0;0;0;266;0;62;0;19;0;313;0;0;298;0;0;36;275;0;0;0;0;0;0;0;0;50;19;175;0;0;19;161;71;0;0;120;0;0;39;150;86;0;170;0;0;161;0;177;3;93;0;15;157;0;0;0;152;0;0;0;91;0;0;75;114;59;140;0;0;2;…
S1089;V4;Salpa thompsoni;Delayed;63284;53611;7807;720;0;0;0;0;4;0;29;71;52;0;9;21;285;0;45;0;79;20;0;0;0;0;23;23;42;0;0;0;0;0;24;0;0;0;27;116;0;0;15;0;16;1;0;0;0;0;0;0;0;12;0;0;0;0;0;3;0;0;0;0;0;16;0;10;0;0;0;0;0;0;0;0;0;0;0;0;0;0;0;0;4;0;3;35;0;0;5;0;2;0;0;0;0;0;1;33;4;0;17;0;0;0;0;0;0;0;0;0;0;0;0;0;0;0;0;0;0;0;0;0;0;0;0;0;0;0;0;0;0;0;0;0;21;2;16;0;0;0;0;0;0;0;0;0;0;0;0;0;0;0;0;0;0;0;0;4;0;0;0;0…
S1093;V4;Salpa thompsoni;Delayed;80691;75966;1903;147;0;0;0;0;0;611;21;142;106;2;42;43;0;0;162;78;0;11;164;150;0;142;11;36;5;0;0;0;18;0;6;94;0;0;6;0;0;0;4;3;6;2;0;0;0;0;0;0;0;100;0;0;0;4;37;0;0;2;152;0;0;5;0;4;0;0;0;0;0;0;0;20;0;0;0;0;0;0;0;0;0;0;0;0;0;0;0;0;4;21;0;0;0;0;99;0;0;24;0;0;0;0;20;0;91;0;0;0;0;0;64;0;0;0;18;0;0;22;0;0;0;0;0;5;0;13;0;0;2;0;0;0;0;0;0;0;0;0;0;0;0;0;0;0;0;0;0;0;0;0;0;0;0;0…
S1096;V4;Salpa thompsoni;Delayed;51244;45465;4820;394;3;0;0;0;5;0;12;65;51;3;38;5;0;0;21;52;0;10;0;0;0;0;21;0;8;0;0;0;0;0;15;0;0;0;31;0;0;0;0;1;9;0;0;0;0;0;0;0;0;4;0;0;0;0;0;0;0;0;0;0;0;0;0;0;0;0;0;0;0;0;0;2;0;0;0;0;0;0;0;0;0;0;2;0;0;0;2;0;0;0;40;0;0;0;0;0;0;0;0;0;0;0;0;0;0;0;0;0;0;0;0;0;0;0;0;0;0;0;0;0;0;0;0;3;0;0;0;0;0;0;0;0;0;3;0;0;0;0;0;0;0;0;0;0;0;0;0;0;0;1;0;0;0;0;0;0;0;0;0;0;0;0;0;0;0;0;0;…
S1099;V4;Salpa thompsoni;Delayed;332497;250577;45073;4412;0;0;0;0;5304;2010;3889;425;368;2462;1343;1488;0;80;126;272;0;184;584;469;0;460;582;0;725;977;0;0;118;0;201;283;766;0;68;0;0;0;139;78;112;230;0;0;0;69;0;445;0;40;0;0;0;358;150;212;0;186;0;0;0;208;0;245;0;0;0;0;0;296;0;0;0;0;0;0;0;0;249;0;0;18;163;0;0;0;51;0;24;103;0;0;205;0;0;0;98;64;0;0;0;2;98;0;0;68;0;82;0;0;0;153;0;0;70;0;0;51;146;0;10;0…
S1101;V4;Salpa thompsoni;Delayed;78304;76073;156;20;0;0;0;0;0;558;12;117;107;4;2;3;0;0;59;0;0;5;116;144;0;145;0;0;1;0;0;0;0;0;0;103;0;0;0;0;0;0;0;1;0;1;0;0;0;0;0;0;0;12;0;0;0;0;50;0;131;0;6;8;0;5;0;0;0;0;0;0;0;0;0;8;0;119;0;0;0;0;0;0;0;0;0;0;0;0;0;2;0;19;0;1;0;0;26;0;3;27;0;0;0;9;13;0;0;0;0;0;0;0;57;0;0;0;16;0;0;22;0;0;2;0;0;3;0;18;0;0;0;0;0;0;0;2;0;0;0;0;0;0;0;0;0;0;0;0;0;0;2;0;0;0;0;0;0;1;3;0;0…
S1103;V4;Salpa thompsoni;Delayed;42442;35231;5885;526;0;0;0;0;0;0;13;40;47;0;12;10;188;0;6;45;41;13;0;0;0;0;41;1;41;0;0;0;0;0;18;0;0;0;19;0;0;0;0;10;13;2;53;0;0;12;0;0;0;12;0;0;0;0;0;0;0;0;0;3;0;11;0;0;0;0;0;0;0;0;0;0;0;0;0;0;0;0;0;0;0;0;0;20;0;0;1;0;1;0;0;0;0;0;0;12;0;0;0;0;0;0;0;0;0;0;0;1;0;0;0;0;0;0;0;0;0;0;0;0;0;0;0;0;0;0;0;0;0;0;0;0;9;1;0;0;0;0;0;0;0;0;0;0;0;0;0;0;0;0;0;0;0;0;0;5;0;0;0;0;0;0…
S1243;V4;Salpa thompsoni;Delayed;45007;43829;150;15;0;0;0;0;0;381;14;68;36;0;1;1;0;0;18;35;0;3;74;84;0;102;3;0;1;0;0;20;0;0;0;64;0;0;0;0;0;0;0;0;0;0;0;0;0;0;0;0;0;5;0;0;0;0;30;0;0;0;0;0;0;1;0;0;0;0;0;0;0;0;0;0;0;0;0;0;0;0;0;0;0;0;0;0;0;0;1;0;0;8;0;0;0;0;7;0;0;15;0;0;0;0;7;0;0;0;0;0;0;0;0;0;0;0;15;0;0;6;0;0;0;0;0;0;0;9;0;0;0;0;0;0;0;0;0;0;0;0;0;0;0;0;0;0;0;0;0;0;0;0;0;0;0;0;0;1;0;0;0;0;0;0;0;0;0;0…
S160_1;V4;Salpa thompsoni;Immediate;70259;68308;1026;93;1;1;0;0;0;0;4;95;83;0;0;0;0;0;3;0;0;0;0;0;0;0;3;0;0;0;0;0;0;0;0;0;0;0;5;0;0;0;0;1;0;0;0;0;0;0;0;0;0;0;0;153;0;0;0;0;0;0;3;0;0;0;0;1;0;0;0;0;0;0;0;0;0;0;0;0;0;0;0;0;133;0;0;0;0;0;4;0;2;0;0;0;0;0;0;0;0;0;0;0;65;0;0;0;0;0;50;0;0;0;0;0;0;57;0;0;0;0;0;0;0;0;0;0;0;0;0;0;0;0;0;0;0;0;0;0;0;0;0;0;0;0;0;0;0;0;0;0;0;0;0;0;0;0;0;0;3;0;0;0;0;29;0;0;0;0;0…
S160_10;V4;Salpa thompsoni;Immediate;330918;248560;46522;4678;0;15466;0;26;0;0;96;570;350;0;348;421;0;2007;468;297;0;221;0;0;1155;0;20;70;0;0;884;57;200;205;172;0;0;205;77;0;0;170;78;91;109;111;0;53;451;93;0;0;0;53;0;0;195;0;0;0;0;56;61;0;319;0;325;0;118;0;0;103;0;0;0;12;0;0;0;66;59;0;0;229;22;0;9;0;0;185;26;0;34;0;72;0;0;201;1;0;0;0;0;0;0;0;0;0;53;0;0;0;0;155;0;0;0;8;0;0;1;0;0;0;0;0;0;37;0;0;0;0…
S160_2;V4;Salpa thompsoni;Immediate;107;69;0;0;0;0;0;0;0;0;0;0;0;4;0;0;0;2;0;0;0;5;0;0;0;0;0;0;0;0;0;0;0;0;0;0;0;0;0;0;0;0;0;0;0;0;0;0;0;0;0;0;0;0;0;0;0;0;0;0;0;1;0;0;0;0;0;0;0;0;0;0;0;0;0;0;0;0;0;0;0;0;0;0;0;0;0;0;0;0;0;0;0;0;0;0;0;0;0;0;0;0;0;0;0;1;0;0;0;0;0;0;0;0;0;0;0;0;0;0;0;0;0;0;0;0;0;2;0;0;0;0;0;0;0;0;0;0;0;0;0;0;0;0;0;0;0;0;0;0;0;0;0;0;0;0;0;0;0;0;0;9;0;0;0;0;0;0;0;0;0;0;0;0;0;0;0;0;0;0;…
S160_3;V4;Salpa thompsoni;Immediate;302666;202109;41674;3807;20151;17;14839;9953;256;0;26;319;272;225;121;168;0;52;277;0;792;239;0;0;0;0;197;274;78;0;0;0;174;0;109;0;0;0;116;0;0;0;106;115;83;90;0;111;0;100;213;0;0;53;0;0;7;0;0;2;0;37;87;0;0;0;0;16;0;0;307;0;0;0;0;136;0;0;267;0;0;0;0;0;14;165;0;0;217;0;63;35;59;0;0;71;0;0;0;0;0;0;0;187;0;0;0;0;0;0;0;63;0;0;0;0;0;0;0;0;34;0;0;47;17;68;0;76;136;0;0;…
S160_4;V4;Salpa thompsoni;Immediate;389;374;0;0;0;0;0;0;0;0;0;0;0;0;0;0;0;0;0;0;0;0;0;0;3;0;0;0;0;0;0;0;0;0;0;0;0;0;0;0;0;0;0;0;0;0;0;0;2;0;0;0;0;0;0;0;0;0;0;0;0;0;0;0;0;0;0;0;0;0;0;0;0;0;0;0;0;0;0;0;0;0;0;2;0;0;0;0;0;0;0;0;0;0;0;0;0;0;0;0;0;0;0;0;0;0;0;0;0;0;0;0;0;0;0;0;0;0;0;0;0;0;0;0;0;0;0;0;0;0;0;0;0;0;0;0;0;0;0;0;0;0;0;0;0;0;0;0;0;0;0;0;0;0;1;0;0;0;0;0;0;0;0;0;0;0;0;0;0;0;0;0;0;0;0;0;0;0;0;0…
S160_5;V4;Salpa thompsoni;Immediate;61038;58416;1545;122;2;5;0;0;0;0;16;83;80;3;14;10;0;0;24;0;0;2;0;0;0;0;6;16;0;0;0;63;0;0;0;0;0;0;0;0;0;0;0;0;5;0;0;0;0;4;0;0;0;5;0;115;5;0;0;0;115;8;5;0;0;3;0;1;0;0;0;0;0;0;0;0;0;0;0;0;0;0;0;0;4;0;0;0;0;0;5;0;0;0;0;0;0;0;18;0;0;0;0;0;57;0;0;0;4;0;58;0;0;0;0;0;0;48;0;0;0;0;0;0;0;0;0;7;0;0;0;0;0;0;0;0;0;0;0;0;0;0;0;0;0;0;0;0;0;0;0;0;0;0;0;0;0;0;0;3;3;2;0;0;0;27;0…
S160_6;V4;Salpa thompsoni;Immediate;69208;65512;2412;200;0;0;0;0;0;43;17;118;88;0;4;13;0;0;14;69;0;28;0;0;0;0;4;18;0;0;0;266;0;44;9;0;0;0;9;0;0;0;7;2;0;2;0;43;0;0;0;0;0;0;0;0;4;0;0;7;0;4;0;9;0;0;0;0;0;0;0;24;0;0;0;7;0;0;0;18;33;0;0;0;0;0;0;0;0;0;3;5;2;0;0;0;0;0;0;0;0;0;0;0;0;0;0;0;0;0;0;0;0;0;0;0;0;0;0;0;9;0;0;23;0;0;0;1;0;0;0;0;0;0;6;0;0;0;0;0;0;0;0;0;0;0;0;0;0;0;0;0;14;0;0;0;0;0;0;0;0;0;0;0;0;0…
S160_7;V4;Salpa thompsoni;Immediate;59907;56166;2230;229;7;0;0;23;0;0;6;92;74;3;10;2;0;0;22;68;0;13;0;0;1;0;3;62;2;0;0;0;10;0;0;0;0;0;8;0;0;0;0;16;0;0;0;0;0;0;0;0;0;8;0;107;4;0;0;0;100;0;9;0;0;0;0;0;0;0;0;0;0;0;184;0;0;0;0;0;0;0;0;0;4;0;0;0;0;0;6;0;0;0;0;0;0;0;3;0;0;0;0;0;64;0;0;0;3;0;57;0;0;0;0;0;0;39;0;0;0;0;0;0;0;0;0;5;0;0;0;0;0;0;0;0;0;0;0;0;0;0;0;0;0;0;0;0;0;0;0;0;0;0;99;0;0;0;0;0;6;0;0;0;0;…
S160_8;V4;Salpa thompsoni;Immediate;336819;266355;59252;5520;30;27;0;36;0;0;174;550;298;29;313;147;0;21;171;0;0;139;0;0;20;0;82;419;7;0;24;37;224;224;134;0;0;234;217;0;0;183;121;144;135;49;0;190;10;106;0;0;0;41;0;0;119;6;0;0;0;35;14;1;17;0;0;0;0;0;0;78;0;0;0;0;0;0;0;57;68;0;0;0;57;0;32;0;0;28;10;0;9;0;0;0;0;0;0;0;0;0;0;0;0;9;0;0;17;0;0;0;0;0;0;0;0;0;0;0;0;2;0;0;0;0;0;0;0;0;0;0;0;0;0;0;0;30;0;0;0;…
S160_9;V4;Salpa thompsoni;Immediate;418291;386255;22628;2154;139;14;0;496;0;254;8;805;473;8;96;144;0;15;275;449;0;182;0;0;0;0;34;85;6;0;24;469;100;341;62;0;0;280;33;0;0;250;42;56;33;9;0;71;0;51;0;10;0;36;0;0;35;0;0;35;0;16;0;50;0;8;0;18;197;0;0;95;0;0;0;61;0;0;0;121;99;256;0;15;6;5;6;0;0;0;15;7;0;0;94;13;0;0;3;0;0;0;0;0;0;0;0;0;0;7;0;0;0;0;0;0;0;0;0;149;12;0;0;0;0;14;0;0;0;0;0;0;22;0;0;0;0;0;0;0;…
