# Supplementary material for: Refining Zooplankton Diet Composition Studies Over Short and Long Time Scales by Combining 18S Metabarcoding With Fatty Acid Analyses
Source: Mol Ecol Resour. 2025 Aug 18;25(8):e70030. doi: 10.1111/1755-0998.70030 (PMC12550472; doi:10.1111/1755-0998.70030)
Supplement: Supplementary file 7 — Appendix S7: men70030‐sup‐0007‐AppendixS7.csv. [file MEN-25-e70030-s005.csv]

Supporting information for "Refining zooplankton diet composition studies over short- and long-time scales by combining 18S metabarcoding with fatty acid analyses" by Pauli et al.: Metabarcoding of salp (Salpa thompsoni) stomach content using 18S variable region V4 comparing samples of two different freezing procedures (immediate vs. delayed freezing). Assigned taxonomy using PR2 and amplicon seq…
ASV	Kingdom	Supergroup	Division	Class	Order	Family	Genus	Species	Sequence
1	Eukaryota	Opisthokonta	Metazoa	Urochordata	Urochordata_X	Ascidiacea	Salpa	Salpa_thompsoni	AAGTGTATATTTAAGTTGTTGCGGTTGAAAAGCTCGTAGTTGGATTTTGGGACGGCGCGTCTGGTCGGCCGCAAGGCTTGTACTGCACGCGCTGTCCTCACATGACCGGTGCCTCTAAGGTGCTCTTAACTGAGTGCTTTTGTGGTCCGGGAAGTTTACCTTGAAAAAATTAGAGTGTTCAAAGCAGGCTTAAAGCTTGAATAATGTTGCATGGAATAATGGAATAGGACCTCGGTTCTATTTTGTTGGTTTTCGGAGCGCGAGGTAATGATTAAGAGGAACGGACGGGGGCATCCGTACTGTGCCGTTAGAGGTGAAATTCTTGGATCGGCGCAAGACGAACAACTGCGAAAGCATTTGCCAAGAATGTTTTCT
2	Eukaryota	Rhizaria	Cercozoa	Filosa-Thecofilosea	Ebriida	Ebriidae	Ebria	Ebria_tripartita	TAGCGTATATTAAAGTTGTTGCAGTTAAAAAGCTCGTAGTTGGATTTCTGGTTTGATGCCCTGGCCCGCTGCTATTTTAGTAGTGTGTGCCGGTTGTGCGTCTGCCATCCTTCTAGGGAACGTTCCTTCTCTTCACTGAGCCGGGTTCGTGATCTAGATCGTTTACTTTGAAAAAATTAGAGTGTTTAAAGCAGGCTTTTGCTATGAATACATTAGCATGGAATAATAATCTAGGACTTCGGTGCTATTTTGTTGGTTTCTGGAACTGAAGTAATGATTGATAGGGATAGTTGGGGGTGCTAGTATTGAGCGGCCAGAGGTGAAATTCTTGGATTCGCTCAAGACTAACTTATGCGAAAGCATTCACCAAGGATGTCTTCT
3	Eukaryota	Rhizaria	Cercozoa	Filosa-Thecofilosea	Ebriida	Ebriidae	Ebria	Ebria_tripartita	TAGCGTATATTAAAGTTGTTGCAGTTAAAAAGCTCGTAGTTGGATTTCTGGTTTGATGCCCTGGCCTGCTGCTATTTTAGTAGTGTGTGCCGGTTGTGCGTCTGCCATCCTTCTAGGGAACGTTCCTTCTCTTCACTGAGCCGGGTTCGTGATCTAGATCGTTTACTTTGAAAAAATTAGAGTGTTTAAAGCAGGCTTTTGCTATGAATACATTAGCATGGAATAATAATCTAGGACTTCGGTGCTATTTTGTTGGTTTCTGGAACTGAAGTAATGATTGATAGGGATAGTTGGGGGTGCTAGTATTGAGCGGCCAGAGGTGAAATTCTTGGATTCGCTCAAGACTAACTTATGCGAAAGCATTCACCAAGGATGTCTTCT
4	Eukaryota	Opisthokonta	Metazoa	Arthropoda	Crustacea	Maxillopoda	Metridia	Metridia_sp.	TAGCGTATATTAAAGTTGTTGCGGTTAAAAAGCTCGTAGTTGGATCTCGGCGAGTAGAGGGCGGTATGCTTCGTAGCATTACTGCCCTATTACCCGTAGTTTTTGACAGAGGTTCCTGGGTGCTCTTAATCGAGTGTCTAGGGATGCTGTCAGGTTTACTTTGAAAAAATTAGAGTGCTCAAAGCAGGCTATTACGCTTGAATATTCGTGCATGGAATAATAGAATAGGAAGTTGTTTCTATTTTGTTGGTTTTCGGAAATTGACTTAATGATTAATAGGGACAGTCGGGGGCATTTGTATTCAAACGACAGAGGTGAAATTCTTGGACCGTTTGAGGACAAACTACTGCGAAAGCATTTGCCAAGAATGTTT
6	Eukaryota	Opisthokonta	Metazoa	Arthropoda	Crustacea	Maxillopoda	Rhincalanus	Rhincalanus_sp.	TAGCGTATATTAAAGTTGTTGTGGTTAAAAAGCTCGTAGTTGGATCTCGGCAGTCTGAGGTTGGTGTACTTGCTAGTACTACTGCCCTATAGACTGTAGTTTTGCCAGAGGTGCCCGGGTGCTCTTAATCGAGTGTCCTGGTATGCTGGCAGGTTTACTTTGAAAAAATTAGAGTGCTCAAAGCAGGCTTTTACGCCTGAATATTCGTGCATGGAATAATAGAATAGGAAGTCGTTTCTATTTTGTTGGTTTTCGGAAATCGACTTAATGATTAATAGGGACAGTCGGGGGCATTTGTATTCAAACGACAGAGGTGAAATTCTTGGACCGTTTGAAGACAAACTACTGCGAAAGCATTTGCCAAGAATGTTT
7	Eukaryota	Opisthokonta	Metazoa	Urochordata	Urochordata_X	Ascidiacea	Salpa	Salpa_thompsoni	AAGTGTATATTTAAGTTGTTGCGGTTGAAAAGCTCGTAGTTGGATTTTGGGACGGCGCGTCTGGTCGGCCGCAAGGCTTGTACTGCACGCGTTGTCCTCACATGACCGGTGCCTCTAAGGTGCTCTTAACTGAGTGCTTTTGTGGTCCGGGAAGTTTACCTTGAAAAAATTAGAGTGTTCAAAGCAGGCTTAAAGCTTGAATAATGTTGCATGGAATAATGGAATAGGACCTCGGTTCTATTTTGTTGGTTTTCGGAGCGCGAGGTAATGATTAAGAGGAACGGACGGGGGCATCCGTACTGTGCCGTTAGAGGTGAAATTCTTGGATCGGCGCAAGACGAACAACTGCGAAAGCATTTGCCAAGAATGTTTTCT
8	Eukaryota	Opisthokonta	Metazoa	Arthropoda	Crustacea	Maxillopoda	Metridia	Metridia_sp.	TAGCGTATATTAAAGTTGTTGCGGTTAAAAAGCTCGTAGTTGGATCTCGGCGAGTAGAGGGCGGTATGCTTCGTAGCATTACTGCCCTATTACTCGTAGTTTTTGACAGAGGTTCCTGGGTGCTCTTAATCGAGTGTCTAGGGATGCTGTCAGGTTTACTTTGAAAAAATTAGAGTGCTCAAAGCAGGCTATTACGCTTGAATATTCGTGCATGGAATAATAGAATAGGAAGTTGTTTCTATTTTGTTGGTTTTCGGAAATTGACTTAATGATTAATAGGGACAGTCGGGGGCATTTGTATTCAAACGACAGAGGTGAAATTCTTGGACCGTTTGAAGACAAACTACTGCGAAAGCATTTGCCAAGAATGTTT
13	Eukaryota	Opisthokonta	Metazoa	Arthropoda	Crustacea	Maxillopoda	Calanus	Calanus_helgolandicus	TAGCGTATATTAAAGTTGTTGTGGTTAAAAAGCTCGTAGTTGGATCTCGGCGGACTGAGGGCGGTTTGCTTGCTAGTATTACTGCCCTATAGTCCGTAGTTTTGCCAGAGGTTTCGAGGTGCTCTTAATCGAGTGTCCCGGGATGCTGGCAGGTTTACTTTGAAAAAATTAGAGTGCTCAAAGCAGGCTATTACGCCTGAATATTCGTGCATGGAATAATAGAATAGGAAGTCGTTTCTATTTTGTTGGTTTTCGGAAATCGACTTAATGATTAATAGGGACAGTCGGGGGCATTTGTATTCAAACGACAGAGGTGAAATTCTTGGACCGTTTGAAGACAAACTACTGCGAAAGCATTTGCCAAGAATGTTT
11	Eukaryota	Opisthokonta	Metazoa	Urochordata	Urochordata_X	Ascidiacea	Salpa	Salpa_thompsoni	AAGTGTATATTTAAGTTGTTGCGGTTGAAAAGCTCGTAGTTGGATTTTGGGACGGCGCGTCTGGTCGGCCGCAAGGCTTGTACTGCACGCGCTGTCCTCACATGACCGGTGCCTCTAAGGTGCTCTTAACTGAGTGCTTTTGTGGTCCGGGAAGTTTACCTTGAAAAAATTAGAGTGTTCAAAGCAGGCTTAAAGCTTGAATAATGTTGCATGGAATAATGGAATAGGACCTCGGTTCTATTTTGTTGGTTTTCGGAGCGCGAGGTAATGATTAAGAGGAACGGACGGGGGCATCCGTACTGTGCCGTTAGAGGTGAAATTCTTGGATCGGCGCAAGACGAACAACTGCGAAAGCATTTACCAAGAATGTTTTCT
5	Eukaryota	Alveolata	Dinoflagellata	Dinophyceae	Dinophyceae_X	Dinophyceae_XX	Dinophyceae_XXX	Dinophyceae_XXX_sp.	TAGCGTATATTAAAGCTGTTGCGGTTAAAAAGCTCGTAGTTGGACTTCTGCTGAGGACGACTGGTCTGCCCTCTGGGTGAGTATCTGGTTCGGCCGAAGCATCTTCTTGGAGGTTGCAAGCGCACTTCATTGTGTGGTGCAACCGACTGGAATTTTACTTTGAGGAAATTAGAGTGTTCAAGGGAGGCGTACGCCTCGCATAGGTTAGCATGGAATAATGCTGTAAGACCATGGTATTGCTGTGTTGGTTTCTATCACCTAAGGTAATGATAAACAGGGATAGTTGGGGGCATTCGTATTTAACTGTCAGAGGTGAAATTCTTGGATTTGTTAAAGACGAACGACTGCGAAAGCATTTGCCAAGGATGTTT
10	Eukaryota	Opisthokonta	Metazoa	Urochordata	Urochordata_X	Ascidiacea	Salpa	Salpa_thompsoni	AAGTGTATATTTAAGTTGTTGTGGTTGAAAAGCTCGTAGTTGGATTTTGGGACGGCGCGTCTGGTCGGCCGCAAGGCTTGTACTGCACGCGCTGTCCTCACATGACCGGTGCCTCTAAGGTGCTCTTAACTGAGTGCTTTTGTGGTCCGGGAAGTTTACCTTGAAAAAATTAGAGTGTTCAAAGCAGGCTTAAAGCTTGAATAATGTTGCATGGAATAATGGAATAGGACCTCGGTTCTATTTTGTTGGTTTTCGGAGCGCGAGGTAATGATTAAGAGGAACGGACGGGGGCATCCGTACTGTGCCGTTAGAGGTGAAATTCTTGGATCGGCGCAAGACGAACAACTGCGAAAGCATTTGCCAAGAATGTTTTCT
12	Eukaryota	Opisthokonta	Metazoa	Urochordata	Urochordata_X	Ascidiacea	Salpa	Salpa_thompsoni	AAGTGTATATTTAAGTTGTTGCGGTTGAAAAGCTCGTAGTTGGATTTGGGGACGGCGCGTCTGGTCGGCCGCAAGGCTTGTACTGCACGCGCTGTCCTCACATGACCGGTGCCTCTAAGGTGCTCTTAACTGAGTGCTTTTGTGGTCCGGGAAGTTTACCTTGAAAAAATTAGAGTGTTCAAAGCAGGCTTAAAGCTTGAATAATGTTGCATGGAATAATGGAATAGGACCTCGGTTCTATTTTGTTGGTTTTCGGAGCGCGAGGTAATGATTAAGAGGAACGGACGGGGGCATCCGTACTGTGCCGTTAGAGGTGAAATTCTTGGATCGGCGCAAGACGAACAACTGCGAAAGCATTTGCCAAGAATGTTTTCT
16	Eukaryota	Opisthokonta	Metazoa	Arthropoda	Crustacea	Maxillopoda	Oithona	Oithona_similis	TAGCGTATATTAAAGTTGTTGCGGTTAAAAAGCTCGTAGTTGGATCTCGGCGGGCAGGGGGTGGTTCGCTCTTCAGCGCTACTGCCCCGCTTTGCCCGTGTGATTGGCGGAGGTTTCGGGGTGCTCTTCGTTGAGTGACTCGGAGCGCCGTCAGGTTTACTTTGAAAAAATTAGAGTGCTCAAAGCAGGCTTTTCACGCTTGAATATTCGTGCATGGAATAATGGAATAGGAACTCGTTTCTATTTTGTTGGTTTTCGGAAATCGAGTTAATGATTAACAGGGACAATTGGGGGCATTAGTATTCAGACGACAGAGGTGAAATTCTTGGACCGTCTGAAGACTGACTACTGCGAAAGCATTTGCCAAGAGTGTTT
9	Eukaryota	Alveolata	Dinoflagellata	Syndiniales	Dino-Group-I	Dino-Group-I-Clade-1	Dino-Group-I-Clade-1_X	Dino-Group-I-Clade-1_X_sp.	TAGCGTATATTAAAGTTGTTGCGGTTAAAAAGCTCGTAGTTGGAGTTCTGCCAGGTGGCGCTCGTCCGCCCAAGTGGTGTGTACAGGGCGTGCATCTGGCCCTTTCAAGGGGAACGTGTCTGCACTTCATTGTGTGGTGCGAGATCCTTGACTTTTACTTTGAGGAAATAAGAGTGTTCCAAGCAGGCTCTCGTCGTGCATAGCTCAGCATGGAATAATAGCATTGGACTTCGTTTCTACGCTGTTGGTTGCAAGAAGCGAGGTAATGATGAAGAGGGATAGTTGGGGGCATTCGTATTTAACTGTCAGAGGTGAAATTCTTGGATTTGTTAAAGACGGACTACTGCGAAAGCATCTGCCATGGATGTTT
17	Eukaryota	Alveolata	Dinoflagellata	Dinophyceae	Prorocentrales	Prorocentraceae	Prorocentrum	Prorocentrum_cordatum	TAGCGTATATTAAAGTTGTTGCGGTTAAAAAGCTCGTAGTTGGATTTCTGCCGAGGACGACCGGTCCGCCCTCTGGGTGAGTATCTGGCTCGGCCTGGGCATCTTCTTGGAGAACGTATCTGCACTTGACTGTGTGGTGCGGTATCCAGGACTTTTACTTTGAGGAAATTAGAGTGTTTCAAGCAGGCTTACGCCTTGAATACATTAGCATGGAATAATAAGATAGGACCTCGGTTCTATTTTGTTGGTTTCTAGAGCTGAGGTAATGATTAATAGGGATAGTTGGGGGCATTCGTATTTAACTGTCAGAGGTGAAATTCTTGGATTTGTTAAAGACGGACTACTGCGAAAGCATTTGCCAAGGATGTTT
23	Eukaryota	Opisthokonta	Metazoa	Urochordata	Urochordata_X	Ascidiacea	Salpa	Salpa_thompsoni	AAGTGTATATTTAAGTTGTTGCGGTTGAAAAGCTCGTAGTTGGATTTTGGGACGGCGCGTCTGGTCGGCCCCAAGGCTTGTACTGCACGCGCTGTCCTCACATGACCGGTGCCTCTAAAGTGCTCTTAACTGAGTGCTTTTGTGGTCCGGGAAGTTTACCTTGAACAATTTAGAGTGTTCAAAGCAGGCTTAAAGCTTGAATAATGTTGCATGGAATAATGGAATAGGACCTCGGTTCTATTTTGTTGGTTTTCGGAGCGCGAGGTAATGATTAAGAGGAACGGACGGGGGCATCCGTACTGTGCCGTTAGAGGTGAAATTCTTGGATCGGCGCAAGACGAACAACTGCGAAAGCATTTGCCAAGAATGTTTTCT
24	Eukaryota	Alveolata	Dinoflagellata	Dinophyceae	Peridiniales	Thoracosphaeraceae	Scrippsiella	Scrippsiella_acuminata	TAGCGTATATTAAAGTTGTTGCGGTTAAAAAGCTCGTAGTTGGATTTCTGCTGAGGACGACCGGTCCGCCCTCTGGGTGAGTATCTGGTTCGGCCTGGGCATCTTCTTGGAGAACGTAGCTGCACTTGACTGTGTGGCGCGGTATCCAGGACTTTTACTTTGAGGAAATTAGAGTGTTTCAAGCAGGCACACGCCTTGAATACATTAGCATGGAATAATAAGATAGGACCTTGGTTCTATTTTGTTGGTTTCTAGAGCTGAGGTAATGATTAATAGGGATAGTTGGGGGCATTCGTATTTAACTGTCAGAGGTGAAATTCTTGGATTTGTTAAAGACGGACTACTGCGAAAGCATTTGCCAAGGATGTTT
21	Eukaryota	Alveolata	Dinoflagellata	Dinophyceae	Dinophyceae_X	Dinophyceae_XX	Dinophyceae_XXX	Dinophyceae_XXX_sp.	TAGCGTATATTAAAGTTGTTGCGGTTAAAAAGCTCGTAGTTGGATTTCTGCCGAGGACGACCGGTCCGCCCTCTGGGTGAGTATCTGGCTCGGCCTGGGCATCTTCTTGGAGAACGTAGCTGCACTTGACTGTGTGGTGCGGTATCCAGGACTTTTACTTTGAGGAAATCAGAGTGTTTCAAGCAGGCATACGCCTTGAATACATTAGCATGGAATAATAAGATAGGACCTCGGTTCTATTTTGTTGGTTTCTAGAGCTGAGGTAATGATTAATAGGGATAGTTGGGGGCATTCGTATTTAACTGTCAGAGGTGAAATTCTTGGATTTGTTAAAGACGGACTACTGCGAAAGCATTTGCCAAGGATGTTT
15	Eukaryota	Opisthokonta	Metazoa	Urochordata	Urochordata_X	Ascidiacea	Salpa	Salpa_thompsoni	AAGTGTATATTTAAGTTGTTGCGGTTGAAAAGCTCGTAGTTGGATTTTGGGACGGCGCGTCTGGTCGGCCGCAAGGCTTGTACTGCACGCGCTGTCCTCACATGACCGGTGCCTCTAAGGTGCTCTTAACTGAGTGCTTTTGTGGTCCGGGAAGTTTACCTTGAAAAAATTAGAGTGTTCAAAGCAGGCTTAAAGCTTGAATAATGTTGCATGGAATAATGGAATAGGACCTCGGTTCTATTTTGTTGGTTTTCGGAGCGCGAGGTAATGATTAAGAGGAACGGACGGGGGCATCCATACTGTGCCGTTAGAGGTGAAATTCTTGGATCGGCGCAAGACGAACAACTGCGAAAGCATTTGCCAAGAATGTTTTCT
27	Eukaryota	Opisthokonta	Metazoa	Urochordata	Urochordata_X	Ascidiacea	Salpa	Salpa_thompsoni	AAGTGTATATTTAAGTTGTTGCGGTTGAAAAGCTCGTAGTTGGATTTTGGGACGGCGCGTCTGGTCGGCCGCAAGGCTTGAACTGCACGCGCTGTCCTCACATGACCGGTGCCTCTAAGGTGCTCTTAACTGAGTGCTTTTGTGGTCCGGGAAGTTTACCTTGAAAAAATTAGAGTGTTCAAAGCAGGCTTAAAGCTTGAATAATGTTGCATGGAATAATGGAATAGGACCTCGGTTCTATTTTGTTGGTTTTCGGAGCGCGAGGTAATGATTAAGAGGAACGGACGGGGGCATCCGTACTGTGCCGTTAGAGGTGAAATTCTTGGATCGGCGCAAGACGAACAACTGCGAAAGCATTTGCCAAGAATGTTTTCT
22	Eukaryota	Alveolata	Dinoflagellata	Syndiniales	Dino-Group-I	Dino-Group-I-Clade-1	Dino-Group-I-Clade-1_X	Dino-Group-I-Clade-1_X_sp.	TAGCGTATATTAAAGTTGTTGCGGTTAAAAAGCTCGTAGTTGGAGTTCTGCCAGGTGCCACCTGTCCGCCCCAGTGGTGAGTACGTGGTGCGCATTTGGCCCTTTCAAGGGGAGCGTATTTGCACTTAATTGTGTGGTGCGGGATCCTTGACTTTTACTTTGAGGAAATAAGAGTGTTCCAAGCAGGCTCTCGTCGTGCATAGCTCAGCATGGAATAATAGCATTGGACCTCGATTCTAAGCTGTTGGTTGCCAGAAGCGAGGTAATGATGAAGAGGGATAGTTGGGGGCATTCGTATTTAACTGTCAGAGGTGAAATTCTTGGATTTGTTAAAGACGGACTACTGCGAAAGCATCTGCCATGGATGTTT
32	Eukaryota	Opisthokonta	Metazoa	Urochordata	Urochordata_X	Ascidiacea	Salpa	Salpa_thompsoni	AAGTGTATATTTAAGTTGTTGCGGTTGAAAAGCTCGTAGTTGGATTTTGGGACGGCGCGTCTGGTCGGCCGCAAGGCTTGTACTGCACGCGCTGTCCTCACATGACCGGTGTCTCTAAGGTGCTCTTAACTGAGTGCTTTTGTGGTCCAGGAAGTTTACCTTGAAAAAATTAGAGTGTTCAAAGCAGGCTTAAAGCTTGAATAATGTTGCATGGAATAATGGAATAGGACCTCGGTTCTATTTTGTTGGTTTTCGGAGCGCGAGGTAATGATTAAGAGGAACGGACGGGGGCATCCGTACTGTGCCGTTAGAGGTGAAATTCTTGGATCGGCGCAAGACGAACAACTGCGAAAGCATTTGCCAAGAATGTTTTCT
34	Eukaryota	Opisthokonta	Metazoa	Urochordata	Urochordata_X	Ascidiacea	Salpa	Salpa_thompsoni	AAGTGTATATTTAAGTTGTTGCGGTTGAAAAGCTCGTAGTTGGATTTTGGGACGGCGCGTCTGGTCGGCCGCAAGGCTTGTACTGCACGCGCTGTCCTCACATGACCGGTGCCTCTAAGGTGCTCTTAACTGAGTGCTTTTGTGGTCCGGGAAGTTTACCTTGAAAAAATTAGAGTGTTCAAAGCAGGCTTAAAGCTTGAATAATGTTGCATGGAATAATGGAATAGGACCTCGGTTCTATTTTGTTGGTTTTCGGAGCGCGAGGTAATGATTAAGAGGAACGGACGGGGGCATCCGTACTGTGCCGTTAGAGGTGAAATTCTTGGATCGGCGCAAGACGAACAACTGCGGAAGCATTTGCCAAGAATGTTTTCT
33	Eukaryota	Opisthokonta	Metazoa	Arthropoda	Crustacea	Maxillopoda	Centropages	Centropages_hamatus	TAGCGTATATTAAAGTTGTTGTGGTTAAAAAGCTCGTAGTTGGATTTCGGCGGGTATTGGTTGGTTTGAATTGCTTCAACACTGACTTTTTTACCCGTGTGTTTTGCCAGAATTTAGCGGGTGATCTTCGCCGATTGTCCGTTGGAACTGGTAGGTTTACTTTGAAAAAATTAGAGTGCTCAAAGCAAGCTTACTGCTTGAATAGTTGCGCATGGAATAATAGAATAGGAAGTCGTTTCTATTTTGTTGGTTTTCGGAAATCGACTTAATGATTAATAGGGATAGTCGGGGGCATTCGTATTCAAACGACAGAGGTGAAATTCTTGGACCGTTTGAAGACGAACTAAGGCGAAAGCATTTGCCAAGAATGTTT
35	Eukaryota	Opisthokonta	Metazoa	Urochordata	Urochordata_X	Ascidiacea	Salpa	Salpa_thompsoni	AAGTGTATATTTAAGTTGTTGCGGTTGAAAAGCTCGTAGTTGGATTTTGGGACGGCGCGTCTGGTCGGCCGCAAGGCTTGTACTGCACGCGCTGTCCTCACATGACCGGTGCCTCTAAGGTGCTCTTAACTGAGTGCTTTTGTGGTCCGGGAAGTTTACCATGAAAAAATTAGAGTGTTCAAAGCAGGCTTAAAGCTTGAATAATGTTGCATGGAATAATGGAATAGGACCTCGGTTCTATTTTGTTGGTTTTCGGAGCGCGAGGTAATGATTAAGAGGAACGGACGGGGGCATCCGTACTGTGCCGTTAGAGGTGAAATTCTTGGATCGGCGCAAGACGAACAACTGCGAAAGCATTTGCCAAGAATGTTTTCT
20	Eukaryota	Alveolata	Dinoflagellata	Syndiniales	Dino-Group-I	Dino-Group-I-Clade-1	Dino-Group-I-Clade-1_X	Dino-Group-I-Clade-1_X_sp.	TAGCGTATATTAAAGTTGTTGCGGTTAAAAAGCTCGTAGTTGGAGTTCTGCCAGGTGACACTCGTCCGCCCAAGTGGTGTGTACAGGGTGTGCATCTGGCCCTTTCAAGGGGAACGTGTCTGCACTTCATTGTGTGGTGCGAGATCCTTGACTTTTACTTTGAGGAAATAAGAGTGTTCCAAGCAGGCTCTCGTCGTGCATAGCTCAGCATGGAATAATAGCATTGGACTTCGTTTCTACGCTGTTGGTTGCAAGAAGCGAGGTAATGATGAAGAGGGATAGTTGGGGGCATTCGTATTTAACTGTCAGAGGTGAAATTCTTGGATTTGTTAAAGACGGACTACTGCGAAAGCATCTGCCATGGATGTTT
36	Eukaryota	Alveolata	Dinoflagellata	Dinophyceae	Peridiniales	Amphidiniopsidaceae	Islandinium	Islandinium_tricingulatum	TAGCGTATATTGAAGTTGCTGCGGTTGAAAAGTTCGTAGTTGGATTTCTGCCAAGGACGACCGGTCCGCCCCTTGGGTGAGCACCTGGCTCGGCCTCGGCATCTTCTTGGGGAGCGTGGCTGTACTTGACTGTGTGGCGCGGTGTCCAGGACTTTTACTTTGAGGAAATTAGAGTGTTTCAAGCAGGCTCACGCCTTGAATACATTAGCATGGAATAATAAGATAAGACCTTGGTTTATTTTGTTGGTTTCTAGACCCGAGGTAATGGTTAATAGGGATAGTTGGGGGCATTCGTATTTAACTGTCAGAGGTGAAATTCTTGGATTTGTTAAGGACGGACCACTGCGAAAGCATTTGCCAAGAATGTTT
25	Eukaryota	Alveolata	Dinoflagellata	Syndiniales	Dino-Group-I	Dino-Group-I-Clade-1	Dino-Group-I-Clade-1_X	Dino-Group-I-Clade-1_X_sp.	TAGCGTATATTAAAGTTGTTGCGGTTAAAAAGCTCGTAGTTGGAGTTCTGCCAGGTGCCGTCTGTCCGCCCCAGTGGTGAGTACGTGACGCGCATTTGGCCCTTTCAAGGGGAGCGTATCTGCACTTTACTGTGTGGTGCGGGATCCTTGACTTTTACTTTGAGGAAATAGGAGTGTTCCAAGCAGGCTCTCGTCGTGCACAGCTCAGCATGGAATAATAGCATTGGACCTCGATTCTAAGCTGTTGGTTGCCAGAAGCGAGGTAATGATGAAGAGGGATAGTTGGGGGCATTCGTATTTAACTGTCAGAGGTGAAATTCTTGGATTTGTTAAAGACGGACTACTGCGAAAGCATCTGCCATGGATGTTT
38	Eukaryota	Alveolata	Dinoflagellata	Syndiniales	Dino-Group-II	Dino-Group-II-Clade-47	Dino-Group-II-Clade-47_X	Dino-Group-II-Clade-47_X_sp.	TAGCGTATATTAAAGTTGTTGCGGTTAAAAAGCTCGTAGTTGGATTTCTGTTGAGGTTGGGCGGTCCGCACTACGTGCGTGTATCTGCTTCGGCCTTGGCATCCTCTCGGAATACGGTACTGTGCTTGACTGCATGGTCCGGAGTTCGGGACTTTTACTTTGAGGAAATTAGAGTGTTCACGGCAGGCAATCGCCCTGAATATATTAGCATGGAATAATGATATAGGATCTGATGCCTATTTTGTTGGTTTCTAGGTGTTAGATAATGATTAATAGGGACAATTGGGGGGATTCGTATTATGGCGTCAGAGGTGGAATTCTTGGATTGCCATACGACGAACTACTGCGAAAGCATTTCTCAAGGATGTTT
39	Eukaryota	Alveolata	Dinoflagellata	Dinophyceae	Peridiniales	Thoracosphaeraceae	Scrippsiella	Scrippsiella_sp.	TAGCGTATATTAAAGTTGTTGCGGTTAAAAAGCTCGTAGTTGGATTTCTGCTGAGGACGACCGGTCCGCCCTCTGGGTGAGTATCTGGCTCGGCCTGGGCATCTTCTTGGAGAACGTAGCTGCACTTGACTGTGTGGTGCGGTATCCAGGACCTTTACTTTGAGGAAATTAGAGTGTTTCAAGCAGGCGCACGCCTTGAATACATTAGCATGGAATAATAAGATAGGACCTTGGTTCTATTTTGTTGGTTTCTAGAGCTGAGGTAATGATTAATAGGGATAGTTGGGGGCATTCGTATTTAACTGTCAGAGGTGAAATTCTTGGATTTGTTAAAGACGGACTACTGCGAAAGCATTTGCCAAGGATGTTT
42	Eukaryota	Opisthokonta	Metazoa	Arthropoda	Crustacea	Maxillopoda	Neocalanus	Neocalanus_cristatus	TAGCGTATATTAAAGTTGTTGTGGTTAAAAAGCTCGTAGTTGGATCTCGGCAGATTGAGGGCGGTTTGCTTGCTAGTATTACTGCCCTATAATCTGTAGTTTTGCCAGAGGTTTTAGGGTGCTCTTAATCGAGTGTCCTGGGATGCTGGCAGGTTTACTTTGAAAAAATTAGAGTGCTCAAAGCAGGCTATTACGCCTGAATATTTCGTGCATGGAATAATAGAATAGGAAGTCGTTTCTATTTTGTTGGTTTTCGGAAATCGACTTAATGATTAATAGGGACAGTCGGGGGCATTTGTATTCAAACGACAGAGGTGAAATTCTTGGACCGTTTGAAGACAAACTACTGCGAAAGCATTTGCCAAGAATGTTT
44	Eukaryota	Rhizaria	Cercozoa	Filosa-Thecofilosea	Ebriida	Ebriidae	Ebria	Ebria_tripartita	TAGCGTATATTAAAGTTGTTGCAGTTAAAAAGCTCGTAGTTGGATTTCTGGTTTGATGCCCTGGCCCGCTGCTATTTTGGTAGTGTGTGCCGGTTGTGCGTCTGCCATCCTTCTAGGGAACGTTCCTTCTCTTCACTGAGCCGGGTTCGTGATCTAGATCGTTTACTTTGAAAAAATTAGAGTGTTTAAAGCAGGCTTTTGCTATGAATACATTAGCATGGAATAATAATCTAGGACTTCGGTGCTATTTTGTTGGTTTCTGGAACTGAAGTAATGATTGATAGGGATAGTTGGGGGTGCTAGTATTGAGCGGCCAGAGGTGAAATTCTTGGATTCGCTCAAGACTAACTTATGCGAAAGCATTCACCAAGGATGTCTTCT
47	Eukaryota	Opisthokonta	Metazoa	Urochordata	Urochordata_X	Ascidiacea	Salpa	Salpa_thompsoni	AAGTGTATATTTAAGTTGTTGCGGTTGAAAAGCTCGTAGTTGGATTTTGGGACGGCGCGTCTGGTCGGCCGCAAGGCTTGTACTGCACGCGCTGTCCTCACATGACCGGTGCCTCTAAGGTGCTCTTAACTGAGTGCTTTTGTGGTCCGGGAAGTTTACCTTGAAAAAATTAGAGTGTTCAAAGCAGGCTTAAAGCTTGAATAATGTTGCATGGAATAATGGAATAGGACCTCGGTTCTATTTTGTTGGTTTTCGGAGCCCGACGTAATGATTAAGAGGAACGGACGGGGGCATCCGTACTGTGCCGTTAGAGGTGAAATTCTTGGATCGGCGCAAGACGAACAACTGCGAAAGCATTTGCCAAGAATGTTTTCT
46	Eukaryota	Rhizaria	Cercozoa	Filosa-Thecofilosea	Ebriida	Ebriidae	Ebria	Ebria_tripartita	TAGCGTATATTAAAGTTGTTGCAGTTAAAAAGCTCGTAGTTGGATTTCTGGTTTGATGCCCTGGTCCGCTGCTATTTTAGTAGTGTGTGCCGGTTGTGCGTCTGCCATCCTTCTAGGGAACGTTCCTTCTCTTCACTGAGCCGGGTTCGTGATCTAGATCGTTTACTTTGAAAAAATTAGAGTGTTTAAAGCAGGCTTTTGCTATGAATACATTAGCATGGAATAATAATCTAGGACTTCGGTGCTATTTTGTTGGTTTCTGGAACTGAAGTAATGATTGATAGGGATAGTTGGGGGTGCTAGTATTGAGCGGCCAGAGGTGAAATTCTTGGATTCGCTCAAGACTAACTTATGCGAAAGCATTCACCAAGGATGTCTTCT
48	Eukaryota	Opisthokonta	Metazoa	Urochordata	Urochordata_X	Ascidiacea	Salpa	Salpa_thompsoni	AAGTGTATATTTAAGTTGTTGCGGTTGAAAAGCTCGTAGTTGGATTTTGGGACGGCGCGTCTGGTCGGCCGCAAGGCTTGTACTGCACGCGCTGTCCTCACATGACCGGTGCCTCTAAGGTGCTCTTAACTGAGTGCTTTTGTGGTCCGGGAAGTTTACCTTGAAAAAATTAGAGTGTTCAAAGCAGGCTTAAAGCTTGAATAATGTTGCATGGAATAATGGAATAGGACCTCGGTTCTATTTTGTTGGTTTTCGGAGCGCGAGGTAATGATTAAGAGGAACGGACGGGGGCATCGGTACTGTGCCGTTAGAGGTGAAATTCTTGGATCGGCGCAAGACGAACAACTGCGAAAGCATTTGCCAAGAATGTTTTCT
50	Eukaryota	Alveolata	Dinoflagellata	Dinophyceae	Gymnodiniales	Gymnodiniaceae	Gymnodiniaceae_X	Gymnodiniaceae_X_sp.	TAGCGTATATTAAAGTTGTTGCGGTTAAAAAGCTCGTAGTTGGATTTCTGCTGAGGACGACCGGTCCGCCCTCTGGGTGAGTATCTGGCTCGGCCTTGGCATCTTCTTGGAGAACGTAACTGCACTTGACTGTGTGGTGCGGTATTCAGGACTTTTACTTTGAGGAAATTAGAGTGTTTCAAGCAGGCGCATGCCTTGAATACATTAGCATGGAATAATGAGATAGGACCTTGGTTCTATTTTGTTGGTTTCTAGAGCTGAGGTAATGATTAATAGGGATAGTTGGGGGCATTCGTATTTAACTGTCAGAGGTGAAATTCTTGGATTTGTTAAAGACGGACTACTGCGAAAGCATTTGCCAAGGATGTTT
52	Eukaryota	Opisthokonta	Metazoa	Urochordata	Urochordata_X	Ascidiacea	Salpa	Salpa_thompsoni	AAGTGTATAATTAAGTTGTTGCGGTTGAAAAGCTCGTAGTTGGATTTTGGGACGGCGCGTCTGGTCGGCCGCAAGGCTTGTACTGCACGCGCTGTCCTCACATGACCGGTGCCTCTAAGGTGCTCTTAACTGAGTGCTTTTGTGGTCCGGGAAGTTTACCTTGAAAAAATTAGAGTGTTCAAAGCAGGCTTAAAGCTTGAATAATGTTGCATGGAATAATGGAATAGGACCTCGGTTCTATTTTGTTGGTTTTCGGAGCGCGAGGTAATGATTAAGAGGAACGGACGGGGGCATCCGTACTGTGCCGTTAGAGGTGAAATTCTTGGATCGGCGCAAGACGAACAACTGCGAAAGCATTTGCCAAGAATGTTTTCT
56	Eukaryota	Rhizaria	Cercozoa	Filosa-Thecofilosea	Ebriida	Ebriidae	Ebria	Ebria_tripartita	TAGCGTATATTAAAGTTGTTGCAGTTAAAAAGCTCGTAGTTGGATTTCTGGTTTGATGCCCTGGCCCGCTGCTATTTTAGTAGTGTGTGCCGGTTGTGCGTCTGCCATCCTTCTAGGGAACGTTCCTTCTCTTCACTGAGCCGGGTTCGTGATCTAGATCGTTTACTTTGAAAAAATTAGAGTGTTTAAAGCAGGCTTTTGCTATGAATACATTAGCATGGAATAATAATCTAGGACTTCGGTGCTATTTTGTTGGTTTCTGGAACTGAAGTAATGATTGATAGGGATAGTTGGGGGTGCTAGTATTGAGCGGCCAGAGGTGAAATTCTTGGATTCGCTCAAGGCTAACTTATGCGAAAGCATTCACCAAGGATGTCTTCT
57	Eukaryota	Opisthokonta	Metazoa	Urochordata	Urochordata_X	Ascidiacea	Salpa	Salpa_thompsoni	AAGTGTATATTTAAGTTGTTGCGGTTGAAAAGCTCGTAGTTGGATTTTGGGACGGCGCGTCTGGTCGGCCGCAAGGCTTGTACTGCACGCGCTGTCCTCACATGACCGGTGCCTCTAAGGTGCTCTTAACTGAGTGCTATTGTGGTCCGGGAAGTTTACCTTGAAAAAATTAGAGTGTTCAAAGCAGGCTTAAAGCTTGAATAATGTTGCATGGAATAATGGAATAGGACCTCGGTTCTATTTTGTTGGTTTTCGGAGCGCGAGGTAATGATTAAGAGGAACGGACGGGGGCATCCGTACTGTGCCGTTAGAGGTGAAATTCTTGGATCGGCGCAAGACGAACAACTGCGAAAGCATTTGCCAAGAATGTTTTCT
59	Eukaryota	Opisthokonta	Metazoa	Urochordata	Urochordata_X	Ascidiacea	Salpa	Salpa_thompsoni	AAGTGTATATTTAAGTTGTTGCGGTTGAAAAGCTCGTAGTTGGATTTTGGGACGGCGCGTCTGGTCGGCCGCAAGGCTTGTACTGCACGCGCTGTTCTCACATGACCGGTGCCTCTAAGGTGCTCTTAACTGAGTGCTTTTGTGGTCCGGGAAGTTTACCTTGAAAAAATTAGAGTGTTCAAAGCAGGCTTAAAGCTTGAATAATGTTGCATGGAATAATGGAATAGGACCTCGGTTCTATTTTGTTGGTTTTCGGAGCGCGAGGTAATGATTAAGAGGAACGGACGGGGGCATCCGTACTGTGCCGTTAGAGGTGAAATTCTTGGATCGGCGCAAGACGAACAACTGCGAAAGCATTTGCCAAGAATGTTTTCT
62	Eukaryota	Opisthokonta	Metazoa	Urochordata	Urochordata_X	Ascidiacea	Salpa	Salpa_thompsoni	AAGTGTATATTTAAGTTGTTGCGGTTGAAAAGCTCGTACTTGGATTTTGGGACGGCGCGTCTGGTCGGCCGCAAGGCTTGTACTGCACGCGCTGTCCTCACATGACCGGTGCCTCTAAGGTGCTCTTAACTGAGTGCTTTTGTGGTCCGGGAAGTTTACCTTGAAAAAATTAGAGTGTTCAAAGCAGGCTTAAAGCTTGAATAATGTTGCATGGAATAATGGAATAGGACCTCGGTTCTATTTTGTTGGTTTTCGGAGCGCGAGGTAATGATTAAGAGGAACGGACGGGGGCATCCGTACTGTGCCGTTAGAGGTGAAATTCTTGGATCGGCGCAAGACGAACAACTGCGAAAGCATTTGCCAAGAATGTTTTCT
64	Eukaryota	Rhizaria	Cercozoa	Filosa-Thecofilosea	Ebriida	Ebriidae	Ebria	Ebria_tripartita	TAGCGTATATTAAAGTTGTTGCAGTTAAAAAGCTCGTAGTTGGATTTCTGGTTTGATGCCCTGGCCCGCTGCTATTTTAGTAGTGTGTGCCGGTTGTGCGTCTGCCATCCTTCTAGGGAACGTTCCTTCTCTTCACTGAGCCGGGTTCGTGATCTAGATCGTTTACTTTGAAAAAATTAGAGTGTTTAAAGCAGGCTTTTGCTATGAATACATTAGCATGGAATAATAATCTAGGACTTCGGTGCTATTTTGTTGGTTTCTGGAACTGAAGTAATGATTGATAGGGATAGTTGGGGGTGCTAGTATTGAGCGGCCAGAGGTGAAATTCTTGGATTCACTCAAGACTAACTTATGCGAAAGCATTCACCAAGGATGTCTTCT
31	Eukaryota	Alveolata	Dinoflagellata	Syndiniales	Dino-Group-I	Dino-Group-I-Clade-1	Dino-Group-I-Clade-1_X	Dino-Group-I-Clade-1_X_sp.	TAGCGTATATTAAAGTTGTTGCGGTTAAAAAGCTCGTAGTTGGAGTTCTGCCAGGTGACGCTCGTCCGCCCAAGTGGTGTGTACAGGGCGTGCATCTGGCCCTTTCAAGGGGAACGTGTCTGCACTTCACTGTGTGGTGCGAGATCCTTGACTTTTACTTTGAGGAAATCAGAGTGTTCCAAGCAGGCTCTCGTCGTGTATAGCTCAGCATGGAATAATAGCATTGGACTTCGTTTCTAAGCTGTTGGTTGCAAGAAGCGAGGTAATGATGAAGAGGGATAGTTGGGGGCATTCGTATTTAACTGTCAGAGGTGAAATTCTTGGATTTGTTAAAGACGGACTACTGCGAAAGCATCTGCCATGGATGTTT
70	Eukaryota	Rhizaria	Cercozoa	Filosa-Thecofilosea	Ebriida	Ebriidae	Ebria	Ebria_tripartita	TAGCGTATATTAAAGTTGTTGCAGTTAAAAAGCTCGTAGTTGGATTTCTGGTTTGATGCCCTGGCCCGCTGCTATTTTAGTAGTGTGTGTCGGTTGTGCGTCTGCCATCCTTCTAGGGAACGTTCCTTCTCTTCACTGAGCCGGGTTCGTGATCTAGATCGTTTACTTTGAAAAAATTAGAGTGTTTAAAGCAGGCTTTTGCTATGAATACATTAGCATGGAATAATAATCTAGGACTTCGGTGCTATTTTGTTGGTTTCTGGAACTGAAGTAATGATTGATAGGGATAGTTGGGGGTGCTAGTATTGAGCGGCCAGAGGTGAAATTCTTGGATTCGCTCAAGACTAACTTATGCGAAAGCATTCACCAAGGATGTCTTCT
61	Eukaryota	Stramenopiles	Pseudofungi	MAST-1	MAST-1C	MAST-1C_X	MAST-1C_XX	MAST-1C_XX_sp.	TAGCGTATATTAATGTTGTTGCAGTTAAAAAGCTCGTAGTTGGATTTCTGGTGGGAGTGGCCGGTCCGCCGTAAGGTGTGTACTTGGTTGTCTCCCGTCATCCTTGTGGGAACTGCTCTGGCATTAAGTTGTCGGGGTTAGGGAACACATCGTTTACTGTGAAAAAATTAGAGTGTTTAAAGCAGGCTTATGCCGTTGAATACATTAGCATGGAATAATAAGATAGGACTTTGGCGTCTATTTTGTTGGTTTGCACACCAAGGTAATGATTAATAGGGATAGTTGGGGGTATTCGTATTTAATTGTCAGAGGTGAAATTCTTGGATTTATGAAAGACGAACTTCTGCGAAAGCATTTACCAAAGATGTTT
75	Eukaryota	Opisthokonta	Metazoa	Urochordata	Urochordata_X	Ascidiacea	Salpa	Salpa_thompsoni	AAGTGTATATTTAAGTTGTTGCGGTTGAAAAGCTCGTAGTTGGATTTTGGGACGGCGCGTCTGGTCGGCCGCAAGGCTTGTACTGCACGCGCTGTCCTCACATGACCGGTGCCTCTGAGGTGCTCTTAACTGAGTGCTTTTGTGGTCCGGGAAGTTTACCTTGAAAAAATTAGAGTGTTCAAAGCAGGCTTAAAGCTTGAATAATGTTGCATGGAATAATGGAATAGGACCTCGGTTCTATTTTGTTGGTTTTCGGAGCGCGAGGTAATGATTAAGAGGAACGGACGGGGGCATCCGTACTGTGCCGTTAGAGGTGAAATTCTTGGATCGGCGCAAGACGAACAACTGCGAAAGCATTTGCCAAGAATGTTTTCT
60	Eukaryota	Opisthokonta	Metazoa	Urochordata	Urochordata_X	Ascidiacea	Salpa	Salpa_thompsoni	AAGTGTATATTTAAGTTGTTGCGGTTGAAAAGCTCGTAGTTGGATTTTGGGACGGCGCGTCTGCTCGGCCGCAAGGCTTGTACTGCACGCGCTGTCCTCACATGACCGGTGCCTCTAAGGTGCTCTTAACTGAGTGCTTTTGTGGTCCGGGAAGTTTACCTTGAAAAAATTAGAGTGTTCAAAGCAGGCTTAAAGCTTGAATAATGTTGCATGGAATAATGGAATAGGACCTCGGTTCTATTTTGTTGGTTTTCGGAGCGCGAGGTAATGATTAAGAGGAACGGACGGGGGCATCCGTACTGTGCCGTTAGAGGTGAAATTCTTGGATCGGCGCAAGACGAACAACTGCGAAAGCATTTGCCAAGAATGTTTTCT
78	Eukaryota	Alveolata	Dinoflagellata	Syndiniales	Dino-Group-II	Dino-Group-II-Clade-14	Dino-Group-II-Clade-14_X	Dino-Group-II-Clade-14_X_sp.	TAACGTATATTAAAGTTGTTGCGGTTAAAAAGCTCGTAGTTGGATTTCTGTCGAGATTGATCGGTCCTCCCTCTGGGAGCGTATCTGATTCGGTTTTGGCATCCTCGTATTTTGTTTTCTGTCCTTCACTGGATGGAAAATGAGTACGACTTTTACTTTGAGGAAATTCGAGTGTTTACGGCAGGCAATCGCCCTGAAGATATTAGCATGGAATAATAATATAGGACCTTGGCCCTATTTTGTTGGTTTCTAGAGCTGAGGTAATGATTAATAGGGATATTTGGGGGCATTCGTACTAACCGGTCAGAGGTGGAATTCTTGGATTCGGTTATGACGAACGACTGCGAAAGCATTTGTCAAGAATGTTT
81	Eukaryota	Rhizaria	Cercozoa	Filosa-Thecofilosea	Ebriida	Ebriidae	Ebria	Ebria_tripartita	TAGCGTATATTAAAGTTGTTGCAGTTAAAAAGCTCGTAGTTGGATTTCTGGTTTGATGCCCTGGCCCGCTGCTATTTTAGTAGTGTGTGCCGGTTGTGCGTCTGCCATCCTTCTAGGGAACGTTCCTTCTCTTCACTGAGCCGGGTTCGTGATCTAGATCGTTTACTTTGAAAAAATTAGAGTGTTTAAAGCAGGCTTTTGCTATGAATACATTAGCATGGAATAATAATCTAGGACTTCGGTGCTATTTTGTTGGTTTCCGGAACTGAAGTAATGATTGATAGGGATAGTTGGGGGTGCTAGTATTGAGCGGCCAGAGGTGAAATTCTTGGATTCGCTCAAGACTAACTTATGCGAAAGCATTCACCAAGGATGTCTTCT
30	Eukaryota	Opisthokonta	Metazoa	Urochordata	Urochordata_X	Ascidiacea	Salpa	Salpa_thompsoni	AAGTGTATATTTAAGTTGTTGCGGTTGAAAAGCTCGTAGTTGGATTTTGGGACGGCGCGTCTGGTCGGCCGCAAGGCTTGTACTGCACGCGCTGTCCTCACATGACCGGTGCCTCTAAGGTGCTCTTAACTGAGTGCTTTTGTGGTCCGGGAAGTTTACCTTGAAAAAATTAGAGTGTTCAAAGCAGGCTTAAAGCTTGAATAATGTTGCATGGAATAATGGAATAGGACCTCGGTTCTATTTTGTTGGTTTTCGCAGCGCGAGGTAATGATTAAGAGGAACGGACGGGGGCATCCGTACTGTGCCGTTAGAGGTGAAATTCTTGGATCGGCGCAAGACGAACAACTGCGAAAGCATTTGCCAAGAATGTTTTCT
84	Eukaryota	Alveolata	Dinoflagellata	Dinophyceae	Gonyaulacales	Ceratiaceae	Tripos	Tripos_sp.	TAGCGTATATTAAAGTTGTTGCGGTTAAAAAGCTCGTAGTTGGATTTCTGCTGAAGCAAACCGGTCCGCCCTCTGGGTGAGTATCTGGTTTTGCTTTGGCATATGCTTAGAATTTGCAGCTGCACTTGACTGTGTGGTGTAAAGGCTGAGCCTTTTACTTTGAGGAAATCAGAGTGTTTCAAGCAGGCCATCGCCTTGAATACACTAGCATGGAATAATATGATATGACTGTGGTTTTATTTTGTTGGCTTTTAGAATTAGAGTAATGGTTAATAGGGATAGTTGGGGGCATTCATATTTAACTGTCAGAGGTGAAATTCTTGGATTTGTTAAGGATGAACGACTGCGAAAGCATTTGCCAAGGATGCTT
91	Eukaryota	Opisthokonta	Metazoa	Urochordata	Urochordata_X	Ascidiacea	Salpa	Salpa_thompsoni	AAGTGTATATTTAAGTTGTTGCGGTTGAAAAGCTCGTAGTTGGATTTTGGGACGGCGCGTCTGGTCGGCCGCAAGGCTTGTACTGCACGCGCTGTCCTCACATGACCGGTGCCTCTAAGGTGCTCTTAACTGAGTGCTTTTGTGGTCCGGGAAGTTTACCTTGAAAAAATTAGAGTGTTCAAAGCAGGCTTAAAGCTTGAATAATGTTGCATGGAATAATGGAATAGGACCTCGGTTCTATTTTGTTGGTTTTCGGTGCGCGAGGTAATGATTAAGAGGAACGGACGGGGGCATCCGTACTGTGCCGTTAGAGGTGAAATTCTTGGATCGGCGCAAGACGAACAACTGCGAAAGCATTTGCCAAGAATGTTTTCT
37	Eukaryota	Stramenopiles	Ochrophyta	Bacillariophyta	Bacillariophyta_X	Polar-centric-Mediophyceae	Polar-centric-Mediophyceae_X	Polar-centric-Mediophyceae_X_sp.	TAGCGTATATTAAAGTTGTTGCAGTTAAAAAGCTCGTAGTTGGATTTCTGGCAGGAGCGACCGGTCACACACTCTGTGTGTGAACTTGTGTTGTCTCTGGCCATCCTTGGGGAGATCCTGTTTGGCATTAAGTTGTCGGGCAGGGGATACCCATCGTTTACTGTGAAAAAATTAGAGTGTTTAAAGCAGGCTTATGCCGTTGAATATATTAGCATGGAATAATAAGATAGGACTTCGGAACTATTTTGTTGGTTTGCGTTACGAAGTAATGATTAATAGGGACAGTTGGGGGTATTCGTATTTCGTTGTCAGAGGTGAAATTCTTGGATTTCCGAAAGACGAACTACTGCGAAAGCATTTACCAAGGATGTTT
100	Eukaryota	Opisthokonta	Metazoa	Urochordata	Urochordata_X	Ascidiacea	Salpa	Salpa_thompsoni	AAGTGTATATTTAAGTTGTTGCGGTTGAAAAGCTCGTAGTTGGATTTTGGGACGGCGCGTCTGGTCGGCCGCAAGGCTTGTACTGCACGCGCTGTCCTCACATGACCGGTGCCTCTAAGGTGCTCTTAACTGAGTGCTTTTTTGGTCCGGGAAGTTTACCTTGAAAAAATTAGAGTGTTCAAAGCAGGCTTAAAGCTTGAATAATGTTGCATGGAATAATGGAATAGGACCTCGGTTCTATTTTGTTGGTTTTCGGAGCGCGAGGTAATGATTAAGAGGAACGGACGGGGGCATCCGTACTGTGCCGTTAGAGGTGAAATTCTTGGATCGGCGCAAGACGAACAACTGCGAAAGCATTTGCCAAGAATGTTTTCT
99	Eukaryota	Opisthokonta	Metazoa	Urochordata	Urochordata_X	Ascidiacea	Salpa	Salpa_thompsoni	AAGTGTATATTTAAGTTGTTGCGGTTGAAAAGCTCGTAGTTGGATTTTGGGACGGCGCGTCTGGTCGGCCGCAAGGCTTGTACTGCACGCGCTGTCCTCACATGACCGGTGCCTCTAAGGTGCTCTTAACTGAGTGCTTTTGTGGTCCGGGAAGTTTACCTTGAAAAAATTAGAGTGTTCAAAGCAGGCTTAAAGCTTGAATAATGTTGCATGGAATAATGGAATAGGACCTCGGTTCTATTTTGTTGGTTTTCGGAGCGCGAGGTAATGATTAAGAGGAACGGACGGGGGCATCCGTACTGTGCCGTTAGAGGTGAAATTCTTGGATCGGCGCATGACGAACAACTGCGAAAGCATTTGCCAAGAATGTTTTCT
105	Eukaryota	Opisthokonta	Metazoa	Annelida	Annelida_X	Annelida_XX	Tomopteris	Tomopteris_sp.	TAGCGTATATTAAAGTTGTTGCAGTTAAAAAGCTCGTAGTTGGATTTCTAGTCTTGACTTGCAGTTCGCCTAGCGGTGTTAACTGTTTGTTTGGACTTACCTCCCGGTTTTCTCTTGTTTCTCTTCATTGAGTGGCTTGAGTGACTGGAACATTTACTTTGAAAAAATTAGAGTGTTTAAAGCAGGCAGTTTGCTTGAATATCTGTGCATGGAATAATAGAATAGGACCTCAGTTCTATTTTGTTGGTTTTCGGAATTTGAGGTAATGATTAGGAGGGACAGATGGGGGCATTCGTATTACGGTGTTAGAGGTGAAATTCTTGGATCGCCGTAAGACGAACTACTGCGAAAGCATTTGCCAAGAATGTTT
94	Eukaryota	Stramenopiles	Ochrophyta	Bacillariophyta	Bacillariophyta_X	Raphid-pennate	Fragilariopsis	Fragilariopsis_sp.	TAGCGTATATTAAAGTTGTTGCAGTTAAAAAGCTCGTAGTTGGATTTGTGGTGTGTCCAGTCGGCCTTTGCTCTTTGAGTGATAGTGCTGCACTGGTCTGCCATGTTTGGGTGGAATCTGTGTGGCATTAAGTTGTCGTGCAGGGGATGCCCATCGTTTACTGTGAAAAAATTAGAGTGTTCAAAGCAGGCTTATGCCTTGAATATATTAGCATGGAATAATAATATAGGACCTTAGTACTATTTTGTTGGTTTGCGCACTGAGGTAATGATTAAGAGGGACAGTTGGGGGTATTTGTATTCCATTGTCAGAGGTGAAATTCTTGGATTTTTGGAAGACAAACTACTGCGAAAGCATTTACCAAGGATGTTT
106	Eukaryota	Opisthokonta	Metazoa	Urochordata	Urochordata_X	Ascidiacea	Salpa	Salpa_thompsoni	AAGTGTATATTTAAGTTGTTGCGGTTGAAAAGCTCGTAGTTGGATTTTGGGACGGCGCGTCTGGTCGGCCGCAAGGCTTGTACTGCACGCGCTGTCCTCACATGACCGGTGCCTCTAAGGTGCTCTTAACTGAGTGCTTTTGTGGTCCGGGAAGTTTACCTTGAAAAAATTAGAGTGTTCAAAGCAGGCTTAAAGCTTGAATAATGTTGCATGGAATAATGGAATAGGACCTCGGTTCTATTTTGTTGGTTTTCGGAGCGCGAGGTAATGATTAAGAGGAACGGACGGGGGCATCCGTAGTGTGCCGTTAGAGGTGAAATTCTTGGATCGGCGCAAGACGAACAACTGCGAAAGCATTTGCCAAGAATGTTTTCT
90	Eukaryota	Alveolata	Dinoflagellata	Dinophyceae	Peridiniales	Peridiniales_X	Peridiniales_XX	Peridiniales_XX_sp.	TAGCGTATATTAAAGTTGTTGCGGTTAAAAAGCTCGTAGTTGGATTTCTGCCGAGGACGACCGGTCCGCCCTCTGGGTGAGTATCTGGCTCGGCCTGGGCATCTTCTTGGAGAACGTAGCTGCACTTGACTGTGTGGTGCGGTATCCAGGACTTTTACTTTGAGGAAATTAGAGTGTTTCAAGCAGGCACACGCCTTGAATACATTAGCATGGAATAATAAGATAGGACCTCGGTTCTATTTTGTTGGTTTCTAGAGCTGAGGTAATGATTAATAGGGATAGTTGGGGGCATTCGTATTTAACTGTCAGAGGTGAAATTCTTGGATTTGTTAAAGACGGACTACTGCGAAAGCATTTGCCAAGGATGTTT
41	Eukaryota	Opisthokonta	Metazoa	Urochordata	Urochordata_X	Ascidiacea	Salpa	Salpa_thompsoni	AAGTGTATATTTAAGTTGTTGCGGTTGAAAAGCTCGTAGTTGGATTTTGGGACGGCGCGTCTGGTCGGCCGCAAGGCTTGTACTGCACGCGCTGTCCTCACATGACCGGTGCCTCTAAGGTGCTCTTAACTGAGTGCTTTTGTGGTCCGGGAAGTTTACCTTGAAAAAATTAGAGTGTTCAAAGCAGGCTTAAAGCTTGAATAATGTTGCATGGAATAATGGAATAGGACCTCGGTTCTATTTTGTTGGTTTTCGGAGCGCGAGGTAATGATTAAGAGGAACGGACGGGGGCATCCGTACTGTGTCGTTAGAGGTGAAATTCTTGGATCGGCGCAAGACGAACAACTGCGAAAGCATTTGCCAAGAATGTTTTCT
73	Eukaryota	Stramenopiles	Ochrophyta	Bolidophyceae	Parmales	Triparmaceae	Triparma	Triparma_laevis_clade	TAGCGTATATTAAAGTTGTTGCAGTTAAAAAGCTCGTAGTTGGATTTCTGGTGGGGACGTTTGGCCGGCCGTAACGGTTTGCGCTGAAATGTTCTTCGCCATCCTTGACGAATACTGGTTCGCCATTAAGTTGTGTGGGCTTGGAGTCGTCATCGTTTACTGTGAAAAAATTAGAGTGTTCAAAGCAGGCTTATGCCGTTGAATACATTAGCATGGAATAATAAGATAGGACCCTGGTACTATTTTGTTGGTTTGCGTACCTAGGTAATGATTAATAGGGACAGTTGGGGGTATTTGTATTCCGTTGTCAGAGGTGAAATTCTTGGATTTACGGAAGACAAACTACTGCGAAAGCATTTACCAAGGATGTTT
76	Eukaryota	Stramenopiles	Ochrophyta	Bacillariophyta	Bacillariophyta_X	Polar-centric-Mediophyceae	Porosira	Porosira_glacialis	TAGCGTATATTAAAGTTGTTGCAGTTAAAAAGCTCGTAGTTGAAATACTGACATAGTCGACCGGTCTCACGCATTGTCGTGAGCACTTGTGTTGTATTAGGTCATTCTTGGATTTTAGCCAGTCTGGCATTAAGTTGTCGGGTTGGTGAAAACCATCGTTTACTGTGAAAAAATTAGAGTGTTCAAAGCAGACTTATGTCGTTGAATAGATTAGCATGGAATAATAATATAGGACTTTTGTACTATTTTGTTGGTTAGGTGTAAAAGTAATGATCAATAGGGACAGTTGGGCGTATTCGTATTTCGTTGCTAGAGGTGAAATTCTTGGATTTCCGAAAGACGAACTACTGCGAAAGCATTTACGAAGGATGTTT
93	Eukaryota	Alveolata	Dinoflagellata	Syndiniales	Dino-Group-II	Dino-Group-II-Clade-6	Dino-Group-II-Clade-6_X	Dino-Group-II-Clade-6_X_sp.	TAGCGTATATTAAAGTTGTTGCGGTTAAAAAGCTCGTAGTTGGATTTCTGTTGAGGTCGACCGGTGCGCACCTCGTGCGTTATTTGGTTCGGTCTCGGCATCCTCCTGGGGAACGTGTCAGGACTTTATTGGACTGCGCGAGATTCAGGACTTTTACTTTGAGGAAATTAGAGTGTTCACGGCAGGCAAGTGCTTTGAATACATTAGCATGGAATAATAATATAGGACCTTCGTTCTATTTTGTTGGTTTCTAGAACTTAGGTAATGATTAATAGGGACAATTGGGGGCATTCGTATTAACGCGTCAGAGGTGGAATTCTTGGATTGCGTTACGACGAACTACTGCGAAAGCATTTGCCAAAGATGTTT
111	Eukaryota	Alveolata	Dinoflagellata	Dinophyceae	Peridiniales	Amphidomataceae	Azadinium	Azadinium_trinitatum	TAGCGTATATTAAAGTTGTTGCGGTTAAAAAGCTCGTAGTTGGATTTCTGCCGAGGACGACCGGTCCGCCCTCTGGGTGAGTATCTGGCTCGGCCTGGGCATCTTCTTGGAGAACGTAGCTGCACTTGACTGTGTGGTGCGGTATCCAGGACATTTACTTTGAGGAAATTAGAGTGTTTCAAGCAGGCATACGCCTTGAATACATTAGCATGGAATAATAAGATAGGACCTCGGTTCTATTTTGTTGGTTTCTAGAGCTGAGGTAATGATTAATAGGGATAGTTGGGGGCATTCGTATTTAACTGTCAGAGGTGAAATTCTTGGATTTGTTAAAGACGGACTACTGCGAAAGCATTTGCCAAGGATGTTT
85	Eukaryota	Stramenopiles	Ochrophyta	Bacillariophyta	Bacillariophyta_X	Polar-centric-Mediophyceae	Chaetoceros	Chaetoceros_dichaeta	TAGCGTATATTAAAGTTGTTGCAGTTAAAAAGCTCGTAGTTGGATTTCTGGTGGGAGGGATCGGTCCAGCACTCAGTGTTGGAACTTGTATCCTCTCCGGCCATCCTTGGGTGGATCTTGTCTGGCATTAAGTTGTCAGTCAGGGGATGCCCATCGTTTACTGTGAAAAAATTAGAGTGTTCAAAGCAGGCTTATGCCATTGAATATATTAGCATGGAATAATAAGATAGGGCCCTGGTGCTATTTTGTTGGTTTGCGTACCGAGGTAATGATTAATAGGGACAGTTGGGGGTATTTGTATTCAGTATTCAGTGGTGAAATACTTAGACCTACGGAAGACAAACTACTGCGAAAGCATTTACCAAGGATGTTT
113	Eukaryota	Alveolata	Dinoflagellata	Dinophyceae	Peridiniales	Heterocapsaceae	Heterocapsa	Heterocapsa_pygmaea	TAGCGTATATTAAAGTTGTTGCGGTTAAAAAGCTCGTAGTTGGATTTCTGCCGAGGACGACCGGTCCGCCCTCTGGGTGAGCATCTGGCTCGGCCTGGGCATCTTCTTGGAGAACGTATCTGCACTTGACTGTGTGGTGCGGTATTCAGGACTTTTACTTTGAGGAAATTAGAGTGTTTCAAGCAGGCACACGCCTTGAATACATTAGCATGGAATAATAAGATAGGACCTCGGTTCTATTTTGTTGGTTTCTAGATCTGAGGTAATGATTAATAGGGATAGTTGGGGGCATTCGTATTTAACTGTCAGAGGTGAAATTCTTGGATTTGTTAAAGACGGACTACTGCGAAAGCATTTGCCAAGGATGTTT
72	Eukaryota	Alveolata	Dinoflagellata	Syndiniales	Dino-Group-I	Dino-Group-I-Clade-1	Dino-Group-I-Clade-1_X	Dino-Group-I-Clade-1_X_sp.	TAGCGTATATTAAAGTTGTTGCGGTTAAAAAGCTCGTAGTTGGAGTTCTGCCAGGTGACGCTCGTCCGCCCCAGTGGTGTGTACAGGGCGTGCATCTGGCCCTTTCAAGGGGAACGTGTCTGCACTTTACTGTGTGGTGCGAGATCCTTGACTTTTACTTTGAGGAAATAAGAGTGTTCCAAGCAGGCTCTCGTCGTGCATAGCTCAGCATGGAATAATAGCATTGGACTTCGTTTCTACGCTGTTGGTTGCAAGAAGCGAGGTAATGATGAAGAGGGATAGTTGGGGGCATTCGTATTTAACTGTCAGAGGTGAAATTCTTGGATTTGTTAAAGACGGACTACTGCGAAAGCATCTGCCATGGATGTTT
53	Eukaryota	Opisthokonta	Metazoa	Urochordata	Urochordata_X	Ascidiacea	Salpa	Salpa_thompsoni	AAGTGTATATTTAAGTTGTTGCGGTTGAAAAGCTCGTAGTTGGATTTTGGGACGGCGCGTCTGCTCGGCCGCAAGGCTTGTACTGCACGCGCTGTCCTCACATGACCGGTGCCTCTAAGGTGCTCTTAACTGAGTGCTTTTGTGGTCCGGGAAGTTTACCTTGAAAAAATTAGAGTGTTCAAAGCAGGCTTAAAGCTTGAATAATGTTGCATGGAATAATGGAATAGGACCTCGGTTCTATTTTGTTGGTTTTCGGAGCGCGAGGTAATGATTAAGAGGAACGGACGGGGGCATCCGTACTGTGCCGTTAGAGGTGAAGTTCTTGGATCGGCGCAAGACGAACAACTGCGAAAGCATTTGCCAAGAATGTTTTCT
116	Eukaryota	Opisthokonta	Metazoa	Urochordata	Urochordata_X	Ascidiacea	Salpa	Salpa_thompsoni	AAGTGTATATTTAAGTTGTTGCGGTTGAAAAGCTCGTAGTTGGATTTTGGGACGGCGCGTCTGGTCGGCCGCAAGGCTTGTACTGCACGCGCTGTCCTCACATGACCGGTGCCTCTAAGGTGCTCTTAACTGAGTGCTTTTGTGGTCCGGGAAGTTTACCTTGAAAAAATTAGAGTGTTCAAAGCAGGCTTAAAGCTTGAATAATGTTGCATGGAATAATGGAATAGGACCTCGGTTCTATTTTGTTGGTTTTCGGAGCGCGAGGTAATGATTAAGAGGAACGGACGGGGGCATCCGTACTGTGCCGTTAGAGGTGAAATTCTTCGATCGGCGCAAGACGAACAACTGCGAAAGCATTTGCCAAGAATGTTTTCT
117	Eukaryota	Opisthokonta	Metazoa	Urochordata	Urochordata_X	Ascidiacea	Salpa	Salpa_thompsoni	AAGTGTATATTTAAGTTGTTGCGGTTGAAAAGCTCGTAGTTGGATTTTGGGACGGCGGGTCTGGTCGGCCGCAAGGCTTGTACTGCACGCGCTGTCCTCACATGACCGGTGCCTCTAAGGTGCTCTTAACTGAGTGCTTTTGTGGTCCGGGAAGTTTACCTTGAAAAAATTAGAGTGTTCAAAGCAGGCTTAAAGCTTGAATAATGTTGCATGGAATAATGGAATAGGACCTCGGTTCTATTTTGTTGGTTTTCGGAGCGCGAGGTAATGATTAAGAGGAACGGACGGGGGCATCCGTACTGTGCCGTTAGAGGTGAAATTCTTGGATCGGCGCAAGACGAACAACTGCGAAAGCATTTGCCAAGAATGTTTTCT
118	Eukaryota	Opisthokonta	Metazoa	Urochordata	Urochordata_X	Ascidiacea	Salpa	Salpa_thompsoni	AAGTGTATATTTAAGTTGTTGCGGTTGAAAAGCTCGTAGTTGGATTTTGGGACGGCGCGTCTGGTCGGCCGCAAGGCTTGTACTGCACGCGCTGTCCTCACATGACCGGTGCCTCTAAGGTGCTCTTAACTGAGTGCTTTTGTGGTCCTAGAAGTTTACCTTGAAAAAATTAGAGTGTTCAAAGCAGGCTTAAAGCTTGAATAATGTTGCATGGAATAATGGAATAGGACCTCGGTTCTATTTTGTTGGTTTTCGGAGCGCGAGGTAATGATTAAGAGGAACGGACGGGGGCATCCGTACTGTGCCGTTAGAGGTGAAATTCTTGGATCGGCGCAAGACGAACAACTGCGAAAGCATTTGCCAAGAATGTTTTCT
119	Eukaryota	Opisthokonta	Metazoa	Urochordata	Urochordata_X	Ascidiacea	Salpa	Salpa_thompsoni	AAGTGTATATTTAAGTTGTTGCGGTTGAAAAGCTCGTAGTTGGATTTTGGGACGGCGCGTCTGGTCGGCCGCAAGGCTCGTACTGCACGCGCTGTCCTCACATGACCGGTGCCTCTAAGGTGCTCTTAACTGAGTGCTTTTGTGGTCCGGGAAGTTTACCTTGAAAAAATTAGAGTGTTCAAAGCAGGCTTAAAGCTTGAATAATGTTGCATGGAATAATGGAATAGGACCTCGGTTCTATTTTGTTGGTTTTCGGAGCGCGAGGTAATGATTAAGAGGAACGGACGGGGGCATCCGTACTGTGCCGTTAGAGGTGAAATTCTTGGATCGGCGCAAGACGAACAACTGCGAAAGCATTTGCCAAGAATGTTTTCT
122	Eukaryota	Stramenopiles	Ochrophyta	Pelagophyceae	Pelagomonadales	Pelagomonadaceae	Pelagomonadaceae_clade_A	Pelagomonadaceae_clade_A_sp.	TAGCGTATATTAATGTTGTTGCAGTTAAAAAGCTCGTAGTTGGATTCCTGGCCTGGGGTAGCCGGTCCGCCTTGCAAAAGGTGCGCACTGAGCGGCCTCGGCCATCCTTGGGAAGAGCAGTCCTGGCATTCAGTTGTCGGGGTTGGGATTCCCGACGTTTACTGTGAAAAAATCAGAGTGTTCAACGCAGGCTTACGCCTTGAATACATTAGCATGGAATAATGAGATAGGACCTTGGCGGTCTATTTTGTTGGTTTGCACGCCGAGGTAATGATTAAAAGGGACGGTTGGGGTTCTTCGTATTCAATTGTCAGAGGTGAAATTCTTGGATTTATGGAAGACGAACTGCTGCGAAAGCGTCGAACAAGGACGTTC
63	Eukaryota	Opisthokonta	Metazoa	Urochordata	Urochordata_X	Ascidiacea	Salpa	Salpa_thompsoni	AAGTGTATATTTAAGTTGTTGCGGTTGAAAAGCTCGTAGTTGGATTTTGGGACGGCGCGTCTGGTCGGCCACAAGGCTTGTACTGCACGCGCTGTCCTCACATGACCGGTGCCTCTAAGGTGCTCTTAACTGAGTGCTTTTGTGGTCCGGGAAGTTTACCTTGAAAAAATTAGAGTGTTCAAAGCAGGCTTAAAGCTTGAATAATGTTGCATGGAATAATGGAATAGGACCTCGGTTCTATTTTGTTGGTTTTCGGAGCGCGAGGTAATGATTAAGAGGAACGGACGGGGGCATCCGTACTGTGCCGTTAGAGGTGAAATTCTTGGATCGGCGCAAGACGAACAACTGCGAAAGCATTTGCCAAGAATGTTTTCT
115	Eukaryota	Alveolata	Dinoflagellata	Dinophyceae	Gymnodiniales	Gymnodiniaceae	Gymnodinium	Gymnodinium_sp.	TAGCGTATATTAAAGTTGTTGCGGTTAAAAAGCTCGTAGTTGGATTTCTGCTGAGGACGATCGGTCCGCCCTCTGGGTGAGCATTGACTCGGCCTTGGCATCTTCTTGGAGAACGCTACTGCACTTGACTGTGTGGTGCGGTATCCAGGACTTTTACTTTGAGGAAATTAGAGTGTTTCAAGCAGGCGCACGCCTTGAATACATTAGCATGGAATAATAAGATAGGACCTTGGTTCTATTTTGTTGGTTTCTAGAGCTGAGGTAATGATTAATAGGGATAGTTGGGGGCATTCGTATTTAACTGTCAGAGGTGAAATTCTTGGATTTGTTAAAGACGGACTACTGCGAAAGCATTTGCCAAGGATGTTT
130	Eukaryota	Opisthokonta	Metazoa	Urochordata	Urochordata_X	Ascidiacea	Salpa	Salpa_thompsoni	AAGTGTATATTTAAGTTGTTGCGGTTGAAAAGCTCGTAGTTGGATTTTGGGACGGCGCGTCTGGTCGGCCGCAAGGCTTGTACTGCACGCGCTGTCCTCACATGACCGGTGCCTCTAAGGTCCTCTTAACTGAGTGCTTTTGTGGTCCGGGAAGTTTACCTTGAAAAAATTAGAGTGTTCAAAGCAGGCTTAAAGCTTGAATAATGTTGCATGGAATAATGGAATAGGACCTCGGTTCTATTTTGTTGGTTTTCGGAGCGCGAGGTAATGATTAAGAGGAACGGACGGGGGCATCCGTACTGTGCCGTTAGAGGTGAAATTCTTGGATCGGCGCAAGACGAACAACTGCGAAAGCATTTGCCAAGAATGTTTTCT
131	Eukaryota	Opisthokonta	Metazoa	Urochordata	Urochordata_X	Ascidiacea	Salpa	Salpa_thompsoni	AAGTGTATATTTAAGTTGTTGCGGTTGAAAAGCTCGTAGTTGGATTTTGGGACGGCGCGTCTGGTCGGCCGCAAGGCTTGTACTGCACGCGCTGTCCTCACATGACCGGTGCCTCTAAGGTGCTCTTAACTGAGTGCTTTTGTGGTCCGGGAAGTTTACCTTGAAAAAATTAGAGTGTTCAAAGCAGGCTTAAAGCTTGAATAATGTTGCATGGAATAATGGAATAGGACCTCGGTTCTATTTTGTTGGTTTTCGGAGCGCGAGGTAATGATTAAGAGGAACGGACGGGGGCATCCGTACTGTGCCGTTAGAAGTGAAATTCTTGGATCGGCGCAAGACGAACAACTGCGAAAGCATTTGCCAAGAATGTTTTCT
137	Eukaryota	Opisthokonta	Metazoa	Urochordata	Urochordata_X	Ascidiacea	Salpa	Salpa_thompsoni	AAGTGTATATTTAAGTTGTTGCGGTTGAAAAGCTCGTAGTTGGATTTTGGGACGGCGCGTCTGGTCGGCCGCAAGGCTTGTACTGCACGCGCTGTCCTCACATGACCGGTGCCTCTAAGGTGCTCTTAACTGAGTGCTTTTGTGGTCCGGTAAGTTTACCTTGAAAAAATTAGAGTGTTCAAAGCAGGCTTAAAGCTTGAATAATGTTGCATGGAATAATGGAATAGGACCTCGGTTCTATTTTGTTGGTTTTCGGAGCGCGAGGTAATGATTAAGAGGAACGGACGGGGGCATCCGTACTGTGCCGTTAGAGGTGAAATTCTTGGATCGGCGCAAGACGAACAACTGCGAAAGCATTTGCCAAGAATGTTTTCT
138	Eukaryota	Opisthokonta	Metazoa	Urochordata	Urochordata_X	Ascidiacea	Salpa	Salpa_thompsoni	AAGTGTATATTTAAGTTGTTGCGGTTGAAAAGTTCGTAGTTGGATTTTGGGACGGCGCGTCTGGTCGGCCGCAAGGCTTGTACTGCACGCGCTGTCCTCACATGACCGGTGCCTCTAAGGTGCTCTTAACTGAGTGCTTTTGTGGCCCGGGAAGTTTACCTTGAAAAAATTAGAGTGTTCAAAGCAGGCTTAAAGCTTGAATAATGTTGCATGGAATAATGGAATAGGACCTCGGTTCTATTTTGTTGGTTTTCGGAGCGCGAGGTAATGATTAAGAGGAACGGACGGGGGCATCCGTACTGTGCCGTTAGAGGTGAAATTCTTGGATCGGCGCAAGACGAACAACTGCGAAAGCATTTGCCAAGAATGTTTTCT
139	Eukaryota	Opisthokonta	Metazoa	Urochordata	Urochordata_X	Ascidiacea	Salpa	Salpa_thompsoni	AAGTGTATATTTAAGTTGTTGCGGTTGAAAAGCTCGTAGTTGGATTTTGGGACGGCGCGTCTGGTCGGCCGCAAGGCTTGTACTGCACGCGCTGTCCTCACATGACCGGTGCCTCTAAGGTGCTCTTAACTGAGTGCTTTTGTGGTCCGGGAAGTTTACCTTGAAAAAATTAGAGTGTTCAAAGCAGGCTTAAAGCTTGAATAATGTTGCCTCGGTTCTATTTTGTTGGTTTTCGGAGCGCGAGGTAATGATTAAGAGGAACGGACGGGGGCATCCGTACTGTGCCGTTAGAGGTGAAATTCTTGGATCGGCGCAAGACGAACAACTGCGAAAGCATTTGCCAAGAATGTTTTCT
140	Eukaryota	Opisthokonta	Metazoa	Urochordata	Urochordata_X	Ascidiacea	Salpa	Salpa_thompsoni	AAGTGTATATTTAAGTTGTTGCGGTTGAAAAGCTCGTAGTTGGATTTTGGGACGGCGCGTCTGGTCGGCCGCAAGGCTTGTACTGCACGCGCTGTCCTCACATGACCGGTGCCTCTAAGGTGCTCTTAACTGAGTGCTTTTGTGGTCCGGGAAGTTTACCTTGAAAAAATTAGAGTGTTCAAAGCAGGCTTAAAGCTTGAATAATGTTGCATGGAATAATGGAATAGGACCTCGGTTCTATTTTGTTGGTTTTCGGAGCGCGAGGTAATGATTAAGAGGAACGGACGGGGGCATCCGTACTGTGCCTTTAGAGGTGAAATTCTTGGATCGGCGCAAGACGAACAACTGCGAAAGCATTTGCCAAGAATGTTTTCT
126	Eukaryota	Alveolata	Dinoflagellata	Syndiniales	Dino-Group-II	Dino-Group-II-Clade-15	Dino-Group-II-Clade-15_X	Dino-Group-II-Clade-15_X_sp.	TAGCGTATATTAAAGTTGTTGCGGTTAAAAAGCTCGTAGTTGGATTTCTGTTGAGAGTGGCCAGTCCGCACTTAGTGCGAGTATTTGGTTCAGTCTCGGCATCCTCCAGGGGAGCGTACTGTACTTGATTGTATGGTGCGCAATTCTGGACTTTTACTTTGAGGAAATTAGAGTGTTCACGGCAGGCATTTGCCTTGAATATGTTAGCATGGAATAATAATATAAGACCTTGGTCTTATTTTGTTGGTTTCTAGGAGCAGGGTAATGATTAATAGGGATAATTGGGGGTATTCGAATTAAGGCGTCAGAGGTGGAATTCTTGGATTGCCTTACGACGAACTACTGCGAAAGCATTTACCAAGGATGTTT
144	Eukaryota	Alveolata	Dinoflagellata	Syndiniales	Dino-Group-II	Dino-Group-II-Clade-2	Dino-Group-II-Clade-2_X	Dino-Group-II-Clade-2_X_sp.	TAGCGTATATTAAAGTTGTTGCGGTTAAAAAGCTCGTAGTTGGATTTCTGTTGAGGACGGCCGGTCCGCACTATGTGCGTGTATCTGGTTCGGCCTCGGCATCCTCTCGAAAGCCGTTTCTGCGCTTGATTGCGTGGTTCGGACTTCGGGACTTTTACTTTGAGGAAATTAGAGTGTTCACGGCAGGCAAGCGCCTTGAATATATTAGCATGGAATAATAATATAGGATCTTGGTCCTATTTTGTTGGTTTCTAGGGCTAAGATAATGATTAATAGGGACAATTGGGGGCATTCGTATTAACGCGTCAGAGGTGGAATTCTTGGATTGCGTTACGACGAACTACTGCGAAAGCATTTGCCAAGGATGTTT
68	Eukaryota	Opisthokonta	Metazoa	Arthropoda	Crustacea	Malacostraca	Meganyctiphanes	Meganyctiphanes_norvegica	TAGCGTATATTAAAGTTGTTGCGGTTAAAAAGCTCGTAGTTGGATCTCAGTTCCGGACCGACGGTACGCCGCCCGGCGTCTACTGTCGGCTTCCGAACGCTAAAGCCCGTCGGCTCGGTCGGGGTGCTCTTCATCGAGTGTCCCGGGCGGCCGGCATGTTTACTTTGAAAAAATTAGGGTGCTCAGAGCAGGCCAAGGCGCCTGAATACTTGTGCATGGAATAATGGAATAGGACCTCGGTTCTATTTTGTTGGTTTTAAGAGCCCGAGGTAATGATTAATAGGAACAGACGGGGGCATTCGTATTGCGACGTTAGAGGTGAAATTCTTGGATCGTCGCAAGACGAACTACTGCGAAAGCATTTGCCAAGAATGTTT
132	Eukaryota	Alveolata	Dinoflagellata	Dinophyceae	Gymnodiniales	Gymnodiniaceae	Gymnodinium	Gymnodinium_sp.	TAGCGTATATTAAAGTTGTTGCGGTTAAAAAGCTCGTAGTTGGATTTCTGCTGAGGACGACCGGTCCGCCCTCTGGGTGAGTATCTGGCTCGGCCTTGGCATCTTCTTGGGGAACGTAACTGCACTTGACTGTGTGGTGCGGTATCCAGGACTTTTACTTTGAGGAAATTAGAGTGTTTCAAGCAGGCGCACGCCTTGAATACATTAGCATGGAATAATAAGATAGGACCTTGGTTCTATTTTGTTGGTTTCTAGAGCTGAGGTAATGATTAATAGGGATAGTTGGGGGCATTCGTATTTAACTGTCAGAGGTGAAATTCTTGGATTTGTTAAAGACGGACTACTGCGAAAGCATTTGCCAAGGATGTTT
55	Eukaryota	Alveolata	Dinoflagellata	Syndiniales	Dino-Group-I	Dino-Group-I-Clade-4	Dino-Group-I-Clade-4_X	Dino-Group-I-Clade-4_X_sp.	TAGCGTATATTAAAATTGTTGCGGTTAAAACGCTCGTAGTTGGATATCTGTGAGCGGGTTCCGGTCCTTCCCAGTGAAGATTACACGGAACTCTGCTCGCATTTGTTCAGGGAGGGTGGATGCACTTCACTGTGTGACCACATGATCTGAATTTTTACTTTGAGGAAATGAGAGTGTTCCAAGCAGGCAATTGCCGTGAATATGATAGCATGGAATAATAGCACAGGACTCTTGGTTCAATGCTGTTGGTTTGTTGAACTAGAGTAATCACAATAAGGATAGTTGGGGGTATTCGTATTTAACTGTCAGAGGTGAAATTCTTGGATTTTTTAAAGACGAACAATTGCGAAGGCATCTACCCAGGATGTTT
151	Eukaryota	Opisthokonta	Metazoa	Urochordata	Urochordata_X	Ascidiacea	Salpa	Salpa_thompsoni	AAGTGTATATTTAAGTTGTTGCGGTTGAAAAGCTCGTAGTTGTATTTTGGGACGGCGCGTCTGGTCGGCCGCAAGGCTTGTACTGCACGCGCTGTTCTCACATGACCGGTGCCTCTAAGGTGCTCTTAACTGAGTGCTTTTGTGGTCCGGGAAGTTTACCTTGAAAAAATTAGAGTGTTCAAAGCAGGCTTAAAGCTTGAATAATGTTGCATGGAATAATGGAATAGGACCTCGGTTCTATTTTGTTGGTTTTCGGAGCGCGAGGTAATGATTAAGAGGAACGGACGGGGGCATCCGTACTGTGCCGTTAGAGGTGAAATTCTTGGATCGGCGCAAGACGAACAACTGCGAAAGCATTTGCCAAGAATGTTTTCT
157	Eukaryota	Opisthokonta	Metazoa	Urochordata	Urochordata_X	Ascidiacea	Salpa	Salpa_thompsoni	AATTGTATATTTAAGTTGTTGCGGTTGAAAAGCTCGTAGTTGGATTTTGGGACGGCGCGTCTGGTCGGCCGCAAGGCTTGTACTGCACGCGCTGTCCTCACATGACCGGTGCCTCTAAGGTGCTCTTAACTGAGTGCTTTTGTGGTCCGGGAAGTTTACCTTGAAAAAATTAGAGTGTTCAAAGCAGGCTTAAAGCTTGAATAATGTTGCATGGAATAATGGAATAGGACCTCGGTTCTATTTTGTTGGTTTTCGGAGCGCGAGGTAATGATTAAGAGGAACGGACGGGGGCATCCGTACTGTGCCGTTAGAGGTGAAATTCTTGGATCGGCGCAAGACGAACAACTGCGAAAGCATTTGCCAAGAATGTTTTCT
160	Eukaryota	Alveolata	Dinoflagellata	Dinophyceae	Gonyaulacales	Goniodomataceae	Alexandrium	Alexandrium_minutum	TAGCGTATATTAAAGTTGTTGCGGTTAAAAAGCTCGTAGTTGGATTTCTGCTGAGGGTGGCTGGTCCGCCCTCTGGGTGAGTATCTGGCACAGCCTGAGCATTCTTCTTGAAAGCACAACTGCACTTGACTGTGTGGTGTGGTATTGAGAACCTTTACTTTGAGGAAATCAGAGTGTTTCAAGCAGGCGTTTGCCTTGAATACATTAGCATGGAATAATATTATAGGGCCTTGGTTCTATTTTGTTGGTTTCTAGAACTGAGGTAATGATTAATAGGGATAGTTGGGGGCATTCGTATTTAATTGTCAGAGGTGAAATTCTTGGATTTGTTAAAGACGGACTACTGCGAAAGCATTTGCCAAGGATGTTT
58	Eukaryota	Rhizaria	Cercozoa	Filosa-Sarcomonadea	Cercomonadida	Paracercomonadidae	Paracercomonas	Paracercomonas_crassicauda	TAGCGTATATTAAAGTTGTTGCAGTTAAAAAGCTCGTAGTTGAATTTCTGGTACGGTGCGCCCGGCCCACGGTCGTAAGGCCGCGAGTGTTGGTGTGCGCCTGCCATCTTTCTGGTTAACCAGCTGCTCTTCACCGGGTGGTTGGCAATCCAGTTCTTTTACTTTGAAAAAATTAGAGTGTTTAAAGCAGGCTTGCGCTATGAATACATTAGCATGGAATAATAATTTAGGACTTTATTCCTATTTTATTGGTTTCTAGGAGTAGAGTAATGATTGATAGGGATAGTTGGGGGTGCTAGTATTCATCGGCCAGAGGTGAAATTCTTGGATTCGATGAAGACTAACTAATGCGAAAGCATTCACCAAGGATGTCTTCT
162	Eukaryota	Rhizaria	Radiolaria	RAD-B	RAD-B_X	RAD-B-Group-IV	RAD-B-Group-IV_X	RAD-B-Group-IV_X_sp.	TAGCGTATACTAACGTTGTTGCAGTTAAAAAGCTCGTAGTTGGATTTCTGTGTTGGTGAGGCGGCCGGCCATTCGTGGTTGTAGCTAGTTATCACCGGCGCATCTTGTCACAAGCCACGCTGGCCTTAACTGGTTGGCGTTGGGGACTGACTCGTTTACTTTGAGAAAATTAGAGTGTTCAAAGCAGGCTATCGCCTTGAATATGTTAGCATGGAATAATGATATAGGACTTTGGTTCTATTTTGTTGGTTGTTCGAGAACCGAAGTAATGATTGATAGGGACAGTTGGGGGCATCAGTATTCTGAAGCGAGAGGTGAAATTCTTGGACCTTCGGAAGACTAACAACTGCGAAAGCATTTGCCTAGGATGTTCTCT
92	Eukaryota	Alveolata	Dinoflagellata	Syndiniales	Dino-Group-I	Dino-Group-I-Clade-1	Dino-Group-I-Clade-1_X	Dino-Group-I-Clade-1_X_sp.	TAGCGTATATTAAAGTTGTTGCGGTTAAAAAGCTCGTAGTTGGAGTTCTGCCAGGTGCCGCCTGTCCGCCCCAGTGGTGAGTACGTGGCGCGCATTTGGCCCTTTCAAGGGGAGCGTATCTGCACTTTATTGTGTGGTGCGGGATCCTTGACTTTTACTTTGAGGAAATAGGAGTGTTCCAAGCAGGCTCTCGTCGTGCACAGCTCAGCATGGAATAATAGCATTGGACCTCGATTCTAAGCTGTTGGTTGCCAGAAGCGAGGTAATGATGAAGAGGGATAGTTGGGGGCATTCGTATTTAACTGTCAGAGGTGAAATTCTTGGATTTGTTAAAGACGGACTACTGCGAAAGCATCTGCCATGGATGTTT
166	Eukaryota	Opisthokonta	Metazoa	Urochordata	Urochordata_X	Ascidiacea	Salpa	Salpa_thompsoni	AAGTGTATATTTAAGTTGTTGCGGTTGAAAAGCTCGTAGTTGGATTTTGGGACGGCGCGTCTGGTCGGCCGCAAGGCTTGTACTGCACGCGCTGTCCTCACATGACCGGTGCCTCTAAGGTGCTCTTAACTGAGTGCTTTTGTGGTCCGGGAAGTTTACCTTGAAAAAATTAGAGTGTTCAAAGCAGGCTTAAAGCTTGAATAATGTTGCATGGAATAATGGAATAGGACCTCGGTTCTATTTTGTTGGTTTTCGGAGCGCGAGGTAATGATTAAGAGGAACGGACGGGGGCATCCGTACTGTGCCGTTAGAGGTGAAATTCTTGGATCGGCGCAAGACGAACAACTGCGAATGTTTTCT
89	Eukaryota	Opisthokonta	Metazoa	Urochordata	Urochordata_X	Ascidiacea	Salpa	Salpa_thompsoni	AAGTGTATATTTAAGTTGTTGCGGTTGAAAAGCTCGTAGTTGGATTTTGGGACGGCGCGTCTGGTCGGCCGCAAGGCTTGTACTGCACGCGCTGTCCTCACATGACCGGTGCCTCTAAGGTGCTCTTAACTGAGTGCTTTTGTGGTCCGGGAAGTTTACCTTGAAAAAATTAGAGTGTTCAAAGCAGGCTTAAAGCTTGAATAATGTTGCATGGAATAATGGAATAGGACCTCGGTTCTATTTTGTTGGTTTTCGGAGCGCGAGGTAATGATTAAGAGGAACGGACGGGGGCATCCGTACTGTGCCGTTAGAGGTGAAGTTCTTGGATCGGCGCAAGACGAACAACTGCGAAAGCATTTGCCAAGAATGTTTTCT
148	Eukaryota	Stramenopiles	Pseudofungi	MAST-1	MAST-1B	MAST-1B_X	MAST-1B_XX	MAST-1B_XX_sp.	TAGCGTATATTAAAGTTGTTGCAGTTAAAAAGCTCGTAGTTGGATTTCTGGTAGGAGCGACCGGTCCGCCCTGTTAAGGGTGTGTACTAGCGTTGTCTCTGGCCATCCTTGGGGGAACTGCGCGGGGAGACTTGCGTTAGGGAACCCATCGTTTACTGTGAAAAAATTAGAGTGTTTAAAGCAGGCTTATGCCGTTGAATACATTAGCATGGAATAATAAGATAGGACCGCGTGGTCGTCTTGTTGGTTTGCACCGCGAGGTAATGATTAATAGGTACAGTTGGGGGTATTCGTATTTAATTGTCAGAGGTGAAATTCTTGGATTTATGAAAGACGAACTTCTGCGAAAGCATTTACCAAGGATGTTT
168	Eukaryota	Hacrobia	Haptophyta	Prymnesiophyceae	Prymnesiales	Chrysochromulinaceae	Chrysochromulina	Chrysochromulina_leadbeateri	TAGCGTATATTAAAGTTGTTGCAGTTAGAACGCTCGTAGTCGGATTTCGGGGCGGGGCGACCGGTCTGCCGTTGGGTACGCACTGGTCGGCGCGTCCTTCCTTCCGGAGACCGTGCCTACTCTTAACTGAGCGGGTGCGGGAGACGGAACGTTTACTTTGAAAAAATCAGAGTGTTTCAAGCAGGCAGCTCGCTCTTGCATGGATTAGCATGGGATAATGAAATAGGACTTTGGTGCTATTTTGTTGGTTTCGAACACCGAAGTAATGATGAGAAGGGACAGTCAGGGGCATTTGTATTCGACCGAGAGAGGTGAAATTCTCAGACCAGTCGAAGACAAACTACTGCGAAAGCATCTGCCAGGGATGTTT
172	Eukaryota	Alveolata	Dinoflagellata	Dinophyceae	Gymnodiniales	Gymnodiniaceae	Gymnodiniaceae_X	Gymnodiniaceae_X_sp.	TAGCGTATATTAAAGTTGTTGCGGTTAAAAAGCTCGTAGTTGGATTTCTGTTGAGGACGACCGGTCCGCCCTCTGGGTGAGCATCTGGCTCGGCCTTGGCATCTTCTTGGGGAACGTTTCTGCACTTGACTGTGTGGAGCGGTATCCAGGACTTTTACTTTGAGGAAATTAGAGTGTTTCAAGCAGGCGCACGCCTTGAATACATTAGCATGGAATAATAAGATAGGACCTCGGTTCTATTTTGTTGGTTTCTAGAGCTGAGGTAATGATTAATAGGGATAGTTGGGGGCATTCGTATTTAACTGTCAGAGGTGAAATTCTTGGATTTGTTAAAGACGGACTACTGCGAAAGCATTTGCCAAGGATGTTT
129	Eukaryota	Alveolata	Dinoflagellata	Dinophyceae	Gymnodiniales	Gymnodiniaceae	Gymnodinium	Gymnodinium_sp.	TAGCGTATATTAAAGTTGTTGCGGTTAAAAAGCTCGTAGTTGGATTTCTGCTGAGGACGACCGGTCCGCCCTCTGGGTGAGTATCTGGCTCGGCCTTGGCATCTTCTTGGAGAACGCAACTGCACTTGACTGTGTGGTGTGGTATCCAGGACTTTTACTTTGAGGAAATTAGAGTGTTTCAAGCAGGCGCACGCCTTGAATACATTAGCATGGAATAATAAGATAGGACCTTGGTTCTATTTTGTTGGTTTCTAGAGCTGAGGTAATGATTAATAGGGATAGTTGGGGGCATTCGTATTTAACTGTCAGAGGTGAAATTCTTGGATTTGTTAAAGACGGACTACTGCGAAAGCATTTGCCAAGGATGTTT
175	Eukaryota	Opisthokonta	Metazoa	Urochordata	Urochordata_X	Ascidiacea	Salpa	Salpa_thompsoni	AAGTGTATATTTAAGTTGTTGCGGTTGAAAAGCTCGTAGTTGGATTTTGGGACGGCGCGTCTGGTCGGCCGCAAGGCTTGTACTGCACGCGCTGTCCTCACATGACCGGTGCCTCTAAGGTGCTCTTAACTGAGTGCTTTTGTGGTCCGGGAAGTTTACCTTGAAAAAATTAGAGTGTTCAAAGCAGGCTTAAAGCTTGAATAATGTTGCATGGAATAATGGAATAGGACCTCGGTTCTATTTTGTTGGTTTTCGGAGCGCGAGGTAATGTATAAGAGGAACGGACGGGGGCATCCGTACTGTGCCGTTAGAGGTGAAATTCTTGGATCGGCGCAAGACGAACAACTGCGAAAGCATTTGCCAAGAATGTTTTCT
109	Eukaryota	Rhizaria	Cercozoa	Filosa-Thecofilosea	Filosa-Thecofilosea_X	Filosa-Thecofilosea_XX	Filosa-Thecofilosea_XXX	Filosa-Thecofilosea_XXX_sp.	TAGCGTATATTAAAGTTGTTGCAGTTAAAAAGCTCGTAGTTGGATTTCTGGTAGTATGCATCTGGCCCGCCTCTTCTGAGGTGTGTGTCGGAGCGCATCTGCCATCCTCTCAGGGAACGTTTCTGCTATTCATTTAGTTGGACTCGCGAACTGGGTCTTTTACTTTGAAAAAATTAGAGTGTTTAAAGCAGGCTATTGCTGTGAATACATTAGCATGGAATAATAATTTAGGACTTTGGTTCTATTTTGTTGGTTTTCAGATCTGAAGTAATGATTTATAGGGACAGTTGGGGGTGCTAGTATTGAGCGGCCAGAGGTGAAATTCTTGGATTCGCTCAAGACTAACTTATGCGAAAGCATTCACCAAGGATGTCTTCT
179	Eukaryota	Opisthokonta	Metazoa	Urochordata	Urochordata_X	Ascidiacea	Salpa	Salpa_thompsoni	AAGTGTATATTTAAGTTGTTGCGGTTGAAAAGCTCGTAGTTGGATTTTGGGACGGCGCGTCTGGTCGGCCGCAAGGCTTGTACTGCACGCGCTGTCCTCACATGACCGGTGCCTCTAAGGTGCTCTTAACTGAGTGCTTTTGTGGTCCGGGAAGTTTACCTTGAAAAAATTAGAGTGTTCAAAGCAGGCTTAAAGCTTGAATAATGTTGCATGGAATAATGGAATAGGACCTCGGTTCTATTTTGTTGGTTTTCGGAGCGCGAAGTAATGATTAAGAGGAACGGACGGGGGCATCCGTACTGTGCCGTTAGAGGTGAAATTCTTGGATCGGCGCAAGACGAACAACTGCGAAAGAATTTGCCAAGAATGTTTTCT
180	Eukaryota	Opisthokonta	Metazoa	Urochordata	Urochordata_X	Ascidiacea	Salpa	Salpa_thompsoni	AAGTGTATATTTAAGTTGTTGCGGTTGAAAAGCTCGTAGTTGGATTTTGGGACGGCGCGTCTGGTCGGCCGCAAGGCTTGTACTGTACGCGCTGTCCTCACATGACCGGTGCCTCTAAGGTGCTCTTAACTGAGTGCTTTTGTGGTCCAGGAAGTTTACCTTGAAAAAATTAGAGTGTTCAAAGCAGGCTTAAAGCTTGAATAATGTTGCATGGAATAATGGAATAGGACCTCGGTTCTATTTTGTTGGTTTTCGGAGCGCGAGGTAATGATTAAGAGGAACGGACGGGGGCATCCGTACTGTGCCGTTAGAGGTGAAATTCTTGGATCGGCGCAAGACGAACAACTGCGAAAGCATTTGCCAAGAATGTTTTCT
181	Eukaryota	Opisthokonta	Metazoa	Urochordata	Urochordata_X	Ascidiacea	Salpa	Salpa_thompsoni	AAGTGTATATTTAAGTTGTTGCGGTTGAAAAGCTCGTAGTTGGATTTTGGGACGGCGCGTCTGGTCGGCCGCAAGGCTTGTACTGCACGCGCTGTCCTCACATGACCGGTGCATCTAAGGTGCTCTTAACTGAGTGCTTTTGTGGTCCGGGAAGTTTACCTTGAAAAAATTAGAGTGTTCAAAGCAGGCTTAAAGCTTGAATAATGTTGCATGGAATAATGGAATAGGACCTCGGTTCTATTTTGTTGGTTTTCGGAGCGCGAGGTAATGATTAAGAGGAACGGACGGGGGCATCCGTACTGTGCCGTTAGAGGTGAAATTCTTGGATCGGCGCAAGACGAACAACTGCGAAAGCATTTGCCAAGAATGTTTTCT
182	Eukaryota	Opisthokonta	Metazoa	Urochordata	Urochordata_X	Ascidiacea	Salpa	Salpa_thompsoni	AAGTGTATATTTCAGTTGTTGCGGTTGAAAAGCTCGTAGTTGGATTTTGGGACGGCGCGTCTGGTCGGCCGCAAGGCTTGTACTGCACGCGCTGTCCTCACATGACCGGTGCCTCTAAGGTGCTCTTAACTGAGTGCTTTTGTGGTCCGGGAAGTTTACCTTGAAAAAATTAGAGTGTTCAAAGCAGGCTTAAAGCTTGAATAATGTTGCATGGAATAATGGAATAGGACCTCGGTTCTATTTTGTTGGTTTTCGGAGCGCGAGGTAATGATTAAGAGGAACGGACGGGGGCATCCGTACTGTGCCGTTAGAGGTGAAATTCTTGGATCGGCGCAAGACGAACAACTGCGAAAGCATTTGCCAAGAATGTTTTCT
155	Eukaryota	Alveolata	Dinoflagellata	Dinophyceae	Dinophyceae_X	Dinophyceae_XX	Dinophyceae_XXX	Dinophyceae_XXX_sp.	TAGCGTATATTAAAGTTGTTGCGGTTAAAAAGCTCGTAGTTGGATTTCTGCCGAGGACGACCGGTCCGCCCTCTGGGTGAGTATCTGGTTCGGCCTGGGCATCTTCTTGGAGAACGTATCTGCACTTGACTGTGTGGTGCGGTATCCAGGACTTTTACTTTGAGGAAATTAGAGTGTTTCAAGCAGGCACACGCCTTGAATACATTAGCATGGAATAATAAGATAGGACCTTGGTTCTATTTTGTTGGTTTCTAGAGCTGAGGTAATGATTAATAGGGATAGTTGGGGGCATTCGTATTTAACTGTCAGAGGTGAAATTCTTGGATTTGTTAAAGACGGACTACTGCGAAAGCATTTGCCAAGGATGTTT
183	Eukaryota	Opisthokonta	Metazoa	Urochordata	Urochordata_X	Ascidiacea	Salpa	Salpa_thompsoni	AAGTGTATATTTAAGTTGTTGCGGTTGAAAAGCTCGTAGTTGGATTTTGGGACGGCGCGTCTGGTCGGCCGCAAGGCTTGTACTGCACGCGCTGTCCTCACATGACCGGTGCCTCTAAGGTGCTCTTAACTGAGTGCTTTTGTGGTCCGGGAAGTTTACCTTGAAAAAATTAGAGTGTTCAAAGCAGGCTTAAAGCTTGAATAATGTTGCATGGAATAATGGAATAGGACCTCGGTTCTATTTTGTTGGTTTTCGGAGCGCGAGGTAATGATTAAGAGGAACGGACGGGGGCATCTTGGATCGGCGCAAGACGAACAACTGCGAAAGCATTTGCCAAGAATGTTTTCT
186	Eukaryota	Opisthokonta	Metazoa	Urochordata	Urochordata_X	Ascidiacea	Salpa	Salpa_thompsoni	AAGTGTATATTTAAGTTGTTGAGGTTGAAAAGCTCGTAGTTGGATTTTGGGACGGCGCGTCTGGTCGGCCGCAAGGCTTGTACTGCACGCGCTGTCCTCACATGACCGGTGCCTCTAAGGTGCTCTTAACTGAGTGCTTTTGTGGTCCGGGAAGTTTACCTTGAAAAAATTAGAGTGTTCAAAGCAGGCTTAAAGCTTGAATAATGTTGCATGGAATAATGGAATAGGACCTCGGTTCTATTTTGTTGGTTTTCGGAGCGCGAGGTAATGATTAAGAGGAACGGACGGGGGCATCCGTACTGTGCCGTTAGAGGTGAAATTCTTGGATCGGCGCAAGACGAACAACTGCGAAAGCATTTGCCAAGAATGTTTTCT
188	Eukaryota	Stramenopiles	Ochrophyta	Bacillariophyta	Bacillariophyta_X	Polar-centric-Mediophyceae	Thalassiosira	Thalassiosira_sp.	TAGCGTATATTAAAGTTGTTGCAGTTAAAAAGCTCGTAGTTGGATTTCTGGCAGGAGCGACCGGTCACACACTCTGTGCGTGAACTTGTGTTGTCTCTGGCCATCCTTGGGGAGATCCTGTTTGGCATTAAGTTGTCGGGCAGGGGATACCCATCGTTTACTGTGAAAAAATTAGAGTGTTTAAAGCAGGCTTATGCCGTTGAATATATTAGCATGGAATAATAAGATAGGACTTCGGAACTATTTTGTTGGTTTGCGTTACGAAGTAATGATTAATAGGGACAGTTGGGGGTATTCGTATTTCATTGTCAGAGGTGAAATTCTTGGATTTCTGAAAGACGAACTACTGCGAAAGCATTTACCAAGGATGTTT
190	Eukaryota	Alveolata	Dinoflagellata	Syndiniales	Dino-Group-I	Dino-Group-I-Clade-1	Dino-Group-I-Clade-1_X	Dino-Group-I-Clade-1_X_sp.	TAGCGTATATTAAAGTTGTTGCGGTTAAAAAGCTCGTAGTTGGAGTTCTGCCAGGTGACGCTCGTCCGCCCAAGTGGTGTGTACAGGGCGTGCATCTGGCCCTTTCAAGGGGAACGTGTCTGCTCTTTATTGAGTGGTGCGAGATCCTTGACTTTTACTTTGAGGAAATCAGAGTGTTCCAAGCAGGCTCTCGTCGTGTATAGCTCAGCATGGAATAATAGCATTGGACTTCGTTTCTAAGCTGTTGGTTGCAAGAAGCGAGGTAATGATGAAGAGGGATAGTTGGGGGCATTCGTATTTAACTGTCAGAGGTGAAATTCTTGGATTTGTTAAAGACGGACTACTGCGAAAGCATCTGCCATGGATGTTT
178	Eukaryota	Opisthokonta	Metazoa	Urochordata	Urochordata_X	Ascidiacea	Salpa	Salpa_thompsoni	AAGTGTATATTTAAGTTGTTGCGGTTGAAAAGCTCGTAGTTGGATTTTGGGACGGCGCGTCTGGTCGGCCGCAAGGCTTGTACTGCACGCGCTGTCCTCACATGACCGGTGCCTCTAAGGTGCTCTTAACTGAGTGCTTTTGTGGTCCGGGAAGTTTACCTTGAAAAAATTAGAGTGTTCAAAGCAGGCTTAAAGCTTGAATAATGTTGCATGGAATAATGGAATAGGACCTCGGTTCTATTTTGTTGGTTTTCGGAGCGCGAGGTAATGATTAAGAGGAACGGACGGGGGCATCCGTACTGTGCCGTTAGAGGTGAAATTCTTGGATCGGCGCAAGACGAACAACTGCGAAAGCATTTGCGAAGAATGTTTTCT
192	Eukaryota	Stramenopiles	Ochrophyta	Pelagophyceae	Pelagomonadales	Pelagomonadaceae	Pelagococcus	Pelagococcus_sp.	TAGCGTATATTAATGTTGTTGCAGTTAAAAAGCTCGTAGTTGGATTCCTGGCCTGGGGTAGCCGGTCCGCCTTGCAAAAGGTGCGCACTGTGCGGCCTCGGCCATCCTTGAGAAGAGCTGTTCTGGCATTCAGTTGTCGGGGCGGGGATTCTCGACGTTTACTGTGAAAAAATCAGAGTGTTCAAAGCAGGCTTACGCCTTGAATACATTAGCATGGAATAATGAGATAGGACCTTGGCGGTCTATTTTGTTGGTTTGCACGCCGAGGTAATGATTAAAAGGGACGGTTGGGGTTCTTCGTATTCAATTGTCAGAGGTGAAATTCTTGGATTTATGGAAGACGAACTGCTGCGAAAGCGTCGAACAAGGACGTTC
199	Eukaryota	Opisthokonta	Metazoa	Urochordata	Urochordata_X	Ascidiacea	Salpa	Salpa_thompsoni	AAGTGTATATTTAAGTTGGTGCGGTTGAAAAGCTCGTAGTTGGATTTTGGGACGGCGCGTCTGGTCGGCCGCAAGGCTTGTACTGCACGCGCTGTCCTCACATGACCGGTGCCTCTAAGGTGCTCTTAACTGAGTGCTTTTGTGGTCCGGGAAGTTTACCTTGAAAAAATTAGAGTGTTCAAAGCAGGCTTAAAGCTTGAATAATGTTGCATGGAATAATGGAATAGGACCTCGGTTCTATTTTGTTGGTTTTCGGAGCGCGAGGTAATGATTAAGAGGAACGGACGGGGGCATCCGTACTGTGCCGTTAGAGGTGAAATTCTTGGATCGGCGCAAGACGAACAACTGCGAAAGCATTTGCCAAGAATGTTTTCT
201	Eukaryota	Alveolata	Dinoflagellata	Dinophyceae	Peridiniales	Heterocapsaceae	Heterocapsa	Heterocapsa_sp.	TAGCGTATATTAAAGTTGTTGCGGTTAAAAAGCTCGTAGTTGGATTTCTGCCGAGGACGACCGGTCCGCCCTCCGGGTGAGTATCTGGCTCGGCCTGGGCATCTTCTTGGAGAACGTAACTGCACTTGGCTGTGTGGTGCGGTATTCAGGACTTTTACTTTGAGGAAATTAGAGTGTTTCAAGCAGGCACACGCCTTGAATACATTAGCATGGAATAATAAGATAGGACCTCGGTTCTATTTTGTTGGTTTCTAGATCTGAGGTAATGATTAATAGGGATAGTTGGGGGCATTCGTATTTAACTGTCAGAGGTGAAATTCTTGGATTTGTTAAAGACGGACTACTGCGAAAGCATTTGCCAAGGATGTTT
54	Eukaryota	Opisthokonta	Metazoa	Urochordata	Urochordata_X	Ascidiacea	Salpa	Salpa_thompsoni	AAGTGTATATTTAAGTTGTTGCGGTTGAAAAGCTCGTAGTTGGATTTTGGGACGGCGCGTCTGGTCGGCCGCAAGGCTTGTACTGCACGCGCTGTCCTCACATGACCGGTGCCTCTAAGGTGCTCTTAACTGAGTGCTTTTGTGGTCCGGGAAGTTTACCTTGAAAAAATTAGAGTGTTCAAAGCAGGCTTAAAGCTTGAATAATGTTGCATGGAATAATGGAATAGGACCTCGGTTCTATTTTGTTGGTTTTCGGAGCGCGAGGTAATGATTAAGAGGAACGGACGGGGGCATCCGCACTGTGCCGTTAGAGGTGAAATTCTTGGATCGGCGCAAGACGAACAACTGCGAAAGCATTTGCCAAGAATGTTTTCT
202	Eukaryota	Opisthokonta	Metazoa	Urochordata	Urochordata_X	Ascidiacea	Salpa	Salpa_thompsoni	AAGTGTATATTTAAGTTGTTGCGGTTGAAAAGCTCGTAGTTGGATTTTGGGACGGCGCGTCTGGTCGGCCGCAAGGCTTGTACTGCACGCGCTGTCCTCACATGACCGGTGCCTCTAAGGTGCTCTTAACTGAGTGCTTTTGTGGTCCGGGAAGTTTACCTTGAAAAAATTAGAGTGTTCAAAGCAGGCTTAAAGCTTGAATAATGTTGCATGGAATAATGGAATAGGACCTCGGTTCTATTTTGTTGGTTTTCGGAGCGCGAGGTAATGATTAAGAGGAACGGACGGGGGCATCCGTACTGTGCCGTTAGAGGTGAAATTCTTGGATCGGCGCAAGACGAACAACTGCGAACGCATTTGCCAAGAATGTTTTCT
203	Eukaryota	Opisthokonta	Metazoa	Urochordata	Urochordata_X	Ascidiacea	Salpa	Salpa_thompsoni	AAGTGTATATTTAAGTTGTTGCGGTTGAAAAGCTCGTAGTTCGATTTTGGGACGGCGCGTCTGGTCGGCCGCAAGGCTTGTACTGCACGCGCTGTCCTCACATGACCGGTGCCTCTAAGGTGCTCTTAACTGAGTGCTTTTGTGGTCCGGGAAGTTTACCTTGAAAAAATTAGAGTGTTCAAAGCAGGCTTAAAGCTTGAATAATGTTGCATGGAATAATGGAATAGGACCTCGGTTCTATTTTGTTGGTTTTCGGAGCGCGAGGTAATGATTAAGAGGAACGGACGGGGGCATCCGTACTGTGCCGTTAGAGGTGAAATTCTTGGATCGGCGCAAGACGAACAACTGCGAAAGCATTTGCCAAGAATGTTTTCT
205	Eukaryota	Opisthokonta	Metazoa	Urochordata	Urochordata_X	Ascidiacea	Salpa	Salpa_thompsoni	AAGTGTATATTTAAGTTGTTGCGGTTGAAAAGCTCGTAGTTGGATTTTGGGACGGCGCGTCTGGTCGGCCGCAAGGCTTGTACTAAACGCGCTGTCCTCACATGACCGGTGCCTCTAAGGTGCTCTTAACTGAGTGCTTTTGTGGTCCGGGAAGTTTACCTTGAAAAAATTAGAGTGTTCAAAGCAGGCTTAAAGCTTGAATAATGTTGCATGGAATAATGGAATAGGACCTCGGTTCTATTTTGTTGGTTTTCGGAGCGCGAGGTAATGATTAAGAGGAACGGACGGGGGCATCCGTACTGTGCCGTTAGAGGTGAAATTCTTGGATCGGCGCAAGACGAACAACTGCGAAAGCATTTGCCAAGAATGTTTTCT
207	Eukaryota	Opisthokonta	Metazoa	Urochordata	Urochordata_X	Ascidiacea	Salpa	Salpa_thompsoni	AAGTGTATATTTAAGTTGTTGCGGTTGAAAAGCTCGTAGTTGGATTCTGGGACGGCGCGTCTGGTCGGCCGCAAGGCTTGTACTGCACGCGCTGTCCTCACATGACCGGTGCCTCTAAGGTGCTCTTAACTGAGTGCTTTTGTGGTCCGGGAAGTTTACCTTGTAAAAATTAGAGTGTTCAAAGCAGGCTTAAAGCTTGAATAATGTTGCATGGAATAATGGAATAGGACCTCGGTTCTATTTTGTTGGTTTTCGGAGCGCGAGGTAATGATTAAGAGGAACGGACGGGGGCATCCGTACTGTGCCGTTAGAGGTGAAATTCTTGGATCGGCGCAAGACGAACAACTGCGAAAGCATTTGCCAAGAATGTTTTCT
210	Eukaryota	Opisthokonta	Metazoa	Urochordata	Urochordata_X	Ascidiacea	Salpa	Salpa_thompsoni	AAGTGTATATTTAAGTTGTTGCGGTTGAAAAGCTCGTAGTTGGATTTTGGGACGGCGCGTCTGGTCGGCCGCAAGGCTTGTACTGCACGCGCTGTCCTCACATGACCGGTGCCTCTAAGGTGGTCTTAACTGAGTGCTTTTGTGGTCCGGGAAGTTTACCTTGAAAAAATTAGAGTGTTCAAAGCAGGCTTAAAGCTTGAATAATGTTGCATGGAATAATGGAATAGGACCTCGGTTCTATTTTGTTGGTTTTCGGAGCGCGAGGTAATGATTAAGAGGAACGGACGGGGGCATCCGTACTGTGCCGTTAGAGGTGAAATTCTTGGATCGGCGCAAGACGAACAACTGCGAAAGCATTTGCCAAGAATGTTTTCT
204	Eukaryota	Alveolata	Dinoflagellata	Dinophyceae	Gymnodiniales	Gymnodiniaceae	Gyrodinium	Gyrodinium_helveticum	TAGCGTATATTAAAGTTGTTGCGGTTAAAAAGCTCGTAGTTGGATTTCTGCTGAGGACGACCGGTCCGCCCTCCGGGTGAGCATCTGGTTCGGCCTTGGCATCTTCTTGGTGAACGTATCTGCACTTGACTGTGTGGTGCGGTACCCAGGACTTTTACTTTGAGGAAATTAGAGTGTTTCAAGCAGGCATACGCCTTGAATACATTAGCATGGAATAATAAGATAGGACCTCGGTTCTATTTTGTTGGTTTCTAGAGCTGAGGTAATGATTAATAGGGATAGTTGGGGGCATTCGTATTTAACTGTCAGAGGTGAAATTCTTGGATTTGTTAAAGACGGACTACTGCGAAAGCATTTGCCAAGGATGTTT
146	Eukaryota	Opisthokonta	Metazoa	Urochordata	Urochordata_X	Ascidiacea	Salpa	Salpa_thompsoni	AAGTGTATATTTAAGTTGTTGCGGTTGAAAAGCTCGTAGTTGGATTTTGGGACGGCGCGTCTGGTCGGCCGCAAGGCTTGTACTGCACGCGCTGTCCTCACATGACCGGTGCCTCTAAGGTGCTCTTAACTGAGTGCTTTTGTGGTCCGGGAAGTTTACCTTGAAAAAATTAGAGTGTTCAAAGCAGGCTTAAAGCTTGAATAATGTTGCATAATATAATGGAATAGGACCTCGGTTCTATTTTGTTGGTTTTCGGAGCGCGAGGTAATGATTAAGAGGAACGGACGGGGGCATCCGTACTGTGCCGTTAGAGGTGAAATTCTTGGATCGGCGCAAGACGAACAACTGCGAAAGCATTTGCCAAGAATGTTTTCT
212	Eukaryota	Opisthokonta	Metazoa	Urochordata	Urochordata_X	Ascidiacea	Salpa	Salpa_thompsoni	AAGTGTATATTTAAGTTGTTGCGGTTGAAAAGCTCGTAGTTGGATTTTGGGACGGCGCGTCTGGTCGGCCGCAAGGCTTGTACTGCACGCGCTGTCCTCACATGACCGGTGCCTCTAAGGTGCTCTTAACTGAGTGCTTTTGTGGTCCGGGAAGTTTACGTTGAAAAAATTAGAGTGTTCAAAGCAGGCTTAAAGCTTGAATAATGTTGCATGGAATAATGGAATAGGACCTCGGTTCTATTTTGTTGGTTTTCGGAGCGCGAGGTAATGATTAAGAGGAACGGACGGGGGCATCCGTACTGTGCCGTTAGAGGTGAAATTCTTGGATCGGCGCAAGACGAACAACTGCGAAAGCATTTGCCAAGAATGTTTTCT
209	Eukaryota	Alveolata	Dinoflagellata	Dinophyceae	Gymnodiniales	Gymnodiniales_X	Gymnodiniales_XX	Gymnodiniales_XX_sp.	TAGCGTATATTAAAGTTGTTGCGGTTAAAAAGCTCGTAGTTGGATTTCTGCCGAGGACGACCGGTCCGCCCTCTGGGTGAGTATCTGGCTCGGCCTGGGCATCTTCTTGGAGAACGTATCTGCACTTGACTGTGTGGTGCGGTATCCAGGACTTTTACTTTGAGGAAATTAGAGTGTTTCAAGCAGGCATACGCCTTGAATACATTAGCATGGAATAATAAGATAGGACCTCGGTTCTATTTTGTTGGTTTCTAGAGCTGAGGTAATGATTAATAGGGATAGTTGGGGGCATTCGTATTTAACTGTCAGAGGTGAAATTCTTGGATTTGTTAAAGACGGACTACTGCGAAAGCATTTGCCAAGGATGTTT
214	Eukaryota	Stramenopiles	Pseudofungi	MAST-1	MAST-1A	MAST-1A_X	MAST-1A_XX	MAST-1A_XX_sp.	TAGCGTATATTAAAGTTGTTGCAGTTAAAAAGCTCGTAGTTGGATTTCTGGCTGGAGCGATCGGTCCGCCCCGCAAGGGGTGTGTACTAGCGTCGTCTCCGACCATCCTTGTGGGAACTGTGCGGCCGTTAACTCGGTTGTATATGGGAACACATCGTTTACTGTGAAAAAATTAGAGTGTTTAAAGCAGGCTTAAGCCGTTGAATACATTAGCATGGAATAATAAGATAAGACTTGGGTCATTATTTTGTTGGTTTGCGGATCGAGGTAATGATTAATAGGGATAGTTGGGGGTATTCATATTTAATTGTCAGAGGTGAAATTCTTGGATTTATGAAAGATGAACTTAGGCGAAAGCATTTACCAAGGATGTTT
216	Eukaryota	Alveolata	Dinoflagellata	Syndiniales	Dino-Group-II	Dino-Group-II-Clade-7	Dino-Group-II-Clade-7_X	Dino-Group-II-Clade-7_X_sp.	TAGCGTATATTAAAGTTGTTGCGGTTAAAAAGCTCGTAGTTGGATTTCTGTCTAGGGTGGCCGGTACCCACTATGTGAAGTATCTGGTTCAGTCTGGGCATCCTCTTGGGGATCGTTCCTGTGCTTGATTGCATGGGGCGGAATTCAAGACTTTTACTTTGAGGAAATTAGAGTGTTCACGGCAAGCTTTCGCTTTGAATACATTAGCATGGAATAATGATATAGGGCATAAGTTCTATTTTGTTGGTTTCTAGAACATATGCAATGATTAATAGGGATAATTGGGGGCACTCGTATTAACGCGTCAGAGGTGGAATTCTTAGATTGCGTTACGACGAACTACTGCGAAAGCATTTGCCAAGGATGTTT
218	Eukaryota	Opisthokonta	Metazoa	Urochordata	Urochordata_X	Ascidiacea	Salpa	Salpa_thompsoni	AAGTGTATATTTAAGTTGTTGCGGTTGAAAAGCTCGTAGTTGGATTTTGGGACGGCGCGTCTGGTCGGCCGCAAGGCTTGTACTGCACGCGCTGTCCTCACATGACCGGTGCCTCTAAGGTGCTCTTAACTGAGTGCTTTTGTGGTCCGGGAAGTTTACCTTGAAAAAATTAGAGTGTTCAAAGCAGGCTTAAAGCTTGAATAATGTTGCATGGAATAATGGAATAGGACCTCGGTTCTATTTTGTTGGTTTTGGGAGCGCGAGGTAATGATTAAGAGGAACGGACGGGGGCATCCGTACTGTGCCGTTAGAGGTGAAATTCTTGGATCGGCGCAAGACGAACAACTGCGAAAGCATTTGCCAAGAATGTTTTCT
196	Eukaryota	Alveolata	Dinoflagellata	Syndiniales	Dino-Group-II	Dino-Group-II-Clade-16	Dino-Group-II-Clade-16_X	Dino-Group-II-Clade-16_X_sp.	TAGCGTATATTAAAGTTGTTGCGGTTAAAAAGCTCGTAGTTGGATTTCTGTCGAGGACGGTCGGTCCACACTTTGTGTGAGTATCTGATTCGGCCTTGGCATCCTCCTGGGGTACGTTTCTGCGCTTGATTGCGTGGAGCGGAATTCAGGACTTTTACTTTGAGGAAATTAGAGTGTTCACGGCAGGCAAACGCCTTGAATATATTAGCATGGAATAATAATATAGGACCTTTGTTCTATTTTGTTGGTTTCTAGAGCGAAGGTAATGATTAATAGGGATAATTGGGGGCATTTGTATTAACGCGTCAGAGGTGGAATTCTTGGATTGCGTTACGACAAACTACTGCGAAAGCATTTGCCAAGGATGTTT
225	Eukaryota	Alveolata	Dinoflagellata	Dinophyceae	Dinophyceae_X	Dinophyceae_XX	Dinophyceae_XXX	Dinophyceae_XXX_sp.	TAGCGTATATTAAAGTTGTTGCGGTTAAAAAGCTCGTAGTTGGATTTCTGCCGAGGACGACCGGTCCGCCTTCTGGGTGTGTATCTGGCTCGGCCTGGGCATCTTCTTGGAGAACGTTACTGCACTTGACTGTGTGGTGCGGTATCCAGGACTTTTACTTTGAGGAAATTAGAGTGTTTCAAGCAGGCACACGCCTTGAATACATTAGCATGGAATAATAAGATAGGACTTCGGTTCTATTTTGTTGGTTTCTAGAGCTGAAGTAATGATTAATAGGGATAGTTGGGGGCATTCGTATTTAACTGTCAGAGGTGAAATTCTTGGATTTGTTAAAGACGGACTACTGCGAAAGCATTTGCCAAGGATGTTT
227	Eukaryota	Opisthokonta	Metazoa	Urochordata	Urochordata_X	Ascidiacea	Salpa	Salpa_thompsoni	AAGTGTATATTTAAGTTGTTGCGGTTGAAAAGCTCGTAGTTGGATTTTGGGACGGCGCGTCTGGTCGGCCGCAAGGCTTGTACTGCACGCGCTGTCCTCACATGACCGGTGCCTCTAAGGTGCTCTTAACTGAGTGCTTTTGTGGTCCGGGAAGTTTACCTTGAAAAAATTAGAGTGTTCAAAGCAGGCTTAAAGCTTGAATAATGTTGCATGGAATAATGGAATAGGACCTCGGTTCTATTTTGTTGGTTTTCGGAGCGCGAGGTAATGATTAAGAGGAACGGACGGGGGCATCCGTACTGTGCCGTTAGAGGTGAAATTCTTGGAAGACGCGCAAGACGAACAACTGCGAAAGCATTTGCCAAGAATGTTTTCT
228	Eukaryota	Opisthokonta	Metazoa	Urochordata	Urochordata_X	Ascidiacea	Salpa	Salpa_thompsoni	AAGTGTATATTTAAGTTGTTGCGGTTGAAAAGCTCGTAGTTGGCTTTTGGGACGGCGCGTCTGGTCGGCCGCAAGGCTTGTACTGCACGCGCTGTCCTCACATGACCGGTGCCTCTAAGGTGCTCTTAACTGAGTGCTTTTGTGGTCCGGGAAGTTTACCTTGAAAAAATTAGAGTGTTCAAAGCAGGCTTAAAGCTTGAATAATGTTGCATGGAATAATGGAATAGGACCTCGGTTCTATTTTGTTGGTTTTCGGAGCGCGAGGTAATGATTAAGAGGAACGGACGGGGGCATCCGTACTGTGCCGTTAGAGGTGAAATTCTTGGATCGGCGCAAGACGAACAACTGCGAAAGCATTTGCCAAGAATGTTTTCT
231	Eukaryota	Opisthokonta	Metazoa	Urochordata	Urochordata_X	Ascidiacea	Salpa	Salpa_thompsoni	AAGTGTATATTTAAGTTGTTGCGGTTGAAAAGCTCGTAGTTGGATTTTGGGACGGCGCGTCTGGTCGGCCCCAAGGCTTGTACTGCACGCGCTGTCCTCACATGACCGGTGCCTCTAAGGTGCTCTTAACTGAGTGCTTTTGTGGTCCGGGAAGTTTACCTTGAACAATTTAGAGTGTTCAAAGCAGGCTTAAAGCTTGAATAATGTTGCATGGAATAATGGAATAGGACCTCGGTTCTATTTTGTTGGTTTTCGGAGCGCGAGGTAAGGATTAAGAGGAACGGACGGGGGCATCCGTACTGTGCCGTTAGAGGTGAAATTCTTGGATCGGCGCAAGACGAACAACTGCGAAAGCATTTGCCAAGAATGTTTTCT
189	Eukaryota	Alveolata	Dinoflagellata	Dinophyceae	Dinophyceae_X	Tovelliaceae	Woloszynskia	Woloszynskia_halophila	TAGCGTATATTAAAGTTGTTGCGGTTAAAAAGCTCGTAGTTGGATTTCTGCCGAGGATGACCGGTCCGCCCTGTGGGTGTGCATCTGGCTCAGCCTTGGCATCTTCCTGAAGAACGTAGCTGCACTTGACTGTGTGGTGCGGTATTTAGGACATTTACTTTGAGGAAATTAGAGTGTTTCAAGCAAGCGCACGCTTTGAATACATTAGCATGGAATAATAAGATAGGACCTCGGTTCTATTTTGTTGGTTTCTAGAGCTGAGGTAATGATTGATAGGGATAGTTGGGGGCATTCGTATTTAACTGTCAGAGGTGAAATTCTTGGATTTGTTAAAGACGGACTACTGCGAAAGCATTTGCCAAGGATGTTT
236	Eukaryota	Hacrobia	Haptophyta	Prymnesiophyceae	Prymnesiales	Chrysochromulinaceae	Chrysochromulina	Chrysochromulina_sp.	TAGCGTATATTAAAGTTGTTGCAGTTAGAACGCTCGTAGTCGGATTTCGGGGCAGTCCGACCGGTCTGCCGATGGGTATGCACTGGCCGGAGTGTCCTTTTTGCCGGAGACCGTGCCTACTCTTAACTGAGCGGGGGCGGGAGACGGCACTTTTACTTTGAAAAAATCAGAGTGTTTCAAGCAGGCAGCTCGCTCTTGCATGGATTAGCATGGGATAATGAAATAGGACTTTGGTGCTATTTTGTTGGTTTCGAACACCGAAGTAATGATGAGAAGGGACAGTCAGGGGCACTCGTATTCCGCAGAGAGAGGTGAAATTCTCAGACCCGCGGAAGACGAACCACTGCGAAAGCATTTGCCAGGGATGTTT
232	Eukaryota	Hacrobia	Katablepharidophyta	Katablepharidaceae	Katablepharidales	Katablepharidales_X	Katablepharidales_XX	Katablepharidales_XX_sp.	TAGCGTATATTAATGTTGTTGCAGTTAAAAAGCTCGTAGTTGGATTTTGGTGTTTGACAAATGGTCTGCCTTCGGGTTTGCACTGTTTGTTGGCACTTCTTTTCTGGGGAACTCACTGCTCTTAATTGAGGGGTGCTGTAACGCAGATCGTTTACTTTGAAAAAATTAGAGTGTTCAAAGCAGGCCAACGCATTGAATACATTAGCATGGAATAATGGAATAGGACTTTGGTCTTATTTTGTTGGTTTCTAAGGCCGAGGTAATGATTAATAGGGATAGTTGGGGGCGTTTATATTCCGTTGTCAGAGGTGAAATTCTTGGATTTACGGAAGATAAACTACTGCGAAAGCATTCGCCAAGGATGTTT
238	Eukaryota	Alveolata	Dinoflagellata	Syndiniales	Dino-Group-II	Dino-Group-II-Clade-7	Dino-Group-II-Clade-7_X	Dino-Group-II-Clade-7_X_sp.	TAGCGTATATTAAAGTTGTTGCGGTTAAAAAGCTCGTAGTTGGATTTCTGTTGAGGGCGTCCGGTCCGCACTTTGTGCGTGTATCTGGTTCGGTCTTGGCATCCTCTTGGGGAACGTTTCTGTGCTTAATTGCATGGGGCGGAATTCAAGACTTTTACTTTGAGGAAATTAGAGTGTTCACGGCAAGCTATCGCTTTGAATACATTAGCATGGAATAATAATATAGGGCTTAAGTTCTATTTTGTTGGTTTCTAGGACATAAGCAATGATTAATAGGGACAATTGGGGGCATTCGTATTAACGCGTCAGAGGTGGAATTCTTAGATTGCGTTACGACGAACTACTGCGAAAGCATTTGCCAAGGATGTTT
211	Eukaryota	Opisthokonta	Metazoa	Urochordata	Urochordata_X	Ascidiacea	Salpa	Salpa_thompsoni	AAGTGTATATTTAAGTTGTTGCGGTTGAAAAGCTCGTAGTTGGATTTTGGGACGGCGCGTCTGGTCGGCCCCAAGGCTTGTACTGCACGCGCTGTCCTCACATGACCGGTGCCTCTAAGGTGCTCTTAACTGAGTGCTTTTGTGGTCCGGGAAGTTTACCTTGAACAAATTAGAGTGTTCAAAGCAGGCTTAAAGCTTGAATAATGTTGCATGGAATAATGGAATAGGACCTTGGTTCTATTTTGTTGGTTTTCGGAGCGCGAGGTAATGATTAAGAGGAACGGACGGGGGCATCCGTACTGTGCCGTTAGAGGTGAAATTCTTGGATCGGCGCAAGACGAACAACTGCGAAAGCATTTGCCAAGAATGTTTTCT
104	Eukaryota	Alveolata	Dinoflagellata	Syndiniales	Dino-Group-I	Dino-Group-I-Clade-4	Dino-Group-I-Clade-4_X	Dino-Group-I-Clade-4_X_sp.	TAGCGTATATTAAAATTGTTGCGGTTAAAACGCTCGTAGTTGGATATCTGTGAGCGGGTTCCGGTCCTTCCCAGTGAAGATTACACGGAACTCTGCTCGCATTTGTTCAGGGAGGGTGGATGCACTTCACTGTGTGACCACATGATCTGAATTTTTACTTTGAGGAAATGAGAGTGTTCCAAGCAGGCAATCGCCGTGAATATGATAGCATGGAATAATAGCACAGGACTCTGGGTTCAATGCTGTTGGTTGATTGAACTCGAGTAATCATAATAAGGATAGTTGGGGGTATTCGTATTTAACTGTCAGAGGTGAAATTCTTGGATTTTTTAAAGACGAACAATTGCGAAGGCATCTACCCAGGATGTTT
240	Eukaryota	Opisthokonta	Metazoa	Urochordata	Urochordata_X	Ascidiacea	Salpa	Salpa_thompsoni	AAGTGTATATTTAAGTTGTTGCGGTTGAAAAGCTCGTAGTTGGATTTTGGGACGGCGCGTCTGGTCGGCCGCAAGGCTTGTACTGCACGCGCTGTCCTCACATGACCGGTGCCTCTAAGGTGCTCTTAACTGAGTGCTTTTGTGGTCCGGGAAGTTTACCTTGAAAAAATTAGAGTGTTCAAAGCAGGCTTAAAGCTTGAATAATGTTGCATGGAATAATGGAATAGGACCTCGGTTCTATTTTGTTGGTTTTCGGAGCGCGAGGTAATGATTAAGAGGAACGGACGGGGGCATCCGTACTGTGCCGTTAGAGGTGAAATTCTTGGATCGGCGCAAGACGAACAACTGCGAAATTATTGCCAAGAATGTTTTCT
242	Eukaryota	Alveolata	Dinoflagellata	Dinophyceae	Suessiales	Suessiaceae	Ansanella	Ansanella_granifera	TAGCGTATATTAAAGTTGTTGCGGTTAAAAAGCTCGTAGTTGGATTTCTGCTGAGGATGACTGGTCCGCCCTCTGGGTGAGTATCTAGCCTATCCTTGGCATCTTCCTGAAGAACGTAGCTGCACTTGACTGTGTGGTGCGGTATTTAGGACATTTACTTTGAGGAAATTAGAGTGTTTCAAGCAAGCGCACGCCTTGAATACATTAGCATGGAATAATAAGATAGGACCTCGGTTCTATTTTGTTGGTTTCTAGAGCTGAGGTAATGATTGATAGGGATAGTTGGGGGCATTCGTATTTAACTGTCAGAGGTGAAATTCTTGGATTTGTTAAAGACGGACTACTGCGAAAGCATTTGCCAAGGATGTTT
241	Eukaryota	Stramenopiles	Ochrophyta	Pelagophyceae	Pelagomonadales	Pelagomonadaceae	Aureococcus	Aureococcus_anophagefferens	TAGCGTATATTAATGTTGTTGCAGTTAAAAAGCTCGTAGTTGGATTCCTGGCACGGGGTAGCCGGTCCGCCTTGCAAAAGGTGCGCACTGAGCGGCCTCGGCCATCCTTGCGATGGTCTATCCTGGCATTCAGTTGTCGGGGTGGGGATTCGCGACGTTTACTGTGAAAAAATCAGAGTGTTCAACGCAGGCTTACGCCTTGAATACATTAGCATGGAATAATGAGATAGGACCTTGGCGGTCTATTTTGTTGGTTTGCACGCCGAGGTAATGATTAAAAGGGACGGTTGGGGTTCTTCGTATTCAATTGTCAGAGGTGAAATTCTTGGATTTATGGAAGACGAACTGCTGCGAAAGCGTCGAACAAGGACGTTC
243	Eukaryota	Alveolata	Dinoflagellata	Dinophyceae	Gymnodiniales	Gymnodiniaceae	Gymnodinium	Gymnodinium_sp.	TAGCGTATATTAAAGTTGTTGCGGTTAAAAAGCTCGTAGTTGGATTTCTGCTGAGGACGATCGGTCCGCCCTCTGGGTGAGTATCTGGCTCGGCCTTGGCATCTTCTTGGAGAACGTTGCTGCACTTCACTGTGTGGTGCGGTATCCAGGACTTTTACTTTGAGGAAATTAGAGTGTTTCAAGCAGGCGCACGCCTTGAATACATTAGCATGGAATAATAAGATAGGACCTTAGTTCTATTTTGTTGGTTTCTAGAGCTGAGGTAATGATTAATAGGGATAGTTGGGGGCATTCGTATTTAACTGTCAGAGGTGAAATTCTTGGATTTGTTAAAGACGGACTACTGCGAAAGCATTTGCCAAGGATGTTT
245	Eukaryota	Alveolata	Dinoflagellata	Syndiniales	Dino-Group-I	Dino-Group-I-Clade-1	Dino-Group-I-Clade-1_X	Dino-Group-I-Clade-1_X_sp.	TAGCGTATATTAAAGTTGTTGCGGTTAAAAAGCTCGTAGTTGGAGTTCTGCCAGGTGACGCTCGTCCGCCCAAGTGGTGTGTACAGGGCGTGCATCTGGCCCTTTCAAGGGGAACGTGTCTGCTCTTTATTGAGTGGTGCGAGATCCTTGACTTTTACTTTGAGGAAATCAGAGTGTTCCAAGCAGGCTCTCGTCGTGTATAGCTCAGCATGGAATAATAGCATTGGACTTCGTTTCTAAGCTGTTGGTTGCAAGAAGCGAGGTAATGATGAAGAGGGATAGTTGGGAGCATTCGTATTTAACTGTCAGAGGTGAAATTCTTGGATTTGTTAAAGACGGACTACTGCGAAAGCATCTGCCATGGATGTTT
249	Eukaryota	Alveolata	Dinoflagellata	Syndiniales	Dino-Group-II	Dino-Group-II-Clade-4	Dino-Group-II-Clade-4_X	Dino-Group-II-Clade-4_X_sp.	TAGCGTATATTAAAGTTGTTGCGGTTAAAAAGCTCGTAGTTGGGTTTCTGTTGAGGGCAGCCGGTCCGCCTCCTGGGCGTGTATCTGTTTGACCTCGGCATCCTCTCAAAAAACGTTTCTGCGCTTGATTGCGTGGAGCGGAGTTTGAGACTTTTACTTTGAGGAAATTAGAGTGTTCACGGCAGGCCGTCGCCTTGAATATATTAGCATGGAATAATAAAATAAGATCTTGGTTCTATTTTGTTGGTTTCTAGAGCTAAGATAATGATTAATAGGGACAATTGGGGGCATTCGTATTAACGCGTCAGAGGTGGAATTCTTAGATTGCGTTACGACGAACTACTGCGAAAGCATTTGCCAAGGATGTTT
251	Eukaryota	Alveolata	Ciliophora	Oligohymenophorea	Scuticociliatia_1	Philasterida	Uronema	Uronema_marinum	TAGCGTATACTAAAGTTGTTGCAGTTAAAAAGCTCGTAGTTGAACTTCTGTACAGTCTCAGTTCTGGCTTAGGTCAAGCTGTTGGCTGTGCATCCGCTTGCAAAGCTAGTTCGGCCTTAACTGGTCGGCTGGTAGAGTAAGCCCTTTACTTTGAAAAAATTAGAGTGTTTCAGGCAGGCAATGGCTCGAATACATTAGCATGGAATAATGGAATAGGACTTTTGTCCATTTGGTTGGTTATTGGACATGAGTAATGATTAAAAGGGACAGTTGGGGGCATTGGTATTTAACAGTCAGAGGTGAAATTCTTGGATTTGTTAAAGACTAACTTATGCGAAAGCATTTGCCAAGGATGTTT
254	Eukaryota	Alveolata	Dinoflagellata	Dinophyceae	Dinophyceae_X	Dinophyceae_XX	Dinophyceae_XXX	Dinophyceae_XXX_sp.	TAGCATATATTAAAGTTGTTGCGCTTAAAAAGCTCGTAGTTGGACTTCTGCCAAGGACGACAGGTCCGCCCTCTGGGTGTGCATTTGCTTCGTCCCGGGTATCTTCTTGAAGGATGTGGCTGCCCTTCGCTGGGTGGTTCATTCTTCTGGACTTTTACTTTGAGGAAATTAGAGTGCTTCAAGCAGGCATATGCTTTGAATACTTTGGCATGGAATAATGCATAAGGATTTCGGTTCGAGTTTGTTGGCTTCAAGAGCTGAAATAATGATTAATAGGGATGGTTGGGGGCATTCGTATTTAACTGTCAGAGGTGAAATTCTTGGATTTGTTAAAGACGGACTACTGCGAAAGCATTTGCCAAGGATGTTT
219	Eukaryota	Alveolata	Apicomplexa	Gregarinomorphea	Eugregarinorida	Lecudinidae	Lecudinidae_X	Lecudinidae_X_sp.	TAGCGTATATTATTGATGTTGCAGTTGAAACGTTCGTAGTCGAACCTTATCTGCTTAAGTATTGTGCCATCGACGATGATGCAGTACTCTCAGCAGAGATTGTGCAAAGATTTTTGTGTTTCACATCGATCTTTTGCATCTTACTTTGAGTGAATCGGCGTGTTCCACGCAGGCATGTGCCTTGAACGATTTACCATAGCATAATTAGAGTATGAGTGTGCTTCCTTGCTAGTTCGGGAGCATTTTCGATACTGAAAAGAACGGTTGAGGGCATTCGTATTCAACTGCTAGAGGTGAAATTCTTTGATTAGTTGAGGACGAACCATTGCGAAAGCATCTGCCAAGGACGTTTCTT
255	Eukaryota	Stramenopiles	Pseudofungi	Oomycota	Oomycota_X	Oomycota_XX	Oomycota_XXX	Oomycota_XXX_sp.	TAGCGTATATTAAAGTTGTTGCAGTTAAAAAGCTCGTAGTTGGATTTCTGGTCTAGGTTATCGGTCGTCGTGCGTATGCGCGATTGAACTTGTATGACTTGGGTCATTTTTTGTGAGGATGTGCTTCTGGCATTAAGTTGTCGGGGGTATGGACTTGCATCGTTTACTGTGAAAAAATTAGAGTGTTTAAAGCAGGCGTTGGCCATTTTTGAATACATTAGCATGGAATAATAAGATACGACTTTGGTGGTCTATTTTGTTGGTTTGCACACCAGAGTAATGATTAATAGGGACAGTTGGGGGTATTCATACTTCAGCGTCAGAGGTGAAATTCTTGGATCGCTGAAAGATGATCTTAGGCGAAAGCATTTACCATGGATGTTT
258	Eukaryota	Alveolata	Dinoflagellata	Dinophyceae	Dinophyceae_X	Dinophyceae_XX	Dinophyceae_XXX	Dinophyceae_XXX_sp.	TAGCGTATATTAAAGTTGTTGCGGTTAAAAAGCTCGTAGTTTGATTTCTGTTGCGGGTGACTGGTCCGCCCTCTGGGTGAGCATCTGGTCTCGCCTTGGCATTTTCTTAGGTAGCACAACTGCACTTGATTGTGTGGCGTGTCACCAAAGGTGTTTACTTTGAGGACATCAGAGTGCTTCACGCAGGCATGTGTCTTGGATACATTAGCATGGAATAATAGCAAAAGGTTTCAGCTTTTTATTGTTGGTTTTTAGAGCTGAGACAATGATAAATAGGGATAGTTGGGGGCATTTGTATTTAACTGTCAGAGGTGAAATTATTGGATTTGTTAAAGACACTCCTCTGCGAAAGCATCTGCCAAAGATGTTTTCT
262	Eukaryota	Opisthokonta	Metazoa	Urochordata	Urochordata_X	Ascidiacea	Salpa	Salpa_thompsoni	AAGTGTATATTTAAGTTGTTGCGGTTAAAAAGCTCGTAGTTGGATTTTGGGACGGCGCGTCTGGTCGGCCGCAAGGCTTGTACTGCACGCGCTGTCCTCACATGACCGGTGCCTCTAAGGTGCCCTTAACTGAGTGCTTTTGTGGTCCGGGAAGTTTACCTTGAAAAAATTAGAGTGTTCAAAGCAGGCTTAAAGCTTGAATAATGTTGCATGGAATAATGGAATAGGACCTCGGTTCTATTTTGTTGGTTTTCGGAGCGCGAGGTAATGATTAAGAGGAACGGACGGGGGCATCCGTACTGTGCCGTTAGAGGTGAAATTCTTGGATCGGCGCAAGACGAACAACTGCGAAAGCATTTGCCAAGAATGTTTTCT
264	Eukaryota	Alveolata	Dinoflagellata	Dinophyceae	Gonyaulacales	Gonyaulacaceae	Gonyaulax	Gonyaulax_verior	TAGCGTATATTAAAGTTGTTGCGGTTAAAAAGCTCGTAGTTGGACTTCTGTTCAGGATGGTTGGTCTGCCCTCTGGGTGAGTATCTGACTTGGCCTGGGCATCTTTGTGGGGAACGCACCTGCACTTGACTGTGTGGGTCGGAACCCACAATTTTTACTTTGAGGAAATCAGAGTGTTTCAAGCAGGCATTTGCCTTGAATACATTAGCATGGAATATTAAGATAGGACCTTTGTTCTATTTTGTTGGTTTCTGGAGCTGAGGTAATGATTGACAGGGATAGTTGGGGGTATTCGTATTTAACTGTCAGAGGTGAAATTCTTGGATTTGTTAAAGACGGACTACTGCGAAAGCATTTGCCAAGGATGTTT
265	Eukaryota	Opisthokonta	Metazoa	Urochordata	Urochordata_X	Ascidiacea	Salpa	Salpa_thompsoni	AAGTGTATATTTAAGTTGTTGCGGTTGAAAAGCTCGTAGTTGGATTTTGGGACGGCGCGTCTGGTCGGCCGCAAGGCTTGTACTGCACGCGCTGTCCTCACATGACCGGTGCCTCTAAGGTGCTCTTAACTGAGTGCTTTTGTGGTCCGTTAAGTTTACCTTGAAAAAATTAGAGTGTTCAAAGCAGGCTTAAAGCTTGAATAATGTTGCATGGAATAATGGAATAGGACCTCGGTTCTATTTTGTTGGTTTTCGGAGCGCGAGGTAATGATTAAGAGGAACGGACGGGGGCATCCGTACTGTGCCGTTAGAGGTGAAATTCTTGGATCGGCGCAAGACGAACAACTGCGAAAGCATTTGCCAAGAATGTTTTCT
266	Eukaryota	Alveolata	Dinoflagellata	Dinophyceae	Peridiniales	Peridiniales_X	Peridiniales_XX	Peridiniales_XX_sp.	TAGCGTATATTAAAGTTGTTGCGGTTAAAAAGCTCGTAGTTGGATTTCTGCCGAGGACGACCGGTCCGCCCTCTGGGTGAGTATCTGGCTCGGCCTGGGCATCTTCTTGGAGAACGTAGCTGCACTTGACTGTGTGGTGCGGTATCCAGGACTTTTACTTTGAGGAAATTAGAGTGTTTCAAGCAGGCACACGCCCTGAATACATTAGCATGGAATAATAAGATAGGACCTCGGTTCTATTTTGTTGGTTTCTAGAGCTGAGGTAATGATTAATAGGGATAGTTGGGGGCATTCGTATTTAACTGTCAGAGGTGAAATTCTTGGATTTGTTAAAGACGGACTACTGCGAAAGCATTTGCCAAGGATGTTT
193	Eukaryota	Alveolata	Ciliophora	Spirotrichea	Strombidiida_B	Strombidiida_B_X	Strombidiida_B_XX	Strombidiida_B_XX_sp.	TAGCGTATATTAAAGTTGTTGCAGTTAAAAAGCTCGTAGTTGGATTTCTGGGAGAGTGCCAATGTCCGCCGACGTGCGTGCGCAGCGGCGCTCTTTCATCCTTCTGTTAACGGCTCTTGGCATTCATTTGCTGGTGTCGGGCTCAGATATTTTACCTTGAGAAAATTAGAGTGTTTCAGGCAGGCTAGGCCGGAATACATTAGCATGGAATAATGGAATAGGACTACGGTCTCTTTGTTGGTTTGAGGGACTGCAGTAATGATTAATAGGGATAGTTGGGGGCATTAGTATTTAATTGTCAGAGGTGGAATTCTCGGATTTGTTAAAGACTAACTTATGCGAAAGCATTTGTCAAGGATGTTT
272	Eukaryota	Opisthokonta	Metazoa	Arthropoda	Crustacea	Maxillopoda	Maxillopoda_X	Maxillopoda_X_sp.	TAGCGTATATTAAAGTTGTTGTGGTTAAAAAGCTCGTAGTTGGATCTCGGCGGTCCGAGGGCGGTTTACTTGCTAGTATTACTGCCCTATGGACCGTAGTTTTGCCAGAGGTTTTAGGGTGCTCTTAATCGAGTGTCCTGAGATGCTGGCAGGTTTACTTTGAAAAAATTAGAGTGCTCAAAGCAGGCTATTACGCCTGAATATTCGTGCATGGAATAATAGAATAGGAAGTCGTTTCTATTTTGTTGGTTTTCGGAAATCGACTTAATGATTAATAGGGACAGTCGGGGGCATTTGTATTCAAACGACAGAGGTGAAATTCTTGGACCGTTTGAAGACAAACTACTGCGAAAGCATTTGCCAAGAATGTTT
270	Eukaryota	Alveolata	Dinoflagellata	Dinophyceae	Gymnodiniales	Gymnodiniaceae	Gyrodinium	Gyrodinium_helveticum	TAGCGTATATTAAAGTTGTTGCGGTTAAAAAGCTCGTAGTTGGATTTCTGCTGAGGACGACCGGTCCGCCCTCCGGGTGAGCATCTGGTTCGGCCTTGGCATCTTCTTGGTGAACGTAGCTGCACTTGACTGTGTGGTGCGGTACCCAGGACTTTTACTTTGAGGAAATTAGAGTGTTTCAAGCAGGCATACGCCTTGAATACATTAGCATGGAATAATAAGATAGGACCTCGGTTCTATTTTGTTGGTTTCTAGAGCTGAGGTAATGATTAATAGGGATAGTTGGGGGCATTCGTATTTAACTGTCAGAGGTGAAATTCTTGGATTTGTTAAAGACGGACTACTGCGAAAGCATTTGCCAAGGATGTTT
261	Eukaryota	Alveolata	Apicomplexa	Gregarinomorphea	Eugregarinorida	Lecudinidae	Lankesteria	Lankesteria_chelyosomae	TAGCGTATATTATTGATGTTGCAGTTGAAACGTTCGTAGTCGAACTTTGCCCACTTAAGTTTAGTTACATCGATGATGTTTCTTTACTCTCAGCGGGGAGAGTGCAATGGTGTGTGAGTTTCTCGCACATCCTCTTGCACCTTACTTTGAGTGAATCGGCGTGTTCCACGCAGGCCTGCGCCTTGAACGATTTACCATAGCATAACTAGAGTATGAGGGTGCTTCCTTGTTAGTTCGGAAACACCTTCGATACTGAAAAGAACGGTTGAGGGCATTCGTATTCAACTGCTAGAGGTGAAATTCTTTGATTAGTTGAGGACGAACCATTGCGAAAGCATCTGCCAAGGACGTTTCTT
273	Eukaryota	Stramenopiles	Opalozoa	MAST-3	MAST-3D	MAST-3D_X	MAST-3D_XX	MAST-3D_XX_sp.	TAGCGTATATTAAAGTTGTTGCAGTTAAAAAGCTCGTAGTTGGATTTCTGGGCTGAGCGACCGGTCCGCCGCTGTGCGGTGTGTACTCGTGTTCGACTCGGCTCATCCTTGTGGGGAAACGCATTTCGGCATTAGGTTGTCGAGGCGGGGAACCGCATCGTTTACTGTGAAAAAATTAGAGTGTTTAAAGCAGGCAAATTGCTGTGAATACATTAGCATGGAATAATAACATAGGACTTTGGTTCTATTTTGTTGGTTGGAGGCCAAGGTAATGATTAATAGGGATAGTTGGGGGTATTCATATTTAATTGTCAGAGGTGAAATTCTTGGATTTATGAAAGATGAACTCATGCGAAAGCATTTACCAAGGATGTTT
275	Eukaryota	Opisthokonta	Metazoa	Arthropoda	Crustacea	Maxillopoda	Calanus	Calanus_helgolandicus	TAGCGTATATTAAAGTTGTTGTGGTTAAAAAGCTCGTAGTTGGATCTCGGCGGACTGAGGGCGGTTTGCTTGCTAGTATTACTGCCCTATAGTCCGTAGTTTTGCCAGAGGTTTCGAGGTGCTCATAATCGAGTGTCCCGGGATGCTGGCAGGTTTACTTTGAAAAAATTAGAGTGCTCAAAGCAGGCTATTACGCCTGAATATTCGTGCATGGAATAATAGAATAGGAAGTCGTTTCTATTTTGTTGGTTTTCGGAAATCGACTTAATGATTAATAGGGACAGTCGGGGGCATTTGTATTCAAACGACAGAGGTGAAATTCTTGGACCGTTTGAAGACAAACTACTGCGAAAGCATTTGCCAAGAATGTTT
247	Eukaryota	Stramenopiles	Ochrophyta	Bacillariophyta	Bacillariophyta_X	Raphid-pennate	Fragilariopsis	Fragilariopsis_cylindrus	TAGCGTATATTAAAGTTGTTGCAGTTAAAAAGCTCGTAGTTGGATTTGTGGTGTGTCCAGTTGGCCTTTGCTCTTTGAGTGATAGTGCTTTACTGGTCTGCCATGTTTGGGTGGAATCTGTGTGGCATTAAGTTGTCGTGCAGGGGATGCCCATCGTTTACTGTGAAAAAATTAGAGTGTTCAAAGCAGGCTTATGCCTCTGAATATATTAGCATGGAATAATGATATAGGACCTTGGTACTATTTTGTTGGTTTGCGCACTGAGGTAATGATTAAGAGGGACAGTTGGGGGTATTTGTATTCCATTGTCAGAGGTGAAATTCTTGGATTTTTGGAAGACAAACTACTGCGAAAGCATTTACCAAGGATGTTT
253	Eukaryota	Stramenopiles	Ochrophyta	Bacillariophyta	Bacillariophyta_X	Polar-centric-Mediophyceae	Thalassiosira	Thalassiosira_sp.	TAGCGTATATTAAAGTTGTTGCAGTTAAAAAGCTCGTAGTTGGATTTCTGGCAGGAGCGACCGGTCACACACTCTGTGCGTGAACTTGTGTTGTCTCTGGCCATCCTTGGGGAGATCGTGTTTGGCATTAAGTTGTCGGGCATGGGATACCCATCGTTTACTGTGAAAAAATTAGAGTGTTTAAAGCAGGCTTATGCCGTTGAATATATTAGCATGGAATAATAAGATAGGACTTCGGAACTATTTTGTTGGTTTGCGTTACGAAGTAATGATTAATAGGGACAGTTGGGGGTATTCGTATTTCATTGTCAGAGGTGAAATTCTTGGATTTCTGAAAGACGAACTACTGCGAAAGCATTTACCAAGGATGTTT
283	Eukaryota	Hacrobia	Haptophyta	Prymnesiophyceae	Phaeocystales	Phaeocystaceae	Phaeocystis	Phaeocystis_pouchetii	TAGCGTATATTAAAGTTGTTGCAGTTAAAAAGCTCGTAGTCGGATTTCGGGTCGGGCCGAGCGGTCTGCCGATGGGTATGCACTGTTTGGCGCGGCCTTCTTTCCGGAGACCGCGGCTACTCTTAACTGAGCGGGCGTGGGAGACGGATCGTTTACTTTGAAAAAATCAGAGTGTTTCTAGCAGGCAGCTCGCTCTTGCATAGGTTAGCATGGGATAATTTAATAGGACTCTGGTGCTATTTTGTTGGTTTCGAACACCGGAGTAATGATTAAAAGGGGCAGTCAGGGGCACTCGTATTCCGTCGAGAGAGGTGAAATTCTCAGACCAATGGAAGACGAACCACTGCGAAAGCATTTGCCAGGGATGTTT
284	Eukaryota	Alveolata	Dinoflagellata	Syndiniales	Dino-Group-II	Dino-Group-II-Clade-14	Dino-Group-II-Clade-14_X	Dino-Group-II-Clade-14_X_sp.	TAACGTATATTAAAGTTGTTGCGGTTAAAAAGCTCGTAGTTGGATTTCTGTCGAAAGTGGTCGGTCCCCACTCTGTGGGCGTATCTGATTCGCTTTTGGCATCCTCCTGTGGAACGTTTCTGCCCTTAATTGAGTGGAGCGGGACCCAGGACTTTTACTTTGAGGAAATTCGAGTGTTTACGGCAGGCAATCGCCCTGAAGATATTAGCATGGAATAATAATATAGGACTTTGCACCTATTTTGTTGGTTTCTAGGCGCGAAGTAATGATTAATAGGGATATTTGGGGGCATTCGTATTAACCGGTCAGAGGTGGAATTCTTGGATTCGGTTACGACGAACTACTGCGAAAGCATCTGTCAAGAATGTTT
224	Eukaryota	Alveolata	Dinoflagellata	Syndiniales	Dino-Group-II	Dino-Group-II-Clade-14	Dino-Group-II-Clade-14_X	Dino-Group-II-Clade-14_X_sp.	TAGCGTATATTAAAGTTGTTGCGGTTAAAAAGCTCGTAGTTGGATTTCTGTTGAGGTCGGCCGGTCCCTACTTCGTAGGCGTATCTGGTTCAGCCTTGGCATCCTCCTAGGGAACGGTACTGCTCTTAACTGAGTGGTCCGGTATCTAGGACTTTTACTTTGAGGAAATTAGAGTGTTTACGGCAGGCAATCGCCTTGAATATGTTAGCATGGAATAATAATATAGGACCTTGGTTCTATTTTGTTGGTTTCTAGGACTAAGGTAATGATTAATAGGGATATTTGGGGGCATTCGTATTAACCGGTCAGAGGTGGAATTCTTGGATTCGGTTACGACGAACTACTGCGAAAGCATTTGCCAAGGATGTTT
125	Eukaryota	Opisthokonta	Metazoa	Urochordata	Urochordata_X	Ascidiacea	Salpa	Salpa_thompsoni	AAGGGTATATTTAAGTTGTTGCGGTTGAAAAGCTCGTAGTTGGATTTTGGGACGGCGCGTCTGGTCGGCCGCAAGGCTTGTACTGCACGCGCTGTCCTCACATGACCGGTGCCTCTAAGGTGCTCTTAACTGAGTGCTTTTGTGGTCCGGGAAGTTTACCTTGAAAAAATTAGAGTGTTCAAAGCAGGCTTAAAGCTTGAATAATGTTGCATGGAATAATGGAATAGGACCTCGGTTCTATTTTGTTGGTTTTCGGAGCGCGAGGTAATGATTAAGAGGAACGGACGGGGGCATCCGTACTGTGCCGTTAGAGGTGAAATTCTTGGATCGGCGCAAGACGAACAACTGCGAAAGCATTTGCCAAGAATGTTTTCT
289	Eukaryota	Opisthokonta	Metazoa	Urochordata	Urochordata_X	Ascidiacea	Salpa	Salpa_thompsoni	AAGTGTATATTTAAGTTGTTGCGGTTGAAAAGCTCGTAGTTGGATTTTGGGACGGCGCGTCTGGTCGGCCGCAAGGCTTGTTATGCACGCGCTGTCCTCACATGACCGGTGCCTCTAAGGTGCTCTTAACTGAGTGCTTTTGTGGTCCGGGAAGTTTACCTTGAAAAAATTAGAGTGTTCAAAGCAGGCTTAAAGCTTGAATAATGTTGCATGGAATAATGGAATAGGACCTCGGTTCTATTTTGTTGGTTTTCGGAGCGCGAGGTAATGATTAAGAGGAACGGACGGGGGCATCCGTACTGTGCCGTTAGAGGTGAAATTCTTGGATCGGCGCAAGACGAACAACTGCGAAAGCATTTGCCAAGAATGTTTTCT
290	Eukaryota	Hacrobia	Picozoa	Picozoa_X	Picozoa_XX	Picozoa_XXX	Picozoa_XXXX	Picozoa_XXXX_sp.	TAGCGTATATTAAAGTTGTTGCAGTTAAAAAGCTCGTAGTCAGATTTTGGCACCATGCCGAACTGTCTGCCGATTGGTATGCACGGTTTGGCGGGTGCTTCCTTCCGGAAGCCCGCGTTCTTCTTCACTGAAGAGCGTGGTGAGTCCGGATCATTTACTTTGAAAAAATTAGAGTGTTCAAAGCAGGCCTATGCTCTGAATAGGTTAGCATGGAATAATAGAATAGGACTTCGGTACTATTTTGTTGGTTTCTAGGACCGAAGTAATGATTAATAGGGACAGTTGGGGGCATTCATATTCCATTGTCAGAGGTGAAATTCTTGGATTAACGGAAGATGAACTACTGCGAAAGCATCTGCCAAGGATGTTT
271	Eukaryota	Alveolata	Dinoflagellata	Syndiniales	Dino-Group-II	Dino-Group-II-Clade-10-and-11	Dino-Group-II-Clade-10-and-11_X	Dino-Group-II-Clade-10-and-11_X_sp.	TAGCGTATATTAAAGTTGTTGCGGTTAAAAAGCTCGTAGTTGGATTTCTGTCGAGAACGGCCGGTCCGCACTATGTGCGTGTATCTGGTTCGGTCTTGGCATCCTCTTGGAGAACGTAACTGCGCTTGATTGCGTGGTGCGGTATTCAAGACTTTTACTTTGAGGAAATTAGAGTGTTCACGGCAGGCAAGCGCCTTGAATATATTAGCATGGAATAATAATATAGGATCTCGGTTCTATTTTGTTGGTTTCTAGAATCAGGATAATGATTAATAGGGATAATTGGGGGCATTTGTATTAACGCGTCAGAGGTGGAATTCTTGGATTGCGTTACGACAAACTACTGCGAAAGCATTTGCCAAGGATGTTT
291	Eukaryota	Opisthokonta	Metazoa	Urochordata	Urochordata_X	Ascidiacea	Salpa	Salpa_thompsoni	AAGTGTATATTTAAGTTGTTGCGGTTGAAAAGCTCGTAGTTGGATTTTGGGACGGCGCGTCTGGTCGGCCGCAAGGCTTGTACTGCACGCGCTGTCCTCACATGACCGGTGCCTCTAAGGTGCTCTTAACTGAGTGCTTTTGTGGTCCGGGAAGTTTACCTTGAAAAAATTAGAGTGTTCAAAGCAGGCTTAAAGCTTGAATAATGTTGCATGGAATAATGGAATAGGACCTCGGTTCTATTTTGTTGGTTTTCGGAGCGCGAGGTAATGATTAAGAGGAACGGACGGGGGCATCCGTACTGTGCCGTTAGAGGTGAAATTCTTGGATCGGCGCAAGACGAGAAACTGCGAAAGCATTTGCCAAGAATGTTTTCT
292	Eukaryota	Alveolata	Dinoflagellata	Dinophyceae	Gonyaulacales	Pyrophacaceae	Fragilidium	Fragilidium_subglobosum	AAGCATATATTAAAGTTGTTGCGGTTAAAAAGCTCGTAGTTGGACTTCTGCTTTTGTTGGCTGGTCTGCCCATTGGGTAAGCATTTGGCATTACTTAAGCATTTGTTGACAATATACTGCTGCACTTGACTGTGTGGTGTGGTATTTATCGCTTTTACTTTGAGAAAATCAGAGTGTTCCACGCAGGCGATTGCCTTGAATATGTGAGCATGGAATAATGCATTAAGGCTTTGGTTTGTTGTTGGTTTAAATCCATTGGTGATGATAAATAGGAATAGTTGGGGGCACTTGTATTTAATTGTCAGAGGTGAAATTCTTGGATTTGTTAAAGACAAACTATTGCGAAAGCATTTGCCAAAAATGTTT
294	Eukaryota	Alveolata	Dinoflagellata	Syndiniales	Dino-Group-II	Dino-Group-II-Clade-16	Dino-Group-II-Clade-16_X	Dino-Group-II-Clade-16_X_sp.	TAGCGTATATTAAAGTTGTTGCGGTTAAAAAGCTCGTAGTTGGATTTCTGTCGAGAACGCGCGGTCCACGCTTTGCGTGAGCATCTGTGTCGGTCTTGGCATCCTCTAGGGGATCGTTTCTGCGCTTGATTGCGTGGAGCGGAACTCTAGACTTTTACTTTGAGGAAATTAGAGTGTTCACGGCAGGCAAACGCCTTGAATACATTAGCATGGAATAATAACATAGGACCTTGGTTCTATTTTGTTGGTTTCTAGAGCTGAGGTAATGATTAATAGGGATAATTGGGGGCATTCGTATTAACGCGTCAGAGGTGGAATTCTTGGATTGCGTTACGACGAACTACTGCGAAAGCATTTGCCAAGGATGTTT
295	Eukaryota	Opisthokonta	Metazoa	Urochordata	Urochordata_X	Ascidiacea	Salpa	Salpa_thompsoni	AAGTGTATATTTAAGTTGTTGCGGTTGAAAAGCTCGTAGTTGGATTTTGGGACGGCGCGTCTGGTCGGCCGCAAGGCTTGTACTGCACAAGCTGTCCTCACATGACCGGTGCCTCTAAGGTGCTCTTAACTGAGTGCTTTTGTGGTCCGGGAAGTTTACCTTGAAAAAATTAGAGTGTTCAAAGCAGGCTTAAAGCTTGAATAATGTTGCATGGAATAATGGAATAGGACCTCGGTTCTATTTTGTTGGTTTTCGGAGCGCGAGGTAATGATTAAGAGGAACGGACGGGGGCATCCGTACTGTGCCGTTAGAGGTGAAATTCTTGGATCGGCGCAAGACGAACAACTGCGAAAGCATTTGCCAAGAATGTTTTCT
297	Eukaryota	Rhizaria	Cercozoa	Filosa-Thecofilosea	Ebriida	Ebriidae	Ebria	Ebria_tripartita	TAGCGTATATTAAAGTTGTTGCAGTTAAAAAGCTCGTAGTTGGATTTCTGGTTTGATGTCCTGGCCCGCTGCTATTTTAGTAGTGTGTGCCGGTTGTGCGTCTGCCATCCTTCTAGGGAACGTTCCTTCTCTTCACTGAGCCGGGTTCGTGATCTAGATCGTTTACTTTGAAAAAATTAGAGTGTTTAAAGCAGGCTTTTGCTATGAATACATTAGCATGGAATAATAATCTAGGACTTCGGTGCTATTTTGTTGGTTTCTGGAACTGAAGTAATGATTGATAGGGATAGTTGGGGGTGCTAGTATTGAGCGGCCAGAGGTGAAATTCTTGGATTCGCTCAAGACTAACTTATGCGAAAGCATTCACCAAGGATGTCTTCT
293	Eukaryota	Rhizaria	Cercozoa	Filosa-Thecofilosea	Ebriida	Ebriidae	Ebria	Ebria_tripartita	TAGCGTATATTAAAGTTGTTGCAGTTAAAAAGCTCGTAGTTGGATTTCTGGTTTGATGCCCTGGCCCGCTGCTATTTTGGTAGTGTGTGCCGGTTGTGCGTCTGCCATCCTTCTAGGGAACGTTCCTTCTCTTCACTGAGCCGGGTTCGTGATCTAGATCGTTTACTTTGAAAAAATTAGAGTGTTTAAAGCAGGCTTTTGCTATGAATACATTAGCATGGAATAATAATCTAGGACTTCGGTGCTATTTTGTTGGTTTCTGGAACTGAAGTAATGATTGATAGATATAGTTGGGGGTGCTAGTATTGAGCGGCCAGAGGTGAAATTCTTGGATTCGCTCAAGACTAACTTATGCGAAAGCATTCACCAAGGATGTCTTCT
299	Eukaryota	Eukaryota_X	Eukaryota_XX	Eukaryota_XXX	Eukaryota_XXXX	Eukaryota_XXXXX	Eukaryota_XXXXXX	Eukaryota_XXXXXX_sp.	GAGCGTATTATTTAAGTTGCAACGGTTAAAAATCCCGTAGTTGGATTTCAGTCTAGGTAGGTTAACTCGCCGGAAGGTTGTACGTTGATTTTCCTCAGACTTCGCCAGAAGCTCGTGCTGCACTTAACTGTGTGGTACGATGTTCTGACCTTTACCTTGAGGAACGTGGAGTGTTTCAGGCAGGCTACCCAGCTTGAATACATTAGCATGGAATAATGAAATGGATCTCGGTTCGATTTCGTTGGTTCTAGAGCTGAGGTGATGATCAATAGGAACAGGCGAAGGTATTCGTACTTGAGAGTGAGGAGTGAAATCCGATGATCTCTTGAAGACGATCCGAGGCGAAAGCATTTGTCAATCATGTTT
300	Eukaryota	Eukaryota_X	Eukaryota_XX	Eukaryota_XXX	Eukaryota_XXXX	Eukaryota_XXXXX	Eukaryota_XXXXXX	Eukaryota_XXXXXX_sp.	GAGCGTATATTAAAGTTGCTGCGGTTAAAAAGCTCGTAGTTGGATTTCAGTCTAGGAAGGTTAACTCGCCGAAAGGTTGTACGTTGATTTTCCTCAGACTTCGTCAGAAGCTCGTGCTGCACTTAACTGTTTGGTACGATGTTCTGACCTTTTACCTTGAGGAAAGTAGAGTGTTTCAGGCAGGCTACCCAGCTTGAATACATTAGCATGGAATAATGAAATGGATCTCGGTTCGATTTCGTTGGTTCTAGAGCTGAGGTGATGATCAATAGGAACAGGCGAAGGTATTCGTACTTGAGAGTGAGGAGTGAAATCCGATGATCTCTTAAAGACGATCCGAGGCGAAAGCATTTGTCAAGGATGTTT
302	Eukaryota	Alveolata	Dinoflagellata	Syndiniales	Dino-Group-I	Dino-Group-I-Clade-4	Dino-Group-I-Clade-4_X	Dino-Group-I-Clade-4_X_sp.	TAGCGTATATTAAAATTGTTGCGGTTAAAACGCTCGTAGTTGAATGTATGCGAATGAATTTCGGTCCTTCCCAGAGAAGAATACACGAGATTTCATTTGTACTTGTTCAGGGATGGTGGATGCACTTCACTGTGTGACCACATAATCTGGATTTTTACTTTGAGGAAATAAGAGTGTTCCAAGCAGGCAGTTGCCGTGAATATGATAGCATGGAATAATAGTACAGGACTCTTGGTTCAATGCTGTTGGTTTGTTGAGCTAGAGTAATCAAAATAAGGATAGTTGGGGGTATTCGTATTTAACTGTCAGAGGTGAAATTCTTGGATTTTTTAAAGACGAACAATTGCGAAGGCATCTACCCAGGATGTTT
301	Eukaryota	Opisthokonta	Metazoa	Urochordata	Urochordata_X	Ascidiacea	Salpa	Salpa_thompsoni	AAGTGTATATTTAAGTTGTTGCGGTTGAAAAGCTCGTAGTTGGATTTTGGGACGGCGCGTCTGGTCGGCCGCAAGGCTTGTACTGCACGCGCTGTCCTCACATGACCGGTGCCTCTAAGGTGCTCTTAACTGAGTGCTTTTGTGGTCCGGGAAGTTTACCTTGAAAAAATTAGAGTGTTCAAAGCAGGCTTAAAGCTTGAATAATGTTGCATGGAATAATGGAATAGGACCTCGGTTCTATTTTGTTGGTTTTCGGAGCGCGAGTTAATGATTAAGAGGAACGGACGGGGGCATCCGTACTGTGCCGTTAGAGGTGAAATTCTTGGATCGGCGCAAGACGAACAACTGCGAAAGCATTTGCCAAGAATGTTTTCT
303	Eukaryota	Opisthokonta	Metazoa	Urochordata	Urochordata_X	Ascidiacea	Salpa	Salpa_thompsoni	AAGTGTATATTTAAGTTGTTGCGGTTGAAAAGCTCGTAGTTGGATTTTGGGACGGCGCGTCTGGTCGGCCGCAAGGCTTGTACTGCACGCGCTGTCCTCACATGACCGGTGCCTCTAAGGTGCTCTTAACTGAGTGCTTTTGTGGTCCGGGAAGTTTACCTTGAAAAAATTAGAGTGTTCAAAGCAGGCTTAAAGCTTGAATAATGTTGCATGGAATAATGGAATAGGACCTCGGTTCTATTTTGTTGGTTTTCGGAGCGCGAGGTAATGATTAAGAGGAACGGACGGGGGCATCCGTACTGTGCCGTTAGAGGTGAAATTTTCGGATCGGCGCAAGACGAACAACTGCGAAAGCATTTGCCAAGAATGTTTTCT
233	Eukaryota	Alveolata	Dinoflagellata	Dinophyceae	Dinophyceae_X	Dinophyceae_XX	Dinophyceae_XXX	Dinophyceae_XXX_sp.	TAGCGTATATTAAAGTTGTTGCGGTTAAAAAGCTCGTAGTTGGATCCCTGCCGAGGACGACCGGTCTGCCCACTGGGTGTGTATCTGGTTCGGCCTGGGCATCTTCCTGGAGAACGTCTCTGCACTTGACTGTGTGGTGCGGTATCCAGGACTTTTACTTTGAGGAAATTAGAGTGTTTCAAGCAGGCACACGCCTTGAATACATTAGCATGGAATAATAATACAGGACCTTGGTTCTATTTTGTTGGTTTCTAGAATTAAGGTAACGATTAATAGGGATAGTTGGGGGCATTCGTATTTAACTGTCAGAGGTGAAATTCTTGGATTTGTTAAAGACGGACTACTGCGAAAGCATTTGCCAAGGATGTTT
305	Eukaryota	Stramenopiles	Opalozoa	MAST-3	MAST-3F	MAST-3F_X	MAST-3F_XX	MAST-3F_XX_sp.	TAGCGTATATTAAAGTTGTTGCAGTTAAAAAGCTCGTAGTTGGATTTCTGGTCTGAGCGTTTAGTCCGGCGCTGTGCGTTGTGTATTTGAATGACTTGGACCTTCCTTGTAGGGAATATGTGTGGTCTTAATTGATCGTGCATGGGAACTGCATCGTTTACTGTGAAAAAATTAGAGTGTTTAAAGCAGGCATTTGCTGTGAATACATTAGCATGGAATAATAAGATAGGACTTTGGTACTATTTTGTTGGTTGGAGGCCAAGGTAATGATTAATAGGGATAGTTGGGGGTATTCATATTTAATTGTCAGAGGTGAAATTCTTGGATTTATGAAAGATGAACTTATGCGAAAGCATTTACCAAGGATGTTT
298	Eukaryota	Rhizaria	Radiolaria	Polycystinea	Nassellaria	Nassellaria_X	Nassellaria_XX	Nassellaria_XX_sp.	TAGCGTATACTAACGTTGTTGCAGTTAAAAAGCTCGTAGTTGGATTTTTAAGGGTTTCTGCTTCTAGTGACCATTAGTGTCTCTAATGTTGCAGACTCCCCTTATTTTGCCTCAGTGTTCTCTTGGGATTGATTTCCTGAAAGTTCTTCTTGGGCGTGTTTACTTTGAGAAAATTAGAGTGTTCAAAACAGCCTTGTGGTTGTATATCATAGCATGGAATAATAACTGACGACGTCGGTCGTTTTTTGTTGGTTCGGATGGCTGATGTAATGATTGATAGAGTTAGTCGGAGGTATTAGTATTTTATCGTTAGAGGTGAAATTCATGGATCGGTAAAAGACTAACAACTGCGAAAGCATTTATCTAGGATTTGCTCT
308	Eukaryota	Opisthokonta	Mesomycetozoa	Ichthyosporea	Ichthyosphonida	Abeoformidae_Group_MAIP_1	Abeoformidae_Group_MAIP_1_X	Abeoformidae_Group_MAIP_1_X_sp.	TAGCGTATATTAAAGTTGTTGCAGTTAAAAAGCTCGTAGTTGGATTTTGGGTTCTAGTTTCGTTCGGTTTACTTCTTGTAATACTGTCGAGCTGACCCTTCTTCTCGAGGCCTATGAATGTGCTTCACCGTGTGTTCATAGTGTTCGGGACTTTTACCGTGAGAAAATTAGAGTGTTCATAGCAGGCTTTTGCTTGAATATTGCAGCATGGAATAATGGAATAGGATCATGATCTTATTTTGTTGGTTTCAAAGATCAAGATAATGATTAATAGGGATAGTTGGGGGCATTAATATTTAGTTGTCAGAGGTGAAATTCTTAGATTTACAAAAGATTAACTTCTGCGAAAGCATTTGCCAAGGATGTTT
307	Eukaryota	Alveolata	Dinoflagellata	Dinophyceae	Gymnodiniales	Gymnodiniales_X	Gymnodiniales_XX	Gymnodiniales_XX_sp.	TAGCGTATATTAAAGTTGTTGCGGTTAAAAAGCTCGTAGTTGGATTTCTGCCGAGGACGACCGGTCCGCCCTCTGGGTGTGTATCTGGCTCGGCCTGGGCATCTTCTTGGAGAACGTATCTGCACTTGACTGTGTGGTGCGGTATCCAGGACTTTTACTTTGAGGAAATTAGAGTGTTTCAAGCAGGCATACGCCTTGAATACATTAGCATGGAATAATAAGATAGGACCTCGGTTCTATTTTGTTGGTTTCTAGAGCTGAGGTAATGATTAATAGGGATAGTTGGGGGCATTCGTATTTAACTGTCAGAGGTGAAATTCTTGGATTTGTTAAAGACGGACTACTGCGAAAGCATTTGCCAAGGATGTTT
311	Eukaryota	Alveolata	Dinoflagellata	Syndiniales	Dino-Group-II	Dino-Group-II-Clade-17	Dino-Group-II-Clade-17_X	Dino-Group-II-Clade-17_X_sp.	TAGCGTATATTAAAGTTGTTGCGGTTAAAAAGCTCGTAGTTGGATTTCTGTCGAAAACGCGTGGTCCACTCTATGAGTGCGCATCTACGACGGTTTTGGCATCCGGGAGTGTGTTACACGTCGCTTCACTGCGATGTTGGTGCGCTCCTCTTTTACTTTGAGGAAATTAGAGTGTTCACGGCAGGCAATCGCCTTGAATATGTTAGCATGGAATAATAATATAGGACCTTGGTTCTATTTTGTTGGTTTCTAGAGCTAAGGTAATGATTAATAGGGATAATTGGGGGCATTCGTATTATCACGTCAGAGGTGGAATTCTTGGATTGTGTTACGACGAACTACTGCGAAAGCATTTGCCAAGGATGTTT
310	Eukaryota	Opisthokonta	Metazoa	Urochordata	Urochordata_X	Ascidiacea	Salpa	Salpa_thompsoni	AAGTGTATATTTAAGTTGTTGCGGTTGAAAAGCTCGTAGTTGGATTTTGGGACGGCGCGTCTGGTCGGCCGCAAGGCTTGTACTGCACGCGCTGTCCTCACATGACCGGTGCCTCTAAGGTGCTCTTAACTGAGTGCTTTTGTGGTCCGGGAAGTTTACCTTGAAAAAATTAGAGTGTTCAAAGAAGGCTTAAGGCTTGAATAATGTTGCATGGAATAATGGAATAGGACCTCGGTTCTATTTTGTTGGTTTTCGGAGCGCGAGGTAATGATTAAGAGGAACGGACGGGGGCATCCGTACTGTGCCGTTAGAGGTGAAATTCTTGGATCGGCGCAAGACGAACAACTGCGAAAGCATTTGCCAAGAATGTTTTCT
313	Eukaryota	Alveolata	Dinoflagellata	Dinophyceae	Dinophyceae_X	Dinophyceae_XX	Dinophyceae_XXX	Dinophyceae_XXX_sp.	TAGCGTATATTAAAGTTGTTGCGGTTAAAAAGCTCGTAGTTGGATTTCTGCCGAGGACGACCGGTCCGCCCTCTGGGTGAGTATCTGGCTCGGCCTGGGCATCTTCTTGGAGAACGTAGCTGCACTTGACTGTGTGGTGTGGTATCCAGGACTTTTACTGTGAGGAAATCAGAGTGTTTCAAGCAGGCGCACGCCTTGAATACATTAGCATGGAATAATAAGATAGGACCTCGGTTCTATTTTGTTGGTTTCTAGAGCTGAGGTAATGATTAATAGGGATAGTTGGGGGCATTCGTATTTAACTGTCAGAGGTGAAATTCTTGGATTTGTTAAAGACGGACTACTGCGAAAGCATTTGCCAAGGATGTTT
252	Eukaryota	Opisthokonta	Opisthokonta_X	Opisthokonta_XX	Opisthokonta_XXX	Opisthokonta_XXXX	Opisthokonta_XXXXX	Opisthokonta_XXXXX_sp.	AAGCGTATATTAATGTTGCTGCAGTTGAAAAGCTCGTAGTTTGTTATTTGTGGTGGTCTACTTCGTTCGTGGCTTCGGTCATGCATACGTGGACATGACCACTACTTCCATGTTTATCTTTACTGATAGACATCTTTTACTGAGACTAAATTGAAATGTTCCATGTAGACTTACGTTTGAACAATCCAGCTTGGAATAATGCCCTAGGGATTTTGGGTTTTTGTTTGACCAACTTAAAATTAATAAGTGATAGGAACCGACGGGGGTGCTTGTACTTGAAAGCCAGAGGTGAAATTCTTGGACCTTTCAAAGACAGTCTCATGCGAAAGCGTTCACCAAGCAGGTTTCCT
170	Eukaryota	Alveolata	Dinoflagellata	Syndiniales	Dino-Group-I	Dino-Group-I-Clade-8	Dino-Group-I-Clade-8_X	Dino-Group-I-Clade-8_X_sp.	TAGCGTATATTAAAACTGTTGCGGTTAAAACGCTCGTAGTTGGATATTTGTTGGAGAGCACTGGTCCACCCCAGTGGTGCGTACTTGGTGCTTCTTTGACATCTTACTGGAGAAAGTACGTGCGCTTCGCTGCGTGTGTGCATGAACCAGAACTTTTACTTTGAGGAAATGAGAGTGTTTCAAGCAGGCCTTTGCCATGAATACGTTAGCATGGAATAATAACATAGGACCTTGAGTCGTTGTTGTTGGTTGACGACACAAGGTAATAAAAATAGGGATAGTTGGGGGCATTCGTATTACAATGTCAGAGGTGAAATTCTTGGATTATTGTACGACGGACTACTGCGAAAGCATTTGCCAAGGATGTTTTTT
315	Eukaryota	Stramenopiles	Ochrophyta	Bacillariophyta	Bacillariophyta_X	Radial-centric-basal-Coscinodiscophyceae	Corethron	Corethron_hystrix	TAGCGTATATTAAAGTTGTTGCAGTTAAAAAGCTCGTAGTTGGATTTCTGGTTGGGCTGGTGGGTCTGCTCTTTGAGTATGCACCTATCCAGTTTGACCATCCTTTGGGAGAACCATAGTGGCATTAAGTTGTTGGTGTGGATATCCCAATCTTTTACTGTGAAGAAATTAGAGTGTTCAAAGCAGGCTTACGCCGTTGAATATATTAGCATGGAATAATTACATAGGACTATTGTACTATTTTGTTGGTTTGTGCGCAATAGTAATGATTAACAGGGACAGTTGGGGGTATTTGTATTCCATTGTCAGAGGTGAAATTCTTGGATTTCTGGAAGACAAACTACTGCGAAAGCATTTACCAAAGATGTTT
208	Eukaryota	Alveolata	Dinoflagellata	Dinophyceae	Dinophyceae_X	Dinophyceae_XX	Dinophyceae_XXX	Dinophyceae_XXX_sp.	TAGCGTATATTAAAGTTGTTGCGGTTAAAAAGCTCGTAGTTGGATTTCTGCCGAGGACGTCCGGTCCGCCCTCTGGGTGAGTACATGGCACGGCCTGGGCATCTTCTTGGGGAACGTATCTGCACTTGACTGTGTGGTGCGGTATCCAGGACTTTTACTTTGAGGAAATTAGAGTGTTTCAAGCAGGCACACGCCTTGAATACATTAGCATGGAATAATAAGATAGGACCTCGGTTCTATTTTGTTGGTTTCTAGAGCTGAGGTAATGATTAATAGGGATAGTTGGGGGCATTCGTATTTAACTGTCAGAGGTGAAATTCTTGGATTTGTTAAAGACGGACTACTGCGAAAGCATTTGCCAAGGATGTTT
317	Eukaryota	Alveolata	Dinoflagellata	Dinophyceae	Suessiales	Suessiaceae	Protodinium	Protodinium_simplex	TAGCGTATATTAAAGTTGTTGCGGTTAAAAAGCTCGTAGTTGGATTTCTGCTGAGGATGACCGGTCCGCCCACTGGGTGAGTATCTGGCTCAGCCTTGGCATCTTCCTGAAGAACGTATCTGCACTTGACTGTGTGGTTCGGTATTTAGGACATTTACTTTGAGGAAATTAGAGTGTTTCAAGCAAGCGCACGCCTTGAATACATTAGCATGGAATAATAAGATAGGACCTCAGTCCTATTTTGTTGGTTTCTAGAGCTGAGGTAATGATTGATAGGGATAGTTGGGGGCATTCGTATTTAACTGTCAGAGGTGAAATTCTTGGATTTGTTAAAGACGGACTACTGCGAAAGCATTTGCCAAGGATGTTT
314	Eukaryota	Rhizaria	Cercozoa	Filosa-Thecofilosea	Ebriida	Botuliformidae	Botuliformidae_X	Botuliformidae_X_sp.	TAGCGTATATTAAAGTTGTTGCAGTTAAAAAGCTCGTAGTTGGATTTCTGGTTTGATGCCCTGGCCCGCTGCAATTTTTGTAGTGTGTGCCGGCTGTGCGTCTGCCATCCTTGTAGAAAAAGTTCCTACCCTTCACTGGGCCGGGTTCGAGATCTACATCTTTTACTTTGAAAAAATTAGAGTGTTTAAAGCAGGCAGTTGCTATGAATACATTAGCATGGAATAATAATCTAGGACTTCGGTTCTATTTTGTTGGTTTCTAGTACTGAAGTAATGATTGATAGGGATAGTTGGGGGTGCTAGTATTGAGCGGCCAGAGGTGAAATTCTTGGATTCGCTCAAGACTAACTTATGCGAAAGCATTCACCAAGGATGTCTTCT
319	Eukaryota	Opisthokonta	Metazoa	Urochordata	Urochordata_X	Ascidiacea	Salpa	Salpa_thompsoni	AAGTGTATATTTAAGTTGTTGCGGTTGAAAAGCTCGTAGTTGGATTTTGGGACGGCGCGTCTGGTCGGCCGCAAGGCTTGTACTGCACGCGCTGTCCTCACATGACCGGTGCCTCTAAGGTGCTCTTAACTGAGTGCTTTTGTGGTCCGGGAAGTTTACCTTGAAAAAATTAGAGTGTTCAAAGCAGGCTTAAAGCTTGAATAATGTTGCATGGAATAATGGAATGGGACCTTGGTTCTATTTTGTTGGTTTTCGGAGCGCGAGGTAATGATTAAGAGGAACGGACGGGGGCATCCGTACTGTGCCGTTAGAGGTGAAATTCTTGGATCGGCGCAAGACGAACAACTGCGAAAGCATTTGCCAAGAATGTTTTCT
320	Eukaryota	Opisthokonta	Metazoa	Urochordata	Urochordata_X	Ascidiacea	Salpa	Salpa_thompsoni	AAGTGTATATTTAAGTTGTTGCGGTTGAAAAAATCGTAGTTGGATTTTGGGACGGCGCGTCTGGTCGGCCGCAAGGCTTGTACTGCACGCGCTGTCCTCACATGACCGGTGCCTCTAAGGTGCTCTTAACTGAGTGCTTTTGTGGTCCGGGAAGTTTACCTTGAAAAAATTAGAGTGTTCAAAGCAGGCTTAAAGCTTGAATAATGTTGCATGGAATAATGGAATAGGACCTCGGTTCTATTTTGTTGGTTTTCGGAGCGCGAGGTAATGATTAAGAGGAACGGACGGGGGCATCCGTACTGTGCCGTTAGAGGTGAAATTCTTGGATCGGCGCAAGACGAACAACTGCGAAAGCATTTGCCAAGAATGTTTTCT
324	Eukaryota	Opisthokonta	Metazoa	Arthropoda	Crustacea	Maxillopoda	Pseudocalanus	Pseudocalanus_elongatus	TAGCGTATATTAAAGTTGTTGTGGTTAAAAAGCTCGTAGTTGGATCTCGGCGGTCTGAGGGCGGTTCGCTTGCTTAAGCGCTACTGCCCTATAGGCCGTAGTTTTGCCAGAGGCCTCGGGGTGCTCTTAACCGAGTGTCCTGCGGCGCTGGCGGGTTTACTTTGAAAAAATTAGAGTGCTCAAAGCAGGCTTTTACGCCTGAATATTCGTGCATGGAATAATAGAATAGGAAGTCGTTTCTATTTTGTTGGTTTTCGGAAATCGACTTAATGATTAATAGGGACAGTCGGGGGCATTTGTATTCAAACGACAGAGGTGAAATTCTTGGACCGTTTGAAGACAAACTACTGCGAAAGCATTTGCCAAGAATGTTT
325	Eukaryota	Opisthokonta	Metazoa	Urochordata	Urochordata_X	Ascidiacea	Salpa	Salpa_thompsoni	AATTGTATATTTAAGTTGTTGCGGTTGAAAAGCTCGTAGTTGGATTTTGGGACGGCGCGTCTGGTCGGCCGCAAGGCTTGTACTGCACGCGCTGTCCTCACATGACCGGTGCCTCTAAGGTGCTCTTAACTGAGTGCTTTTGTGGTCCGGGAAGTTTACCTTGAAAAAATTAGAGTGTTCAAAGCAGGCTTAAAGCTTGAATAATGTTGCATGGAATAATGGAATAGGACCTCGGTTCTATTTTGTTGGTTTTCGGAGCGCGAGGTAATGATTAAGAGGAACGGACGGGGGCATCCGTACTGTGCCGTTAGACGTGAAATTCTTGGATCGGCGCAAGACGAACAACTGCGAAAGCATTTGCCAAGAATGTTTTCT
329	Eukaryota	Opisthokonta	Metazoa	Arthropoda	Crustacea	Maxillopoda	Oithona	Oithona_similis	TAGCGTATATTAAAGTTGTTGCGGTTAAAAAGCTCGTAGTTGGATCTCGGCGGGCAGGGGGTGGTTCGCTCTTCAGCGCTACTGCCCCGCTTTGCCCGTGTGATTGGCGGAGGTTTCGGGGTGCTCTTCGTTGAGTGACTCGGAGCGCCGTCAGGTTTACTTTGAAAAAATTAGAGTGCTCAAAGCAGGCTTTTCACGCTTGAATATTCGTGCATGGAATAATGGAATAGGAACTCGTTTCTATTTTGTTGGTTTTAGGAAATCGAGTTAATGATTAACAGGGACAATTGGGGGCATTAGTATTCAGACGACAGAGGTGAAATTCTTGGACCGTCTGAAGACTGACTACTGCGAAAGCATTTGCCAAGAGTGTTT
328	Eukaryota	Stramenopiles	Ochrophyta	Bacillariophyta	Bacillariophyta_X	Polar-centric-Mediophyceae	Thalassiosira	Thalassiosira_sp.	TAGCGTATATTAAAGTTGTTGCAGTTAAAAAGCTCGTAGTTGGATTTCTGGCAGGAGTGACCGGTCACACACTCTTGTGTGTGAACTCGCGTTGTCTCTGGCCATCCTTGGGGAGATCCTGTTTGGCATTAAGTTGTCGGGCAGGGGATACCCATCGTTTACTGTGAAAAAATTAGAGTGTTTAAAGCAGGCTTATGCCGTTGAATATATTAGCATGGAATAATAAGATAGGACTTCGGAACTATTTTGTTGGTTTGCGTTACGAAGTAATGATTAATAGGGACAGTTGGGGGTATTCGTATTTCGTTGTCAGAGGTGAAATTCTTGGATTTCCGAAAGACGAACTACTGCGAAAGCATTTACCAAGGATGTTT
327	Eukaryota	Opisthokonta	Choanoflagellida	Choanoflagellatea	Acanthoecida	Stephanoecidae_Group_H	Stephanoecidae_Group_H_X	Stephanoecidae_Group_H_X_sp.	TAGCGTATATTAAAGTTGTTGCAGTTAAAAAGCTCGTAGTTGGATTTCTGTTCTCGAGGATCGGTCCGCCTCACGGTGAGCACTGGTTTTTCTTGGGGACATCCTCTCGAAGGCGGGTGGTGCACTTAATTGTGTGCTGCTTGGATTCGGGACCTTTACTTTGAAAAAATTAGAGTGTTCAAAGCAGGCGTCGGCTTGAATACATTAGCATGGAATAATGGAATAGGACTTTGGTTCTATTTTGTTGGTTTCTAGGACCGAAGTAATGATTAATAGGGACAGTTGGGGGCATTAGTATTTAATTGTCAGAGGTGAAATTCTTGGATTTATGAAAGACTAACTACTGCGAAAGCATTTGCCAAGGATGTTT
191	Eukaryota	Stramenopiles	Ochrophyta	Bacillariophyta	Bacillariophyta_X	Polar-centric-Mediophyceae	Thalassiosira	Thalassiosira_minima	TAGCGTATATTAAAGTTGTTGCAGTTAAAAAGCTCGTAGTTGGATTTCTGGCAGGAGGGACCGGTCACGCACTCTGTGTGTGAACTTGGCTCCCTCTGGCCATCCTTGGGGAGATCGTGTTTGGCATTAAGTTGTCGGGCATGGGATACCCATCGTTTACTGTGAAAAAATTAGAGTGTTTAAAGCAGGCTTATGCCGTTGAATATATTAGCATGGAATAATAAGATAGGACTTTGGAACTATTTTGTTGGTTTGCGTTACAAAGTAATGATTAATAGGGACAGTTGGGGGTATTCGTATTTCGTTGTCAGAGGTGAAATTCTTGGATTTCCGAAAGACGAACTACTGCGAAAGCATTTACCAAGGATGTTT
332	Eukaryota	Alveolata	Dinoflagellata	Dinophyceae	Peridiniales	Thoracosphaeraceae	Pentapharsodinium	Pentapharsodinium_tyrrhenicum	TAGCGTATATTAAAGTTGTTGCGGTTAAAAAGCTCGTAGTTGGATTTCTGCTGAGGACGACCGGTCCGCCCTCTGGGTGAGTATCTGGCTCGGCCTGGGCATCTTCTTGGAGAACGTAGCTGCACTTGACTGTGTGGTGCGGTATCCAAGACTTTTACTTTGAGGAAATTAGAGTGTTTCAAGCAGGCACACGCCTTGAATACATTAGCATGGAATAATAAGATAGGACCTTGGTTCTATTTTGTTGGTTTCTAGAGCTGAGGTAATGATTAATAGGGATAGTTGGGGGCATTCGTATTTAACTGTCAGAGGTGAAATTCTTGGATTTGTTAAAGACGGACTACTGCGAAAGCATTTGCCAAGGATGTTT
331	Eukaryota	Rhizaria	Cercozoa	Filosa-Thecofilosea	Cryomonadida	Protaspa-lineage	Protaspa-lineage_X	Protaspa-lineage_X_sp.	GAGCGTATATTAAAGTTGTTGCAGTTAAAAAGCTCGTAGTTGGATTTCTGGTATAATGCGCCTGGCCCGCGACCGTTAGGTCTGTGAGTGCCGGTGCGCGTTTGCCATCCTTCTAGAAAACGTTTCTACCCTTTACTGGGCCGGACTCGCGATCTAGATCTTTTACTTTGAAAAAATTAGAGTGTTTAAAGCAGGCTTTTGCTATGAATACATTAGCATGGAATAATAATCTAGGACTTCGGTTCTATTTTGTTGGTTTCTAGTACTGAAGTAATGATTGATAGGGATAGTTGGGGGTGCTAGTATTGGCCGGCCAGAGGTGAAATTCTTGGATTCGGTCAAGACTAACTTATGCGAAAGCATTCACCAAGGATGTCTTCT
260	Eukaryota	Alveolata	Dinoflagellata	Dinophyceae	Dinophyceae_X	Dinophyceae_XX	Dinophyceae_XXX	Dinophyceae_XXX_sp.	TAGCGTATATTAAAGTTGTTGCGGTTAAAAAGCTCGTAGTTGGATTTCTGCCGAGGACGACCGGTCCGCCCTCTGGGTGAGTATCTGGCTCGGCCTGGGCATCTTCTTGGAGAACGTAGCTGCACTTGACTGTGTGGTGCGGTATCCAGGACTTTTACTTTGAGGAAATTAGAGTGTTTCAAGCAGGCATACGCCTTGAATACATTAGCATGGAATAATAAGATAGGACCTCGGTTCTATTTTGTTGGTTTCTAGAGCTGAGGTAATGATTAATAGGGATAGTTGGGGGCATTCGTATTTAACTGTCAGAGGTGAAATTCTTGGATTTGTTAAAGACGGACTACTGCGAAAGCATTTGCCAAGGATGTTT
334	Eukaryota	Alveolata	Dinoflagellata	Syndiniales	Dino-Group-II	Dino-Group-II-Clade-10-and-11	Dino-Group-II-Clade-10-and-11_X	Dino-Group-II-Clade-10-and-11_X_sp.	TAGCGTATATTAAAGTTGTTGCAGTTAAAAAGCTCGTAGTTGGATTTCTGGTGAGGACGGCCGGTCCGCACTATGTGCGTGTATCTGGTTCGGCCTCGGCATCCTCTTGAGGAACGTTTCTGCGCTTGATTGCGTGGAGCGGTATTCAAGACTTTTACTTTGAGGAAATTAGAGTGTTCACGGCAGGCAAGCGCCTTGAATATGTTAGCATGGAATAATAATATAGGATCTTGGTTCTATTTGTTGGTTTCTAGGGCTAAGGTAATGATTAATAGGGATAATTGGGGGCATTTGTATTAACGCGTCAGAGGTGGAATTCTTGGATTGCGTTACGACAAACTACTGCGAAAGCATTTGCCAAGGATGTTT
336	Eukaryota	Rhizaria	Cercozoa	Filosa-Imbricatea	Filosa-Imbricatea_X	Novel-clade-2	Novel-clade-2_X	Novel-clade-2_X_sp.	GTAGCGTATACTAATGTTGCTGCAGTTAAAAAGCTCGTAGTTGGATTTCTGATTGATATTTTTGGTCCGGTACCTTCGGGTACATGAGTATCATTTTATATCTGTCATCCTATCAGGGTTTCTTGGTTTCGGCCTGGAAGTTCTGGTTCATTTACTTTGAAAAAATTAGAGTGTTTAAAGCAAGCTTGCGCGATGAATACATTAGCATGGAATAATAATATAGGACTACGGGTTCTATTTTGTTGGTTTCTAGACCTGAAGTAATGATTGATAGGGATAGTTGGGGGTGCTAGTATTGGGAGGCCAGAGGTGAAATTCTTTGATTCTCTCAAGACTAACTTATGCGAAAGCATTCACCAAGGATGTCTTCT
338	Eukaryota	Stramenopiles	Ochrophyta	Bacillariophyta	Bacillariophyta_X	Raphid-pennate	Fragilariopsis	Fragilariopsis_sp.	TAGCGTATATTAAAGTTGTTGCAGTTAAAAAGCTCGTAGTTGGATTTGTGGTGTGTCCAGTCGGCCTTTGCTCTTTGAGTGATAGTGCTGCACTGGTCTGCCATGTTTGGGTGGAATCTGTGTGGCATTAAGTTGTCGTGCAGGGGATGTCCATCGTTTACTGTGAAAAAATTAGAGTGTTCAAAGCAGGCTTATGCCTTGAATATATTAGCATGGAATAATAATATAGGACCTTAGTACTATTTTGTTGGTTTGCGCACTGAGGTAATGATTAAGAGGGACAGTTGGGGGTATTTGTATTCCATTGTCAGAGGTGAAATTCTTGGATTTTTGGAAGACAAACTACTGCGAAAGCATTTACCAAGGATGTTT
339	Eukaryota	Stramenopiles	Ochrophyta	MOCH-3	MOCH-3_X	MOCH-3_XX	MOCH-3_XXX	MOCH-3_XXX_sp.	TAGCGTATATTAAAGTTGTTGCAGTTAAAAAGCTCGTAGTTGGATTTCTGATTGAGACATCAGGTCGGGTCCGAGAGGATCATGTACTTTGATTTGTTTTGATCATCCTTGGGGAGAGCAATTCTGGCATTAAGTTGTCGGGGTTGGGATCCTCATCGTTTACTGTGAAAAAATTAGAGTGTTCAAAGCAGGCCTCGGCCTCTGAATACATTAGCATGGAATAATAAGATAGGACTTTGGTGGTCTATTTTGTTGGTTTGCACGCCAAAGTAATGATTAATAGGGATAGTTGGGGGTATTCGTATTCAATTGTCAGAGGTGAAATTCTTGGATTTATGGAAGACGAACTACTGCGAAAGCATTTACCAAGGATGTTT
340	Eukaryota	Alveolata	Dinoflagellata	Syndiniales	Dino-Group-II	Dino-Group-II-Clade-4	Dino-Group-II-Clade-4_X	Dino-Group-II-Clade-4_X_sp.	TAGCGTATATTAAAGTTGTTGCGGTTAAAAAGCTCGTAGTTGGATTTCTGTTGAAGAGAGCCGGTCCGCACTATGTGCGTGTATCTGGTTTCGCTTCGGCATCCTCTCAAAATACGTTTTTGCGCTTGATTGCGTGAAGCGGAGTTTGAGACTTTTACTTTGAGGAAATTAGAGTGTTCACGGCAGGCAATCGCCCTGAATATATTAGCATGGAATAATAATATAGGATCTTGGTTCTATTTTGTTGGTTTCTAAGGCTAAGATAATGATTAATAGGGACAATTGGGGGCATTCGTATTAACGCGTCAGAGGTGAAATTCTTGGATTGCGTTACGACGAACTACTGCGAAAGCATTTGCCAAGGATGTTT
280	Eukaryota	Alveolata	Dinoflagellata	Dinophyceae	Gymnodiniales	Gymnodiniaceae	Gymnodinium	Gymnodinium_sp.	TAGCGTATATTAAAGTTGTTGCGGTTAAAAAGCTCGTAGTTGGATTTCTGCTGAGGACGATCGGTCCGCCCTCTGGGTGAGCATTGACTCGGCCTTGGCATCTTCTTGGAGAACGCTACTGCACTTGACTGTGTGGTGCGGTATCCAGGACTTTTACTTTGAGGAAATTAGAGTGTTTCAAGCAGGCGCACGCCTTGAATACATTAGCATGGAATAATAGGATAGGACCTTGGTTCTATTTTGTTGGTTTCTAGAGCTGAGGTAATGATTAATAGGGATAGTTGGGGGCATTCGTATTTAACTGTCAGAGGTGAAATTCTTGGATTTGTTAAAGACGGACTACTGCGAAAGCATTTGCCAAGGATGTTT
342	Eukaryota	Hacrobia	Picozoa	Picozoa_X	Picozoa_XX	Picozoa_XXX	Picozoa_XXXX	Picozoa_XXXX_sp.	TAGCGTATATTAAAGTTGTTGCAGTTAAAAAGCTCGTAGTCGGATTTTGGCATCATGCCGAACTGTCAGCCGATTGGTTTGTACGGTTTGGCGGGTGCTCTCCTTCCGGAGGCTCGTTTCCTCTTTCATTAGAGGGTTCGATGGTTCCGGGTCTTTTACTTTGAAAAAATTAGAGTGTTCAAAGCAGGCCTATGCTCTGAATAGGTTAGCATGGAATAATAAAATAGGACTTTGGTTCTATTTTGTTGGTTTCTAGGACCGAAGTAATGATTAATAGGGACAGTTGGGGGCATTCATATTCCAATGTCAGAGGTGAAATTCTTGGATTATCGGAAGATGAACTTCTGCGAAAGCATCTGCCAAGGATGTTT
343	Eukaryota	Opisthokonta	Metazoa	Urochordata	Urochordata_X	Ascidiacea	Salpa	Salpa_thompsoni	AAGTGTATATTTAAGTTGTTGCGGTTGAAAAGCTATTAGTTGGATTTTGGGACGGCGCGTCTGGTCGGCCGCAAGGCTTGTACTGCACGCGCTGTCCTCACATGACCGGTGCCTCTAAGGTGCTCTTAACTGAGTGCTTTTGTGGTCCGGGAAGTTTACCTTGAAAAAATTAGAGTGTTCAAAGCAGGCTTAAAGCTTGAATAATGTTGCATGGAATAATGGAATAGGACCTCGGTTCTATTTTGTTGGTTTTCGGAGCGCGAGGTAATGATTAAGAGGAACGGACGGGGGCATCCGTACTGTGCCGTTAGAGGTGAAATTCTTGGATCGGCGCAAGACGAACAACTGCGAAAGCATTTGCCAAGAATGTTTTCT
346	Eukaryota	Opisthokonta	Metazoa	Arthropoda	Crustacea	Maxillopoda	Maxillopoda_X	Maxillopoda_X_sp.	TAGCGTATATTAAAGTTGTTGTGGTTAAAAAGCTCGTAGTTGGATCTCGGCGGACTGAGGGCGGTTTGCTTGCTATTATTACTGCCCTATAGTCCGTAGTTTTGCCAGAGGTTTCGAGGTGCTCTTCGTTGAGTGACTCGGAGCGCCGTCAGGTTTACTTTGAAAAAATTAGAGTGCTCAAAGCAGGCTTTTCACGCTTGAATATTCGTGCATGGAATAATGGAATAGGAACTCGTTTCTATTTTGTTGGTTTTCGGAAATCGAGTTAATGATTAACAGGGACAATTGGGGGCATTAGTATTCAGACGACAGAGGTGAAATTCTTGGACCGTCTGAAGACTGACTACTGCGAAAGCATTTGCCAAGAGTGTTT
347	Eukaryota	Alveolata	Dinoflagellata	Dinophyceae	Peridiniales	Thoracosphaeraceae	Thoracosphaeraceae_X	Thoracosphaeraceae_X_sp.	TAGCGTATATTAAAGTTGTTGCGGTTAAAAAGCTCGTAGTTGGATTTCTGCCGAGGACGACCGGTCTGCCCACTGGGTGTGTATCTGGCTCGGCCTGGGCATCTTCTTGGAGAACGTATCTGCACTTGACTGTGTGGTGCGGTATCCAGGACCTTTACTTTGAGGAAATTAGAGTGTTTCAAGCAGGCACACGCCTTGAATACATTAGCATGGAATAATAAGATAGGACCTTGGTTCTATTTTGTTGGTTTCTAGAGCTGAGGTAATGATTAATAGGGATAGTTGGGGGCATTCGTATTTAACTGTCAGAGGTGAAATTCTTGGATTTGTTAAAGACGGACTACTGCGAAAGCATTTGCCAAGGATGTTT
350	Eukaryota	Alveolata	Dinoflagellata	Dinophyceae	Gonyaulacales	Gonyaulacaceae	Gonyaulax	Gonyaulax_polygramma	TAGCGTATATTAAAGTTGTTGCGGTTAAAAAGCTCGTAGTTGGATTTCTGCTGGGGACAACTGGTCTGCCTACTGGGTAAGTATTTGTGTGTCTCAAGCATGTTCTTGGATGACACTTCTGCACTTGACTGTGTGGTGTGATCTCCAAGGTTGTTACTTTGAGGAAATCAGAGTGCTTCCAGCAGGCAAATGTTTTGAATACATTAGCATGGAATAATAAGATGAGACTTCGGTTTTATTTTGTTGGTTTTTAAAAGTGAAGTAATGATTGACAGGGATAGTTAGGGGCATTTGTATTCAACTGTCAGAGGTGAAATTCTTGGATTTGTTAAAGACAAACAACTGCGAAAGCATTTGCCAAGGATGTTTTTTT
304	Eukaryota	Alveolata	Dinoflagellata	Dinophyceae	Gymnodiniales	Gymnodiniaceae	Gymnodiniaceae_X	Gymnodiniaceae_X_sp.	TAGCGTATATTAAAGTTGTTGCGGTTAAAAAGCTCGTAGTTGGATTTCTGTTGAGGACGACCGGTCCGCCCTCTGGGTGAGTATCTGGCTCGGCCTTGGCATCTTCTTGGAGAACGTAACTGCACTTGACTGTGTGGTGCGGTATCCAGGACTTTTACTTTGAGGAAATTAGAGTGTTTCAAGCAGGCGTACGCCTTGAATACATTAGCATGGAATAATGAGATAGGACCTTGGTTCTATTTTGTTGGTTTCTAGAGCTGAGGTAATGATTAATAGGGATAGTTGGGGGCATTCGTATTTAATTGTCAGAGGTGAAATTCTTGGATTTATTAAAGACGGACTACTGCGAAAGCATTTGCCAAGGATGTTT
349	Eukaryota	Opisthokonta	Metazoa	Urochordata	Urochordata_X	Ascidiacea	Salpa	Salpa_thompsoni	AAGTGTATATTTAAGTTGTTGCGGTTGAAAAGCTCGTAGTTGGACTTTGGGACGGCGCGTCTGGTCGGCCGCAAGGCTTGTACTGCACGCGCTGTCCTCACATGACCGGTGCCTCTAAGGTGCTCTTAACTGAGTGCTTTTGTGGTCCGGGAAGTTTACCTTGAAAAAATTAGAGTGTTCAAAGCAGGCTTAAAGCTTGAATAATGTTGCATGGAATAATGGAATAGGACCTCGGTTCTATTTTGTTGGTTTTCGGAGCGCGAGGTAATGATTAAGAGGAACGGACGGGGGCATCCGTACTGTGCCGTTAGAGGTGAAATTCTTGGATCGGCGCAAGACGAACAACTGCGAAAGCATTTGCCAAGAATGTTTTCT
353	Eukaryota	Alveolata	Dinoflagellata	Dinophyceae	Gymnodiniales	Gymnodiniaceae	Lepidodinium	Lepidodinium_chlorophorum	TAGCGTATATTAAAGTTGTTGCGGTTAAAAAGCTCGTAGTTGGATTTCTGCTGAGGACGACCGGTCCGCCCTCTGGGTGAGCATCTGGTTCGGCCTTGGCATCTTCTTGGGGAACGTAGCTGCACTTGACTGTGTGGTGCGGTATCCAGGACTTTTACTTTGAGGAAATTAGAGTGTTTCAAGCAGGCGCACGCCTTGAATACATTAGCATGGAATAATATTATAGGGCCTTGGTTCTATTTTGTTGGTTTCTAGAACTGAGGTAATGATTAATAGGGATAGTTGGGGGCATTCGTATTTAATTGTCAGAGGTGAAATTCTTGGATTTGTTAAAGACGGACTACTGCGAAAGCATTTGCCAAGGATGTTT
354	Eukaryota	Opisthokonta	Mesomycetozoa	Ichthyosporea	Ichthyosphonida	Ichthyosphonida_X	Ichthyosphonida_XX	Ichthyosphonida_XX_sp.	TAGCGTATATTAAAGTTGTTGCAGTTAAAAAGCTCGTAGTTGGATTTTGAGTTTTGTAAGCTTGGTCTACTATTTAGTAGTACTGACTTGCTGGCTCTTCTTCTCGAGGCCTATGGGTGCACTTAACCGTGTGTTCATAGTGTTCGGGACTTTTACCGTGAGAAAATTAGAGTGTTCATAGCAGGCCTTTGCTTGAATATTGCAGCATGGAATAATGGAATAGGATCATGATCTTATTTTGTTGGTTTCTAAGATCAAGATAATGATTAATAGGGATAGTTGGGGGCGTTAATATTTAGTTGTCAGAGGTGAAATTCTTAGATTTACAAAAGATTAACTTCTGCGAAAGCATTCGCCAAGGATGTTT
133	Eukaryota	Opisthokonta	Metazoa	Urochordata	Urochordata_X	Ascidiacea	Salpa	Salpa_thompsoni	AAGTGTATATTTAAGTTGTTGCGGTTGAAAAGCTCGTAGTTGGATTTTGGGACGGCGCGTCTGGTAGGCCGCAAGGCTTGTACTGCACGCGCTGTCCTCACATGACCGGTGCCTCTAAGGTGCTCTTAACTGAGTGCTTTTGTGGTCCGGGAAGTTTACCTTAAAAAAATTAGAGTGTTCAAAGCAGGCTTAAAGCTTGAATAATGTTGCATGGAATAATGGAATAGGACCTCGGTTCTATTTTGTTGGTTTTCGGAGCGCGAGGTAATGATTAAGAGGAACGGACGGGGGCATCCGTACTGTGCCGTTAGAGGTGAAATTCTTGGATCGGCGCAAGACGAACAACTGCGAAAGCATTTGCCAAGAATGTTTTCT
356	Eukaryota	Alveolata	Dinoflagellata	Dinophyceae	Dinophyceae_X	Dinophyceae_XX	Dinophyceae_XXX	Dinophyceae_XXX_sp.	TAGCGTATATTAAAGTTGTTGCGGTTAAAAAGCTCGTAGTTTGATTTCTGTTGCGGGTGACTGGTCCGCCCTCTGGGTGAGCATCTGGTCTCGCCTTGGCATTTTCTTAGGTAGCACAACTGCACTTGATTGTGTGGCGTGTCACCAAAGGTGTTTACTTTGAGGAAATCAGAGTGCTTCAAGCAGGCATGTGTCTTGGATACATTAGCATGGAATAATAGCAAAAGGTTTCAGCTTTTTATTGTTGGTTTTTAGAGCTGAGACAATGATAAATAGGGATAGTTGGGGGCATTTGTATTTAACTGTCAGAGGTGAAATTCTTGGATTTGTTAAAGACACTCCTCTGCGAAAGCATCTGCCAAAGATGTTTTCT
357	Eukaryota	Hacrobia	Haptophyta	Prymnesiophyceae	Prymnesiales	Chrysochromulinaceae	Chrysochromulina	Chrysochromulina_sp.	TAGCGTATATTAAAGTTGTTGCAGTTAGAACGCTCGTAGTCGGATTTCGGGGCGGGCCGACCGGTCTGCCGATGGGTACGCACTGGTCGGCGCGTCCTTCCTTCCGGAGACCGTGCCTACTCTTAACTGAGCGGGGGCGGGAGACGGATCGTTTACTTTGAAAAAATCAGAGTGTTTCAAGCAGGCAGCTCGCTCTTGCATGGATTAGCATGGGATAATGAAATAGGACTTTGGTGCTATTTTGTTGGTTTCGAACACCGAAGTAATGATTAACAGGGACAGTCAGGGGCACTCGTATTCCGCCGAGAGAGGTGAAATTCTCAGACCAGCGGAAGACGAACTACTGCGAAAGCATTTGCCAGGGATGTTT
360	Eukaryota	Alveolata	Dinoflagellata	Dinophyceae	Gymnodiniales	Gymnodiniaceae	Gyrodinium	Gyrodinium_ap.	TAGCGTATATTAAAGTTGTTGCGGTTAAAAAGCTCGTAGTTGGATTTCTGCTGAGGACGACCGGTCCGCCCTCTGGGTGAGCATCTGGCTCGGCCTTGGCATCTTCTTGGAGAACGTAGCTGCACTTGACTGTGTGGCGCGGTATCCAGGACTTTTACTTTGAGGAAATTAGAGTGTTTCAAGCAGGCACACGCCTTGAATACATTAGCATGGAATAATAAGATAGGACCTTGGTTCTATTTTGTTGGTTTCTAGAGCTGAGGTAATGATTAATAGGGATAGTTGGGGGCATTCGTATTTAACTGTCAGAGGTGAAATTCTTGGATTTGTTAAAGACGGACTACTGCGAAAGCATTTGCCAAGGATGTTT
364	Eukaryota	Alveolata	Alveolata_X	Alveolata_XX	Alveolata_XXX	Alveolata_XXXX	Alveolata_XXXXX	Alveolata_XXXXX_sp.	TAGCGTATATTAAAGTTGTTGCGGTTAAAAAGCTCGTAGTTGGATTTTTGTTTGGATGAACTGGTCTGCCCATTGGGTAAGCACCTGGATTGATCTAAGCAATTGTAATAAGTGTAATGCTGCACTTGGCTGTGTGGTGTAACACTTTTCGCAATTACTTTGAGAAAAACAGAGCGCTTAATGCAGGTTATGCCTTGAATCTGTGAGCATGGAATATGATTATAAGGCTTTGATTTGTTGGTTTTTAAAATTGAAGCAATGGTAAAGAGGAATAGTTGGGGGCACTTGAATTCAATTGTCAGAGGTGAAATCTTGGATTTATTGAAGACAATCCACTGCGAAAGCATTTGCCAAAAATGTTT
365	Eukaryota	Alveolata	Dinoflagellata	Dinophyceae	Dinophyceae_X	Dinophyceae_XX	Dinophyceae_XXX	Dinophyceae_XXX_sp.	TAGCGTATATTAAAGTTGTTGCGGTTAAAAAGCTCGTAGTTGGATTTCTGCCGAGGACGACCGGTCCGCCCTCTGGGTGAGCATCTGGCTCGGCCTGGGCATCTTCTTGGAGAACGTATCTGCACTTGACTGTGTGGTGCGGTATCCAGGACTTTTACTTTGAGGAAATTAGAGTGTTTCAAGCAGGCATACGCCTTGAATACATTAGCATGGAATAATAAGATAGGACCTCGGTTCTATTTTGTTGGTTTCTAGAGCTGAGGTAATGATTAATAGGGATAGTTGGGGGCATTCGTATTTAACTGTCAGAGGTGAAATTCTTGGATTTGTTAAAGACGGACTACTGCGAAAGCATTTGCCAAGGATGTTT
361	Eukaryota	Rhizaria	Cercozoa	Filosa-Thecofilosea	Ebriida	Ebriidae	Ebria	Ebria_tripartita	GCGGTCCTTCCCGCTCCAATAGCGTATATTAAAGTTGTTGCAGTTAAAACGCTCGTAGTTGGATTTCTGGTTTGATGCCCTGGCCCGCTGCTATTTTAGTAGTGTGTGCCGGTTGTGCGTCTGCCATCCTTCTAGGGAACGTTCCTTCTCTTCACTGAGCCGGGTTCGTGATCTAGATCGTTTACTTTGAAAAAATTAGAGTGTTTAAAGCAGGCTTTTGCTATGAATACATTAGCATGGAATAATAATCTAGGACTTCGGTGCTATTTTGTTGGTTTCTGGAACTGAAGTAATGATTGATAGGGATAGTTGGGGGTGCTAGTATTGAGCGGCCAGAGGTGAAATTCTTGGATTCGCTCAAGACTAACTTATGCGAAAGCATTCACCAAGGATGTCTTCT
362	Eukaryota	Rhizaria	Cercozoa	Filosa-Thecofilosea	Ebriida	Ebriidae	Ebria	Ebria_tripartita	TAGCGTATAGTAAAGTTGTTGCAGTTAAAAAGCTCGCAGTTGGATTTCTGGTTTGATGCCCTGGCCCGCTGTTGGTAGTGTGTGCCGGTTGTGCGTCTGCCATCCTTCTAGGGAACGTTCCTTCTGTTCACTGAGCCGGGTTCGTGATCTAGATCGTTTACTTTGAAATAATTAGAGTGTTTAAAGCAGGCTTTTGCTATGAATGCATTAGCATGGCATAATAATCCAGGACTTCGGTCATATTTTGTTGGTTTCTGTAACTGAAGTAATGATTGATAGGGATAGTTGGGGGTGCTAGTATTGAGCGGCCAGAGGTGAAATTCTTGGATTCGCTCAAGACTAACTTATGCGAAAGCATTCACTAAGGATGTCTTCT
366	Eukaryota	Alveolata	Dinoflagellata	Dinophyceae	Dinophyceae_X	Dinophyceae_XX	Dinophyceae_XXX	Dinophyceae_XXX_sp.	TAGCGTATATTAAAGTTGTTGCGGTTAAAAAGCTCGTAGTTGGATTTCTGCCGAGGACGACCGGTCCGCCCTCTGGGTGAGTATCTGGCTCGACCTGGGCATCCTTCCAGAGAATGTGTCTGCTCTTGACTGAGTGGTGCAGTATCTGGAACTTTTACTTTGAGGAAATTAGAGTGTTTCAAGCAGGCATACGCCTTGAATACATTAGCATGGAATAATAAGATAGGACCTCGGTTCTATTTTGTTGGTTTCTAGAGCTGAGGTAATGATTAATAGGGATAGTTGGGGGCATTCGTATTTAACTGTCAGAGGTGAAATTCTTGGATTTGTTAAAGACGGACTACTGCGAAAGCATTTGCCAAGGATGTTT
369	Eukaryota	Alveolata	Dinoflagellata	Dinophyceae	Gonyaulacales	Pyrophacaceae	Fragilidium	Fragilidium_subglobosum	AAGCATATATTAAAGTTGTTGCGGTTAAAAAGCTCGTAGTTGGATTTTTGTTTGGATGAACTGGTCTGCCCATTGGGTAAGCACCTGGATTGATCTAAGCAATTGTAATAAGTGTAATGCTGCACTTGGCTGTGTGGTGTAACATTTTTCGCAATTACTTTGAGAAGAACAGAGCGCTTAATGCAGGTTATGCCTTGAATCTGTGAGCATGGAATATGATTATAAGGCTTTGATTTGTTGGTTTTTAAAATTGAAGCAATGGTAAAGAGGAATAGTTGGGGGCACTTGAATTCAATTGTCAGAGGTGAAATTCTTGGATTTATTGAAGACAATCCACTGCGAAAGCATTTGCCAAAAATGTTT
367	Eukaryota	Alveolata	Dinoflagellata	Dinophyceae	Peridiniales	Peridiniales_X	Peridiniales_XX	Peridiniales_XX_sp.	TAGCGTATATTAAAGTTGTTGCGGTTAAAAAGCTCGTAGTTGGATTTCTGCCGAGGACGACCGGTCCGCCCTCTGGGTGAGTATCTGGCTCGGCCTGGGCATCTTCTTGGAGAACGTAGCTGCACTTGACTGTGTGGTGCGGTATCCAGGACTTTTACTTTGAGGAAATTAGAGTGTTTCAAGCAGGCACACGCCTTGAATACATTAGCATGGAATAATAAGATAGGACCTCGGTTCTATTTTGTTGGTTTCTAGAGCTGAGGTAATGATTAATAGGGATAGTTGGGGGCATTCGTATTTAACTGTCAGAGGTGAAATTCTTGGATTTGTTAAAGACGGACTATTGCAAAGCATTTGCCAAGGATGTTT
371	Eukaryota	Hacrobia	Haptophyta	Prymnesiophyceae	Prymnesiales	Chrysochromulinaceae	Chrysochromulina	Chrysochromulina_sp.	TAGCGTATATTAAAGTTGTTGCAGTTAGAACGCTCGTAGTCGGATTTCGAGGCGGGTCGACCGGTCTGCCGATGGGTACGCACTGGCCGACGCGTCCTTCCTTCCGGAGACCGTCTCACTCTTAACTGAGCGGAGGCGGGAGACGGAACGTTTACTTTGAAAAAATCAGAGTGTTTCAAGCAGGCAGCTCGCTCTTGCATGGATTAGCATGGGATAATGAAATAGGACTTTGGTGCTATTTTGTTGGTTTCGAACACCGAAGTAATGATGAGCAGGGACAGTCAGGGGCACTCGTATTCCGCCGAGAGAGGTGAAATTCTCAGACCAGCGGAAGACGAACTACTGCGAAAGCATTTGCCAGGGATGTTT
372	Eukaryota	Hacrobia	Haptophyta	Prymnesiophyceae	Prymnesiales	Prymnesiophyceae_Clade_B4	Prymnesiophyceae_Clade_B4_X	Prymnesiophyceae_Clade_B4_X_sp.	TAGCGTATATTAAAGTTGTTGCAGTTAAAACGCTCGTAGTCGGATTTCGGGGCGGGCCTACCGGTTTGCCGATGGGTATATACTGGTGGGTGCGTCCTTCCTTCCGGAGACCGCGCCTCCTCTTAACTGAGCGGGCGTGGGAGACGGATCGTTTACTTTGAAAAAATCAGAGTGTTTCAAGCAGGCATGTCGCTCTTGCATGGATTAGCATGGGATAATGAAATAGGACTTTGGTGCTATTTTGTTGGTTTCGAACACCGAAGTAATGATTAACAGGGACAGTCAGGGGCACTCGTATTCCGCAGAGAGAGGTGAAATTCTCAGACCCGCGGAAGACGAACCACTGCGAAAGCATTTGCCAGGGATGTTT
376	Eukaryota	Alveolata	Dinoflagellata	Dinophyceae	Gymnodiniales	Gymnodiniales_X	Gymnodiniales_XX	Gymnodiniales_XX_sp.	TAGCGTATATTAAAGTTGTTGCGGTTAAAAAGCTCGTAGTTGGATTTCTGCCGAGGACGACCGGTCCGCCCTCTGGGTGAGTATCTGGCTCGGCCTGGGCATCTTCTTGGAGAACGTATCTGCACTTGACTGTGTGGTGCGGTATCCAGGACTTTTACTTTGAGGAAATTAGAGTGTTTCAAGCAGGCATACGCCTTGAATACATTAGCATGGAATAATAAGATAGGACCTCGGTTCTATTTTGTTGGTTTCTAGAGCTGAGGTAATGATAAATAGGGATAGTTGGGGGCATTCGTATTTAACTGTCAGAGGTGAAATTCTTGGATTTGTTAAAGACGGACTACTGCGAAAGCATTTGCCAAGGATGTTT
381	Eukaryota	Alveolata	Dinoflagellata	Dinophyceae	Dinophyceae_X	Dinophyceae_XX	Dinophyceae_XXX	Dinophyceae_XXX_sp.	TAGCGTATATTAAAGTTGTTGCGGTTAAAAAGCTCGTAGTTGGATTTCTGCTGAGGACGACCGGTCCGCCCTCTGGGTGAGCATCTGGTTCGGCCTTGGCATCTTCTTGGTGAACGTATCTGCACTTGACTGTGTGGTGCGGTGCCCAGGACTTTTACTTTGAGGAAATTAGAGTGTTTCAAGCAGGCATACGCCTTGAATACATTAGCATGGAATAATAAGATAGGACCTCGGTTCTATTTTGTTGGTTTCTAGAGCTGAGGTAATGATTAATAGGGATAGTTGGGGGCATTCGTATTTAACTGTCAGAGGTGAAATTCTTGGATTTGTTAAAGACGGACTACTGCGAAAGCATTTGCCAAGGATGTTT
380	Eukaryota	Alveolata	Dinoflagellata	Dinophyceae	Peridiniales	Thoracosphaeraceae	Thoracosphaeraceae_X	Thoracosphaeraceae_X_sp.	TAGCGTATATTAAAGTTGTTGCGGTTAAAAAGCTCGTAGTTGGATTTCTGCCGAGGACGACCGGTCTGCCCACTGGGTGTGTATCTGGCTCGGCCTGGGCATCTTCTTGGAGAACGTATCTGCACTTGACTGTGTGGTGCGGTATCCAGGACCTTTACTTTGAGGAAATTAGAGTGTTTCAAGCAGGCACACGCCTTGAATACATTAGCATGGAATAATAAGATAGGACCTCGGTTCTATTTTGTTGGTTTCTAGAACTGTGGTAATGATTAATAGGGATAGTTGGGGGCATTCGTATTTAACTGTCAGAGGTGAAATTCTTGGATTTGTTAAAGACGGACTACTGCGAAAGCATTTGCCAAGGATGTTT
377	Eukaryota	Opisthokonta	Mesomycetozoa	Ichthyosporea	Ichthyosphonida	Abeoformidae_Group_MAIP_1	Abeoformidae_Group_MAIP_1_X	Abeoformidae_Group_MAIP_1_X_sp.	TAGCGTATATTAAAGTTGTTGCAGTTAAAAAGCTCGTAGTTGGATTTTGGGTTCTAGTTTCGTTAGGTTTACTTCTTGTAATACTGTCGAGCTGACCCTTCTTCTCGAGGCCTATGAATGTGCTTCACCGTGTGTTCATAGTGTTCGGGACTTTTACCGTGAGAAAATTAGAGTGTTCATAGCAGGCTTTTGCTTGAATATTGCAGCATGGAATAATGGAATAGGATCATGATCTTATTTTGTTGGTTTCAAAGATCAAGATAATGATTAATAGGGATAGTTGGGGGCATTAATATTTAGTTGTCAGAGGTGAAATTCTTAGATTTACAAAAGATTAACTTCTGCGAAAGCATTTGCCAAGGATGTTT
379	Eukaryota	Alveolata	Dinoflagellata	Syndiniales	Dino-Group-II	Dino-Group-II-Clade-14	Dino-Group-II-Clade-14_X	Dino-Group-II-Clade-14_X_sp.	TAACGTATATTAAAGTTGTTGCGGTTAAAAAGCTCGTAGTTGGATTTCTGTTGAAAGCGATCGGTCCCCTCTCTGAGGGCGTATCTGACTCGCTTTTGGCATCCTCCTGTAGCACGTTTCTGTCCTTCGCTGGATGGAGCGGGATGCAGGACTTTTACTTTGAGGAAATTCGAGTGTTCACAGCAGGCAATCGCCCTGAAGATATTAGCATGGAATAATAATATAGGACCTTGGTTCTATTTTGTTGGTTTCTAGAGCTGAGGTAATGATTAATAGGGATATTTGGGGGCATTCGTACTAACCGGTCAGAGGTGGAATTCTTGGATTCGGTTATGACGAACGACTGCGAAAGCATTTGTCAAGAATGTTT
383	Eukaryota	Opisthokonta	Metazoa	Arthropoda	Crustacea	Maxillopoda	Calanus	Calanus_helgolandicus	TAGCGTATATTAAAGTTGTTGTGGTTAAAAAGCTCGTAGTTGGATCTCGGCGGACTGAGGGCGGTTTGCTTGCTAGTATTACTGCCCTATAGTCCGTAGTTTTGCCAGAGGTTTCGAGGTGCTCTTAATCGAGTGTCCCGGGATGCTGGCAGGTTTACTTTGAAAAAATTAGAGTGCTCAAAGCAGGCTATTACGCCTGAATATTCGTGCATGGAATAATAGAATAGGAAGTCGTTTCTATTTTGTTGGTTTTCGGAAATCGACTTAATGATTAATAGGGACAATCGGGGGCATTTGTATTCAAACGACAGAGGTGAAATTCTTGGACCGTTTGAAGACAAACTACTGCGAAAGCATTTGCCAAGAATGTTT
384	Eukaryota	Alveolata	Dinoflagellata	Dinophyceae	Dinophyceae_X	Dinophyceae_XX	Dinophyceae_XXX	Dinophyceae_XXX_sp.	TAGCGTATATTAAAGTTGTTGCGGTTAAAAAGCTCGTAGTTGGATTTCTGCTGAGGACGACCGGTCCGCCCACCGGGTGTGTATCTGGCTCGGCCTTGGCATCTTCTTGGGGAACGTAGCTGCACTTGATTGTGTGGTGCGGTACCCAGGACTTTTACTTTGAGAAAATTAGAGTGTTTCAAGCAGGCACACGCCTTGAATACATTAGCATGGAATAATACGATAGGACCTTGGTTCTATTTTGTTGGTTTCTAGAGCTGAGGTAATGATTGATAGGGATAGTTGGGGGCATTCGTATTTAACTGTCAGAGGTGAAATTCTTGGATTTGTTAAAGACGGACTACTGCGAAAGCATTTGCCAAGGATGTTT
134	Eukaryota	Stramenopiles	Pseudofungi	MAST-1	MAST-1C	MAST-1C_X	MAST-1C_XX	MAST-1C_XX_sp.	TAGCGTATATTAATGTTGTTGCAGTTAAAAAGCTCGTAGTTGGATTTCTGGTGGGAGCGGCCGGTCCGCCGTAAGGTGTGTACTTGGTTGTCTCCTGTCATCCTTGTGGGAACTGCTCTGGCATTAAGTTGTCGGGGTTAGGGAACACATCGTTTACTGTGAAAAAATTAGAGTGTTTAAAGCAGGCTTATGCCGTTGAATACATTAGCATGGAATAATAAGATAGGACTTTGGCGTCTATTTTGTTGGTTTGCACACCAAGGTAATGATTAATAGGGATAGTTGGGGGTATTCGTATTTAATTGTCAGAGGTGAAATTCTTGGATTTATGAAAGACGAACTTCTGCGAAAGCATTTACCAAAGATGTTT
385	Eukaryota	Hacrobia	Picozoa	Picozoa_X	Picozoa_XX	Picozoa_XXX	Picozoa_XXXX	Picozoa_XXXX_sp.	TAGCGTATATTAAAGTTGTTGCAGTTAAAAAGCTCGTAGTCGGATTTTGGCATCACGCCGAACTGTCTGCCGATTGGTAAGTACGGTTTGGCGGGTGCTTCCTTCCGGAGGCTCGTTCCCTTCTTCATTGAAGGGTTCGTTGGTTCCGGGTCTTTTACTTTGAGAAAATTAGAGTGTTCAAAGCAGGCCTATGCTCTGAATAGGTTAGCATGGAATAATAGAATAGGACTTTGGTTCTATTTTGTTGGTTTCTAGGACCGAAGTAATGATTAATAGGGACAGTTGGGGGCATTCATATTCCATTGTCAGAGGTGAAATTCTTGGATTAACGGAAGATGAACTTCTGCGAAAGCATCTGCCAAGGATGTTT
382	Eukaryota	Hacrobia	Haptophyta	Prymnesiophyceae	Prymnesiales	Chrysochromulinaceae	Chrysochromulina	Chrysochromulina_sp.	TAGCGTATATTAAAGTTGTTGCAGTTAGAACGCTCGTAGTCGGATTTCGGGGCGGGTCGACCGGTCTGCCGATGGGTACGCACTGGTCGTCGCGTCCTTCCTTCCGGAGACCGTGCCTACTCTTAACTGAGCGGGTGCGGGAGACGGATCGTTTACTTTGAAAAAATCAGAGTGTTTCAAGCAGGCAGCTCGCTCTTGCATGGATTAGCATGGGATAATGAAATAGGACTTTGGTGCTATTTTGTTGGTTTCGAACACCGAAGTAATGATTAACAGGGACAGTCAGGGGCACTCGTATTCCGCCGAGAGAGGTGAAATTCTCAGACCAGCGGAAGACGAACTACTGCGAAAGCATTTGCCAGGGATGTTT
386	Eukaryota	Alveolata	Dinoflagellata	Syndiniales	Dino-Group-II	Dino-Group-II-Clade-6	Dino-Group-II-Clade-6_X	Dino-Group-II-Clade-6_X_sp.	TAGCGTATATTAAAGTTGTTGCGGTTAAAAAGCTCGTAGTTGGATTTCTGTTGAGGTCGGGCGGTGTGCACCTCGTGCATTATTTGCTTCGGTCTCGGCATCCTCCTGGGGAACGTTTAGGACTTTATTGGACTAGGCGAGATTCAGGACTTTTACTTTGAGGAAATTAGAGTGTTCACGGCAAGCAAGCGCGGGAATACATTAGCATGGAATAATAATATAGGACCTTCGTTCTATTTTGTTGGTTTCTAGAACTTAGGTAATGATTAATAGGGACAATTGGGGGCATTCGTATTAACGCGTCAGAGGTGGAATTCTTGGATTGCGTTACGACGAACTACTGCGAAAGCATTTGCCAAAGATGTTT
387	Eukaryota	Opisthokonta	Metazoa	Arthropoda	Crustacea	Maxillopoda	Calanus	Calanus_helgolandicus	TAGCGTATATTAAAGTTGTTGTGGTTAAAAAGCTCGTAGTTGGATCTCGGCGGACTGAGGGCGGTTTGCTTGCTAGTATTACTGCCCTATAGTCCGTAGTTTTGCCAGAGGTTTCGAGGTGCTCTTAATCGAGTGTCCCGGGATGCTGGCAGATTTACTTTGAAAAAATTAGAGTGCTCAAAGCAGGCTATTACGCCTGAATATTCGTGCATGGAATAATAGAATAGGAAGTCGTTTCTATTTTGTTGGTTTTCGGAAATCGACTTAATGATTAATAGGGACAGTCGGGGGCATTTGTATTCAAACGACAGAGGTGAAATTCTTGGACCGTTTGAAGACAAACTACTGCGAAAGCATTTGCCAAGAATGTTT
352	Eukaryota	Alveolata	Apicomplexa	Coccidiomorphea	Coccidiomorphea_X	Coccidiomorphea_XX	Coccidiomorphea_XXX	Coccidiomorphea_XXX_sp.	TAGCGTATATTAAAGTTGTTGCAGTTAAAAAGCTCGTAGTTGGATTTCTGATATGTGCTGATGTTACTTCTTAATTGATAGTAAGTTATTAGCAATATCATTTATCTGTTGATTATGTGCTTTATTGTGCATATTTTTTCAGATCTTTTACTTTGAGTAAATTAGAGTGTTTCAAGCAAGTTAATGCTTTGAATACTGCAGCATGGAATAATAAGATAGGACGTTGGTTCTATTTTGTTGGTTTCTAGAGCCGATGTAATGATTAATAGGAACAGTTGGGGGCATTCGTATTCAACAGCTAGAGGTGAAATTCTTAGATTTGTTGAAGACGAACTACAGCGAAAGCATTTGCCAAGGATGTTT
390	Eukaryota	Alveolata	Dinoflagellata	Dinophyceae	Gonyaulacales	Goniodomataceae	Alexandrium	Alexandrium_leei	TAGCGTATATTAAAGTTGTTGCGGTTAAAAAGCTCGTAGTCGGGGTTCTGTTTTTGGTGGTTGGTCTGCCTTCTGGGTGAGTATCTGGTTCAGCTTGAGCTTTTTCTTGAAAACATAATTGCACTTGACTGTGTGGTGTGGTTTTCAGAACATTTACTTTGAGGAAATCGGAGTGTTTCAAGCAGGCATTAGCTGTGAACACATTTGCATGGAATAATAAGATAGGACCTTGGTTCTATTTTGTTGGTTTCTAGAGCTGAGGTAATGATTAATAGGGATAGTTGGGGGCATTCGTATTTAACTGTCAGAGGTGAAATTCTTGGATTTGTTAAAGACGGACTACTGCGAAAGCATTTGCCAAGGATGTTT
388	Eukaryota	Archaeplastida	Chlorophyta	Pyramimonadales	Pyramimonadales_X	Pyramimonadales_XX	Pterosperma	Pterosperma_sp.	TAGCGTATATTTAAGTTGTTGCAGTTAAAAAGCTCGTAGTTGGATTTCGGATGGGTGTGACCGGTCCGCCGTTTTGGTGTGCACTGATTGTATCTATCTTGCTGTCGGGGACCCGCTCCTGGCCTTAATTGGCTGGGACGGGGAGTCGGCGAAGTTACTTTGAAAAAATTAGAGTGTTCAAAGCAGGCCTACGCTCTGAATACATTAGCATGGAATAACGCGATAGGACTCTGGTCTTATTGTGTTGGTCTTCGAGACCGGAGTAATGATTAAGAGGGACAGTTGGGGGCATTCGTATTTCATTGTCAGAGGTGAAATTCTTGGATTTATGAAAGACGAACTTCTGCGAAAGCATTTGCCAAGGATGTTT
391	Eukaryota	Alveolata	Dinoflagellata	Syndiniales	Dino-Group-II	Dino-Group-II-Clade-4	Dino-Group-II-Clade-4_X	Dino-Group-II-Clade-4_X_sp.	TAGCGTATATTAAAGTTGTTGCGGTTAAAAAGCTCGTAGTTGGATTTCTGTTGAAGGCAGCCGGTCCGCACTCTGTGCGTGTATCTGGTTTGACTTCGGCATCCTCTCAAAATACGTTTCTGCGCTTGATTGCGTGGAGCGGAGTTTGGGACTTTTACTTTGGGGAAATTAGAGTGTTCACGGCAGGCAATCGCCTTGAATATATTAGCATGGAATAATAATATAGGATCTTGGTTCTATTTTGTTGGTTTCTAGAGCTAAGATAATGATTAATAGGGACAATTGGGGGCATTCGTATTAACGCGTCAGAGGTGGAATTCTTGGATTGCGTTACGACGGACTACTGCGAAAGCATTTGCCAAGGATGTTT
389	Eukaryota	Opisthokonta	Metazoa	Urochordata	Urochordata_X	Ascidiacea	Salpa	Salpa_thompsoni	AAGTGTATATTTAAGTTGTTGCGGTTGAAAAGCTCGTAGTTGGATTTTGGGACGGCGCGTCTGGTCGGCCGCAAGGCTTGTACTGCACGCGCTGTCCTCACATGACCGGTGCCTCTAAGGTGCTCTTAACTGAGTGCTTTTGTGGTCCGGGAAGTTTACCTTGAAAAAATTAGAGTGTTCAAAGCAGGCTTAAAGCTTGAATAATGTTGCATGGAATAATGGAATAGGACCTCGGTTCTATTTTGTTGGTTTTCGGAGCGCGAGGTAATGATTAAGAGGAACGGACGGGGGCATCCGTACTGTGCCGTTAGAGGTGAAATTCCTGAAATTCTTTTCGGCGCAAGACGAACAACTGCGAAAGCATTTGCCAAGAATGTTTTCT
229	Eukaryota	Stramenopiles	Ochrophyta	Bacillariophyta	Bacillariophyta_X	Araphid-pennate	Araphid-pennate_X	Araphid-pennate_X_sp.	TAGCGTATATTAAAGTTGTTGCAGTTAAAAAGCTCGTAGTTGAACTTGTGGCCTGGATGGCTCGGTCTGACGCTTATGCGTGAGTACCTGAGCCATCCGACCATCCTTGGGTGGAACCTGTGTGGCATTAAGTTGTCGTGTAGGGGATGCCCATCTTTTACTGTGAAAAAATTAGAGTGTTCAAAGCAGGCTTATGCCTTTGAATATATTAGCATGGAATAATGATATAGGACTTTGGTACTATTTTGTTGGTTTGTGCACTAAAGTAATGATTAATAGGGACAGTTGGGGATATTAGTATTTTTAGGTCAGAGGTGAAATTCTTGGATTCTTTAAAGACTAACTACTGCGAAAGCATTTATCAAGGATGTTT
395	Eukaryota	Stramenopiles	Ochrophyta	Bacillariophyta	Bacillariophyta_X	Raphid-pennate	Fragilariopsis	Fragilariopsis_sp.	TAGCGTATATTAAAGTTGTTGCAGTTAAAAAGCTCGTAGTTGGATTTGTGGTGTGTCCAGTCGGCCTTTGCTCTTTGAGTGATAGTGCTGCACTGGTCTGCCATGTTTGGGTGGAATCTGTGTGGCATTAAGTTGTCGTGCAGGGGATGCCCATCGTTTACTGTGAAAAAATTAGAGTGTTCAAAGCAGGCTTATGCCTTGAATATATTAGCATGGAATAATAATATAGGACCTTAGTACTATTTTGTTGGTTTGCGCACTGAGGTAATGATTAAGAGGGACAGTTGGGGGTATTTGTATTCCATTGTCAGAGGTGAAATTCTTGGATTTTTGGAAGACAAAATACTGCGAAAGCATTTACCAAGGATGTTT
398	Eukaryota	Alveolata	Dinoflagellata	Dinophyceae	Gymnodiniales	Chytriodiniaceae	Dissodinium	Dissodinium_pseudolunula	TAGCGTATATTAAAGTTGTTGCGGTTAAAAAGCTCGTAGTTGGATTTCTGCTGAGGACGACTGGTCCGCCCTCTGGGTGAGTATCTAGCTCGGCCTTGGCATCTTCTTGGAGAACGTTGCTGCACTTGATTGTGTGGTGCGGTATCCAGGACTTTTACTTTGAGGAAATTAGAGTGTTTCAAGCAGGCGCACGCCTTGAATACATTAGCATGGAATAATAAGATAGGACCTCGGTTCTATTTTGTTGGTTTCTAGAGCTGAGGTAATGATTAATAGGGATAGTTGGGGGCATTCGTATTTAACTGTCAGAGGTGAAATTCTTGGATTTGTTAAAGACGGACTACTGCGAAAGCATTTGCCAAGGATGTTT
393	Eukaryota	Rhizaria	Cercozoa	Filosa-Thecofilosea	Ebriida	Ebriidae	Ebria	Ebria_tripartita	TAGCGTATATTAAAGTTGTTGCAGTTAAAAAGCTCGCAGTTGGATTTCTGGTTTGATGCCCTGGCCCGCTGTTGGTAGTGTGTGCCGGTTGTGCGTCTGCCATCCTTCTAGGGAACGTTCCTTCTTTTCACTGAGCCGGGTTCGTGATCTAGATCGTTTACTTTGAAACAATTAGAGTGTTTAAAGCAGGCTTTTGCTATGAATGCATTAGCATGGCATACTAATCCAGGACTTCGGTCATATTTTGTTGGTTTCTGTAACTGAAGTAATGATTGATAGGGATAGTTGGGGGTGCTAGTATTGAGCGGCCAGAGGTGAAATTCTTGGATTCGCTCAAGACTAACTTATGCGAAAGCATTCACTAAGGATGTCTTCT
396	Eukaryota	Archaeplastida	Chlorophyta	Prasino-Clade-V	Pseudoscourfieldiales	Pycnococcaceae	Pycnococcaceae_X	Pycnococcaceae_X_sp.	TAGCGTATATTTAAGTTGTTGCGGTTAAAAAGCTCGTAGTTGGATTTCGGGCGTGGAGGTTCGGTCCGCCGTTTCGGTGTGCACTGTCTTTCTGCGTCTTTCTGTCGGGGACGCGCTTCTGGCCTTAATTGGCTGGGACGTGGATTCGACGAGGTTACTTTGAAAAAATTAGAGTGTTCAAAGCAAGCTAAAGCTCTGAATACATTAGCATGGAATAACGCGAGAGGACTCGGTCCTTATTTTGTTGGTCTTCAAGGATGGAGTAATGATTAAGAGGGACAGTTGGGGGCATTCGTATTTCATTGCTAGAGGTGAAATTCTTGGATTTATGAAAGACGAACTTCTGCGAAAGCATTTGCCAAGGATGTTT
392	Eukaryota	Alveolata	Dinoflagellata	Syndiniales	Dino-Group-I	Dino-Group-I-Clade-5	Dino-Group-I-Clade-5_X	Dino-Group-I-Clade-5_X_sp.	TAGCGTATATTAAAGTTGTTGCGGTTAAAAAGCTCGTAGTTGGATTTCTGTCGGTGAGTGAAAGTCCGCTCTCAGTGGTTGGTACTTTTCACGCCACCGGCATCTTCCTGGGGACTGTGTCTGATCTTAGTTGATTGGCGCATAATCCAGGACTTTTACTTTGAAGAAATGAGAGTGTTTCAAGCAGGCCATCGCCGTGAATACGTTAGCATGGAATAATAGCATCGGACCTCGTTCCAAAGCTGTTGGTTTCTTGGACCGAGGTAAAGGTGAATAGGGATTGTTGGGGGCATTCGTATTTAACTGTCAGAGGTGAAATTCTTGGATTTGTTGAAGACGGACTACTGCGAAAGCATCTGCCAAAGATGTTC
397	Eukaryota	Alveolata	Dinoflagellata	Syndiniales	Dino-Group-II	Dino-Group-II-Clade-14	Dino-Group-II-Clade-14_X	Dino-Group-II-Clade-14_X_sp.	TACCGTATATTAAAGTTGTTGCGGTTAAAAAGCTCGTAGTTGGATTTCTGTCGAGATTGATCGGTCCTCCCTCTGGGAGCGTATCTGATTCGGTTTTGGCATCCTCGTATTTTGTTTTCTGTCCTTCACTGGATGGAAAATGAGTACGACTTTTACTTTGAGGAAATTCGAGTGTTTACGGCAGGCAATCGCCCTGAAGATATTAGCATGGAATAATAATATAGGACCTTGGCCCTATTTTGTTGGTTTCTAGAGCTGAGGTAATGATTAATAGGGATATTTGGGGGCATTCGTACTAACCGGTCAGAGGTGGAATTCTTGGATTCGGTTATGACGAACGACTGCGAAAGCATTTGTCAAGAATGTTT
404	Eukaryota	Opisthokonta	Metazoa	Arthropoda	Crustacea	Maxillopoda	Calanus	Calanus_helgolandicus	TAGAGTATATTAAAGTTGTTGTGGTTAAAAAGCTCGTAGTTGGATCTCGGCGGACTGAGGGCGGTTTGCTTGCTAGTATTACTGCCCTATAGTCCGTAGTTTTGCCAGAGGTTTCGAGGTGCTCTTAATCGAGTGTCCCGGGATGCTGGCAGGTTTACTTTGAAAAAATTAGAGTGCTCAAAGCAGGCTATTACGCCTGAATATTCGTGCATGGAATAATAGAATAGGAAGTCGTTTCTATTTTGTTGGTTTTCGGAAATCGACTTAATGATTAATAGGGACAGTCGGGGGCATTTGTATTCAAACGACAGAGGTGAAATTCTTGGACCGTTTGAAGACAAACTACTGCGAAAGCATTTGCCAAGAATGTTT
403	Eukaryota	Stramenopiles	Ochrophyta	Bacillariophyta	Bacillariophyta_X	Polar-centric-Mediophyceae	Hemiaulus	Hemiaulus_sinensis	TAGCGTATATTAAAGTTGTTGCAGTTAAAAAGCTCGTAGTTGGATTTCTGGTGGGAGTGATCGGTCCGGCACTCATGTGTCGGTACTCGTATTGTCTCCGGCCATCCTTGGGTGGAGTCTGTTTGGCATTAAGTTGTCGAGCAGGTGATGCCCATCGTTTACTGTGAAAAAATTAGAGTGTTCAAAGCAGGCTTAGGCCGTTGAATATATTAGCATGGAATAATAAGATAGGACCTTGGTACTATTTTGTTGGTTTGCGCACCGGGGTAATGATTAATAGGGACAGTTGGGGGTATTTGTATTCCGTTGTCAGAGGTGAAATTCTTGGATTTACGGAAGACAAACTACTGCGAAAGCATTTACCAAGGATGTTT
406	Eukaryota	Stramenopiles	Opalozoa	MAST-3	MAST-3E	MAST-3E_X	MAST-3E_XX	MAST-3E_XX_sp.	TAGCGTATATTAAAGTTGTTGCAGTTAAAAAGCTCGTAGTTGGATTTCTGGGCTGAGCGACCGGTCCGCCGCTGTGCGGTGTGTACTCGGGTGCGTCTCGGCTCATCCTTGCAGGGAACGACATTCGGCCTTAATTGGTCGAGGTCGGGAATTGCATCGTTTACTGTGAAAAAATTAGAGTGTTTAAAGCAGGCTTATGCTGTGAATACATTAGCATGGAATAATAAGATAGGACTTTGGTTCTATTTTGTTGGTTGGAGGCCAAGGTAATGATTAATAGGGATAGTTGGGGGTATTCATATTTAATTGTCAGAGGTGAAATTCTTGGATTTATGAAAGATGAACTTATGCGAAAGCATTTACCAAGGATGTTT
405	Eukaryota	Archaeplastida	Chlorophyta	Pyramimonadales	Pyramimonadales_X	Pyramimonadales_XX	Pterosperma	Pterosperma_sp.	TAGCGTATATTTAAGTTGTTGCAGTTAAAAAGCTCGTAGTTGGATTTCGGATGAGTGCGAGCGGTCCGCCGTTTCGGTGTGCACTGATTGCGTTCATCTTGCTGTCGGGGACACGCTTCTGGCCTTAACTGGCTGGGACGTGGAGTCGGCGAAGTTACTTTGAAAAAATTAGAGTGTTCAAAGCAGGCCTACGCTCTGAATACATTAGCATGGAATAACGCGATAGGACTCTGGTCTTATTGTGTTGGTCTTCGAGACCGGAGTAATGATTAAGAGGGACAGTTGGGGGCATTCGTATTTCATTGTCAGAGGTGAAATTCTTGGATTTATGAAAGACGAACTTCTGCGAAAGCATTTGCCAAGGATGTTT
337	Eukaryota	Alveolata	Dinoflagellata	Syndiniales	Dino-Group-II	Dino-Group-II-Clade-6	Dino-Group-II-Clade-6_X	Dino-Group-II-Clade-6_X_sp.	TAGCGTATATTAAAGTTGTTGCGGTTAAAAAGCTCGTAGTTGGATTTCTGTTGAGGTCGGGCGGTGTACACCTCGTGTATTATTTGCTTCGGTCTCGGCATCCTCTTGGGGAACGTATCAGGACTTTATTGGACTGTGCGAGATTCAAGACTTTTACTTTGAGGAAATTAGAGTGTTCACGGCAGGCAAGTGCTTTGAATACATTAGCATGGAATAATAATATAGGACCTTCGTTCTATTTTGTTGGTTTCTAGAACTTAGGTAATGATTAATAGGGACAATTGGGGGCATTCGTATTAACGCGTCAGAGGTGGAATTCTTGGATTGCGTTACGACGAACTACTGCGAAAGCATTTGCCAAAGATGTTT
407	Eukaryota	Alveolata	Dinoflagellata	Dinophyceae	Gymnodiniales	Chytriodiniaceae	Chytriodinium	Chytriodinium_roseum	AAGCGTATATTAAAGTTGTTGCGGTTAAAAAGCTCGTAGTTGGATTTCTGCTGAGGACGACCGTTCCGCCCCCCGGGTGAGTATCTGGCTCGGCCTTGGCATCTTCTTGGAGAACGTTTCTGCACTTGATTGTGTGGTGCGGTATCCAGGACTTTTACTTTGAGGAAATTAGAGTGTTTCAAGCAGGCGTACGCCTTGAATACATTAGCATGGAATAATAAGATAGGACCTTGGTTCTATTTTGTTGGTTTCTAGAGCTTAGGTAATGATTAATAGGGATAGTTGGGGGCATTCGTATTTAACTGTCAGAGGTGAAATTCTTGGATTTGTTAAAGACGGACTACTGCGAAAGCATTTGCCATGGATGTTT
409	Eukaryota	Alveolata	Dinoflagellata	Dinophyceae	Peridiniales	Thoracosphaeraceae	Scrippsiella	Scrippsiella_acuminata	TAGCGTATATTAAAGTTGTTGCGGTTAAAAAGCTCGTAGTTGGATTTCTGCTGAGGACGACCGGTCCGCCCTCTGGGTGAGTATCTGGTTCGGCCTGGGCATCTTCTTGGAGAACGTAGCTGCACTTGACTGTGTGGCGCGGTATCCAGGACTTTTACTTTGAGGAAATTAGAGTGTTTCAAGCAGGCACACGCCTTGAATACATTAGCATGGAATAATAAGATAGGACCTTGGTTCTATTTTGTTGGTTTCTAGAGCTGAGGTAATGATTAATAGGGATAGTTGGGGGCATTCGTATTTAACAGTCAGAGGTGAAATTCTTGGATTTGTTAAAGACGGACTACTGCGAAAGCATTTGCCAAGGATGTTT
410	Eukaryota	Opisthokonta	Metazoa	Mollusca	Bivalvia	Mytiloida	Musculus	Musculus_lateralis	TAGCGTATATTAAAGTTGTTGCAGTTAAAAAGCTCGTAGTTGGATCTCGGGTCCCAGCTTTGCGGTCTGACGCATTGTTAGTTACTGCTTGGCTGGCCTACCTCCCGGTTCGTCCTTGGTGCTCTTGACTGAGTGTCTCGGATGGCCGGAAAGTTTACTTTGAAAAAATTAGAGTGTTCAAAGCAGGCCGCGTCGCCTGAATAATGGTGCATGGAATAATGGAATAGGACCTCGGTTCTATTTTGCTGGTTTTCGGAGCTAGAGGTAATGATTAAGAGGGACTGACGGGGGCATTCGTATTACGGTGTTAGAGGTGAAATTCTTGGATTCGGTTATGACGAACGACTGCGAAAGCATTTGTCAAGAATGTTT
408	Eukaryota	Stramenopiles	Ochrophyta	Pelagophyceae	Pelagophyceae_X	Pelagophyceae_XX	Pelagophyceae_XXX	Pelagophyceae_XXX_sp.	TAGCGTATATTAATGTTGTTGCAGTTAAAAAGCTCGTAGTTGGATTCCTGGCACGGGGTAGCCGGTCCGCCTTGCAAAAGGTGCGCACTGCGCGGCCTCGGCCATCCTTGGGAAGAGCGGTCCTGGCATTAAGTTGTCGGGGTCGGGATTCCCGACGTTTACTGTGAAAAAATCAGAGTGTTCAACGCAGGCTTACGCCTTGAATACATTAGCATGGAATAATGAGATAGGACCTTGGCGGTCTATTTTGTTGGTTTGCACGCCGAGGTAATGATTAAAAGGGACGGTTGGGGTTCTTCGTATTCAATTGTCAGAGGTGAAATTCTTGGATTTATGGAAGACGAACTGCTGCGAAAGCGTCGAACAAGGACGTTC
153	Eukaryota	Alveolata	Dinoflagellata	Syndiniales	Dino-Group-II	Dino-Group-II-Clade-21	Dino-Group-II-Clade-21_X	Dino-Group-II-Clade-21_X_sp.	TAGCGTATATTAAAGTTGTTGCGGTTAAAAAGCTCGTAGTTGGATTTCTGTTGAGGTTTGGCGGTCCGCACTTCGTGCGTGTATCTGTTTAGACCTTGGCATCCTTTCAAGGAACGTAACTGTGCTTAATTGCATGGTGCGGTACTTGAAACTTTTACTTTGAGGAAATTAGAGTGTTCACGGCAGGCTAACGCCTTGAATATATTAGCATGGAATAATAATATAGGATCTTGGGTCTATTTTGTTGGTTTCTAGAGCTAAGATAATGATTAATAGGGACAATTGGGGGCATTCGTATTAACACGTCAGAGGTGGAATTCTTGGATTGTGTTACGACGAACTACTGCGAAAGCATTTGCCAAGGATGTTT
363	Eukaryota	Stramenopiles	Ochrophyta	Bacillariophyta	Bacillariophyta_X	Polar-centric-Mediophyceae	Chaetoceros	Chaetoceros_sp.	TAGCGTATATTAAAGTTGTTGCAGTTAAAAAGCTCGTAGTTGGATTTGTGGTGCGACAGACCGGTCCGACCTTTGGTGGGTACTCGGTGTTGTTGCGCCATCCTTGAGAGGTACGTTCTGGCATTAAGTTGTCGGGGCGGTGTCCGCTCATCGTTTACTGTGAGAAAATTAGAGTGTTCAAAGCAGGCTTATGCCGTTGAATATGCTAGCATGGAATAATAAGATAGGACCTCGGTACTATTTTGTTGGTTTGAGAACCAAGGTAATGATCAATAGGGACAGTTGGGGGTATTCGTATTCAGTTGTCAGAGGTGAAATTCTTAGATTTACGGAAGACGAACTACTGCGAAAGCATTTACCAAGGATGTTT
411	Eukaryota	Alveolata	Dinoflagellata	Dinophyceae	Gymnodiniales	Gymnodiniaceae	Gymnodiniaceae_X	Gymnodiniaceae_X_sp.	TAGCGTATATTAAAGTTGTTGCGGTTAAAAAGCTCGTAGTTGGATTTCTGCTGAGGACGACCGGTCCGCCCTCTGGGTGAGCATCTGGCTCGGCCTTGGCATCTTCTTGGAGAACGTATCTGCACTTCATTGTGTGGTGCGGTAACCAGGACTTTTACTTTGAGGAAATTAGAGTGTTTCAAGCAGGCGTGCGCCTTGAATACATTAGCATGGAATAATAAGATAGGACCTTAGTTCTATTTTGTTGGTTTCTAGAGCTGGGGTAAAGATTAATAGGGATAGTTGGGGGCATTCGTATTTAACTGTCAGAGGTGAAATTCTTGGATTTGTTAAAGACGGACTACTGCGAAAGCATTTGCCAAGGATGTTT
288	Eukaryota	Opisthokonta	Metazoa	Mollusca	Gastropoda	Heterobranchia	Aplysia	Aplysia_parvula	TAGCGTATATTAAAGTTGTTGCAGTTAAAAAGCTCGTAGTTGGATCTCAGGTGCAGGCGGGCGGTCCGGCTCGCGCCGGTCACTGCTCGTATCTCCTGCCCTACCGTTTGCCGGCTCTCTCCCGTGGGTGCTCTTCACTGAGCGTCCCGGGTGGCCGGTGCGTTTACTTTGAAAAAATTAGAGTGTTCAAAGCAGGCCTCGGCAGCCTGAATAATGGTGCATGGAATAATGGAATAGGACCTCGGTTCTATTTTGTTGGTTTTCGGAACGGAGGTAATGATTAACAGGGACAAACGGGGGCATTCGTATTGCGGCGTTAGAGGTGAAATTCTTGGATCGCCGCAAGACGAGCTACTGCGAAAGCATTTGTCAAGAATGTTT
378	Eukaryota	Stramenopiles	Ochrophyta	Phaeophyceae	Phaeophyceae_X	Phaeophyceae_XX	Desmarestia	Desmarestia_sp.	TAGCGTATATTAAAGTTGCTGCAGTTAAAAAGCTCGTAGTTGGATTTGTGGCGCGGTCGTCCGGCGGGGCTCTTTTACTAGGGCCGTTTGTCTGGTTTTCGACCGCACCATTCTCGGGTAGCGAGTCGCTGGCATTAGGTTGTCGGCTTCTTCGCGCCCGTCGTTTACTGTGAAAAAATTAGAGTGTTCAAAGCAGGCTTAGGCCGTTGGATACATTAGCATGGAATAATGAGATAGGGCCACGACGGTCTATTTTGTTGGTTTGCACGTTGTGGTAATGATTAACAGGAACGGTTGGGGGTATTCGTATTCAATTGTCAGAGGTGAAATTCTTGGATTTATGGAAGACGAACTACTGCGAAAGCATTTACCAAGGATGTTT
413	Eukaryota	Alveolata	Dinoflagellata	Syndiniales	Dino-Group-II	Dino-Group-II-Clade-21	Dino-Group-II-Clade-21_X	Dino-Group-II-Clade-21_X_sp.	TAGCGTATATTAAAGTTGTTGCGGTTAAAAAGCTCGTAGTTGGATTTCTGTTGAGGTTTGGCGGTCCGCACTTCGTGCGTGTATCTGTTTAGACCTTGGCATCCTTTCAAGGAACGTAACTGTGCTTAATTGCATGGTGCGGTACTTGAAACTTTTACTTTGAGGAAATTAGAGTGTTCACGGCAGGCTAACACCTTGAATATATTAGCATGGAATAATAATATAGGATCTTGGGTCTATTTTGTTGGTTTCTAGAGCTAAGATAATGATTAATAGGGACAATTGGGGGCATTCGCATTAACACGTCAGAGGTGGAATTCTTGGATTGTGTTACGACGAACTACTGCGAAAGCATTTGCCAAGGATGTTT
419	Eukaryota	Opisthokonta	Metazoa	Arthropoda	Crustacea	Maxillopoda	Calanus	Calanus_helgolandicus	TAGCGTATATTAAAGTTGTTGTGGTTAAAAAGCTCGTAGTTGGATCTCGGCGGACTGAGGGCGGTTTGCTTGCTAGTATTACTGCCCTATAGTCCGTAGTTTTGCCAGAGGTTTCGAGGTGCTCTTAATCGAGTGTCCAGGGATGCTGGCAGGTTTACTTTGAAAAAATTAGAGTGCTCAAAGCAGGCTATTACGCCTGAATATTCGTGCATGGAATAATAGAATAGGAAGTCGTTTCTATTTTGTTGGTTTTCGGAAATCGACTTAATGATTAATAGGGACAGTCGGGGGCATTTGTATTCAAACGACAGAGGTGAAATTCTTGGACCGTTTGAAGACAAACTACTGCGAAAGCATTTGCCAAGAATGTTT
422	Eukaryota	Opisthokonta	Metazoa	Arthropoda	Crustacea	Maxillopoda	Calanus	Calanus_helgolandicus	TAGCGTATATTAAAGTTGTTGTGGTTAAAAAGCTCGTAGTTGGATCTCGGCGGACTGAGGGCGGTTTGCTTGCTAGTATTACTGCCCTATAGTCCGTAGTTTTGCCAGAGGTTTCGAGGTGCTCTTAATCGAGTGTCCCGGGATGCTGGCAGGTTTACTTTGAAAAAATTAGAGTGCTCAAAGCAGGCTATTACGCCTGAATATTCGTGCATGGAATAATAGAATAGGAAGTCGTTTCTATTTTGTTGGTTTTCGGAAATCGACTTAATGATTAATAGGGACAGTCGGGGGCATTTGTATTCAAACGACAGAGGTGAAATTCTTGGACCGTTTGAAGACAAACTACTGCGAAATCATTTGCCAAGAATGTTT
421	Eukaryota	Opisthokonta	Metazoa	Arthropoda	Crustacea	Maxillopoda	Oithona	Oithona_similis	TAGCGTATATTAAAGTTGTTGCGGTTAAAAAGCTCGTAGTTGGATCTCGGCGGGCAGGGGGTGGTTCGCTCTTCAGCGCTACTGCCCCGCTTTGCCCGTGTGATTGGCGGAGGTTTCGGGGTGCTCTTCGTTGAGTTACTCGGAGCGCCGTCAGGTTTACTTTGAAAAAATTAGAGTGCTCAAAGCAGGCTTTTCACGCTTGAATATTCGTGCATGGAATAATGGAATAGGAACTCGTTTCTATTTTGTTGGTTTTCGGAAATCGAGTTAATGATTAACAGGGACAATTGGGGGCATTAGTATTCAGACGACAGAGGTGAAATTCTTGGACCGTCTGAAGACTGACTACTGCGAAAGCATTTGCCAAGAGTGTTT
423	Eukaryota	Stramenopiles	Ochrophyta	Bacillariophyta	Bacillariophyta_X	Polar-centric-Mediophyceae	Thalassiosira	Thalassiosira_sp.	TAGCGTATATTAAAGTTGTTGCAGTTAAAAAGCTCGTAGTTGGATTTCTGGCAGGAGCGACCGGTCACACACTCTGTGTGTGAACTTGTGTTGTCTCTGGCCATCCTTGGGGAGATCCTGTTTGGCATTAAGTTGTCGGGCAGGGGACATCCATCGTTTACTGTGAAAAAATTAGAGTGTTTAAAGCAGGCTTATGCCGTTGAATATATTAGCATGGAATAATAAGATAGGACTTCGGAACTATTTTGTTGGTTTGCGTTACGAAGTAATGATTAATAGGGACAGTTGGGGGTATTCGTATTTCGTTGTCAGAGGTGAAATTCTTGGATTTCCGAAAGACGAACTACTGCGAAAGCATTTACCAAGGATGTTT
424	Eukaryota	Alveolata	Dinoflagellata	Dinophyceae	Peridiniales	Thoracosphaeraceae	Pentapharsodinium	Pentapharsodinium_sp.	TAGCGTATATTAAAGTTGTTGCGGTTAAAAAGCTCGTAGTTGGATTTCTGCCGAGGACGACCGGTCCGCCCTCTGGGTGAGTATCTGGCTCGGCCTGGGCATCTTCTTGGAGAACGTAGCTGCACTTGATTGTGTGGTGCGGTATCCAAGACTTTTACTTTGAGGAAATTAGAGTGTTTCAAGCAGGCACACGCCTTGAATACATTAGCATGGAATAATAAGATAGGACCTTGGTTCTATTTTGTTGGTTTCTAGAGCTGAGGTAATGATTAATAGGGATAGTTGGGGGCATTCGTATTTAACTGTCAGAGGTGAAATTCTTGGATTTGTTAAAGACGGACTACTGCGAAAGCATTTGCCAAGGATGTTT
420	Eukaryota	Stramenopiles	Pseudofungi	MAST-1	MAST-1A	MAST-1A_X	MAST-1A_XX	MAST-1A_XX_sp.	TAGCGTATATTAAAGTTGTTGCAGTTAAAAAGCTCGTAGTTGGATTTCTGGTGGGAGCGATCGGTCCGCCCCGCAAGGGGTGTGTACTAGCGTCGTCTCCGGCCATCCTTGTGGGAACTGCTCTGTCCTTAGTTGGATGGGGTTTGGGAACACATCGTTTACTGTGAAAAAATTAGAGTGTTTAAAGCAGGCTTAGGCCGTTGAATACATTAGCATGGAATAATAAGATAAGACTTGGGTCATTATTTTGTTGGTTTGCGGATCGAGGTAATGATTAATAGGGATAGTTGGGGGTATTCATATTTAATTGTCAGAGGTGAAATTCTTGGATTTATGAAAGATGAACTTAGGCGAAAGCATTTACCAAGGATGTTT
417	Eukaryota	Stramenopiles	Opalozoa	MAST-3	MAST-3F	MAST-3F_X	MAST-3F_XX	MAST-3F_XX_sp.	TAGCGTATATTAAAGTTGTTGCAGTTAAAAAGCTCGTAGTTGGATTTCTGGTCTGAGCGTTTAGTCCGGCGCTGTGCGTTGTGTACTTGAATGACTTGGACCTTCCTTGTAGGGAATATGTGTGGTCTTAATTGATCGTGCATGGGAACTGCATCGTTTACTGTGAAAAAATTAGAGTGTTTAAAGCAGGCATTTGCTGTGAATACATTAGCATGGAATAATAAGATAGGACTTTGGTACTATTTTGTTGGTTGGAGGCCAAGGTAATGATTAATAGGGATAGTTGGGGGTATTCATATTTAATTGTCAGAGGTGAAATTCTTGGATTTATGAAAGATGAACTTATGCGAAAGCATTTACCAAGGATGTTT
418	Eukaryota	Hacrobia	Telonemia	Telonemia_X	Telonemia_XX	Telonemia-Group-2	Telonemia-Group-2_X	Telonemia-Group-2_X_sp.	TAGCGTATATTAAAGTTGTTGCAGTTAAAAAGCTCGTAGTTGGACTTCAGAGTGAGCTCATACGGTCGGCCTAATGGGTCAGAACTGGGTGACTTTCTCTTGCTTGTGGATCCCGTCCGGAGTTAACTCTTCGGATGTGGACTCCACATCGTTTACCTTGAAAAAATTAGAGTGTTCAAAGCGGGCGTTTGCTTGAATATATTAGCATGGAATAATGGAATAGGACCCTGGTTCTATTTTGTTGGTTTTGAGAACCAGAGTAATGATTAATAGGGATAGTTGGGGGCATTCATATTTCATTGTCAGAGGTGAAATTCTTGGATTTATGAAAGATGAACTTCTGCGAAAGCATTTGCCAAGGATGTTT
425	Eukaryota	Hacrobia	Telonemia	Telonemia_X	Telonemia_XX	Telonemia-Group-2	Telonemia-Group-2_X	Telonemia-Group-2_X_sp.	TAGCGTATATTAAAGTTGTTGCAGTTAAAAAGCTCGTAGTTGGAGTTCAGAGTGAGCTCAGCCGGTCGGCCTCATGGGTCAGAACTGGTCGACTCTCTCTTGTTTGTGGATCCCGTCCGGAGTTAACTCTTCGGAATGTGGAGTTCACATCGTTTACCTTGAAAAAATTAGAGTGTTCAAAGCAGGCGTTTGCTTGAATATATTAGCATGGAATAATGGAATAGGACCCTGGTTCTATTTTGTTGGTTTTGAGGACCAGAGTAATGATTAATAGGGATAGTTGGGGGCATTCATATTTCATTGTCAGAGGTGAAATTCTTGGATTTATGAAAGATGAACTTCTGCGAAAGCATTTGCCAAGGATGTTT
430	Eukaryota	Opisthokonta	Metazoa	Arthropoda	Crustacea	Maxillopoda	Centropages	Centropages_hamatus	TAGCGTATATTAAAGTTGTTGTGGTTAAAAAGCTCGTAGTTGGATTTCGGCGGGTATTGGTTGGTTTGAATTGCTTCAACACTGACTTTTTTACCCGTGTGTTTTGCCAGAATTTAGCGGGTGATCTTCGCCGATTGTCCGTTGGAACTGGTAGGTTTACTTTGAAAAAATTAGAGTGCTCAAAGCAAGCTTACTGCTTGAATAGTTGCGCATGGAATAATAAGATAGGACCTTGGTTCTATTTTGTTGGTTTCTAGAGCTGAGGTAATGATTAATAGGGATAGTTGGGGGCATTCGTATTTAACTGTCAGAGGTGAAATTCTTGGACCGTTTGAAGACGAACTAAGGCGAAAGCATTTGCCAAGAATGTTT
399	Eukaryota	Alveolata	Dinoflagellata	Dinophyceae	Gymnodiniales	Kareniaceae	Karlodinium	Karlodinium_veneficum	TAGCGTATATTAAAGTTGTTGCGGTTAAAAAGCTCGTAGTTGGATTTCTGCCGAGGACGACCGGTCCGCCCTCTGGGTGCGTATCTGGCTCGGCCTGGGCATCTTCTTGGAGAACGTATCTGCACTTGACTGTGTGGTGCGGTATCCAGGACTTTTACTTTGAGGAAATTAGAGTGTTTCAAGCAGGCACACGCCTTGAATACATTAGCATGGAATAATAAGATAGGACCTCGGTTCTATTTTGTTGGTTTCTAGAGCTGAGGTAATGATTAATAGGGATAGTTGGGGGCATTCGTATTTAACTGTCAGAGGTGAAATTCTTGGATTTGTTAAAGACGGACTACTGCGAAAGCATTTGCCAAGGATGTTT
431	Eukaryota	Alveolata	Dinoflagellata	Dinophyceae	Dinophyceae_X	Dinophyceae_XX	Dinophyceae_XXX	Dinophyceae_XXX_sp.	TAGCGTATATTAAAGTTGTTGCGGTTAAAAAGCTCGTAGTTGGATTTCTGCCGAGGACGACCAGTCCGCCCACTGGGTGAGCATCTGGCTCAGCCTTAGCATCTTCTTGGAGAACGTATCTGCACTTCATTGTGTGGTGCGGTAACCAGGACTTTTACTTTGAGGAAATTAGAGTGTTTCAAGCAGGCGTGCGCCTTGAATACATTAGCATGGAATAATAAGATAGGACCTTAGTTCTATTTTGTTGGTTTCTAGAGCTGGGGTAAAGATTAATAGGGATAGTTGGGGGCATTCGTATTTAACTGTCAGAGGTGAAATTCTTGGATTTGTTAAAGACGGACTACTGCGAAAGCATTTGCCAAGGATGTTT
429	Eukaryota	Rhizaria	Cercozoa	Filosa-Thecofilosea	Ebriida	Ebriida_X	Ebriida_XX	Ebriida_XX_sp.	TAGCGTATACCAAAGTTGTTGCAGTTAAAAATCTCGTAGTTGGATTTCTGGTTTGATGCCCTGGTCCGCTGCTGTTTTGGTAGTGTGTGCCGGTTGTGCGTCTGCCATCCTTCTAGGGAACGATCCTTCTCTTCACTGAGCCAGGTTCGTAATCTAGATCGTTTACTTTGAAAAAATTAGGGTGTGTAAAGCAGGCTTTTACTATGAATACATTAGCATGGAATAATGATCTAGGACTTCGGTGCTATTTTGTTTGGTTTCTGGAACTGAAGTAATGATTGATAGCGATATGGGGGTGCTAGTATTGAGCGGGCAGAGGTGAAATTCTTGGATTTGCTCAAGACTAACTTATGCGAAAGCATTCACCTAGGACGTCTTCT
427	Eukaryota	Stramenopiles	Pseudofungi	Pseudofungi_X	Pseudofungi_XX	Pseudofungi_XXX	Pseudofungi_XXXX	Pseudofungi_XXXX_sp.	TGGCGTATATTAAAGTTGTTGCAGTTAAAAAGCTCGTAGTTGGATTTCTGGTAAGATCATCCGGTCCAGTATTGGCTATAAATGCTAATCTGCGTACTTTAGGTTGAATTCTTTGCCATCCTTGTGAGGAGCATGCATAGCATTAATTTGTTGTGTATGGAACTTACATCGTTTACTGTGAAAAAATTAGAGTGTTTAAAGCAGGCGTTATTGCTGTGAATACATTAGCATGGAATAATAAGATAGGACTTTGGTGCTATTTTGTTGGTTTACACACCAAGGTAATGATTAATAGGGACAGTTGGGGGTATTCGTATTTAAGTGTCAGAGGTGAAATTCTTGGATTTCTGAAAGACGAACTTCGGCGAAAGCATTTACCAAGGATGTTT
428	Eukaryota	Alveolata	Dinoflagellata	Syndiniales	Dino-Group-I	Dino-Group-I_X	Dino-Group-I_XX	Dino-Group-I_XX_sp.	TAGCGTATATTAAAATTGTTGCGGTTAGAACGCTCGTAGTCGAATGTTTGTTCAAGCCTGACGGTCCTCCCTAGTGGTGCGTACTCAGTTCGGTCTGAGCACTTCTCTGGTGCAAGTGTTTGCAGTTAGTTCTGTTGCACTTTGTCCAGAACTTTTACTTTGAGGAAATGAGAGTGCTTCAAGCAAATGTATGTTATGAATACGTTAGCATGGAATAATCGCATGGGACATCATCCTGAATTTGTTGGTTTTTGGGTAGATGTAATGAAGGTGGGGATAGTTGGGGGCATTCGTATTTAACTGTTAGAGGTGAAATTCTTGGATTTTTTAAAGATGGACTACTGCGAAAGCATCTGCCAAAGATGTTT
436	Eukaryota	Opisthokonta	Metazoa	Arthropoda	Crustacea	Maxillopoda	Oithona	Oithona_similis	TAGCGTATATTAAAGTTGTTGCGGTTAAAAAGCTCGTAGTTGGATCTTGGCGGGCAGGGGGTGGTTCGCTCTTCAGCGCTACTGCCCCGCTTTGCCCGTGTGATTGGCGGAGGTTTCGGGGTGCTCTTCGTTGAGTGACTCGGAGCGCCGTCAGGTTTACTTTGAAAAAATTAGAGTGCTCAAAGCAGGCTTTTCACGCTTGAATATTCGTGCATGGAATAATGGAATAGGAACTCGTTTCTATTTTGTTGGTTTTCGGAAATCGAGTTAATGATTAACAGGGACAATTGGGGGCATTAGTATTCAGACGACAGAGGTGAAATTCTTGGACCGTCTGAAGACTGACTACTGCGAAAGCATTTGCCAAGAGTGTTT
435	Eukaryota	Alveolata	Dinoflagellata	Dinophyceae	Gymnodiniales	Gymnodiniaceae	Gymnodinium	Gymnodinium_dorsalisulcum	TAGCGTATATTAAAGTTGTTGCGGTTAAAAAGCTCGTAGTTGGATTTCTGCTGAGGACGATCGGTCCGCCCACTGGGTGAGTATCTGGCTCGGCCTTGGCATCTTCTTGGAGAACGTTGCTGCACTTGACTGTGTGGTGCGGTATCCAGGACTTTTACTTTGAGGAAATTAGAGTGTTTCAAGCAGGCGCACGCCTTGAATACATTAGCATGGAATAATAAGATAGGACCTTGGTTCTATTTTGTTGGTTTCTAGAGCTGAGGTAATGATTAATAGGGATAGTTGGGGGCATTCGTATTTAACTGTCAGAGGTGAAATTCTTGGATTTGTTAAAGACGGACTACTGCGAAAGCATTTGCCAAGGATGTTT
437	Eukaryota	Stramenopiles	Ochrophyta	Pelagophyceae	Pelagophyceae_X	Pelagophyceae_XX	Pelagophyceae_XXX	Pelagophyceae_XXX_sp.	TAGCGTATATTAATGTTGTTGCAGTTAAAAAGCTCGTAGTTGGATTCCTGTCACGGGGTAGCCGGTCCGCCTTGCAAAAGGTGCGCACTGCGCGGCCTCGGCCATCCTTGGGAAGAGCGGTCCTGGCATTCAGTTGTCGGGGTCGGGATTCCCGACGTTTACTGTGAAAAAATCAGAGTGTTCAACGCAGGCTTACGCCTTGAATACATTAGCATGGAATAATGAGATAGGACCTTGGCGGTCTATTTTGTTGGTTTGCACGCCGAGGTAATGATTAAAAGGGACGGTTGGGGTTCTTCGTATTCAATTGTCAGAGGTGAAATTCTTGGATTTATGGAAGACGAACTGCTGCGAAAGCGTCGAACAAGGACGTTC
443	Eukaryota	Opisthokonta	Metazoa	Arthropoda	Crustacea	Maxillopoda	Oithona	Oithona_similis	TAGCGTATATTAAAGTTGTTGCGGTTAAAAAGCTCGTAGTTGGATCTCGGCGGGCAGGGGGTGGTTCGCTCTTCAGCGCTACTGCCCCGCTTTGCCCGTGTGATTGGCGGAGGTTTCGGGGTGCTCTTCGTTGAGTGACTCGGAGCGCCGTCAGGTTTACTTTGAAAAAATTAGAGTGCTCAAAGCAGGCTTTTCACGCTTGAATATTCGTGCATGGAATAATGGAATAGGAACTCGTTTCTATTTTGTTGGTTTTCGGAAATCGAGTTAATGATTAACAGGGACAATTGGGGGCATTAGTATTCAGACGACAGAGGTGAAATTCTTGGATCGCCGCAAGACGAGCTACTGCGAAAGCATTTGTCAAGAATGTTT
257	Eukaryota	Alveolata	Dinoflagellata	Dinophyceae	Gymnodiniales	Gymnodiniaceae	Gymnodinium	Gymnodinium_sp.	TAGCGTATATTAAAGTTGTTGCGGTTAAAAAGCTCGTAGTTGGATTTCTGCTGAGGACGACCGGTCCGCCCTCTGGGTGAGTATCTGGCTCGGCCTTGGCATCTTCTTGGAGAACGTAACTGCACTTGACTGTGTGGTACGGTATCCAGGACTTTTACTTTGAGGAAATTAGAGTGTTTCAAGCAGGCGCACGCCTTGAATACATTAGCATGGAATAATAAGATAGGACCTTGGTTCTATTTTGTTGGTTTCTAGAGCTGAGGTAATGATTAATAGGGATAGTTGGGGGCATTCGTATTTAACTGTCAGAGGTGAAATTCTTGGATTTGTTAAAGACGGACTACTGCGAAAGCATTTGCCAAGGATGTTT
440	Eukaryota	Alveolata	Dinoflagellata	Dinophyceae	Dinophyceae_X	Dinophyceae_XX	Dinophyceae_XXX	Dinophyceae_XXX_sp.	TAGCGTATATTAAAGTTGTTGCGGTTAAAAAGCTCGTAGTTGGATTTCTGCCGAGGACGACCGGTCCGCCCTCTGGGTGAGTATCTGGCTTGGCCTGGGCATCTTCTTGGAGAACGTAGCTGCACTTGACTGTGTGGTGCGGTATCCAGGACTTTTACTTTGAGGAAATCAGAGTGTTTCAAGCAGGCATACGCCTTGAATACATTAGCATGGAATAATAAGATAGGACCTCGGTTCTATTTTGTTGGTTTCTAGAGCTGAGGTAATGATTAATAGGGATAGTTGGGGGCATTCGTATTTAACTGTCAGAGGTGAAATTCTTGGATTTGTTAAAGACGGACTACTGCGAAAGCATTTGCCAAGGATGTTT
446	Eukaryota	Alveolata	Dinoflagellata	Dinophyceae	Dinophyceae_X	Dinophyceae_XX	Dinophyceae_XXX	Dinophyceae_XXX_sp.	TAGCGTATATTAAAGCTGTTGCGGTTAAAAAGCTCGTAGTTGGACTTCTGCTGAGGACGACTGGTCTGCCCTCTGGGTGAGTATCTGGTTCGGCCGAAGCATCTTCTTGGAGGTTGCAAGTGCACTTCATTGTGTGGTGCAACCGACTGGGATTTTACTTTGAGGAAATTAGAGTGTTCAAGGGAGGCGTACGCCTCGCATAGGTTAGCATGGAATAATGCTGTAAGACCATGGTATTGCTGTGTTGGTTTCTATCACCTAAGGTAATGATAAACAGGGATAGTTGGGGGCATTCGTATTTAACTGTCAGAGGTGAAATTCTTGGATTTGTTAAAGACGAACGACTGCGAAAGCATTTGCCAAGGATGTTT
448	Eukaryota	Alveolata	Dinoflagellata	Dinophyceae	Dinophyceae_X	Dinophyceae_XX	Dinophyceae_XXX	Dinophyceae_XXX_sp.	TAGCGTATATTAAAGTTGTTGCGGTTAAAAAGCTCGTAGTTGGATTTCTGCTGAGGACGACCGGTCCGCCCTCTGGGTGAGTATCTGGTTCGGCCTGGGCATCTTCTTGGAGAACGTAGCTGCACTTGACTGTGTGGCGCGGTATCCAGGACTTTTACTTTGAGGAAATTAGAGTGTTTCAAGCAGGCACACGCCTTGAATACATTAGCATGGAATAATACTATAGGACTTTGGTTCTATTTTGTTGGTTTCTAGGACTAAAGTAATGATTAATAGGGACAATTGGGGGCATTCGTATCAACACGCTAGAGGTGAAATTCTTGGATTGTGTTGCGACGAACTACTGCGAAAGCATTTGCCAAGGATGTTT
445	Eukaryota	Alveolata	Dinoflagellata	Dinophyceae	Peridiniales	Thoracosphaeraceae	Scrippsiella	Scrippsiella_acuminata	TAGCGTATATTAAAGTTGTTGCGGTTAAAAAGCTCGTAGTTGGATTTCTGCTGAGGACGACCGGTCCGCCCTCTGGGTGAGTATCTGGTTCGGCCTGGGCATCTTCTTGGAGAACGTAGCTGCACTTGACTGTGTGGCGCGGTATTCAGGACTTTTACTTTGAGGAAATTAGAGTGTTTCAAGCAGGCACACGCCTTGAATACATTAGCATGGAATAATAAGATAGGACCTTGGTTCTATTTTGTTGGTTTCTAGAGCTGAGGTAATGATTAATAGGGATAGTTGGGGGCATTCGTATTTAACTGTCAGAGGTGAAATTCTTGGATTTGTTAAAGACGGACTACTGCGAAAGCATTTGCCAAGGATGTTT
439	Eukaryota	Hacrobia	Haptophyta	Prymnesiophyceae	Prymnesiales	Chrysochromulinaceae	Chrysochromulina	Chrysochromulina_sp.	TAGCGTATATTAAAGTTGTTGCAGTTAGAACGCTCGTAGTCGGATTTCGGGGCGGTCCGACCGGTCTGCCGATGGGTACGCACTGGTCGGCGCGTCCTTCCTTCCGGAGACCGTGCCTACTCTTAACTGAGCGGGTGCGGGAGACGGATCGTTTACTTTGAAAAAATCAGAGTGTTTCAAGCAGGCAGCTCGCTCTTGCATGGATTAGCATGGGATAATGAAATAGGACTTTGGTGCTATTTTGTTGGTTTCGAACACCGAAGTAATGATTAACAGGGACAGTCAGGGGCACTCGTATTCCGCCGAGAGAGGTGAAATTCTTAGACCAGCGGAAGACGAACTACTGCGAAAGCATTTGCCAGGGATGTTT
442	Eukaryota	Alveolata	Dinoflagellata	Syndiniales	Dino-Group-I	Dino-Group-I-Clade-3	Ichthyodinium	Ichthyodinium_sp.	TAGCGTATATTAAAATTGTTGCGGTTAAAACGCTCGTAGTTGAATATTTGTTGAAGATCTCCGGTCCATCCTAGTGATGTGCACCCGGTCCGTCTTCGGCACTTTTCTGGGGAACGTGCTCGCACTTCAATGTGTGGCACATGATCCAGTACTTTTACTTTGAGGAAATGAGAGTGTTTCAAGCAGGCGTTTGTCGTGAATACGTTAGCATGGAATAATAACATAGGACCTTGTTCTGAAGTTGTTGGTTTTCGGAGCGAGGTAATAAAAATAGGGATAGTTGGGGGCATTCGTATTTAACTGTCAGAGGTGAAATTCTTGGATTTTTTAAAGACGAACTACTGCGAAAGCATCTGCCCAGGATGTTT
441	Eukaryota	Alveolata	Dinoflagellata	Syndiniales	Dino-Group-II	Dino-Group-II-Clade-20	Dino-Group-II-Clade-20_X	Dino-Group-II-Clade-20_X_sp.	TAGCGTATATTAAAGTTGTTGCGGTTAAAAAGCTCGTAGTTGGATTTCTGTTGAGGATGGGCGGTCCGCACATCGTGCGTGTATCTGTTACAGCCTCGGCATCCTCTTGAAGAACGAACTGTGATTTATTTCGTGGTTCGGAATTCAAGACTTTTACTTTGAGGAAATTAGAGTGTTCACGGCAAGCAATCGCTTTGAATACATTAGCATGGAATAATAATATAGGACCTCGTCCCTACCTTGTTGGTTCGTATGGATGAGGTAATGATTAATAGGGATAGTCGGGGGCATTCGTACTTAACTGTCAGAGGTGAAATTCTTGGATTTGTTAAAGACGGACTACTGCGAAAGCATTTGCCAAGGATGTTT
447	Eukaryota	Alveolata	Dinoflagellata	Syndiniales	Dino-Group-II	Dino-Group-II-Clade-4	Dino-Group-II-Clade-4_X	Dino-Group-II-Clade-4_X_sp.	TAGCGTATATTAAAGTTGTTGCGGTTAAAAAGCTCGTAGTTGGATTTCTGTTGAAGGCAGCCGGTCCGCACTTGGTGCGTGTATCTGGTTTGACTTCGGCATCCTCTCAAAATACGTTTCTGCGCTTGATTGCGTGGAGCGGAGTTTGGGACTTTTACTTTGAGGAAATTAGAGTGTTCACGGCAGGCAATCGCCTTGAATATATTAGCATGGAATAATAATATAGGATCTTGGTTCTATTTTGTTGGTTTCTAGAGCTAAGATAATGATTAATAGGGACAATTGGGGGCATTCGTATTAGAGCGTCAGAGGTGGAATTCTTGGATTGCTCTACGACGAACTACTGCGAAAGCATTTGCCAAGGATGTTT
456	Eukaryota	Alveolata	Dinoflagellata	Dinophyceae	Gonyaulacales	Goniodomataceae	Alexandrium	Alexandrium_insuetum	TAGCGTATATTAAAGTTGTTGCGGTTAAAAAGCTCGTAGTTGGATTTCTGCTGAGGGTGGCTGGTCCGCCCTCTGGGTGAGTATCTGGCACAGCCTGAGCATTCTTCTTGAAAGCACAACTGCACTTGACTGTGTGGTGTGGTATTGAGAACCTTTACTTTGAGGAAATCAGAGTGTTTCAAGCAGGCGTTTGCCTTGAATACATTAGCATGGAATAATAAGATAGGACCTTGGTTCTATTTTGTTGGTTTCTAGAGCTGAGGTAATGATTGATAGGGATAGTTGGGGGCATTCGTATTTAACTGTCAGAGGTGGAATTCTTGGATTGCGTTACGACGAACTACTGCGAAAGCATTTGCCAAGGATGTTT
455	Eukaryota	Alveolata	Dinoflagellata	Dinophyceae	Dinophyceae_X	Dinophyceae_XX	Dinophyceae_XXX	Dinophyceae_XXX_sp.	TAGCGTATATTAAAGTTGTTGCGGTTAAAAAGCTCGTAGTTGGATTTCTGCTGAGGACGACCGGTCCGCCCTCTGGGTGAGTATCTGGCTCGGCCTGGGCATCTTCTTGGGGAACGTGGCTGCACTTGACTGTGTGGCGCGGTGCCCAGGACTTTTACTTTGAGGAAATTAGAGTGTTTCAAGCAGGCCCACGCCTTGAATACATTAGCATGGAATAATAAGATAGGACCTTGGTTGTATTTTGTTGGTTTCTAGAGCTGAGGTAATGATTAATAGGGATAGTTGGGGGCATTCGTATTTAACTGTCAGAGGTGAAATTCTTGGATTTGTTAAAGACGGACTACTGCGAAAGCATTTGCCAAGAATGTTT
458	Eukaryota	Alveolata	Dinoflagellata	Dinophyceae	Dinophyceae_X	Dinophyceae_XX	Dinophyceae_XXX	Dinophyceae_XXX_sp.	TAGCGTATATTAAAGTTGTTGCGGTTAAAAAGCTCGTAGTTGGATTTCTGCTGAGGACGACCGGTCCGCCCCCTGGGTGAGCATCTGGCTCGGCCTTGGCATCTTCTTGGAGAACGTTGCTGCACTTGAGTGTGTGGTGCGGTATCCAGGACATTTACTTTGAGAAAATTAGAGTGTTTCAAGCAGGCACATGCCTTGAATACATTAGCATGGAATAATAAGATAGGACCTCGGTTCTATTTTGTTGGTTTCTAGAGCTGAGGTAATGATTAATAGGGATAGTTGGGGGCATTCGTATTTAACTGTCAGAGGTGAAATTCTTGGATTTGTTAAAGACGGACTACTGCGAAAGCATTTGCCAAGGATGTTT
457	Eukaryota	Alveolata	Dinoflagellata	Dinophyceae	Suessiales	Suessiaceae	Pelagodinium	Pelagodinium_beii	TAGCGTATATTAAAGTTGTTGCGGTTAAAAAGCTCGTAGTTGGATTTCTGCTGAGGATGACCGGTCCGCCCTCCGGGTGAGTATCTGGCTCAGCCTTGGCATCTTCCTGAAGAACGTAACTGCACTTGACTGTGTGGTGCGGTATTTAGGACATTTACTTTGAGGAAATTAGAGTGTTTCAAGCAAGCTTACGCCTTGAATACATTAGCATGGAATAATAAGATAGGACCTCGGTTCTATTTTGTTGGTTTCTAGAGCTGAGGTAATGATTGATAGGGATAGTTGGGGGCATTCGTATTTAACTGTCAGAGGTGAAATTCTTGGATTTGTTAAAGACGGACTACTGCGAAAGCATTTGCCAAGGATGTTT
460	Eukaryota	Stramenopiles	Ochrophyta	Pelagophyceae	Pelagophyceae_X	Pelagophyceae_XX	Pelagophyceae_XXX	Pelagophyceae_XXX_sp.	TAGCGTATATTAATGTTGTTGCAGTTAAAAAGCTCGTAGTTGGATTCCTGGCACGGGGTAGCCGGTCCGCCTTGCAAAAGGTGCGCACTGCGCGGCCTCGGCCATCCTTGGGAAGAGCGGTCCTGGCATTAGGTTGTCGGGGTCGGGATTCCCGACGTTTACTGTGAAAAAATCAGAGTGTTCAACGCAGGCTTACGCCTTGAATACATTAGCATGGAATAATGAGATAGGACCTTGGCGGTCTATTTTGTTGGTTTGCACGCCGAGGTAATGATTAAAAGGGACGGTTGGGGTTCTTCGTATTCAATTGTCAGAGGTGAAATTCTTGGATTTATGGAAGACGAACTGCTGCGAAAGCGTCGAACAAGGACGTTC
453	Eukaryota	Hacrobia	Haptophyta	Prymnesiophyceae	Prymnesiales	Chrysochromulinaceae	Chrysochromulina	Chrysochromulina_sp.	TAGCGTATATTAAAGTTGTTGCAGTTAGAACGCTCGTAGTCGGATTTCGGGGCGGGTCGACCGGTCTGCCGATGGGTATGCACTGGCCGACGCGTCCTTCCTTCCGGAGACCGCGCCTACTCTTAACTGAGCGGGTTCGGGAGACGGATCGTTTACTTTGAAAAAATCAGAGTGTTTCAAGCAGGCAGCTCGCTTTTGCATGGATTAGCATGGGATAATGAAATAGGACTTTGGTGCTATTTTGTTGGTTTCGAACACCGAAGTAATGATTAAAAGGGACAGTCAGGGGCACTCGTATTCCGCCGAGAGAGGTGAAATTCTCAGACCAGCGGAAGACGAACCACTGCGAAAGCATTTGCCAGGGATGTTT
452	Eukaryota	Alveolata	Dinoflagellata	Syndiniales	Dino-Group-II	Dino-Group-II-Clade-10-and-11	Dino-Group-II-Clade-10-and-11_X	Dino-Group-II-Clade-10-and-11_X_sp.	TAGCGTATATTAAAGTTGTTGCGGTTAAAAAGCTCGTAGTTGGATTTCTGTCGAAAACAACCGGTCCGCTCTATGAGCGTGTATCTGGTCTGGTTTTGGCATCCTCGTGGGGAACAGCTCTGTGCTTGATTGCATGGACTGGTATTCACGACTTTTACTTTGAGGAAATTAGAGTGTTCACGGCAGGCAAGCGCCTTGAATACATTAGCATGGAATAATAATATAGGACTTTGGTTTTATTTTGTTGGTTTCTAGAACTAAAGTAATGATTAATAGGGATAATTGGGGGCATTTGTATTAACGCGTCAGAGGTGGAATTCTTGGATTGCGTTACGACAAACTACTGCGAAAGCATTTGCCAAGGATGTTT
454	Eukaryota	Alveolata	Dinoflagellata	Syndiniales	Dino-Group-II	Dino-Group-II_X	Dino-Group-II_XX	Dino-Group-II_XX_sp.	TAGCGTATATTAAAGTTGTTGCGGTTAAAAAGCTCGTAGTTGGATTTCTGTTGAGGACGGCCGGTCCGCACTATGTGCGTGTATCTGGTTCGGCCTCGGCATCCTCTCGAAAGCCGTTTCTGCGCTTGATTGCGTGGTTCGGACTTCGGGACTTTTACTTTGAGGAAATTAGAGTGTTCACGGCAGGCAAGCGCCTTGAATATATTAGCATGGAATAATAATATAGGATCTTGGTCCTATTTTGTTGGTTTCTAGAGCTGAGGTAATGATTAATAGGGATAGTTGGGGGCATTCGTATTTAATTGTCAGAGGTGAAATTCTTGGATTTGTTAAAGACGGACTACTGCGAAAGCATTTGCCAAGGATGTTT
462	Eukaryota	Opisthokonta	Mesomycetozoa	Ichthyosporea	Ichthyosphonida	Abeoformidae_Group_MAIP_2	Abeoformidae_Group_MAIP_2_X	Abeoformidae_Group_MAIP_2_X_sp.	TAGCGTATATTAAAGTTGTTGCAGTTAAAAAGCTCGTAGTTGGATGTTGGGTTCTAGTTATGTTCGGTCTCTTCTAGAGTACTGTCATGCTGGCCCTTTTTCTCGAGGCCTATAGGTGCACTTAACCGTGTGTTTATAGTGTTCGGGACTTTTACCGTGAGAAAATTAGAGTGTTCATAGCAGGCTAGTGCTTGAATATTACAGCATGGAATAATGGAATAGGATCATGATCTTATTTTGTTGGTTTCTAAGATTAAGATAATGATTAATAGGGATAGTTGGGGGCATTAATATTTAGTTGTCAGAGGTGAAATTCTTAGATTTACAAAAGATTAACTTCTGCGAAAGCATTTGCCAAGGATGTTT
461	Eukaryota	Alveolata	Dinoflagellata	Syndiniales	Dino-Group-II	Dino-Group-II-Clade-10-and-11	Dino-Group-II-Clade-10-and-11_X	Dino-Group-II-Clade-10-and-11_X_sp.	TAGCGTATATTAAAGTTGTTGCGGTTAAAAAGCTCGTAGTTGGATTTCTGTCGAAAACGGCCGGTCCGCACTATGTGCGTGTATCTGGTTCGGTTTTGGCATCCTCATGAAGAACGTAACTGCGCTTGATTGCGTGGTGCGGTATTCATGACTTTTACTTTGAGGAAATTAGAGTGTTCACGGCAGGCAAGCGCCTTGAATATATTAGCATGGAATAATAATATAGGACATGGGTTCTATTTTGTTGGTTTCTAGAACTTATGTAATGATTAATAGGGATAATTGGGGGCATTCGTATTAACGCGTCAGAGGTGGAATTCTTGGATTGCGTTACGACGAACTACTGCGAAAGCATTTGCCAAGGATGTTT
281	Eukaryota	Alveolata	Dinoflagellata	Dinophyceae	Prorocentrales	Prorocentraceae	Prorocentrum	Prorocentrum_sp.	TAGCGTATATTAAAGTTGTTGCGGTTAAAAAGCTCGTAGTTGGATTTCTGCCGAGGACGACCGGTCCGCCCTGTGGGTGAGCATCTGGATCGGCCTGGGCATCTTCTTGGGGAACGTAGCTGCACTTGACTGTGTGGTGCGGTATCCAGGACTTTTACCTTGAGGAAATTAGAGTGTTTCAAGCAGGCGCACGCCTTGAATACATTAGCATGGAATAATAAGATAGGACCTCGGTTCTATTTTGTTGGTTTCTAGAGCTGAGGTAATGATTAATAGGGATAGTTGGGGGCATTCGTATTTAACTGTCAGAGGTGAAATTCTTGGATTTGTTAAAGACGGACTACTGCGAAAGCATTTGCCAAGGATGTTT
220	Eukaryota	Stramenopiles	Pseudofungi	MAST-1	MAST-1C	MAST-1C_X	MAST-1C_XX	MAST-1C_XX_sp.	TAGCGTATATTAAAGTTGTTGCAGTTAAAAAGCTCGTAGTTGGATTTCTGGCAGGAGCGACCGGTCCGCCGCAAGGTGTGCACTAGGTTGTCTCCAGTCATCTTTGTGGGAACTGCTCTGGCATTAGGTTGTCGGGGTTAGGGAACACATCGTTTACTGTGAAAAAATTAGAGTGTTTAAAGCAGGCTTATGCCGTTGAATACATTAGCATGGAATAATAAGATAGGACTTTGGTGGTCTATTTTGTTGGTTTGCACACCAAGGTAATGATTAATAGGGATAGTTGGGGGTATTCGTATTTAATTGTCAGAGGTGAAATTCTTGGATTTATGAAAGACGAACTACTGCGAAAGCATTTACCAAAGATGTTT
465	Eukaryota	Opisthokonta	Metazoa	Mollusca	Bivalvia	Mytiloida	Musculus	Musculus_lateralis	TAGCGTATATTAAAGTTGTTGCGGTTAAAAAGCTCGTAGTTGGATTTCTGCTGAGGACGACCGGTCCGCCCTCTGGGTGAGTATCTGGTTCGGCCTGGGCATCTTCTTGGAGAACGTAGCTGCTCTTGACTGAGTGTCTCGGATGGCCGGAAAGTTTACTTTGAAAAAATTAGAGTGTTCAAAGCAGGCCGCGTCGCCTGAATAATGGTGCATGGAATAATGGAATAGGACCTCGGTTCTATTTTGCTGGTTTTCGGAGCTAGAGGTAATGATTAAGAGGGACTGACGGGGGCATTCGTATTACGGTGTTAGAGGTGAAATTCTTGGATCGCCGTAAGACGAACTACTGCGAAAGCATTTGCCAAGAATGTTTTCT
467	Eukaryota	Alveolata	Dinoflagellata	Syndiniales	Dino-Group-II	Dino-Group-II-Clade-12	Dino-Group-II-Clade-12_X	Dino-Group-II-Clade-12_X_sp.	TAGCGTATATTAAAGTTGTTGCGGTTAAAAAGCTCGTAGTTGGATTTCTGTGGTAGGCAGCCGGTCCACACTATGTGTGAGTATCTGGTTCGGCTACTGCATCCTCCTGAGGAACGTTGGTGCGCTTCACTGCGTGGCACGGTATTCAGGACTTTTACTTTGAGGAAATTAGAGTGTTCACGGCAGGCGTTTGCCCTGAATATATTAGCATGGAATAATGATATAGGATCCACGTCCTATTTTGTTGGTTTCTAGGACGAGGATAATGATTAATAGGGATAATTGGGGGCATTCGTATTAACACGTCAGAGGTGGAATTCTTGGATTGTGTTACGACGAACTACTGCGAAAGCATTTGCCAAGGATGTTT
466	Eukaryota	Alveolata	Dinoflagellata	Syndiniales	Dino-Group-II	Dino-Group-II-Clade-14	Dino-Group-II-Clade-14_X	Dino-Group-II-Clade-14_X_sp.	TAACGTATATTAAAGTTGTTGCGGTTAAAAAGCTCGTAGTTGGATTTCTGTCGAGATTGATCGGTCCTCCCTCTGGGAGCGTATCTGATTCGGTTTTGGCATCCTCGTATTTTGTTTTCTGTCCTTCACTGGATGGAAAATGAGTACGACTTTTACTTTGAGGAAATTCGAGTGTTTACGGCAGGCAATCGCCCTGAAGATATTAGCATGGAATAATAATATAGGACCTTGGCCCTATTTTGTTGGTTTCTAGAGCTGAGGTAATGATTAATAGGGATATTTGGGGGCATTCGTACTAACCGGTCAGAGGTGGAATTCTTGGATTCGGTTATGACGAACGACTGCGAAAGCATCTGTCAAGAATGTTT
464	Eukaryota	Alveolata	Dinoflagellata	Syndiniales	Dino-Group-II	Dino-Group-II-Clade-6	Dino-Group-II-Clade-6_X	Dino-Group-II-Clade-6_X_sp.	TAGCGTATATTAAAGTTGTTGCGGTTAAAAAGCTCGTAGTTGGATTTCTGTTGAGGTCGGGCGGTGTGCACCTCGTGCATTATTTGCTTCGGTCTTGGCATCCTCTTGGGGAACGTATCAGGCCTTTATTGGACTGTGCGAGATTCAAGACTTTTACTTTGAGGAAATTAGAGTGTTCACGGCAGGCAAGTGCTTTGAATACATTAGCATGGAATAATAATATAGGACCTTCGTTCTATTTTGTTGGTTTCTAGAACCTAGGTAATGATTAATAGGGACAATTGGGGGCATTCGTATTAACGCGTCAGAGGTGGAATTCTTGGATTGCGTTACGACGAACTACTGCGAAAGCATTTGCCAAAGATGTTT
473	Eukaryota	Opisthokonta	Metazoa	Arthropoda	Crustacea	Maxillopoda	Oithona	Oithona_similis	TAGCGTATATTAAAGTTGTTGCGGTTAAAAAGCTCGTAGTTGGATCTCGGCGGGCAGGGTGTGGTTCGCTCTTCAGCGCTACTGCCCCGCTTTGCCCGTGTGATTGGCGGAGGTTTCGGGGTGCTCTTCGTTGAGTGACTCGGAGCGCCGTCAGGTTTACTTTGAAAAAATTAGAGTGCTCAAAGCAGGCTTTTCACGCTTGAATATTCGTGCATGGAATAATGGAATAGGAACTCGTTTCTATTTTGTTGGTTTTCGGAAATCGAGTTAATGATTAACAGGGACAATTGGGGGCATTAGTATTCAGACGACAGAGGTGAAATTCTTGGACCGTCTGAAGACTGACTACTGCGAAATCATTTGCCAAGAGTGTTT
474	Eukaryota	Stramenopiles	Ochrophyta	Bacillariophyta	Bacillariophyta_X	Raphid-pennate	Fragilariopsis	Fragilariopsis_cylindrus	TAGCGTATATTAAAGTTGTTGCAGTTAAAAAGCTCGTAGTTGGATTTGTGGTGTGTCCAGTTTGCCTTTGCTCTTTGAGTGATAGTGCTTTACTGGTCTGCCATGTTTGGGTGGAATCTGTGTGGCATTAAGTTGTCGTGCAGGGGATGCCCATCGTTTACTGTGAAAAAATTAGAGTGTTCAAAGCAGGCTTATGCCTCTGAATATATTAGCATGGAATAATGATATAGGACCTTGGTACTATTTTGTTGGTTTGCGCACTGAGGTAATGATTAAGAGGGACAGTTGGGGGTATTTGTATTCCATTGTCAGAGGTGAAATTCTTGGATTTTTGGAAGACAAACTACTGCGAAAGCATTTACCAAGGATGTTT
470	Eukaryota	Alveolata	Dinoflagellata	Dinophyceae	Dinophyceae_X	Dinophyceae_XX	Dinophyceae_XXX	Dinophyceae_XXX_sp.	TAGCGTATATTAAAGTTGTTGCGGTTAAAAAGCTCGTAGTTGGATTTCTGCCGAGGACGACCGGTCCGCCCTCTGGGTGTGTATCTGGCTCGGCCTGGGCATCTTCTTGGAGAACGTATCTGCACTTGACTGTGTGGTGCGGTATCCAGGACTTTTACTTTGAGGAAATTAGAGTGTTTCAAGCAGGCATACGCCTTGAATACATTAGCATGGAATAATAAGATAGGACCTCGGTTCTATTTTGTTGGTTTCTAGAGCTGAGGTAATGATTAATAGGGATGGTTGGGGGCATTCGTATTTAACTGTCAGAGGTGAAATTCTTGGATTTGTTAAAGACGAACTACTGCGAAAGCATTTGCCAAGGATGTTT
472	Eukaryota	Rhizaria	Cercozoa	Filosa-Thecofilosea	Ebriida	Ebriidae	Ebria	Ebria_tripartita	TAGCGTATATTAAAGTTGTTGCAGTTAAAAAGCTCGTAGTTGGATTTCTGGTTTGATGCCCTGGCCCGCTGCTATGTTGGTAGTGTGTGTCGGTTGTGCGTCTGCCATCCTTCTAGGGAACGTTCCTTCTCTTCACTGAGCCGGGTTCGTGATCTAGATCGTTTACTTTGAACCAAATTAGAGTGTTTCAAGCAGGCGTTTGCTATGAATACATTGCTAGCATGAAATAATAATCTAAGACTTCGGTGCTATTTTTTTGGTTTCTGGAACTGAAGTAATGATTGATAGGGATAGTTGGGGGGTGCTAGTAGTGAGCGGCCAGAGGTGAAATTCTTGGATTCGCTCAAAACTAACTTATGCGAAAGCATTCACCAAGGATGTCTTC
475	Eukaryota	Hacrobia	Haptophyta	Prymnesiophyceae	Isochrysidales	Noelaerhabdaceae	Gephyrocapsa	Gephyrocapsa_oceanica	TAGCGTATATTAAAGTTGTTGCAGTTAAAACGCTCGTAGTCGGATTTCGGGGCGGGCCGACCGGTCTGCCGATGGGTATGCACTGGCCGGCGCGTCCTTCCACCCGGAGACCGCGCCTACTCTTAACTGAGCGGGCGCGGGAGACGGGTCTTTTACTTTGAAAAAATCAGAGTGTTTCAAGCAGGCAGTCGCTCTTGCATGGATTAGCATGGGATAATGAAATAGGACTCTGGTGCTATTTTGTTGGTTTCGAACACCGGAGTAATGATTAACAGGGACAGTTAGGGGCACTCGTATTCCGCCGAGAGAGGTGAAATTCTCAGACCAGCGGAAGACGAACCACTGCGAAAGCATTTGCCAGGGATGTTT
28	Eukaryota	Opisthokonta	Metazoa	Arthropoda	Crustacea	Maxillopoda	Clausocalanus	Clausocalanus_furcatus	TAGCGTATATTAAAGTTGTTGTGGTTAAAAAGCTCGTAGTTGGATCTCGGCGGTCTGGGAGCGGTTCGCTCGCTAGAGTGCTACTGCTCCATAGTCCGTAGTTTTGCCAGAGGTCTCGGGGTGCTCTTAACCGAGTGTCCCGCGATGCTGGCAGGTTTACTTTGAAAAAATTAGAGTGCTCAAAGCAGGCTTTTACGCCTGAATATTCGTGCATGGAATAATAGAATAGGAAGTCGTTTCTATTTTGTTGGTTTTCGGAAATCGACTTAATGATTAATAGGGACAGTCGGGGGCATTTGTATTCAAACGACAGAGGTGAAATTCTTGGACCGTTTGAAGACAAACTACTGCGAAAGCATTTGCCAAGAATGTTT
482	Eukaryota	Alveolata	Dinoflagellata	Dinophyceae	Peridiniales	Thoracosphaeraceae	Scrippsiella	Scrippsiella_precaria	TAGCGTATATTAAAGTTGTTGCGGTTAAAAAGCTCGTAGTTGGATTTCTGCTGAGGACGACCGGTCCGCCCTCTGGGTGGGTATCTGGCTCGGCCCGGGCATATTCTTGGAGAACGTAGCTGCACTTGACTGTGTGGTGCAGTATCCAGGACCTTTACTTTGAGGAAATTAAAGTGTTTCAAGCAGGCGCACGCCTTGAGTACATTAGCATGGAATAATAAGATAGGACCTTGGTTCTATTTTGTTGGTTTCTAGAGCTGAGGTAATGATTAATAGGGATAGTTGGGGGCATTCGTATTTAACTGTGAGAGGTGAAATTCTTGGAATTGTTAAAGACGGACTACTGCGAAAGGATTTGCCAAGGATGTTT
481	Eukaryota	Rhizaria	Cercozoa	Filosa-Thecofilosea	Ebriida	Ebriidae	Ebria	Ebria_tripartita	TAGCGTATATTAAAGTTGTTGCAGTTAAAAAGCTCGTAGTTGGATTTCTGGTTTGATGCCCTGGCCCGCTGCTATTTTGGTAGTGTGTGCCGGTTGTGCGTCTGCCATCCTTCTAGGGAACGTTCCTTCTCTTCACTGAGCCAGGTTCGTGATCTAGATCGTTTACTTTGAAAAAATTAGAGTGTTTAAAGCAGGCTTTTGCTATGAATACATTAGCATGGAATAATAATCTAGGACTTCGGTGCTATTTTGTTGGTTTCTGGAACTGAAGTAATGATTGATAGGGATAGTTGGGGGTGCTAGTATTGAGCGGCCAGAGGTGAAATTCTTGGATTCGCTCAAGACTAACTTATGCGAAAGCATTCACCAAGGATGTCTTCT
490	Eukaryota	Opisthokonta	Choanoflagellida	Choanoflagellatea	Acanthoecida	Stephanoecidae_Group_D	Stephanoecidae_Group_D_X	Stephanoecidae_Group_D_X_sp.	TAGCGTATATTAAAGTTGTTGCAGTTAAAAAGCTCGTAGTTGGACTTCTGACGTGGGACTGCGCCCCGTTCCTTTTGGGACGTTGGGTGCGGACTTGTGTCTTCCTCTCGTAGTTGGTTGGTGCACTTAACTGGGTGCCTTCTGAATATGGGACCTTTACTTTGAAAAAATTAGAGTGTTCAAAGCAGGCATTGGCTTGAATACATTAGCATGGAATAATAGAATAGGACTTTGGTTCTATTTTGTTGGTTTCTAGGACCGAAGTAATGATTAATAGGGACAGTTGGGGGCATTAGTATTTAATTGTCAGAGGTGAAATTCTTGGATTTATGAAAGACTAACTACTGCGAAAGCATTTGCCAAGGATGTTT
493	Eukaryota	Stramenopiles	Ochrophyta	Chrysophyceae	Chrysophyceae_X	Chrysophyceae_Clade-F	Paraphysomonas	Paraphysomonas_butcheri	TAGCGTATACTAAAGTTGTTGCAGTTAAAAAGCTCGTAGTTGAATTTCTGGTCGTGGCAGTCGGTCCGCCCCTCACGGGGTGTGCACCTGGCTTCTGCAGCCATCCTCGCGGAGAGCGCGTCTGTCGTTTACTCGTCGGGCGCGGGATCTGCGTCATTTACTGTGAGCAAAATAGAGTGTTCAAAGCAGGCTTAGGCCGTTGAATACATTAGCATGGAATAATAAGATAGGACCTTGGTCTATTTTGTTGGTTTGTACTCCAAGGTAATGATTAATAGGGATAGTTGGGGGTATTCGTATTCAATTGTCAGAGGTGAAATTCTTGGATTTATGGAAGACGAACTACTGCGAAAGCATTTACCAAGGATGTTT
486	Eukaryota	Stramenopiles	Ochrophyta	Chrysophyceae	Chrysophyceae_X	Chrysophyceae_Clade-F	Paraphysomonas	Paraphysomonas_sp.	TAGCGTATACTAAAGTTGTTGCAGTTAAAAAGCTCGTAGTTGTATTTCTGGTCGCGGATGCCGGTCCGCCTCTAACGAGGTGCGCACCTGGTGTCTGTGTCCATCCTCGGGGAGAGCTTGTCTGGCATTAAGTTGTCGGGCAAGGGATCCTCGTCATTTACTGTGAGCAAAATAGAGTGTTCAAAGCAGGCTTAGGCCGTTGAATACATTAGCATGGAATAATAAGATAGGACCTTGGTCTATTTTGTTGGTTTACATTCCAAGGTAATGATTAATAGGGATAGTTGGGGGTATTCGTATTCAATTGTCAGAGGTGAAATTCTTGGATTTATGGAAGACGAACAACTGCGAAAGCATTTACCAAGGATGTTT
488	Eukaryota	Alveolata	Dinoflagellata	Dinophyceae	Dinophysiales	Oxyphysiaceae	Phalachroma	Phalacroma_doryphorum	TAGCGTATATTAAAGTTGTTGCGGTTAAAAAGCTCGTAGTTGGATTTCTGTTGAGGACGACCGGTCCGCCCTCTGGGTGAGTATCTGGCTCGGCCTTGGCATCTTCTTGGAGCACGTAGCTGCACTTGACTGTGTGGTGCGGTATCCAGGACTTTTACTTTGAGGAAATTAGAGTGTTTCAAGCAGGCATACGCCTTGAATACATTAGCATGGAATAATAAGATAGGGCCTTGGTTCTATTTTGTTGGCTTCTAGAGCCGAGGTAATGATTAATAGGGATAGTTGGGGGCATTTGAATTTAACTGTCAGAGGTGAAATTCTTGGATTTGTTAAAGACGGACTACTGCGAAAGCATTTGCCAAGGATGTTT
494	Eukaryota	Alveolata	Dinoflagellata	Dinophyceae	Gonyaulacales	Goniodomataceae	Alexandrium	Alexandrium_minutum	TAGCGTATATTAAAGTTGTTGCGGTTAAAAAGCTCGTAGTTGGATTTCTGCTGAGGGTGGCTGGTCCGCCCTCTGGGTGAGTATCTGGCACAGCCTGAGCATTCTTCTTGAAAGCACAACTGCACTTGACTGTGTGGTGTGGTATTGAGAACCTTTACTTTGAGGAAATCAGAGTGTTTCAAGCAGGCGTTTGCCTTGAATACATTAGCATGGAATAATATTATAGGGCCTTGGTTCTATTTTGTTGGTTTCTAGAACTGAGGTAACGATTAATAGGGATAGTTGGGGGCATTCGTATTTAATTGTCAGAGGTGAAATTCTTGGATTTGTTAAAGACGGACTACTGCGAAAGCATTTGCCAAGGATGTTT
491	Eukaryota	Opisthokonta	Mesomycetozoa	Ichthyosporea	Ichthyosphonida	Pseudoperkinsidae	Sphaeroforma	Sphaeroforma_sp.	TAGCGTATATTAAAGTTGTTGCAGTTAAAAAGCTCGTAGTTGGATTTTGGCGTGTTTGCAATGGTCTGCCGTGAGGTATGCACTGTTGTGGGCACGCTTCTTCTCAAAGACTGCGTGTGCTCTTAATTGAGTGTGCGTAGGGTTTGGGACTTTTACTGTGAGAAAATTAGAGTGTTTAAAGCAGGCGTTTGCTTGAATATTGCAGCATGGAATAATGGAATAGGATCACGATCTTATTTTGTTGGTTTCTAGGATCGAGATAATGATTAATAGGGATAGTTGGGGACATTAATATTTAATTGTCAGAGGTGAAATTCTTGGATTTATGAAAGATTAACTTCTGCGAAAGCATTTGTCAAGGATGTTT
495	Eukaryota	Hacrobia	Haptophyta	Prymnesiophyceae	Prymnesiales	Prymnesiaceae	Prymnesium	Prymnesium_polylepis	TAGCGTATATTAAAGTTGTTGCGGTTAAAACGCTCGTAGTCGGATTTCGGGGCGTGCCCGCCGGTCTGCCGATGGGTATGCACTGGCGGGGGCGTCCTTCCTTCCGGAGACTGGTCCTACTCTTAACTGAGCGGGGTCGGGAGTCGGATCGTTTACTTTGAAAAAATCAGAGTGTTTCAAGCAGGCAGCTCGCTCTTGCATGGATTAGCATGGGATAATGAAATAGGACTTTGGTGCTATTTTGTTGGTTTCGAACACCGAAGTAATGATTAACAGGGACAGTCAGGGGCACTCGTATTCCGCCGAGAGAGGTGAAATTCTCAGACCAGCGGAAGACGAACCACTGCGAAAGCATTTGCCAGGGATGTTT
485	Eukaryota	Alveolata	Dinoflagellata	Syndiniales	Dino-Group-I	Dino-Group-I-Clade-2	Dino-Group-I-Clade-2_X	Dino-Group-I-Clade-2_X_sp.	TAGCGTATATTAAAGTTGTTGCGGTTAAAACGCTCGTAGTTGGTTTTCTGTCGGGGGTGACTGGTCGTCCCAAGTGGATGGTACTTGTTCTGCTCCTGGCATCTTCTGAGGGAACACGTTTGCACTTAACTGTGTGGCGTGAGAGCTCAGACTTTTACTTTGAGGAAATGAGAGTGCTTCAAGCGGGTAATTGCCACGAATACGTTAGCATGGAATAATAACATTGGACCTCGGGCCAAAGCTGTTGGTTGCTGGAACGAGGGGAGGATAAACAGGGACAGTTGGGGGTATTCGTATTTAACTGTCAGAGGTGAAATTCTTGGATTTGTTAAAGACGGACTACTGCGAAAGCATTTGCCAAGGATGTTT
492	Eukaryota	Alveolata	Dinoflagellata	Syndiniales	Dino-Group-II	Dino-Group-II_X	Dino-Group-II-Clade-52_X	Dino-Group-II-Clade-52_X_sp.	TAGCGTATATTAAAGTTGTTGCGGTAAAAAAGCTCGTAGTTGGATTTCTGTCGAGAACATGCGGTCACGATTTTGTCGTTGCATCTGTGTTGGTCTTGGCATCCTCTTGGGGAACATTTCTGCGCTTCACTGCGTGGAGTGGTATTCAAGACTTTTACTTTGAGGAAATTAGAGTGTTCACGGCAGGCAATCGCCCTGAATATATTAGCATGGAATAATGATATAGGACCTTGGTTCTATTTTGTTGGTTTCTAGGACTAAGGTAATGATTAATAGGGACAATTGGGGGCATTCGTATTAACGCGTCAGAGGTGGAATTCTTAGATTGCGTTACGACGAACTACTGCGAAAGCATTTGCCAAGGATGTTT
487	Eukaryota	Alveolata	Dinoflagellata	Syndiniales	Dino-Group-II	Dino-Group-II-Clade-10-and-11	Dino-Group-II-Clade-10-and-11_X	Dino-Group-II-Clade-10-and-11_X_sp.	TAGCGTATATTAAAGTTGTTGCGGTTAAAAAGCTCGTAGTTGGATTTCTGTCGAAGACTGCCGGTCCGCTCTATGAGCGTGTATCTGGTTAGGCTTTGGCATCCTCTTGAAGAACGTTGCTGTGCTTAATTGCATGGTGCGGAATTCAAGACTTTTACTTTGAGGAAATTAGAGTGTTCACGGCAGGCAAGCGCCTTGAATACATTAGCATGGAATAATAATATAGGATCGCGATTCTATTTTGTTGGTTTCTAGAATCACGATAATGATTAATAGGGATAATTGGGGGCATTTGTATTAACGCGTCAGAGGTGGAATTCTTGGATTGCGTTACGACAAACTACTGCGAAAGCATTTGCCAAGGATGTTT
484	Eukaryota	Alveolata	Dinoflagellata	Syndiniales	Dino-Group-II	Dino-Group-II-Clade-5	Dino-Group-II-Clade-5_X	Dino-Group-II-Clade-5_X_sp.	TAGCGTATATTAAAGTTGTTGCGGTTAAAAAGCTCGTAGTTGGATTTCTGTTGAGAACAGGCGGTCCACCTTTTGGGTGAGTATCTGCATTGGTCTCGGCATCTTCTCGAAAGACATTCCTGCGCTTGATTGCGTGGGGTGGATCTCGGGACTTTTACTTTGAGGAAATTAGAGTGTTCACGGCAGGCATACGCCTTGAATATATTAGCATGGAATAATGATATAGGATCTTGGTTCTATTTTGTTGGTTTCTAGAGCTAAGATAATGATTAATAGGGACAATTGGGGGCATTCGTATTAACGCGTCAGAGGTGAAATTCTTGGATTGCGTTACGACGAACTACTGCGAAAGCATTTGCCAAGGATGTTT
296	Eukaryota	Alveolata	Dinoflagellata	Syndiniales	Dino-Group-II	Dino-Group-II-Clade-6	Dino-Group-II-Clade-6_X	Dino-Group-II-Clade-6_X_sp.	TAGCGTATATTAAAGTTGTTGCGGTTAAAAAGCTCGTAGTTGGATTTCTGTTGAGGTCGGGCGGTGTACACCTCGTGTATTATTTGCTTCGGTCTCGGCATCCTCTTGGGGAACGTGTCAGGACTTTATTGGACTGCGCGAGATTCAAGACTTTTACTTTGAGGAAATTAGAGTGTTCACGGCAGGCAAGTGCTTTGAATACATTAGCATGGAATAATAATATAGGACCTTCGTTCTATTTTGTTGGTTTCTAGAACTTAGGTAATGATTAATAGGGACAATTGGGGGCATTCGTATTAACGCGTCAGAGGTGGAATTCTTGGATTGCGTTACGACGAACTACTGCGAAAGCATTTGCCAAAGATGTTT
489	Eukaryota	Alveolata	Dinoflagellata	Syndiniales	Dino-Group-II	Dino-Group-II-Clade-9	Dino-Group-II-Clade-9_X	Dino-Group-II-Clade-9_X_sp.	TAGCGTATATTAAAGTTGTTGCGGTTAAAAAGCTCGTAGTTGGATTTCTGTGGAGGACGGTCGGTCCGCATTTTGTGCGTGTATCTGATACTGACTTTGCATCCTCTTGTGGTACGTTGGGTGCTTCATTGCATTGGGCGGAACGCAAGACTTTTACTTTGAGGAAATTAGAGTGTTCACGGCAGGCATGCGCCTTGAATATATTAGCATGGAATAATAATATAGGCTACTCGCCCTATTTTGTTGGTTTCTAGAGCGATGAGAATGGTTAATAGGGATAATTGGGGGCACTCGTACTAGAGCGTCAGAGGTGGAATTCTTAGATTGCTCTATGACGAACTACTGCGAAAGCATTTGCCAAGGATGTTT
502	Eukaryota	Opisthokonta	Metazoa	Arthropoda	Crustacea	Maxillopoda	Calanus	Calanus_helgolandicus	TAGCGTATATTAAAGTTGTTGTGGTTAAAAAGCTCGTAGTTGGATCTCGGCGGACTGAGGGCGGTTTGCTTGCTAGTATTACTGCCCTATAGTACGTAGTTTTGCCAGAGGTTTCGAGGTGCTCTTAATCGAGTGTCCCGGGATGCTGGCAGGTTTACTTTGAAAAAATTAGAGTGCTCAAAGAAGGCTATTACGCCTGAATATTAGTGCATGGAATAATAGAATAGGAAGTCGTTTCTATTTTGTTGGTTTTCGGAAATCGACTTAATGATTAATAGGGACAGTCGGGGGCATTTGTATTCAAACGACAGAGGTGAAATTCTTGGACCGTTTGAAGACAAACTACTGCGAAAGCATTTGCCAAGAATGTTT
282	Eukaryota	Opisthokonta	Metazoa	Craniata	Craniata_X	Craniata_XX	Capra	Capra_hircus	TAGCGTATATTAAAGTTGCTGCAGTTAAAAAGCTCGTAGTTGGATCTTGGGAGCGGGCGGGCGGTCCGCCGCGAGGCGAGCCACCGCCCGTCCCCGCCCCTTGCCTCTCGGCGCCCCCTCGATGCTCTTAGCTGAGTGTCCCGCGGGGCCCGAAGCGTTTACTTTGAAAAAATTAGAGTGTTCAAAGCAGGCCCGAGCCGCCTGGATACCGCAGCTAGGAATAATGGAATAGGACCGCGGTTCTATTTTGTTGGTTTTCGGAACTGAGGCCATGATTAAGAGGGACGGCCGGGGGCATTCGTATTGCGCCGCTAGAGGTGAAATTCTTGGACCGGCGCAAGACGGACCAGAGCGAAAGCATTTGCCAAGAATGTTT
508	Eukaryota	Hacrobia	Cryptophyta	Cryptophyceae	Cryptomonadales	Cryptomonadales_X	Plagioselmis	Plagioselmis_prolonga	TAGCGTATATTAAAGTTGTTGCAGTTAAAAAGCTCGTAGTCGGATGTCGGGCTCGGGCAAGCTGTCGGCCTTTGGTCGGACGGCAGGCTCGGGTCTTTCTGCCTGAGGAACCCGGTTGCTTTAACGAGCTGCCGGTGGACGCAGGTCGTTTACTTTGAAAAAATTAGAGTGTTCAAAGCAGGCTAGCGCTTGAATACATTAGCATGGAATAATGGAATAGGACTTTGGTGCTATTTTGTTGGTTTATGGGACCGAAGTAATGATTAACAGGGACAGTTGGGGCCGTTTATATTTCGTTGTCAGAGGTGAAATTCTTGGATTTACGAAAGATAAACTTCTGCGAAAGCATTCGGCAAGGATGTTT
279	Eukaryota	Alveolata	Dinoflagellata	Dinophyceae	Dinophyceae_X	Dinophyceae_XX	Dinophyceae_XXX	Dinophyceae_XXX_sp.	TAGCGTATATTAAAGTTGTTGCGGTTAAAAAGCTCGTAGTTGGATTTCTGCCGAGGACGACCGGTCCGCCCACTGGGTTGGTATCTGGCTCGGCCTGGGCATCTTCTTGGAGAACGTAGCTGCACTTGACTGTGTGGTACGGTATCCAGGACTTTTACTTTGAGGAAATTAGAGTGTTTCAAGCAGGCACATGCCTTGAATACATTAGCATGGAATAATAAGATAGGACCTTGGTTCTATTTTGTTGGTTTCTAGAACTGAGGTAATGATTAATAGGGATAGTTGGGGGCATTCGTATTTAACTGTCAGAGGTGAAATTCTTGGATTTGTTAAAGACGGACTACTGCGAAAGCATTTGCCAAGGATGTTT
507	Eukaryota	Alveolata	Dinoflagellata	Dinophyceae	Dinophyceae_X	Dinophyceae_XX	Dinophyceae_XXX	Dinophyceae_XXX_sp.	TAGCGTATATTAAAGTTGTTGCGGTTAAAAAGCTCGTAGTTGGATTTCTGCTGAGGACGACCGGTCCGCCCACTGGGTGAGTATCTGGCTCGGCCTTGGCATCTTCTTGGAGAACGTATCTGCACTTGACTGTGTGGTGCGGTATCCAGGACCTTTACTTTGAGGAAATTAGAGTGTTTCAAGCAGGCGCACGCCTTGAATACATTAGCATGGAATAATAAGATAGGACCTTGGTTCTATTTTGTTGGTTTCTAGAGCTGAGGTAATGATTAATAGGGATAGTTGGGGGCATTCGTATTTAACTGTCAGAGGTGAAATTCTTGGATTTGTTAAAGACGGACTACTGCGAAAGCATTTGCCAAGGATGTTT
506	Eukaryota	Alveolata	Dinoflagellata	Dinophyceae	Suessiales	Suessiaceae	Protodinium	Protodinium_simplex	TAGCGTATATTAAAGTTGTTGCGGTTAAAAAGCTCGTAGTTGGATTTCTGCTGAGGATGACCGGTCCGCCCACTGGGTGAGTATCTGGCTCAGCCTTGGCATCTTCCTGAAGAACGTATCTGCACTTGACTGTGTGGTTCGGTATTTAGGACATTTACTTTGAGGAAATTAGAGTGTTTCAAGCAAGCGCACGCCTTGAATACATTAGCATGGAATAATAAGATAGGACCTTGGTTCTATTTTGTTGGTTTCTAGAGCTGAGGTAATGATTAATAGGGATAGTTGGGGGCATTCGTATTTAACTGTCAGAGGTGAAATTCTTGGATTTGTTAAAGACGGACTACTGCGAAAGCATTTGCCAAAGATGTTT
501	Eukaryota	Rhizaria	Cercozoa	Filosa-Thecofilosea	Ebriida	Ebriidae	Ebria	Ebria_tripartita	TAGCGTATATTAAAGTTGTTGCAGTTAAAAAGCTCGTAGTTGGATTTCTGGTTTGATGCCCTGGCCCGCTGCTATGTTGGTAGTGTGTGCCGGTTGTGCGTCTGCCATCCTTCTAGGGAACGTTCCTTCTCTTCACTGAACCAGATTCGTGATCTAGATCGTTTACTTTGAAAAAATTAGAGTGTTTAAAGCAGGCTTTTGCTATGAATACATTAGCATGGAATAATAATCTAGGACTTCGGTGCTATTTTGTTGGTTTCTGGAACTGAAGTAATGATTGATAGGGATAGTTGGGGGTGCTAGTATTGAGCGGCCAGAGGTGAAATTCTTGGATTCGCTCAAGACTAACTTATGCGAAAGCATTCACCAAGGATGTCTTCT
503	Eukaryota	Rhizaria	Cercozoa	Filosa-Thecofilosea	Ebriida	Ebriidae	Ebria	Ebria_tripartita	TAGCGTATATTAAAGTTGTTGCAGTTAAAAAGCTCGTAGTTGGATTTCTGGTGTGATGCCCTGGCCCGCTGCTATTTTGGTAGTGTGTGCCGGTTGTGCGTCTGCCATCCTTCTAGGGAACGTTCCTTCTCTTCACTGAGCCGGGTTCGTGATCTAGATCGTTTACTTTGAAAACATTAGAGTGTTTAAAGCAGGCTTTTGCTATGAATACATTAGCATGTAATAATAATCTAGGACTTCGGTGCTATTTTGTTGGTTTCTGGAACTGAAGTAATGATTGATAGGGATAGTTGGGGGTGCTAGTATTGAGCGGCCAGAGGTGAAATTCTTGGATTCGCTCAAGACTAACTTATGCGAAAGCGTTCACCAAGGATGTCTTCT
504	Eukaryota	Rhizaria	Cercozoa	Filosa-Thecofilosea	Ebriida	Ebriidae	Ebria	Ebria_tripartita	TAGCGTATATTAAAGTTGTTGCAGTTAAAAAGCTCGTAGTTGGATTTCTGGTTTGATGCCCTGGCCCGCTGCTATTTTGGTAGTGTGTGCCGGTTGTGCGTCTGCCATCCTTCTAGGGAACGTTCCTTCTCGTCACTGAGCCGGGTTCGTGCTCTAGATCGTTTACTTTGAAAAAATTAGAGTGTTTAAAGCAGGCTTTTGCTATGAATACATTAGCATGGAATAATAATCTAGGACTTCGGTGCTATTTTGTTGGTTTCTGGAACTGAAGTAATGATTGATAGGGATAGTTGGGGGTGCTAGTATTGAGCGGCCAGAGGTGAAATTCTTGGATTCGCTCAAGACTAACTTATGCGAAAGCATTCACCAAGGATGTCTTCT
505	Eukaryota	Alveolata	Dinoflagellata	Syndiniales	Dino-Group-II	Dino-Group-II-Clade-1	Dino-Group-II-Clade-1_X	Dino-Group-II-Clade-1_X_sp.	TAGCGTATATTAAAGTTGTTGCGGTAAAAAAGCTCGTAGTTGGATTTCTGTTGAGGGCGTCCGGTCCGTACCACGTACGCGTATCTGGGTCGCGCTCGGCATCCTCTCGAAAGACGGTTCTGCGCTTGATTGCGTGGTCCGGGTTTCGGGACTTTTACTTTGAGGAAATTAGAGTGTTCACGGCAGGCAGTTGCCCGAATACATTAGCATGGAATAATACTATAGGACTTTGGTTCTATTTTGTTGGTTTCTAGGACTAAAGTAATGATTAATAGGGACAATTGGGGGCATTCGTATCAACACGCTAGAGGTGAAATTCTTGGATTGTGTTGCGACGAACTACTGCGAAAGCATTTGCCAAGGATGTTT
500	Eukaryota	Alveolata	Dinoflagellata	Syndiniales	Dino-Group-II	Dino-Group-II-Clade-10-and-11	Dino-Group-II-Clade-10-and-11_X	Dino-Group-II-Clade-10-and-11_X_sp.	TAGCGTATATTAAAGTTGTTGCGGTTAAAAAGCTCGTAGTTGGATTTCTGTCGAAGACTGCCGGTCCGCTCTATGAGCATGTATCTGGTTAGGCTTTGGCATCCTCTTGAAGAACGTTGCTGTGCTTAATTGCATGGTGCGGAATTCAAGACTTTTACTTTGAGGAAATTAGAGTGTTCACGGCAGGCAAGCGCCTTGAATATATTAGCATGGAATAATAATATAGGATCGCGATTCTATTTTGTTGGTTTCTAGAATCACGATAATGATTAATAGGGATAATTGGGGCATTTGTATTAACGCGTCAGAGGTGGAATTCTTGGATTGCGTTACGACAAACTACTGCGAAAGCATTTGCCAAGGATGTTT
499	Eukaryota	Hacrobia	Telonemia	Telonemia_X	Telonemia_XX	Telonemia-Group-2	Telonemia-Group-2_X	Telonemia-Group-2_X_sp.	TAGCGTATATTAAAGTTGTTGCAGTTAAAAAGCTCGTAGTTGGAGTTCAGAGTGAGCTCAGCCGGTCGGGATTATGTCTCAGAACTGGTTGACTCTCTCTTGTTTGTGGATCCTGTTCGGAGTTAACTCGTCGGATGTGGAGTCCACATCGTTTACCTTGAAAAAATTAGAGTGTTCAAAGCAGGCGTTTGCTTGAATATATTAGCATGGAATAATGGAATAGGACGCTGGTTCTATTTTGTTGGTTTTGAGAACCAGAGTAATGATTAATAGGGACAGTTGGGGGCATTCATATTTCATTGTCAGAGGTGAAATTCTTGGATTTATGAAAGATGAACTTCTGCGAAAGCATTTGCCAAGGATGTTT
348	Eukaryota	Stramenopiles	Ochrophyta	Chrysophyceae	Chrysophyceae_X	Chrysophyceae_Clade-F	Paraphysomonas	Paraphysomonas_butcheri	TAGCGTATACTAAAGTTGTTGCAGTTAAAAAGCTCGTAGTTGAATTTCTGGTCGTGGCAGTCGGTCCGCCCCTCACGGGGTGTGCACCTGGCTTCTGCAGCCATCCTCGCGGAGAGCGCGTCTGTCGTTTACTCGTCGGGCGCGGGATCCGCGTCATTTACTGTGAGCAAAATAGAGTGTTCAAAGCAGGCTTAGGCCGTTGAATACATTAGCATGGAATAATAAGATAGGACCTTGGTCTATTTTGTTGGTTTGTACTCCAAGGTAATGATTAATAGGGATAGTTGGGGGTATTCGTATTCAATTGTCAGAGGTGAAATTCTTGGATTTATGGAAGACGAACTACTGCGAAAGCATTTACCAAGGATGTTT
512	Eukaryota	Stramenopiles	Ochrophyta	Dictyochophyceae	Dictyochophyceae_X	Florenciellales	Florenciellales_X	Florenciellales_X_sp.	TAGCGTATATTAAAGTTGTTGCAGTTAAAAAGCTCGTAGTTGGATTTCTGGTGGGGCTGTCGGCCTGGCTCCGAAAGGGGTCGTGGTTAGTACACGCCTGGCCATCCTCGGGGGAAGCTTGGCTGGCATTAAGTTGTCGGCGGAGTGACGCTCGTCGTTTACTGTGAACAAATTAGAGTGTTCAAAGCAGGCTTAGGCCGTTGAATACATTAGCATGGAATAATGAGATAGGACTTTGGTGGTCTATTTTGTTGGTTTGCACGCCGAAGTAATGATTAATAGGGGCGGTTGGGGGTATTCGTATTCAATTGTCAGAGGTGAAATTCTTGGATTTATGGAAGACGAACTACTGCGAAAGCATTTACCAAGGATGTTT
511	Eukaryota	Alveolata	Dinoflagellata	Dinophyceae	Dinophyceae_X	Tovelliaceae	Woloszynskia	Woloszynskia_sp.	TAGCGTATATTAAAGTTGTTGCGGTTAAAAAGCTCGTAGTTGGATTTCTGCTGAGGATGACCGGTCCGCCCTGTGGGTGTGCATCTGGCTCAGCCTTGGCATCTTCCTGAAGAACGTAGCTGCACTTGACTGTGTGGTGCGGTATTTAGGACATTTACTTTGAGGAAATTAGAGTGTTTCAAGCAAGCGCACGCTTTGAATACATTAGCATGGAATAATAAGATAGGACCTCGGTTCTATTTTGTTGGTTTCTAGAGCTGAGGTAATGATTGATAGGGATAGTTGGGGGCATTCGTATTTAACTGTCAGAGGTGAAATTCTTGGATTTGTTAAAGACGGACTACTGCGAAAGCATTTGCCAAGGATGTTT
510	Eukaryota	Alveolata	Dinoflagellata	Dinophyceae	Prorocentrales	Prorocentraceae	Prorocentrum	Prorocentrum_sp.	TAGCGTATATTAAAGTTGTTGCGGTTAAAAAGCTCGTAGTTGGATTTCTGCCGAGGACGACCGGTCCGCCCTCTGGGTGAGCATCTGGATCGGCCTGGGCATCTTCTTGGGGAACGTAGCTGCACTTGACTGTGTGGTGCGGTATCCAGGACTTTTACCTTGAGGAAATTAGAGTGTTTCAAGCAGGCGCACGCCTTGAATACATTAGCATGGAATAATAAGATAGGACCTCGGTTCTATTTTGTTGGTTTCTAGAGCTGAGGTAATGATTAATAGGGATAGTTGGGGGCATTCGTATTTAACTGTCAGAGGTGAAATTCTTGGATTTGTTAAAGACGGACTACTGCGAAAGCATTTGCCAAGGATGTTT
248	Eukaryota	Alveolata	Dinoflagellata	Syndiniales	Dino-Group-I	Dino-Group-I-Clade-3	Dino-Group-I-Clade-3_X	Dino-Group-I-Clade-3_X_sp.	TAGCGTATATTAAAATTGTTGCGGTTAAAACGCTCGTAGTTGGATATTTGTTGAGAACTGCCGGTCTACCCCAGTGGTCAGCACACGGTTTGTTCTCGGCACTTTCCTGGGGAGAGTGTTTGCACTTCACTGTGTGGCACATGATCCAGAACTTTTACTTTGAGGAAATGAGAGTGTTTCAAGCAGGCGCCTGTCGTGAATACGTTAGCATGGAATAATAGCATGGGACCGCGGTCTGAAGCTGTTGGTTTTTGGGCCGTGGTAATAAAAATAGGGATAGTTGGGGGTATTCGTATTTAACTGTCAGAGGTGAAATTCTTGGATTTTTTAAAGACGGACTACTGCGAAAGCATCTGCCCAGGATGTTT
509	Eukaryota	Hacrobia	Telonemia	Telonemia_X	Telonemia_XX	Telonemia-Group-2	Telonemia-Group-2_X	Telonemia-Group-2_X_sp.	TAGCGTATATTAAAGTTGTTGCAGTTAAAAAGCTCGTAGTTGGATTTCAGAGTGAGCTCGTCTGGTCGGCCTAATGGGTCTGAACTGGTTGACTCTCTCTTGCTTGTGGATCCCGCCCGGAGTTAATTCTTCGGATGTGGACTTCACATCGTTTACCTTGAAAAAATTAGAGTGTTCAAAGCAGGCGTTTGCTTGAATATATTAGCATGGAATAATGGAATAGGACCCTGGTTCTATTTTGTTGGTTTTGAGGACCAGAGTAATGATTAATAGGGATAGTTGGGGGCATTCATATTTCATTGTCAGAGGTGAAATTCTTGGATTTATGAAAGATGAACTTCTGCGAAAGCATTTGCCAAGGATGTTT
518	Eukaryota	Opisthokonta	Metazoa	Arthropoda	Crustacea	Maxillopoda	Oithona	Oithona_similis	TAGAGTATATTAAAGTTGTTGCGGTTAAAAAGCTCGTAGTTGGATCTCGGCGGGCAGGGGGTGGTTCGCTCTTCAGCGCTACTGCCCCGCTTTGCCCGTGTGATTGGCGGAGGTTTCGGGGTGCTCTTCGTTGAGTGACTCGGAGCGCCGTCAGGTTTACTTTGAAAAAATTAGAGTGCTCAAAGCAGGCTTTTCACGCTTGAATATTCGTGCATGGAATAATGGAATAGGAACTCGTTTCTATTTTGTTGGTTTTCGGAAATCGAGTTAATGATTAACAGGGACAATTGGGGGCATTAGTATTCAGACGACAGAGGTGAAATTCTTGGACCGTCTGAAGACTGACTACTGCGAAAGCATTTGCCAAGAGTGTTT
195	Eukaryota	Alveolata	Dinoflagellata	Dinophyceae	Dinophyceae_X	Dinophyceae_XX	Dinophyceae_XXX	Dinophyceae_XXX_sp.	TAGCGTATATTAAAGTTGTTGCGGTTAAAAAGCTCGTAGTTGGATCCCTGCCGAGGACGACCGGTCTGCCCACTGGGTGTGTATCTGGTTCGGCCTGGGCATCTTCTTGGAGAACGTCTCTGCACTTGACTGTGTGGTGCGGTATCCAGGACTTTTACTTTGAGGAAATTAGAGTGTTTCAAGCAGGCACACGCCTTGAATACATTAGCATGGAATAATAATACAGGACCTTGGTTCTATTTTGTTGGTTTCTAGAATTAAGGTAACGATTAATAGGGATAGTTGGGGGCATTCGTATTTAACTGTCAGAGGTGAAATTCTTGGATTTGTTAAAGACGGACTACTGCGAAAGCATTTGCCAAGGATGTTT
519	Eukaryota	Alveolata	Dinoflagellata	Dinophyceae	Peridiniales	Thoracosphaeraceae	Scrippsiella	Scrippsiella_acuminata	TAGCGTATATTAAAGTTGTTGCGGTTAAAAAGCTCGTAGTTGGATTTCTGCTGAGGACGACCGGTCCGCCCTCTGGGTGAGTATCTGGTTCGGCCTGGGCATCTTCTTGGAGAACGTAGCTGCACTTGACTGTGTGGCGCGGTATCCAGGACTTTTACTTTGAGGAAATTAGAGTGTTTCAAGCAGGCACACGCCTTGAATACATTAGCATGGAATAATAAGATAGGACCTTGGTTCTATTTTGTTGGTTTCTAGAGCTGAGGTAATGATTAATAGGGATAGTTGGGGACATTCGTATTTAACTGTCAGAGGTGAAATTCTTGGATTTGTTAAAGACGGACTACTGCGAAAGCATTTGCCAAGGATGTTT
516	Eukaryota	Alveolata	Dinoflagellata	Syndiniales	Dino-Group-II	Dino-Group-II-Clade-14	Dino-Group-II-Clade-14_X	Dino-Group-II-Clade-14_X_sp.	TAGCGTATATTAAAGTTGTTGCGGTTAAAAAGCTCGTAGTTGGATTTCTGTTGAGGTCGGCCGGTCCCTACTTCGTAGGCGTATCTGGTTCAGCCTTGGCATCCCCCTAGGGAACGGTACTGCTCTTAACTGAGTGGTCCGGTATCTAGGACTTTTACTTTGAGGAAATTAGAGTGTTTACGGCAGGCAATCGCCTTGAATATGTTAGCATGGAATAATAATATAGGACCTTGGTTCTATTTTGTTGGTTTCTAGGACTAAGGTAATGATTAATAGGGATATTTGGGGGCATTCGTATTAACCGGTCAGAGGTGGAATTCTTGGATTCGGTCACGACGAACTACTGCGAAAGCATTTGCCAAGGATGTTT
71	Eukaryota	Opisthokonta	Metazoa	Urochordata	Urochordata_X	Ascidiacea	Salpa	Salpa_thompsoni	ATGTGTATATTTAAGTTGTTGCGGTTGAAAAGCTCGTAGTTGGATTTTGGGACGGCGCGTCTGGTCGGCCGCAAGGCTTGTACTGCACGCGCTGTCCTCACATGACCGGTGCCTCTAAGGTGCTCTTAACTGAGTGCTTTTGTGGTCCGGGAAGTTTACCTTGAAAAAATTAGAGTGTTCAAAGCAGGCTTAAAGCTTGAATAATGTTGCATGGAATAATGGAATAGGACCTCGGTTCTATTTTGTTGGTTTTCGGAGCGCGAGGTAATGATTAAGAGGAACGGACGGGGGCATCCGTACTGTGCCGTTAGAGGTGAAATTCTTGGATCGGCGCAAGACGAACAACTGCGAAAGCATTTGCCAAGAATGTTTTCT
517	Eukaryota	Opisthokonta	Metazoa	Urochordata	Urochordata_X	Ascidiacea	Salpa	Salpa_thompsoni	AAGTGTATATTTAAGTTGTTGCGGTTGAAAAGCTCGTAGTTGGATTTTGGGACGGCGCGTCTGGTAGGCCGCAAGGCTTGAACTGCACGCGCTGTCCTCACATGACCGGTGCCTCTAAGGTGCTCTTAACTGAGTGCTTTTGTGGTCCGGGAAGTTTACCTTGAAAAAATTAGAGTGTTCAAAGCAGGCTTAAAGCTTGAATAATGTTGCATGGAATAATGGAATAGGACCTCGGTTCTATTTTGTTGGTTTTCGGAGCGCGAGGTAATGATTAAGAGGAACGGACGGGGGCATCCGTACTGTGCCGTTAGAGGTGAAATTCTTGGATCGGCGCAAGACGAACAACTGCGAAAGCATTTGCCAAGAATGTTTTCT
530	Eukaryota	Opisthokonta	Metazoa	Arthropoda	Crustacea	Maxillopoda	Maxillopoda_X	Maxillopoda_X_sp.	TAGCGTATATTAAAGTTGTTGTGGTTAAAAAGCTCGTAGTTGGATCTCGGCGGTCTGAGGGCGGTTCGCTTGCTTAAGTGCTACTGCCCTATAGGCCGTAGTTTTGCCAGAGGCCTCGGGGTGCTCTTAACCGAGTGTCCCGCGGCGCTGGCGGGTTTACTTTGAAAAAATTAGAGTGCTCAAAGCAGGCTTTACGCCTGAATATTCGTGCATGGAATAATAGAATAGGAAGTCGTTTCTATTTTGTTGGTTTTCGGGGGCATTTGTATTCAAACGACAGAGGTGAAATTCTTGGACCGTTTGAAGACAAACTACTGCGAAAGCATTTGCCAAGAATGTTT
526	Eukaryota	Opisthokonta	Metazoa	Arthropoda	Crustacea	Maxillopoda	Oithona	Oithona_similis	TAGCGTATATTAAAGTTGTTGCGGTTAAAAAGCTCGTAGTTGGATCTCGGCGGGCAGGGGGTGGTTCGCTCTTCAGCGCTACTGCCCCGCTTTGCCCGTGTGATTGGCGGAGGTTTCGGGGTGCTCTTAGTTGAGTGACTCGGAGCGCCGTCAGGTTTACTTTGAAAAAATTAGAGTGCTCAAAGCAGGCTTTTCACGCTTGAATATTCGTGCATGGAATAATGGAATAGGAACTCGTTTCTATTTTGTTGGTTTTCGGAAATCGAGTTAATGATTAACAGGGACAATTGGGGGCATTAGTATTCAGACGACAGAGGTGAAATTCTTGGACCGTCTGAAGACTGACTACTGCGAAAGCATTTGCCAAGAGTGTTT
522	Eukaryota	Alveolata	Dinoflagellata	Dinophyceae	Gymnodiniales	Gymnodiniaceae	Gymnodinium	Gymnodinium_sp.	TAGCGTATATTAAAGTTGTTGCGGTTAAAAAGCTCGTAGTTGGATTTCTGCTGAGGACGATCGGTCCGCCCTCTGGGTGAGCATTGACTCGGCCTTGGCATCTTCTTGGAGAACGCTACTGCACTTGACTGTGTGGTGCGGTATCCAGGACTTTTACTTTGAGGAAATTAGAGTGTTTCAAGCAGGCGCACGCCTTGAATACATTAGCATGGAATAATAGGATAGGACCTTGGTTCTATTTTGTTGGTTTCTAGAGCTGAGGTAATGATTAATAGGGACAATTGGGGGCATTCGTATTAACGCGTCAGAGGTGGAATTCTTGGATTGCGTTACGACGAACTACTGCGAAAGCATTTGCCAAAGATGTTT
521	Eukaryota	Alveolata	Dinoflagellata	Dinophyceae	Dinophyceae_X	Dinophyceae_XX	Dinophyceae_XXX	Dinophyceae_XXX_sp.	TAGCGTATATTAAAGTTGTTGCGGTTAAAAAGCTCGTAGTTGGATTTCTGCCGAGGACGACCGGTCCGCCCTCTGGGTGAGCATCTGGCTCGGCCTGGGCATCCTCTTGGAGAACGTAGCTGCACTTGACTGTGTGGGGCGGTATCCAGGACTTTTACTTTGAGGAAATTAGAGTGTTTCAAGCAGGCATACGCCTTGAATACATTAGCATGGAATAATAAGATAGGACCTCGGTTCTATTTTGTTGGTTTCTAGAGCTGAGGTAATGATTAATAGGGATAGTTGGGGGCATTCGTATTTAACTGTCAGAGGTGAAATTCTTGGATTTGTTAAAGACGGACTACTGCGAAAGCATTTGCCAAGGATGTTT
529	Eukaryota	Alveolata	Dinoflagellata	Dinophyceae	Peridiniales	Heterocapsaceae	Heterocapsa	Heterocapsa_triquetra	TAGCGTATATTAAAGTTGTTGCGGTTAAAAAGCTCGTAGTTGGATTTCTGCCGAGGACGACCGGTCCGCCCTCTGGGTGAGTATCTGGCTCGGCCTGGACATCTTCTTGGAGAACGTAACTGCACTTGACTGTGTGGTGCGGTATTCAGGACTTTTACTTTGAGGAAATTAGAGTGTTTCAAGCAGGCACACGCCTTGAATACATTAGCATGGAATAATAAGATAGGACCTCGGTTCTATTTTGTTGGTTTCTAGATCTGAGGTAATGGTTAATAGGGATAGTTGGGGGCATTCGTATTTAACTGTCAGAGGTGAAATTCTTGGATTTGTTAAAGACGGACTACTGCGAAAGCATTTGCCAAGGATGTTT
525	Eukaryota	Rhizaria	Cercozoa	Filosa-Thecofilosea	Ebriida	Ebriidae	Ebria	Ebria_tripartita	TAGCGTATATTAAAGTTGTTGCAGTTAAAAAGCTCGTAATTGGATTTCTGGTTTGATGCCCTGGCCCGCTGCTATGTTGGTAGTGTGTGCCGGTTGTGCGTCTGCCATCCTTTTAGGGAACGTTCCTTCTCTTCACTGAGCCGGGTTCGTGATCTAGATCGTTTACTTTGAAAAAATTAGAGTGTTTAAAGCAGGCTTTTGCTATGAATACATTAGCATGGAATAATAATCTAGGACTTCGGTGCTATTTTGTTGGTTTCTGGAACTGAAGTAATGATTGATAGGGATAGTTGGGGGTGCTAGTATTGAGCGGCCAGAGGTGAAATTCTTGGATTCGCTCAAGACTAACTTATGCGAAAGCATTCACCAAGGATGTCTTCT
531	Eukaryota	Rhizaria	Foraminifera	Foraminifera_X	Foraminifera_XX	Foraminifera_XXX	Foraminifera_XXXX	Foraminifera_XXXX_sp.	ACTATTATATTCAACACAGTTCTACAAATTACTAGTCAATGAACCAATTATTTAAGGATAAATTATCAAATTGTCAGAACAATGTGCAAGAAACTAATAAAGTTATAAATCAGTTATTGAACAAAAACAACGAAAATACTTTCCCAACTCATTGTAATAAAAAATCCTGGCAAACAGATTTGTAAATTTTTATATAGAAAAAATTGAAAATATCAGAAAAAATCTTGATCAAAATGAATTGAATTTGAATTGAATCAAGCCTGTCAGTATAAATGTAGAAAGTTAATTTGCATTTGTCAAAGATATAAAGGAGACTCTATTCAAATTCAATTGGTTCATGACTTACC
528	Eukaryota	Stramenopiles	Sagenista	Labyrinthulomycetes	Thraustochytriales	Thraustochytriaceae	Thraustochytriaceae_X	Thraustochytriaceae_X_sp.	TAGCGAATGCTAATTTTGCTGCAGTTAAAAAGCTCGTAGTCGAATTTCTGGTAGAATAATTAATTTCCTTTGGATGAATGTCTATTGTTTTTGATTTTAATTATTTGGCCATATATTTTTTCTTTTTATTTTTGGAAAGAAAATCATTCACTGTAAAAAAATTAGGGTGTTTCAAGCATTTTATATGAAAGGAATATATTAGTATGGGATGATAAGATAAGTTTATTAATTTATTTTGTTGGTTTGTGATTAATAAAAATGATGAATAGGGACAGTTGGGGGTATTTATATTTGCATGTCAGAGGTGAAATTCTTGGATTTTGTAAAGATAAACTACTGCGAAGGCATTTACCAAGGATGTTT
523	Eukaryota	Alveolata	Dinoflagellata	Syndiniales	Dino-Group-II	Dino-Group-II-Clade-5	Dino-Group-II-Clade-5_X	Dino-Group-II-Clade-5_X_sp.	TAGCGTATATTAAAGTTGTTGCGGTTAAAAAGCTCGTAGTTGGATTTCTGTTGAGAGCAGCGCGTCTACCTTTTGGGTAAGTATGTTGCTTGGTCTCGGCATCTTTTCGAAAAACGTTTCTGCGCTTGATTGCGTGGGGCGGAGTTCGGAACTTTTACTTTGAGGAAATTAGAGTGTTCACGGCAGGCATACGCCCTGAATATATTAGCATGGAATAATAATATAGGACCTTGGTTTTATTTTGTTGGTTTCTAGAGCTAAGGTAATGATTAATAGGGACAATTGGGGGCATTCGTATTAACGCGTCAGAGGTGAAATTCTTGGATTGCGTTACGACGAACTACTGCGAAAGCATTTGCCAAGGATGTTT
524	Eukaryota	Alveolata	Dinoflagellata	Syndiniales	Dino-Group-III	Dino-Group-III_X	Dino-Group-III_XX	Dino-Group-III_XX_sp.	TAGCGTATATTAAAGTTGTTGCGGTTAAAAAGCTCGTAGTTGGATTTCTGCTTGGGACAACCGGTCCGCCCTCTGGGTGAGTATCTGGCTTGGCCCGGGCATCTTCTTGGGGAACGTTACTGCACTTGACTGTGTGGTGCGGAGCCCAGGACCTTTACTTTGAGGAAATTAGAGTGTTTCAAGCAGGCATTTGCCTTGAATACATTAGCATGGAATAATAAGATAGGACCTCGTCCCTACCTTGTTGGTTCGTATGGATGAGGTAATGATTAATAGGGATAGTCGGGGGCATTCGTACTTAACTGTCAGAGGTGAAATTCTTGGATTTGTTAAAGACGGACTACTGCGAAAGCATTTGCCAAGGATGTTT
312	Eukaryota	Stramenopiles	Ochrophyta	Chrysophyceae	Chrysophyceae_X	Chrysophyceae_Clade-C	Poterioochromonas	Poterioochromonas_malhamensis	TAGCGTATACTAAAGTTGTTGCAGTTAAAAAGCTCGTAGTTGAATTTCTGGTCTCGAGACGCGGCCAGCCTCAAGGGGCGATGCTGTGGATCGGGACCATCCTCGAGGAGAACATATCTGTCATTGAGTTGATGGGTATGGGACCCTCGTCATTTACTGTGAGCAAAATAGAGTGTTCAAAGCAGGCTTACGCCGTTGAATACATTAGCATGGAATAATAAGATAGGACCTTGGTCTATTTTGTTGGTTATACTCCGAGGTAATGATTAATAGGGACAGTTGGGGGTATTCGTATTCAATTGTCAGAGGTGAAATTCTTGGATTTATGGAAGACGAACTACTGCGAAAGCATTTACCAAGGATGTTT
536	Eukaryota	Stramenopiles	Ochrophyta	Chrysophyceae	Chrysophyceae_X	Chrysophyceae_Clade-F	Paraphysomonas	Paraphysomonas_butcheri	TAGCGTATACTAAAGTTGTTGCAGTTAAAAAGCTCGTAGTTGAATTTCTGGTCGTGGCAGTCGGTCCGCCCCTCACGGGGTGTGCACCTGGCTTCTGCAGCCATCCTCGCGGAGAGCGCGTCTGTCGTTTACTCGTCGGGCGCGGGATCCGCGTCATTTACTGTGAGCAAAATAGAGTGTTCAAAGCAGGCTTAGGCCGTTGAATACATTAGCATGGAATAATAAGATAGGACCTTGGTCTATTTTGTTGGTTTGTACTCAAAGGTAATGATTAATAGGGATAGTTGGGGGTATTCGTATTCAATTGTCAGAGGTGAAATTCTTGGATTTATGGAAGACGAACTACTGCGAAAACATTTACCAAGGATGTTT
539	Eukaryota	Alveolata	Dinoflagellata	Dinophyceae	Gonyaulacales	Pyrophacaceae	Fragilidium	Fragilidium_sp.	TAGCATATATTAAAGTTGTTGCGGTTAAAAAGCTCGTAGTTGGATTTTTGTTTGGATGAACTGGTCTGCCCATTGGGTAAGCACCTGGATTGATCTAAGCAATTGTAATAAGTGTAATGCTGCACTTGGCTGTGTGGTGTAACACTTTTCGCAATTACTTTGAGAAAAACAGAGCGCTTAATGCAGGGTATGCCTTGAATCTGTGAGCATGGAATATGATTATAAGGCTTTGATTTGTTGGTTTTTAAAATTGAAGCAATGGTAAAGAGGAATAGTTGGGGGCACTTGAATTCAATTGTCAGAGGTGAAATTCTTGGATTTATTGAAGACAACCCACTGCGAAAGCATTTGCCAAAAATGTTT
542	Eukaryota	Alveolata	Dinoflagellata	Dinophyceae	Gymnodiniales	Gymnodiniaceae	Gymnodinium	Gymnodinium_sp.	TAGCGTATATTAAACTTGTTGCGGTTAAAAAGCTCGTAGTTGGATTTCTGCTGAGGACGACCGGTCCGCCCTCTGGGTGAGTATCTGGCTCGGCCTTGGCATCTTCTTGGGGAACGTAACTGCACCTGACTGTGTGGTGCGGTATCCAGGACTTTTACTTTGAGGAAATTAGAGTGTTTCAAGCAGGCGCACGCCTTGAATACATTAGCATGGAATAATAAGATAGGACCTTGGTTCTATTTTGTTGGTTTCTAGAGCTGAGGTAATGATTAATAGGGATAGTTGGGGGCATTCGTATTTAACTGTCAGAGGTGAAATTCTTGGATTTGTTAAAGACGGACTACTGCGAAAGCATTTGCCAAGGATGTTT
538	Eukaryota	Alveolata	Dinoflagellata	Dinophyceae	Gymnodiniales	Gymnodiniaceae	Lepidodinium	Lepidodinium_chlorophorum	TAGCGTATATTAAAGTTGTTGCGGTTAAAAAGCTCGTAGTTGGATTTCTGCTGAGGACGACCGGTCCGCCCTCTGGGTGAGCATCTGGTTCGGCCTTGGCATCTTCTTGGGGAACGTAGCTGCACTTGACTGTGTGGTGCGGTATCCAGGACTTTTACTTTGAGGAAATTAGAGTGTTTCAAGCAGGCGCACGCCTTGAATACATTAGCATGGAATAATAAGATAGGACCTCGGTTCTATTTTGTTGGTTTCTAGAGCTGAGGTAATGATTAATAGGGATAGTTGGGGGCATTCGTATTCAAACGACAGAGGTGAAATTCTTGGACCGTTTGAAGACGAACTAAGGCGAAAGCATTTGCCAAGAATGTTT
544	Eukaryota	Alveolata	Dinoflagellata	Dinophyceae	Gymnodiniales	Gymnodiniales_X	Gymnodiniales_XX	Gymnodiniales_XX_sp.	TAGCGTATATTAAAGTTGTTGCGGTTAAAAAGCTCGTAGTTGGATTTCTGCCGAGGACGACCGGTCCGCCCTCTGGGTGAGTATCTGGCTTGGCCTGGGCATCTTCTTGGAGAACGTAGCTGCACTTGACTGTGTGGTGCGGTATCCAGGACTTTTACTTTGAGGAAATTAGAGTGTTTCAAGCAGGCATACGCCTTGAATACATTAGCATGGAATAATAAGATAGGACCTCGGTTCTATTTTGTTGGTTTCTAGAGCTGAGGTAATGATTAATAGGGATAGTTGGGGGCATTCGTATTTAACTGTCAGAGGTGAAATTCTTGGATTTGTTAAAGACGGACTACTGCGAAAGCATTTGCCAAGGATGTTT
535	Eukaryota	Alveolata	Dinoflagellata	Dinophyceae	Dinophyceae_X	Dinophyceae_XX	Dinophyceae_XXX	Dinophyceae_XXX_sp.	TAGCGTATATTAAAGTTGTTGCGGTTAAAAAGCTCGTAGTTGGATTTCTGCCGAGGACGACCGGTCCGCCCTCTGGGTGAGTATCTGGCTCTGCCTGGGCATCTTCTTGGAGAACGTAGCTGCACTTCACTGTGTGGTGCGGTATCCAGGACTTTTACTTTGAGGAAATTAGAGTGTTTCAAGCAGGCATACGCCTTGAATACATTAGCATGGAATAATGGAATAGGACTTTGGTCTTATTTTGTTGGTTTCTAAGGCCGAGGTAATGATTAATAGGGATAGTTGGGGGCGTTTATATTCCGTTGTCAGAGGTGAAATTCTTGGATTTACGGAAGATAAACTACTGCGAAAGCATTCGCCAAGGATGTTT
541	Eukaryota	Alveolata	Dinoflagellata	Dinophyceae	Dinophyceae_X	Dinophyceae_XX	Dinophyceae_XXX	Dinophyceae_XXX_sp.	TAGCGTATATTAAAGTTGTTGCGGTTAAAAAGCTCGTAGTTGGATTTCTGCCGAGGACGACCGGTCCGCCCTCTGGGTGAGCATCTGGCTCGGCCTGGGCATCCTCTTGGAGAACGTAGCTGCACTTGACTGTGTGGTGCGGTATCCAGGACTTTTACTTTGAGGAAATTAGAGTGTTTCAAGCAGGCATACGCCTTGAATACATTAGCATGGAATAATAAGATAGGACCTCGGTTCTATTTTGTTGGTTTCTAGAGCTGAGGTAATGATTAATAGGGATAGTTGGGGGCATTCGTATTTAACTGTCAGAGGTGAAATTCTTGGATTTGTTAAAGACGGACTACTGCGAAAGCATTTGCCAAGGATGTTT
537	Eukaryota	Alveolata	Apicomplexa	Gregarinomorphea	Gregarines_GRE4	Gregarines_GRE4_X	Gregarines_GRE4_XX	Gregarines_GRE4_XX_sp.	TAGCGTATATTAAAGTTGTTGCAGTTAAAAAGCTCGTAGTTGAACATCTGTTGTTTGTTTCCGACATGCTCTTTAATTAGAGTATTGGCCATTAACTGCAACATTTTTGGTCTGAAATATTCTTTATTGTATATATCAGTCCATCATTTACTTTGAGAAAATTAGAGTGTTTCAAGCAGACTATTGTCTTGAATACTCCAGCATGGAATAATCCTTTAAGGCTTTGGTCCTTTCTTGTTGGCTCATGGGATCGGAGTTATGAATAATAGGGACTGTTGGGGGCATTCGTATTCAACTGTCAGAGGTGAAATTCTTAGATTTGTTAAAGACGAACTACTGCGAAAGCATTTGCCAAAGACGTCT
534	Eukaryota	Hacrobia	Picozoa	Picozoa_X	Picozoa_XX	Picozoa_XXX	Picozoa_XXXX	Picozoa_XXXX_sp.	TAGCGTATATTAAAGTTGTTGCAGTTAAAAAGCTCGTAGTCGGATTTTGGTACCAAGCCGAACGGTCTGCCGAACGGTATGCACTGTTTAGCGGGTACTTCCTTCCGGAAGCCCGTGCTCTCCTTAATTGGATGGCACGGTGAGTCCGGATCATTTACTTTGAAAAAATTAGAGTGTTCAAAGCAGGCCTATGCTCTGAATAGCTTAGCATGGAATAATAGAATAGGACTTCGGTACTATTTTGTTGGTTTCTAGGACCGAAGTAATGATTAATAGGGACAGTTGGGGGCATTTATATTCCATTGTCAGAGGTGAAATTCTTGGATTAACGGAAGATAAACTACTGCGAAAGCATCTGCCAAGGATGTTT
540	Eukaryota	Hacrobia	Telonemia	Telonemia_X	Telonemia_XX	Telonemia-Group-2	Telonemia-Group-2_X	Telonemia-Group-2_X_sp.	TAGCGTATATTAAAGTTGTTGCAGTTAAAAAGCTCGTAGTTGGAGTTCAGAGTGAGCTCGTCCGGTCGGCCTTATGGGTCAGAACTGGTTGACTCTCTCTTGTTTGTGGATCCTGTCAGCAGTTAACTCTGTTGATGTGGAGTCCACATCGTTTACCTTGAAAAAATTAGAGTGTTCAAAGCAGGCGTTTGCTTGAATATATTAGCATGGAATAATGGAATAGGACGCTGGTTCTATTTTGTTGGTTTTGAGAACCAGAGTAATGATTAATAGGGACAGTTGGGGGCATTCATATTTCATTGTCAGAGGTGAAATTCTTGGATTTATGAAAGATGAACTTCTGCGAAAGCATTTGCCAAGGATGTTT
548	Eukaryota	Opisthokonta	Metazoa	Arthropoda	Crustacea	Maxillopoda	Calanus	Calanus_finmarchicus	TAGCGTATATTAAAGTTGTTGTGGTTAAAAAGCTCGTAGTTGGATCTCGGCGGACTGAGGGCGGTTTGCTTGCTAGTATTACTGCCCTATAGTCCGTAGTTTTGCCAGGGGTTTCGAGGTGCTCTTAATCGAGTGTCCCGGGATGCTGGCAGGTTTACTTTGAAAAAATTAGAGTGCTCAAAGCAGGCTTTTCACGCTTGAATATTCGTGCATGGAATAATGGAATAGGAACTCGTTTCTATTTTGTTGGTTTTCGGAAATCGAGTTAATGATTAACAGGGACAATTGGGGGCATTAGTATTCAGACGACAGAGGTGAAATTCTTGGACCGTCTGAAGACTGACTACTGCGAAAGCATTTGCCAAGAGTGTTT
549	Eukaryota	Opisthokonta	Metazoa	Arthropoda	Crustacea	Maxillopoda	Calanus	Calanus_finmarchicus	TAGCGTATATTAAAGTTGTTGTGGTTAAAAAGCTAGTAGTTGGATCTCGGCGGACTGAGGGCGGTTTGCTTGCTAGTATTACTGCCCTATAGTCCGTAGTTTTGCCAGAGGTTTCGAGGTGCTCTTAATCGAGTGTCCCGGGATGCTGGCAGGTTTACTTTGAAAAAATTAGAGTGCTCAAAGCAGGCTTTTCACGCTTGAATATTCGTGCATGGAATAATGGAATAGGAACTCGTTTCTATTTTGTTGGTTTTCGGAAATCGAGTTAATGATTAACAGGGACAATTGGGGGCATTAGTATTCAGACGACAGAGGTGAAATTCTTGGACCGTCTGAAGACTGACTACTGCGAAAGCATTTGCCAAGAGTGTTT
444	Eukaryota	Stramenopiles	Ochrophyta	Bacillariophyta	Bacillariophyta_X	Polar-centric-Mediophyceae	Chaetoceros	Chaetoceros_socialis	GTAGCGTATATTAAAGTTGTTGCAGTTAAAAAGCTCGTAGTCGCATTTCTGGCGAGAGGAATTGGTCCGACATTTATTGTGGGTACTCGATTCTCTCTCGCCATCCTTGAGTGGTCCGTTCTGGCATTTAGTTGTCGGAGCGTCAGCCGCTCATCGTTTACTGTGAGAAAATTAGAGTGTTCAAAGCAGGCTTATGCCGTTGAATATATTAGCATGGAATAATAAGATAGGACCTCGGTGCTATTTTGTTGGTTTGCGCACAGAGGTAATGATGAACAGGGACAGTTGGGGGTATTTGTATTTCGTTGTCAGAGGTGAAATTCTTAGATTTACGAAAGACAAACTACTGCGAAAGCATTTACCAAGGATGTTT
552	Eukaryota	Alveolata	Dinoflagellata	Dinophyceae	Gymnodiniales	Gymnodiniaceae	Gymnodinium	Gymnodinium_sp.	TAGCGTATATTAAAGTTGTTGCGGTTAAAAAGCTCGTAGTTGGATTTCTGCTGAGGACGACCGGTCCGCCCTCTGGGTGAGTATCTGGCTCGGCCTTGGCATCTTCTTGGGGAACGTAACTGCACTTGACTGTGTGGTGCGGTATCCAGGATTTTTACTTTGAGGAAATTAGAGTGTTTCAAGCAGGCGCACGCCTTGAATACATTAGCATGGAATAATAAGATAGGACCTTGGTTCTATTTTGTTGGTTTCTAGAGCTGAGGTAATGATTAATAGGGATAGTTGGGGGCATTCGTATTTAACTGTCAGAGGTGAAATTCTTGGATTTGTTAAAGACGGACTACTGCGAAAGCATTTGCCAAGGATGTTT
550	Eukaryota	Alveolata	Dinoflagellata	Dinophyceae	Peridiniales	Peridiniales_X	Peridiniales_XX	Peridiniales_XX_sp.	TAGCGTATATTAAAGTTGTTGCGGTTAAAAAGCTCGTAGTTGGATTTCTGCCGAGGACGACCGGTCCGCCCTCTGGGTGAGTATCTGGCTCGGCCTGGGCATCTTCTTGGAGAACGTAGCTGCACTTGACTGTGTGGTGCGGTATCCAGGACTTTTACTTTGAGGAAATTAGAGTGTTTCAAGCAGGCACACGCCTTGAATACATTAGCATGGAATAATAAGATAGGACCTCGGTTCTATTTTGTTGGTTTCTAGAGCTGAGGTAATGATTAATAGGGATAGTTGGGGGCATTCGTATTTAATTGTCAGAGGTGAAATTCTTGGATTTGTTAAAGACGGACTACTGCGAAAGCATTTGCCAAGGATGTTT
547	Eukaryota	Rhizaria	Cercozoa	Filosa-Thecofilosea	Ebriida	Ebriidae	Ebria	Ebria_tripartita	TAGCGTATATTAAAGTTGTTGCAATTAAAAATCTCGTAGTTGAATTTCTGGTTTGATGCCCTGGCCCGCTGCTATGTTGGTAGTGTGTGCCTGTTGTGCGTCTGCCATCCTTCTAGGGAACGTTCCTTCTCTTCACTGAGCCGGGTTTGTGATCTAGATCGTTTACTTTGAAAAAACTACAGTGTTTGAAGCAGGCTTTTGCTATGAATACCTCAGCATGGAATAATCATCTAGGACTTCGGTGCTATTGTGTTGGTTTCTAGAACTGAAGTACTGAGTGATAGGGATAGTTGGGGGTGCTAGTAGAGAGGTGAAATTCTTGGATTCGCTCAAGACTAATGTATGCGACACCAAGGATGTCTTCT
545	Eukaryota	Hacrobia	Picozoa	Picozoa_X	Picozoa_XX	Picozoa_XXX	Picozoa_XXXX	Picozoa_XXXX_sp.	TAGCGTATATTAAAGTTGTTGCAGTTAAAAAGCTCGTAGTCGGATTTTGGCACCATGCCGAACTGTCTGCCGATTGGTTTGTACGGTTTGGCGGGTGCTTCCTTCCGGAAGCCCGCGTTTTTCTTCACTGAAGGGCGCGGTGAGTCCGGATCATTTACTTTGAAAAAATTAGAGTGTTCAAAGCAGGCCTATGCTCTGAATAGGTTAGCATGGAATAATAGAATAGGACTTCGGTACTATTTTGTTGGTTTCTAGGACCGAAGTAATGATTAATAGGGACAGTTGGGGGCATTCATATTCCATTGTCAGAGGTGAAATTCTTGGATTAACGGAAGATGAACTACTGCGAAAGCATCTGCCAAGGATGTTT
546	Eukaryota	Alveolata	Dinoflagellata	Syndiniales	Dino-Group-II	Dino-Group-II-Clade-25	Dino-Group-II-Clade-25_X	Dino-Group-II-Clade-25_X_sp.	TAGCGTATATTAAAGTTGTTGCGGTTAAAAAGCTCGTAGTTGGATTTCTGTTGAGGACAGCGGGTCACTCCTATGGATGTGTATCTTGCTTGGCCTCGGCATCCTCTCGAAATACGGTTCTGCGCTTGATTGCGTGGGCTAGTATTCGGGACTTTTACTTTGAGGAAATTAGAGTGTTCACGGCAGGCCATTGCCCTGAATATATTAGCATGGAATAATAATATAGGATCTCGATTCTATTTTGTTGGTTTCAGGAATTGAGGTAATGATTAATAGGGACAATTGGGGGCATTCGTATCAACACGTCAGAGGTGGAATTCTTGGATTGTGTTGCGACGAACTACTGCGAAAGCATTTGCCAAGGATGTTT
551	Eukaryota	Alveolata	Dinoflagellata	Syndiniales	Dino-Group-II	Dino-Group-II-Clade-6	Dino-Group-II-Clade-6_X	Dino-Group-II-Clade-6_X_sp.	TAGCGTATATTAAAGTTGTTGCGGTTAAAAAGCTCGTAGTTGGATTTCTGTTGAGGTCGGCCGGTGTGCATTACGTGTATTATCAGGTTTGGTCTTGGCATCCTCTGAGGCACGAGGGACTTTATTGGCTCTCGAGTTTTCAGACTTTTACTTTGAGGAAATTAGAGTGTTCACGGCAAGCAAGCGCTTTGAATACATTAGCATGGAATAATAATATAGGACCTTCGTTCTATTTTGTTGGTTTCTAGAACTTGGGTAATGATTAATAGGGACAATTGGGGGCATTCGTATTAACGCGTCAGAGGTGAAATTCTTAGATTGCGTTACGGCGAACTACTGCGAAAGCATTTGCCAAAGATGTTT
554	Eukaryota	Opisthokonta	Metazoa	Arthropoda	Crustacea	Maxillopoda	Maxillopoda_X	Maxillopoda_X_sp.	TAGCGTATATTAATGTTGTTGCAGTTAAAAAGCTCGTAGTTGGATTCCTGGCACGGGGTAGCCGGTCCGCCTTGCAAAAGGTGCGCACTGCGCGGCCTCGGCCATCCTTGGGAAGAGCGGTCCTGGCATTAGGTTGTCGGGGTCGGGATTCCCGACGTTTACTGTGAAAAAATTAGAGTGCTCAAAGCAGGCTATTACGCCTGAATATTCGTGCATGGAATAATAGAATAGGAAGTCGTTTCTATTTTGTTGGTTTTCGGAAATCGACTTAATGATTAATAGGGACAGTCGGGGGCATTTGTATTCAAACGACAGAGGTGAAATTCTTGGACCGTTTGAAGACAAACTACTGCGAAAGCATTTGCCAAGAATGTTT
558	Eukaryota	Stramenopiles	Ochrophyta	Dictyochophyceae	Dictyochophyceae_X	Dictyochales	Dictyocha	Dictyocha_speculum	TAGCATATATTAATGTTGTTGCAGTTAAAAAGCTCGTAGTTGGATTTCTGATGGGATCGACCCGGTCGGCTCCGAAAGGGGTCGCACTGGTGGTCTGTCCGGTCATCCTCGAGGGGAGGCTTTCTGGCATTCATTTGTTGGGGAGTCGACGCTCGTCGTTTACTGTGAACAAATTAGAGTGTTCAAAGCAGGCTTAGGCCGTTGAATACATTAGCATGGAATAATAAGATAGGACTTTGGTGGTTTATTTTGTTGGTTTGCACGCCGAAGTAATGATTAATAGGAGCAGTTGGGGATGTCCGTATTCGATTGTCAGAGGTGAAATTCTTGGATTTATTGAAGACGAACTACTGCGAAAGCATTCATCAAGGATGTTT
557	Eukaryota	Alveolata	Dinoflagellata	Dinophyceae	Gymnodiniales	Gymnodiniaceae	Gymnodinium	Gymnodinium_sp.	TAGCGTATATTAAAGTTGTTGCGGTTAAAAAGCTCGTAGTTGGATTTCTGCTGAGGACGACCGGTCCGCCCTCTGGGTGAGCATCTGGCTCGGCCTTGGCATCTTCTTGGAGAACGTTACTGCACTTGATTGTGTGGTGCGGTATCCAGGACTTTTACTTTGAGGAAATTAGAGTGTTTCAAGCAGGCGCACGCCTTGAATACATTAGCATGGAATAATAAGATAGGACCTTGGTTCTATTTTGTTGGTTTCTAGAGCTGAGGTAATGATTAATAGGGATAGTTGGGGGCATTCGTATTTAACTGTCAGAGGTGAAATTCTTGGATTTGTTAAAGACGGATTACTGCGAAAGCATTTGCCAAGGATGTTT
556	Eukaryota	Alveolata	Dinoflagellata	Dinophyceae	Prorocentrales	Prorocentraceae	Prorocentrum	Prorocentrum_sp.	TAGCGTATATTAAACTTGTTGCGGTTAAAAAGCTCGTAGTTGGATTTCTGCCGAGGACGACCGGTCCGCCCTCTGGGTGAGTATCTGGCTCGGCCTGGGCATCTTCTTGGAGAACGTATCTGCACTTGACTGTGTGGTGCGGTATCCAGGACTTTTACTTTGAGGAAATTAGAGTGTTTCAAGCAGGCTTACGCCTTGAATACATTAGCATGGAATAATAAGATAGGACCTCGGTTCTATTTTGTTGGTTTCTAGAGCTGAGGTAATGATTAATAGGGATAGTTGGGGGCATTCGTATTTAACTGTCAGAGGTGAAATTCTTGGATTTGTTAAAGACGGACTACTGCGAAAGCATTTGCCAAGGATGTTT
559	Eukaryota	Rhizaria	Cercozoa	Filosa-Thecofilosea	Ebriida	Ebriidae	Ebria	Ebria_tripartita	TAGCGTATATTAAAGTTGTTGCAGTTAAAAAGCTCGTAGTTGGATTTCTGGTTTGATGCCCTGGCCCGCTGCTATGTTGGTAGTGTGTGCCGGTTGTGCGTCTGCCATCCTTCTAGGGAACGTTCCTTCTCTTCACTGAGCCGGGTTCGTGATCTAGATCGTTTACTTTGAAAAAATTAGAGTGTTTAAAGCAGGCTTTTGCGATGAATACATTAGCATGGAATAATAATCTAGGACTTTGGTGCTATTTTGTTGGTTTCTGGAACTGAAGTAATGATTGATAGGGATAGTTGGGGGTGCTAGTATTGAGCGGCCAGAGGTGAAATTCTTGGATTCGCTCAAGACTAACTTATGCGAAAGCATTCACCAAGGATGTCTTCT
555	Eukaryota	Alveolata	Dinoflagellata	Syndiniales	Dino-Group-I	Dino-Group-I-Clade-1	Dino-Group-I-Clade-1_X	Dino-Group-I-Clade-1_X_sp.	TAGCGTATATTAAAGTTGTTGCGGTTAAAAAGCTCGTAGTTGGAGTTCTGCCAGGTGACGCCCGTCCGCCCAAGTGGTGTGTACAGGGCGTGCATCTGGCCCTTTCAAGGGGAACGTGTCTGCACTTCATTGTGTGGTGCGAGATCCTTGACTTTTACTTTGAGGAAATAAGAGTGTTCCAAGCAGGCTCTCGTCGTGCATAGCTCAGCATGGAATAATAGCATTGGACTTCGTTTCTACGCTGTTGGTTGCAAGAAGCGAGGTAATGATGAAGAGGGATAGTTGGGGGCATTCGTATTTAACTGTCAGAGGTGAAATTCTTGGATTTGTTAAAGACGGACTACTGCGAAAGCATCTGCCATGGATGTTT
560	Eukaryota	Amoebozoa	Lobosa	Tubulinea	Leptomyxida	Flabellulidae	Paraflabellula	Paraflabellula_hoguae	TAGTGTATACTAAAGTTGCTGCAGTTAAAAAGCTCGTAGTTGGATTTCGGTTAATAGAATGTTAGTCTACTTTTTTATAAGTACGCACTGACAGTCTATTTCCTTCTTTTCACATATACAATTTATTGTGTTGTGAATCTTTTACTTTGAGAAAATTAGAGTGTTCAAAGCAGGCGTAACAAAGCCTTTGAATATATTAGCATGGGATAATGAAATAAGACTTTTTGCCTTATTCTCGTTGGTTTTTGGGGCTAAAGTAATGATTAATAGGGATAGTTGGGGTCATTAGTATTTAATTGTCAGAGGTGAAATTCTAAGATTTATTAAAGACTAACTACTGCGAAAGCATTTGACAAGGATGTTT
566	Eukaryota	Opisthokonta	Metazoa	Arthropoda	Crustacea	Maxillopoda	Calanus	Calanus_helgolandicus	TAGCGTATATTAAAGTTGTTGTGGTTAAAAAGCTCGTAGTTGGATCTCGGCGGACTGAGGGCGGTTTGCTTGCTAGTATTACTGCCCTATAGTCCGTAGTTTTGCCAGAGGTTTCGAGGTGCTCTTAATCGAGTGTCCCGGGATGCTGGCAGGTTTACTTTGAAAAAATTAGAGTGCTCAAAGCAGGCTATTACGCCTGAATATTCGTGCATGGAATAATATAATAGGAAGTCGTTTCTATTTTGTTGGTTTTCGGAAATCGACTTAATGATTAATAGGGACAGTCGGGGGCATTTGTATTCAAACGACATAGGTGAAATTCTTGGACCGTTTGAAGACAAACTACTGCGAAAGCATTTGCCAAGAATGTTT
565	Eukaryota	Opisthokonta	Metazoa	Arthropoda	Crustacea	Maxillopoda	Oithona	Oithona_similis	TAGCGTATATTAAAGTTGTTGCGGTTAAAAAGCTCGTAGTTGGATCTCGGCGGGCAGGGGGTGGTTCGCTCTTCAGCGCTACTGCCCCGCTTTGCCCGTGTGATTGGCGGAGGTTTCGGGGTGCTCTTCGTTGATTGACTCGGAGCGCCGTCAGGTTTACTTTGAAAAAATTAGAGTGCTCAAAGCAGGCTTTTCACGCTTGAATATTCGTGCATGGAATAATGGAATAGGAACTCTTTTCTATTTTGTTGGTTTTCGGAAATCGAGTTAATGATTAATAGGGACAATTGGGGGCATTAGTATTCAGACGACAGAGGTGAAATTCTTGGACCGTCTGAAGACTGACTACTGCGAAAGCATTTGCCAAGAGTGTTT
568	Eukaryota	Alveolata	Dinoflagellata	Dinophyceae	Gonyaulacales	Goniodomataceae	Alexandrium	Alexandrium_leei	TAGCGTATATTAAAGTTGTTGCGGTTAAAAAGCTCGTAGTCGGGGTTCTGTTTTTGGTGGTTGGTCTGCCTTCTGGGTGAGTATCTGGTTCAGCTTGAGCTTTTTCTTGAAAACATAATTGCACTTGACTGTGTGGTGTGGTTTTCAGAACATTTACTTTGAGGAAATCGGAGTGTTTCAAGCAGGCATTAGCTGTGAACACATTTGCATGGAATAATGCTGCTGGGTGTTGGTTTTATTTTGTTGGTTTTAGAATCATGGCAATGATTAATAGGGATAGTTGGGGGCATTCGTATTTAATTGTCAGAGGTGAAATTCTTGGATTTGTTAAAGACGAATATTTGCGAAAGCATTTGCCATGGATGTTT
567	Eukaryota	Alveolata	Dinoflagellata	Dinophyceae	Gymnodiniales	Chytriodiniaceae	Chytriodinium	Chytriodinium_roseum	TAGAGTATATTAAAGTTGTTGCGGTTAAAAAGCTCGTAGTTGGATTTCTGTTGAGGACGACCGTTCCGCCCTCTGGGTGAGTATCTGGCTCGGCCTCGGCATCTTCTTGGAGAACGTTACTGCACTTGATTGTGTGGTGCGGTATCCAGGACCTTTACTTTGAGGAAATTAGAGTGTTTCAAGCAGGCGTACGCCTTGAATACATTAGCATGGAATAATAAGATAAGACCTTGGTTCTATTTTGTTGGTTTCTAGGGCTAAGGTAATGATTAATAGGGATAGTTGGGGGCATTCGTATTTAACTGTCAGACGTGAAATTCTTGGATTTGTTAAAGACGGACTACTGCGAAAGCATTTGCCAAGGATGTTT
564	Eukaryota	Rhizaria	Cercozoa	Filosa-Thecofilosea	Ebriida	Ebriidae	Ebria	Ebria_tripartita	TAGCGTATATTAAAGTTGTTGCAGTTAAAAAGCTCGTAGTTGGATTTCTGGTTTGATGCCCTGGCCCGCTGCTATTTTAGTAGTGTGTGCCGGTTGTGCGTCTGCCATCCTTCTAGGGAACGTTCCTTCTCTTCACTGAGCCGGGTTCGTGATCTAGATCGTTTACTTTGAAAAAATTAGAGTGTTTAAAGCAGGCTTTTGCTATGAATACATTAGCATGGAATAATAATCTAGGACTTCGGTGCTATTTTGTTGGTTTCTGGAACTGAAGTAATGATTGATAGGGATAGTTGGGGGTGCTAGTATTGAGCGGCCAGAGGTGAAATGATTGGATTCGCTCAAGACTAACTTATGCGAAAGCATTCGCCAAGGATGTCTTCT
563	Eukaryota	Hacrobia	Picozoa	Picozoa_X	Picozoa_XX	Picozoa_XXX	Picozoa_XXXX	Picozoa_XXXX_sp.	TAGCGTATATTAAAGTTGTTGCAGTTAAAAAGCTCGTAGTCGGATTTTGGCATCACGCCGAACTGTCAGCCGATTGGTTTGTACGGTTTGGCGGGTGCTCTCCTTCCGGAAGCTCGTTCCCTTCTTAGTTGACGGGTTCGATGGTTCCGGGTCTTTTACTTTGAAAAAATTAGAGTGTTCAAAGCAGGCCTATGCTCTGAATAGGTTAGCATGGAATAATAGAATAGGACTTTGGTTCTATTTTGTTGGTTTCTAGGACCGAAGTAATGATTAATAGGGACAGTTGGGGGCATTCATATTCCAATGTCAGAGGTGAAATTCTTGGATTATCGGAAGATGAACTTCTGCGAAAGCATCTGCCAAGGATGTTT
574	Eukaryota	Alveolata	Dinoflagellata	Dinophyceae	Gonyaulacales	Pyrophacaceae	Fragilidium	Fragilidium_subglobosum	AAGCATATATTAAAGTTGTTGCGGTTAAAAAGCTCGTAGTTGGACTTTTGCTTTGGTTAGCTGGTCTGCCCATTGGGTAAGAATTTGGCATTGCTGAAGCATTTGTTGACAATATTGTACTGCACTTGGCTGTGTGGTGTTGTATTTATCGCTTTTACTTTGAGAAAATCAGAGTGTTCCACGCAGGCGATTGCCTTGTATATGTGAGCATGGAATAATGTGTTAAGGCTTTGGTATGTTGTTAGTTTAATTCTGTTGGTGATGATAAATAGGAATAGTTGGGGGCACTTGTATTTAATTGTCAGAGGTGAAATTCTTGGATTTGTTAAAGACAAACTATTGCGAAAGCATTTGCCAAACATGTTT
412	Eukaryota	Alveolata	Dinoflagellata	Dinophyceae	Gymnodiniales	Gymnodiniaceae	Gymnodinium	Gymnodinium_sp.	TAGCGTATATTAAAGTTGTTGCGGTTAAAAAGCTCGTAGTTGGATTTCTGCTGAGGACGACCGGTCCGCCCTCTGGGTGAGCATCTGGCTCGGCCTTGGCATCTTCTTGGAGAACGTTACTGCACTTGATTGTGTGGTGCGGTATCCAGGACTTTTACTTTGAGGAAATTAGAGTGTTTCAAGCAGGCGCACGCCTTGAATACATTAGCATGGAATAATAAGATAGGACCTTGGTTCTATTTTGTTGGTTTCTAGAGCTGAGGTAATGATTAATAGGGATAGTTGGGGGCATTCGTATTTAACTGTCAGAGGTGAAATTCTTGGATTTGTTAAAGACGGACTACTGCGAAAGCATTTGCCAAGGATGTTT
570	Eukaryota	Alveolata	Dinoflagellata	Dinophyceae	Gymnodiniales	Gymnodiniaceae	Gyrodinium	Gyrodinium_helveticum	TAGCGTATATTAAAGTTGTTGCGGTTAAAAAGCTCGTAGTTGGATTTCTGCTGAGGACGACTGGTTCGCCCTCCGGGTGAGCATCTGGTTCGGCCTTGGCATCTTCTTGGTGAACGTATCTGCACTTGACTGTGTGGTGCGGTACCCAGGACTTTTACTTTGAGGAAATTAGAGTGTTTCAAGCAGGCATACGCCTTGAATACATTAGCATGGAATAATAAGATAGGACCTCGGTTCTATTTTGTTGGTTTCTAGAGCTGAGGTAATGATTAATAGGGATAGTTGGGGGCATTCGTATTTAACTGTCAGAGGTGAAATTCTTGGATTTGTTAAAGACGGACTACTGCGAAAGCATTTGCCAAGGATGTTT
316	Eukaryota	Alveolata	Dinoflagellata	Dinophyceae	Gymnodiniales	Gymnodiniaceae	Gyrodinium	Gyrodinium_heterogrammum	TAGCGTATATTAAAGTTGTTGCGGTTAAAAAGCTCGTAGTTGGATTTCTGCTGAGGACGACCGGTCCGCCCTCTGGGTGAGTATCTGGCTCGGCCTTGGCATCTTCTTGGTGAACGTATCTGCACTTGACTGTGTGGTGCGGTGGCCAGGACTTTTACTTTGAGGAAATTAGAGTGTTTCAAGCAGGCATACGCCTTGAATACATTAGCATGGAATAATAAGATAGGACCTCGGTTCTATTTTGTTGGTTTCTAGGGCTGAGGTAATGATTAATAGGGATAGTTGGGGGCATTCGTATTTAACTGTCAGAGGTGAAATTCTTGGATTTGTTAAAGACGGACTACTGCGAAAGCATTTGCCAAGGATGTTT
573	Eukaryota	Alveolata	Dinoflagellata	Dinophyceae	Dinophyceae_X	Dinophyceae_XX	Dinophyceae_XXX	Dinophyceae_XXX_sp.	TAGCGTATATTAAAGTTGTTGCGGTTAAAAAGCTCGTAGTTGGATTTCTGCCAAGGGCGACCGGTCCGCCCTCTGGGTGTGTATCTGGCTCGGCCTGGGCATCTTCTTGGGGAACGTAGCTGCACTTGACTGTGTGGTGCGGCATCCAGGACTTTTACTTTGAGGAAATTAGAGTGTTTCAAGCAGGCATACGCCTTGAATACATTAGCATGGAATAATAAGATAGGACCTCGGTTCTATTTTGTTGGTTTCTAGAATTGAGGTAATGATTAATAGGGATAGTCGGGGGCATTCGTATTTAACTGTCAGAGGTGAAATTCTTGGATCTGTTAAAGACGGACTACTGCGAAAGCATTTGCCAAGGATGTTT
575	Eukaryota	Alveolata	Dinoflagellata	Dinophyceae	Dinophyceae_X	Dinophyceae_XX	Dinophyceae_XXX	Dinophyceae_XXX_sp.	TAGCGTATATTAAAGTTGTTGCGGTTAAAAAGCTCGTAGTTGGATTTCTGCTGAGGACGACCGGTCCGCCCACTGGGTGAGTATCTGGCTCGGCCTTGGCATCTTCTTGGAGAACGTATCTGCACTTGACTGTGTGGTGCGGTAACCAGGACCTTTACTTTGAGGAAATTAGAGTGTTTCAAGCAGGCGTGCGCCTTGAATACATTAGCATGGAATAATAAGATAGGACCTTAGTTCTATTTTGTTGGTTTCTAGAGCTGGGGTAAAGATTAATAGGGATAGTTGGGGGCATTCGTATTTAACTGTCAGAGGTGAAATTCTTGGATTTGTTAAAGACGGACTACTGCGAAAGCATTTGCCAAGGATGTTT
580	Eukaryota	Alveolata	Dinoflagellata	Dinophyceae	Dinophyceae_X	Dinophyceae_XX	Dinophyceae_XXX	Dinophyceae_XXX_sp.	TAGCGTATATTAAAGTTGTTGCGGTTAAAAGCTCGTAGTTGGATTTCTGCCGAGGACGACCGGTCCGCCCTCTGGGTGAGTATCTGGTTCGGCCTGGGCATCTTCTTGGAGAACGTATCTGCACTTGACTGTGTGGTGCGGTATCCAGGACTTTTACTTTGAGGAAATTAGAGTGTTTCAAGCAGGCACACGCCTTGAATACATTAGCATGGAATAATAAGATAGGACCTTGGTTCTATTTTGTTGGTTTCTAGAGCTGAGGTAATGATTAATAGGGATAGTTGGGGGCATTCGTATTTAACTGTCAGAGGTGAAATTCTTGGATTTGTTAAAGACGGACTACTGCGAAAGCATTTGCCAAGGATGTTT
572	Eukaryota	Alveolata	Dinoflagellata	Dinophyceae	Peridiniales	Peridiniales_X	Peridiniales_XX	Peridiniales_XX_sp.	TAGCGTATATTAAAGTTGTTGCGGTTAAAAAGCTCGTAGTTGGATTTCTGCCGAGGACGACCGGTCCGCCCTCTGGGTGAGTATCTGGCTCGGCCTGGGCATCTTCTTGGAGAACGTAGCTGCACTTGATTGTGTGGTGCGGTATCCAGGACTTTTACTTTGAGGAAATCAGAGTGTTTCAAGCAGGCATACGCCTTGAATACATTAGCATGGAATAATAAGATAGGACCTCGGTTCTATTTTGTTGGTTTCTAGAGCTGAGGTAATGATTAATAGGGATAGTTGGGGGCATTCGTATTTAACTGTCAGAGGTGAAATTCTTGGATTTGTTAAAGACGGACTACTGCGAAAGCATTTGCCAAGGATGTTT
579	Eukaryota	Alveolata	Dinoflagellata	Dinophyceae	Torodiniales	Torodiniaceae	Torodinium	Torodinium_robustum	TAGCGTATATTAAAGTTGTTGCGGTTAAAAAGCTCGTAGTTGGATTTCTGCCGAGGACGACCGGTCCGCCCTGCGGGTGAGTATCTGGGACGACCTGGGCATCTTCTTGGAGAACGTGTCTGCACTTGACTGTGTGGTGCGGTATCCAGGACTTTTACTTTGAGGAAATTAGAGTGTTTCAAACAGGCCCACGCCTTGAATACATTAGCATGGAATAATAAGATAGGACCTCGGTTCTATTTTGTTGGTTTCTAGAGCTGAGGTAATGATTAATAGGGATAGTTGGGGGCATTCGTATTTAACTGTCAGAGGTGAAATTCTTGGATTTGTTAAAGACGGACTACTGCGAAAGCATTTGCCAAGGATGTTT
578	Eukaryota	Rhizaria	Cercozoa	Filosa-Thecofilosea	Ebriida	Ebriidae	Ebria	Ebria_tripartita	TAGCGTATATTAAAGTTGTTGCAGTTAAAAAGCTCGTAGTTGGATTTCTGGTTTGATGCCCTGGCCCGCTGCTATGTTGGTAGTGTGTGCCGGTTGTGCGTCTGCCATCCTTCTAGGGAACGTTCCTTCTCTTCACTGAGCCGGGTTCGTGATCGAGATCGTTTACTTTGAAAAAATTAGAGTGTTTGAAGCAGGCTTTTGTTATGAATACATTAGCATGGAATCATAATCTAGGACTTCGGTGCTATTTTTTTGGTTTCTGGAACTGAAGTAATGATTGATAGGGATAGTTGGGGGTGCTAGTATTGAGCGGCCAGAGGTGACATTCTTGGATTCGCTCAAGACTAACTTATGCGAAAGCATTCACCAAGGATGTCTTCT
571	Eukaryota	Stramenopiles	Opalozoa	MAST-3	MAST-3D	MAST-3D_X	MAST-3D_XX	MAST-3D_XX_sp.	TAGCGTATATTAAAGTTGTTGCAGTTAAAAAGCTCGTAGTTGGATTTCTGGACGGAGCGACCGGTCTGCCGTTTATACGGTGTGTACTTGTGTTCGACTCTGTTCATCCTTGTGGGGAAGCGCATTACGGCATTAGTTTGTCGTGGCGGGGAACCGCATCTTTTACTGTGAAAAAATTAGAGTGTTTAAAGCAGGCATTTTGCTGTGAATACATTAGCATGGAATAATAACATAGGACTTTGGTTCTATTTTGTTGGTTGGAGGCCAAGGTAATGATTAATAGGGATAGTTGGGGGTATTCATATTTAATTGTCAGAGGTGAAATTCTTGGATTTATGAAAGATGAACTCATGCGAAAGCATTTACCAAGGATGTTT
394	Eukaryota	Alveolata	Dinoflagellata	Syndiniales	Dino-Group-I	Dino-Group-I-Clade-4	Dino-Group-I-Clade-4_X	Dino-Group-I-Clade-4_X_sp.	TAGCGTATATTAAAATTGTTGCGGTTAAAACGCTCGTAGTTGGATATCTGCTAAGGGGTTCCGGTCCTTCCCAGTGAAGAATACGCGGAACTCTTCTTGGCATTTATTCAGGGAAGGTGTTTGCACTTTGTTGTGTGTCACATGATCTGAATTTTTACTTTGAGGAAATGAGAGTGTTTCAAGCAGGCTTTCGCCGTGAATATGATAGCATGGAATAATAGCACAGGACCCCTTTCCAAAGCTGTTGGTTTTTGGAACGAGGTAATCAGAATAAGGATAGTTGGGGGTATTCGTATTTAACTGTCAGAGGTGAAATTCTTGGATTTTTTAAAGACGAACTATTGCGAAGGCATCTGCCCAGGATGTTT
584	Eukaryota	Stramenopiles	Ochrophyta	Bacillariophyta	Bacillariophyta_X	Polar-centric-Mediophyceae	Skeletonema	Skeletonema_sp.	TAGCGTATATTAAAGTTGTTGCAGTTAAAAAGCTCGTAGTTGGATTTCTGGCAGGAGTGACCGGCCGCACACACTGTGTGCGAGTTGCGTCATTCTGGCCATCCTTGGTGAGATCCTGTTTGGCATTAAGTTGTCGGGCAGGGGATAACCATCGTTTACTGTGAAAAAATTAGAGTGTTTAAAGCAGGCTTATGCCGTTGAATATATTAGCATGGAATAATAAGATAGGACTTTGAGTCTATTTTGTTGGTTTGCGAGTCAAAGTAATGATTAATAGGGACAGTTGGGGGTATTCGTATTTCATTGTCAGAGGTGAAATTCTTGGATTTCTGAAAGACGAACTACTGCGAAAGCATTTACCAAGGATGTTT
589	Eukaryota	Alveolata	Dinoflagellata	Dinophyceae	Gymnodiniales	Gymnodiniales_X	Gymnodiniales_XX	Gymnodiniales_XX_sp.	TAGCGTATATTAAAGTTGTTGCGGTTAAAAAGCTCGTACTTGGATTTCTGCTGAGGACGACCGGTCCGCCCTCTGGGTGAGTATCTGGCTCGGCCTTGGCATCTTCTTGGAGAACGTAACTGCACTTGACTGTGTGGTGCGGTATTCAGGACTTTTACTTTGAGGAAATTAGAGTGTTTCAAGCAGGCGCATGCCTTGAATACATTAGCATGGAATAATGAGATAGGACCTTGGTTCTATTTTGTTGGTTTCTAGAGCTGAGGTAATGATTAATAGGGATAGTTGGGGGCATTCGTATTTAACTGTCAGAGGTGAAATTCTTGGATTTGTTAAAGACGGACTACTGCGAAAGCATTTGCCAAGGATGTTT
591	Eukaryota	Alveolata	Dinoflagellata	Dinophyceae	Dinophyceae_X	Dinophyceae_XX	Dinophyceae_XXX	Dinophyceae_XXX_sp.	TAGCGTATATTAAAGCTGTTGCGGCTAAAAAGCTCGTAGTTGGACTTCTGCTGAGGACGACTGGTCTGCCCTCTGGGTGAGTATCTGGTTCGGCCGAAGCATCTTCTTGGAGGTTGCAAGCGCACTTCATTGTGTGGTGCAACCGACTGGGATTTTACTTTGAGGAAATTAGAGTGTTCAAGGGAGGCGTACGCCTCGCATAGGTTAGCATGGAAGAATGATGTAAGACCATGGTATTGCTGTGCTGGTTTCTATCACCTAAGGTAATGATAAACAGGGATAGTTGGGGGCATTCGTATTTAACTGTCAGAGGTGAAATTCTTGGATTTGTTAAAGACGAACGACTGCGAACGCATTTGCCAAGGATGTTG
592	Eukaryota	Alveolata	Dinoflagellata	Dinophyceae	Suessiales	Suessiaceae	Protodinium	Protodinium_simplex	TAGCGTATATTAAAGTTGTTGCGGTTAAAAAGCTCGTAGTTGGATTTCTGCTGAGGATGACCGGTCCGCCCTCTGGGTGAGTATCTGGCTCAGCCTTGGCATCTTCCTGAAGAACGTATCTGCACTTGACTGTGTGGTGCGGTATTTAGGACATTTACTTTGAGGAAATTAGAGTGTTTCAAGCAAGCGCACGCCTTGAATACATTAGCATGGAATAATAAGATAGGACCTCGGTTCTATTTTGTTGGTTTCTAGAGCTGAGGTAATGATTGATAGGGATAGTTGGGGGCATTCGTATTTAACTGTCAGAGGTGAAATTCTTGGATTTGTTAAAGACGGACTACTGCGAAAGCATTTGCCAAGGATGTTT
587	Eukaryota	Rhizaria	Cercozoa	Filosa-Thecofilosea	Ebriida	Ebriidae	Ebria	Ebria_tripartita	TAGCGTATATTAAAGTTGTTGCAGTTAAAAAGCTCGTAGTTGGATTTCTGGTTTGATGCCCTGGCCCGCTGCTATTTTGGTAGTGTGTGCCGGTTGTGCGTCTGCCATCCTTCTAGGGAACGTTCCTTCTCTTCACTGAGCCGGGTTCGTGATCTAGATCGTTTACTTTGAAAAAATTAGAGTGTTTAAAGCAGGCTTTTGCTATGAATACGTTAGCATGTAATAATAATTTAGGACTTCGGTGCTATTTTGTTGGTTTCTGGAACTGAAGTAATGATTGATAGGGATAGTTGGGGGTGCTAGTATTGAGCGGCTAGAGGTGAAATTCTTGGATTCGCTCACGACTAACTTATGCGAAAGCATTCACCAAGGATGTCTTCT
588	Eukaryota	Rhizaria	Cercozoa	Filosa-Thecofilosea	Ebriida	Ebriidae	Ebria	Ebria_tripartita	TAGCGTATATTAAAGTTGTTGCAGTTAAAAAGCTCGTAGTTGGATTTCTGGTTTGATGCCCTGGCCCGCTGCTATTTTAGTAGTCCTTCTAGGGAACGTTCCTTCTCTTCACTGAGCCGGGTTCGTGATCTAGATCGTTTACTTTGAAAAAATTAGAGTGTTTAAAGCAGGCTTTTGCTATGAATACATTAGCATGGAATAATAATCTAGGACTTCGGTGCTATTTTGTTGGTTTCTGGAACTGAAGTAATGATTGATAGGGATAGTTGGGGGTGCTAGTATTGAGCGGCCAGAGGTGAAATTCTTGGATTCGCTCAAGACTAACTTATGCGAAAGCATTCACCAAGGATGTCTTCT
590	Eukaryota	Opisthokonta	Metazoa	Metazoa_X	Metazoa_XX	Metazoa_XXX	Metazoa_XXXX	Metazoa_XXXX_sp.	TAGCGTATATTAAAGTTGCTGCAGTTAAAAAGCTCGTAGTTGGATCTCGGGGTCGGGCCTCGCGGTCTGGACTTAATCCGTCCGGTCACCGCCCGTTCGCCCGATCCCTCCCCGCCGGTGAACCCCGCGTTTGTGCCCTTCGCTGGGTGCCCGGGGCGGCCGGCAAGTTTACTTTGAAAAAATTAGAGTGTTCAAGGCAGGCAGTTTACAGGCCTGAATAATGGTGCATGGAATAATGGAAGAGGACTTCGGTTCTATTTTGTTGGTTTTTGAGACCGATGTAATGATCAAGAGGGACGGCCGGGGGCATTTGTACTGTGGCGTTAGAGGTGAAATTCTTGGATCGTCGCAAGACAAACGACAGCGAAAGCATTTGCCAAGAATGTTT
585	Eukaryota	Stramenopiles	Stramenopiles_X	Stramenopiles_XX	Stramenopiles_XXX	Stramenopiles_XXXX	Stramenopiles_XXXXX	Stramenopiles_XXXXX_sp.	TAGCGTATATTAAAGTTGTTGCAGTTAAAAAGCTCGTAGTTGGATTTCTGGGGTGCGCGTGCGGTCCGCCGGGCAACCGGTGCGAACTTGCGCGGCGCGCTCCATCCTTGCGGAGAGCGGCTCCGGCATTAAATTGTCGGGGTCGGGATCCGCATCGTTTACTGTGAAAAAATTAGAGTGTTTAAAGCAGGCAATTGCTGTGAATACATTAGCATGGAATAATAAGATAGGGCTTTGGTTCTATTTTGTTGGTTTGCGAACCAAGGTAATGATTAACAGGGACAGTTGGGGGTATTCGTATTTAATTGTCAGAGGTGAAATTCTTGGATTTATGAAAGACGAACTACTGCGAAAGCATTTACCAAGGATGTTT
593	Eukaryota	Alveolata	Dinoflagellata	Syndiniales	Dino-Group-I	Dino-Group-I-Clade-1	Dino-Group-I-Clade-1_X	Dino-Group-I-Clade-1_X_sp.	TAGCGTATATTAAAGTTGTTGCGGTTAAAAAGCTCGTAGTTGGAGTTCTGCCAGGTGACGCTCGTCCGCCCAAGTGGTGTGTACAGGGCGTGCATCTGGCCCCTTCAAGGGGAACGTGTTGCACTTTATTGTGTGGCGCGAGATCCTTGACTTTTACTTTGAGGAAATAAGAGTGTTCCAAGCAGGCTCTCGTCGTGCATAGCTCAGCATGGAATAATAGCATTGGACTTCGTTTCTACGCTGTTGGTTGCAAGAAGCGAGGTAATGATGAAGAGGGATAGTTGGGGGCATTCGTATTTAACTGTCAGAGGTGAAATTCTTGGATTTGTTAAAGACGGACTACTGCGAAAGCATCTGCCATGGATGTTT
583	Eukaryota	Alveolata	Dinoflagellata	Syndiniales	Dino-Group-I	Dino-Group-I-Clade-4	Dino-Group-I-Clade-4_X	Dino-Group-I-Clade-4_X_sp.	TAGCGTATATTAAAATTGTTGCGGTTAAAACGCTCGTAGTTGGATATCTGCCAAGGGGTTCCGGTCCTTCCCAGTGAAGAAAACACGGAACTCTTCTTGGCATTTGTTCAGGGAAGGTGTTTGCACTTTATTGTGTGTCACGTGATCTGAATTTTTACTTTGAGGAAATGAGAGTGTTCCAAGCAGGCTTTTGCCGTGAATATGATAGCATGGAATAATAGCATAGGACCCCTTTCCAAAGCTGTTGGTTTTTGGAACGAGGTAATCAAAATAAGGATAGTTGGGGGTATTCGTATTTAACTGTCAGAGGCGAAATTCTTGGATTTTTTAAAGACGAACTATTGCGAAGGCATCTGCCCAGGATGTTT
586	Eukaryota	Alveolata	Dinoflagellata	Syndiniales	Dino-Group-II	Dino-Group-II-Clade-6	Dino-Group-II-Clade-6_X	Dino-Group-II-Clade-6_X_sp.	TAGCGTATATTAAAGTTGTTGCGGTTAAAAAGCTCGTAGTTGGATTTCTGTTGAGGTCGACCGGTGCACACCTCGTGTGTTATTTGGTTCGGTCTCGGCATCCTCCTGGGGAACGTGTCAGGACTTTATTGGACTGCGCGAGATTCAGGACTTTTACTTTGAGGAAATTAGAGTGTTCACGGCAGGCAAGTGCTTTGAATACATTAGCATGGAATAATAATATAGGACCTTCGTTCTATTTTGTTGGTTTCTAGAACTTAGGTAATGATTAATAGGGACAATTGGGGGCATTCGTATTAACGCGTCAGAGGTGGAATTCTTGGATTGCGTTACGACGAACTACTGCGAAAGCATTTGCCAAAGATGTTT
598	Eukaryota	Opisthokonta	Metazoa	Arthropoda	Crustacea	Maxillopoda	Calanus	Calanus_helgolandicus	TAGCGTATATTAAAGTTGTTGTGGTTAAAAAGCTCGTAGTTGGATCTCGGCGGACTGAGGGCGGTTTGCTTGCTAGTATTACTGCCCTATAGTCCGTAGTTTTGCCAGAGGTTTCGAGGTGCTCTTAATCGAGTGTCCCGGGATGCTGGCAGGTTTACTTTGAAAAAATTAGAGTGCTCAAAGCAGGCTATTACGCCTGAATATTCGTGCATGGAATAATATAATAGGAAGTCGTTTCTATTTTGTTGGTTTTCGGAAATCGACTTAATGATTAATAGGGACAGTCGGGGGCATTTGTATTCAAACGACAGAGGTGAAATTCTTGGACCGTTTGAAGACAAACTACTGCGAAAGCATTTGCCAAGAATGTTT
595	Eukaryota	Stramenopiles	Ochrophyta	Bacillariophyta	Bacillariophyta_X	Polar-centric-Mediophyceae	Thalassiosira	Thalassiosira_sp.	TAGCGTATATTAAAGTTGTTGCAGTTAAAAAGCTCGTAGTTGGATTTCTGGCAGGAGCGACCGGTCACACACTCTGTGTGTGAACTTGCGTTGTCTCTGGCCATCCTCGGGGAGATCCTGTTTGGCATTAAGTTGTCGGGCAGGGGATACCCGTCGTTTACTGTGAAAAAATTAGAGTGTTTAAAGCAGGCTTATGCCGTTGAATATATTAGCATGGAATAATAAGATAGGACTTCGGAACTATTTTGTTGGTTTGCGTTACGAAGTAATGATTAATAGGGACAGTTGGGGGTATTCGTATTTCGTTGTCAGAGGTGAAATTCTTGGATTTCCGAAAGACGAACTACTGCGAAAGCATTTACCAAGGATGTTT
600	Eukaryota	Alveolata	Dinoflagellata	Dinophyceae	Gymnodiniales	Gymnodiniaceae	Gymnodinium	Gymnodinium_sp.	TAGCGTATATTAAAGTTGTTGCGGTTAAAAAGCTCGTAGTTGGATTTCTGCTGAGGACGACCGGTCCGCCCTCTGGGTGAGCATCTGGCTCGGCCTTGGCATCTTCTTGGAGAACGTTACTGCACTTGATTGTGTGGTGCGGTATCCAGGACTTTTACTTTGAGGAAATTAGAGTGTTTCAAGCAGGCGCACGCCTTGAATACATTAGCATGGAATAATAAGATAGGACCTTGGTTCTATTTTGTTGGTTTCTAGAGCTGAGGTAATGATTAATAGGGATAGTTTGGGGCATTCGTATTTAACTGTCAGAGGTGAACTTCTTGGATTTGTTAAAGACGGACTACTGCGAAAGCATTTGCCAAGGATGTTT
599	Eukaryota	Alveolata	Dinoflagellata	Dinophyceae	Peridiniales	Heterocapsaceae	Heterocapsa	Heterocapsa_sp.	TAGCGTATATTAAAGTTGTTGCGGTTAAAAAGCTCGTAGTTGGATTTCTGCCGAGGACGACCGGTCCGCCCTCCGGGTGAGTATCTGGTTCGGCCTGGGCATCTTCTTGGAGAACGTAACTGCACTTGGCTGTGTGGTGCGGTATTCAGGACTTTTACTTTGAGGAAATTAGAGTGTTTCAAGCAGGCACACGCCTTGAATACATTAGCATGGAATAATAAGATAGGACCTCGGTTCTATTTTGTTGGTTTCTAGATCTGAGGTAATGATTAATAGGGATAGTTGGGGGCATTCGTATTTAACTGTCAGAGGTGAAATTCTTGGATTTGTTAAAGACGGACTACTGCGAAAGCATTTGCCAAGGATGTTT
596	Eukaryota	Rhizaria	Radiolaria	RAD-C	RAD-C_X	RAD-C_XX	RAD-C_XXX	RAD-C_XXX_sp.	TAGCGTATACTAAAGTTGTTGCAGTTAAAAAGCTCGTAGTTGGATTTCTGTGCATCGGTTGTTGGGCTACGCTTATGGTGTGGTCCCTTCACCGCTGTACATCCTGTTGGCAGACACGTGCTGGCATTAATTTGTCGGTGCGGGGAGACCACTCGTTTACTTTGAGAAAATTAAAGTGTTCAAAGCAGGCGCTCGCTTGAATACATTAGCATGGAATAATAGTATAGGACTTTGATCTTATTTGTTGGTTTTAAAGATCAAAGTAATGATTGATAGGGACAGTTGGGGGCATCAGTATTCTGAAGCGAGAGGTGAAATTCTTGGACCTTCGGAAGACTAACAACTGCGAAAGCATTTGCCAAGGATGTTCTCT
601	Eukaryota	Alveolata	Dinoflagellata	Syndiniales	Dino-Group-II	Dino-Group-II-Clade-4	Dino-Group-II-Clade-4_X	Dino-Group-II-Clade-4_X_sp.	TAGCGTATATTAAAGTTGTTGCGGTTAAAAAGCTCGTAGTTGGATTTCTGTTGAGGGCAGCCGGTCCGCACTTTGTGCGTGTATCTGGTTTGATCTCGGCATCCTCTCAAAATACGTTTCTGCGCTTGATTGCGTGGAGCGGAGTTTGAGACTTTTACTTTGAGGAAATTAGAGTGTTCACGGCAGGCAATCGCCTTGAATATATTAGCATGGAATAATAATATAGGATCTTGGTTCTATTTTGTTGGTTTCTAGGACTAAGATAATGATTAATAGGGACAATTGGGGGCATTCGTATTAACGCGTCAGAGGTGGAATTCTTGGATTGCGTTACGACGAACTACTGCGAAAGCATTTGCCAAGGATGTTT
606	Eukaryota	Stramenopiles	Ochrophyta	Bacillariophyta	Bacillariophyta_X	Polar-centric-Mediophyceae	Minidiscus	Minidiscus_trioculatus	TAGCGTATATTAAAGTTGTTGCAGTTAAAAAGCTCGTAGTTGGATTTCTGGCAGGAGCGACCGGTCACACACTCTGTGTGTGAACTTGCGTTGTCTCTGGCCATCCTTGGGAAGATCCTGTTTGGCATTAAGTTGTCGGGCAGGGGATGCCCATCGTTTACTGTGAAAAAATTAGAGTGTTTAAAGCAGGCTTATGCCGTTGAATATATTAGCATGGAATAATAAGATAGGACTTCGGAACTATTTTGTTGGTTTGCGTTACGAAGTAATGATTAATAGGGACAGTTGGGGGTATTCGTATTTCGTTGTCAGAGGTGAAATTCTTGGATTTCCGAAAGACGAACTACTGCGAAAGCATTTACCAAGGATGTTT
610	Eukaryota	Alveolata	Dinoflagellata	Dinophyceae	Dinophyceae_X	Tovelliaceae	Woloszynskia	Woloszynskia_sp.	TAGCGTATATTAAAGTTGTTGCGGTTAAAAAGCTCGTAGTTGGATTTCTGCTGAGGACGACCGGTCCGCCCTGTGGGTGTGCATCTGGCTCAGCCTTGGCATCTTCCTGAAGAACGTAGCTGCACTTGACTGTGTGGTGCGGTATTTAGGACATTTACTTTGAGGAAATTAGAGTGTTTCAAGCAAGCGCACGCTTTGAATACATTAGCATGGAATAATAAGATAGGACCTCGGTTCTATTTTGTTGGTTTCTAGAGCTGAGGTAATGATTGATAGGGATAGTTGGGGGCATTCGTATTTAACTGTCAGAGGTGAAATTCTTGGATTTGTTAAAGACGGACTACTGCGAAAGCATTTGCCAAGGATGTTT
613	Eukaryota	Alveolata	Dinoflagellata	Dinophyceae	Peridiniales	Thoracosphaeraceae	Scrippsiella	Scrippsiella_acuminata	TAGCGTATATTAAAGTTGTTGCGGTTAAAAAGCTCGTAGTTGGATTTCTGCTGAGGACGACCGGTCCGCCCTCTGGGTGAGTATCTGGCTCGGCCTGGGCATCTTCTTGGAGAACGTAGCTGCACTTGACTGTGTGGTGCGGTATCCAGGACTTTTACTTTGAGGAAATTAGAGTGTTTCAAGCAGGCACACGCCTTGAATACATTAGCATGGAATAATAAGATAGGACCTTGGTTCTATTTTGTTGGTTTCTAGAATTGAGGTAATGATTAATAGGGATAGTTGGGGGCATTCGTATTTAACTGTCAGAGGTGAAATTCTTGGATTTGTTAAAGACGGACTACTGCGAAAGCATTTGCCAAGGATGTTT
612	Eukaryota	Eukaryota_X	Eukaryota_XX	Eukaryota_XXX	Eukaryota_XXXX	Eukaryota_XXXXX	Eukaryota_XXXXXX	Eukaryota_XXXXXX_sp.	TAGCGTATACTAAAGTTGTTGCAGTTAAAAAGCTCGTAGTTGGATTTCTGTGCGCCGGTTGTTGGGCCTGCTCTATGAGGAGGCTCCTTCACCGTCGTACATCCTGTTGGCAGACCCGCGCAGGGCATTTAGTTGTCGGCGTGGGGAGACCACTCGTTTACTTTGAGAAAATTAAAGTGTTCAAAGCAGGCAATCGCTTGAATACATTAGCATGGAATAATAAGATAAGACCTTGGTTTATTTTGTTGGTTTCTAGACCCGAGGTAATGGTTAATAGGGATAGTTGGGGGCATTCGTATTTAACTGTCAGAGGTGAAATTCTTGGATTTGTTAAGGACGGACCACTGCGAAAGCATTTGCCAAGAATGTTT
609	Eukaryota	Rhizaria	Cercozoa	Filosa-Imbricatea	Filosa-Imbricatea_X	Novel-clade-2	Novel-clade-2_X	Novel-clade-2_X_sp.	GTAGCGTATACTAATGTTGCTGCAGTTAAAAAGCTCGTAGTTGGATTTCTGGTGGTTGATTTTGGTCCGCTACTTTTGTAGATGAGTATCATTTTTCAACTATCATCCTAATTGGTTTGTCGGGTTCACGCTCGATTGATCAGTTTCTTTTACTTTGAAAAAATTAGAGTGTTTAAAGCAGGCTTGCGCAATGAATACATTAGCATGGAATAATAATATAGGACTACAGGTTCTATTTTGTTGGTTTCTAGACCTGAAGTAATGATTGATAGGGATAGTTGGGGGTGCTAGTATTGAGTGGCCAGAGGTGAAATTCTTGGATTCACTCAAGACTAACTTATGCGAAAGCATTCACCAAGGATGTCTTCT
607	Eukaryota	Alveolata	Ciliophora	Nassophorea	Nassophorea_X	Discotrichidae	NASSO_1	NASSO_1_sp.	TAGCGTATATTAAAGTTGTTGCAGTTAAAAAGCTCGTAGTTGAACTTCTGACAGGATAGCCGGCCCTACAAAAGCCTGGCGGTCATGTCATCCCCTTTGTATTACTAAACATGCACTTTGTTGTGCAGTTTTGTGATCAAGGAATTTACTTTGAAAAAATTAGAGTGTTTCAAGCAAGCGCTTCGCTGGAATACATTAGCATGGAATAATAGAATATGACCTTTGTTCATTTATTGGTCCAATGAGTGGAGGTAATGATTAACAGGGACAGTTGGGGGCATTAGTATTGCTTTGTCAGAGGTGAAATTCATTGATTATCGCAAGACTAACTTATGCGAAAGCATTTGCCAAGGATGTTT
479	Eukaryota	Hacrobia	Haptophyta	Prymnesiophyceae	Phaeocystales	Phaeocystaceae	Phaeocystis	Phaeocystis_antarctica	TAGCGTATATTAAAGTTGTTGCAGTTAAAAAGCTCGTAGTCGGATTTCGGGTCGGGCCGAGCGGTCTGCCGATGGGTATGCACTGTTTGGCGCGGCCTTCTTTCCGGAGACCGCGGCTACTCTTAACTGAGCGGGCGTGGGAGACGGATCGTTTACTTTGAAAAAATCAGAGTGTTTCAAGCAGGCAGCTCGCTCTTGCATGGATTAGCATGGGATAATTGAATAGGACTCTGGTGCTATTTTGTTGGTTTCGAACACCGGAGTAATGATTAACAGGGACAGTCAGGGGCACTCGTATTCCGTCGAGAGAGGTGAAATTCTCAGACCAATGGAAGACGAACCACTGCGAAAGCATTTGCCAGGGATGTTT
611	Eukaryota	Alveolata	Dinoflagellata	Syndiniales	Dino-Group-II	Dino-Group-II_X	Dino-Group-II_XX	Dino-Group-II_XX_sp.	TAGCGTATATTAAAGTTGTTGCGGTTAAAAAGCTCGTAGTTGGATTTCTGCTGAGGACGGCCGGTCCGCACTATGTGCGTGTATCTGGTTCGGCCTCGGCATCCTCTCGAAAGCCGTTTCTGCGCTTGATTGCGTGGTTCGGACTTCGGGACTTTTACTTTGAGGAAATTAGAGTGTTCACGGCAGGCCGTCGCCTTGAATATATTAGCATGGAATAATAAAATAAGATCTTGGTTCTATTTTGTTGGTTTCTAGAGCTAAGATAATGATTAATAGGGACAATTGGGGGCATTCGTATTAACGCGTCAGAGGTGGAATTCTTAGATTGCGTTACGACGAACTACTGCGAAAGCATTTGCCAAGGATGTTT
608	Eukaryota	Hacrobia	Telonemia	Telonemia_X	Telonemia_XX	Telonemia-Group-2	Telonemia-Group-2_X	Telonemia-Group-2_X_sp.	TAGCGTATATTAAAGTTGTTGCAGTTAAAAAGCTCGTAGTTGGAGTTCAGATTGAGCTCGGCCGGTCGGCCTAATTGGTCAGAACTGGTTGACTCTGTCTTGTTTGTGGATCCCTCCGGAGTTAACTCTTCGGATGTGGAGTCCACATCGTTTACCTTGAAAAAATTAGAGTGTTCAAAGCAGGCGTTTGCTTGAATATATTAGCATGGAATAATGGAATAGGACGCTGGTTCTATTTTGTTGGTTTTGAGAACCAGAGTAATGATTAATAGGGACAGTTGGGGGCATTCATATTTCATTGTCAGAGGTGAAATTCTTGGATTTATGAAAGATGAACTTCTGCGAAAGCATTTGCCAAGGATGTTT
627	Eukaryota	Stramenopiles	Ochrophyta	Bacillariophyta	Bacillariophyta_X	Polar-centric-Mediophyceae	Chaetoceros	Chaetoceros_gelidus	AAGTGTATATTTAAGTTGTTGCAGTTAAAAAGCTCGTAGTCGCATTTCTGGCGAGAGGAATTGGTCCGACATTTATTGTGGGTACTCGATTCTCTCTCGCCATCCTTGAGTGGTCCGTTCTGGCATTTAGTTGTCGGAGCGTCAGCCGCTCATCGTTTACTGTGAGAAAATTAGAGTGTTCAAAGCAGGCTTATGCCGTTGAATATATTAGCATGGAATAATAAGATAGGACCTCGGTGCTATTTTGTTGGTTTGCGCACAGAGGTAATGATGAACAGGGACAGTTGGGGGTATTTGTATTTCGTTGTCAGAGGTGAAATTCTTAGATTTACGAAAGACAAACTACTGCGAAAGCATTTACCAAGGATGTTT
274	Eukaryota	Stramenopiles	Ochrophyta	Bacillariophyta	Bacillariophyta_X	Raphid-pennate	Pseudo-nitzschia	Fragilariopsis_sp.	TAGCGTATATTAAAGTTGTTGCAGTTAAAAAGCTCGTAGTTGGATTTGTGGTGTGTCCAGTCGGCCTTTGCTCTTTGAGTGATTGTGCTGTACTGGTCTGCCATGTTTGGGTGGAATCTGTGTGGCATTAAGTTGTCGTGCAGGGGATGCCCATCGTTTACTGTGAAAAAATTAGAGTGTTCAAAGCAGGCTTACGCCGTTGAATATATTAGCATGGAATAATAATATAGGACCTTGGTACTATTTTGTTGGTTTGCGCACTAAGGTAATGATTAAGAGGGACAGTTGGGGGTATTTGTATTCCATTGTCAGAGGTGAAATTCTTGGATTTTTGGAAGACAAACTACTGCGAAAGCATTTACCAAGGATGTTT
618	Eukaryota	Opisthokonta	Choanoflagellida	Choanoflagellatea	Acanthoecida	Acanthoecidae_Group_G	Acanthoecidae_Group_G_X	Acanthoecidae_Group_G_X_sp.	TAGCGTATATTAAAGTTGTTGCAGTTAAAAAGCTCGTAGTTGGATTTCTGGGCTGGCCGGACGGTCCACCTCACGGTGAGAACTGGCTGGTCGGCCCTTCCTCTCGAAGTGTTGCGGTGTTCTTAACTGAGTGCTGTGGCAATTCGGGACCTTTACTTTGAAAAAATTAGAGTGTTCAAAGCAGGCCTTCGCTTGAATACATTAGCATGGAATAATGGAATAGGACTTTGGTTCTATTTTGTTGGTTTCTAGGACCGAAGTAATGATTAATAGGGACAGTTGGGGGCATTAGTATTTAATTGTCAGAGGTGAAATTCTTGGATTTATGAAAGACTAACTACTGCGAAAGCATTTGCCAAGGATGTTT
625	Eukaryota	Alveolata	Dinoflagellata	Dinophyceae	Dinophyceae_X	Dinophyceae_XX	Dinophyceae_XXX	Dinophyceae_XXX_sp.	TAGCGTATATTAAAGTTGTTGCGGTTAAAAAGCTCGTAGTTGGATTTCTGCCGAGGACGACCGGTCCGCCCTCTGGGTGAGTATCTGGCTTGGCCTGGGCATCTTCTTGGAGAACGTAGCTGCACTTGACTGTGTGGTGCGGTATCCAAGACTTTTACTTTGAGGAAATTAGAGTGTTTCAAGCAGGCATGCGCCTTGAATACATTAGCATGGAATAATAAGATAGGACCTCGGTTCTATTTTGTTGGTTTCTAGAGGTGAGGTAATGATTAATAGGGATAGTTGGGGGCATTCGTATTTAACTGTCAGAGGTGAAATTCTTGGATTTGTTAAAGACGGACTATTGCGAAAGCATTTGCCAAGGATGTTT
616	Eukaryota	Alveolata	Dinoflagellata	Dinophyceae	Gonyaulacales	Goniodomataceae	Alexandrium	Alexandrium_sp_01	TAGCGCACATTCAAGTTGGTGCGGTTAAACAACTCGTAGTTTGATTTCTGTTGGGAACGACCGGTCCGCCCATTGGGTGTGCATCTGGCTTGTTCTCGGCATCTTCTTGGTGAGCGTTGCTGCACTTGACTGCGTGGAGCGCTACCCAGGACTTTTACTTTGAGGAAATTCGACTGTTTCAAGCAGGCATATGCCTTGAATACATTAGCATGGAATAATACGATAGGGCCTCGGTTCTATTTTGTTTGTTTCTATAGCTGAGGTAATGATTAATATGGATAGTTGGGGTGTAGTTAACTGTCAGAGGCGAAATGCTTGGATTTGTTAAAGACGGACTACTGCGAAAGCATTTGCCAAGGATGTCT
623	Eukaryota	Alveolata	Dinoflagellata	Dinophyceae	Peridiniales	Diplopsalidaceae	Diplopsalis	Diplopsalis_lenticula	TAGCGTATATTAAAGTTGTTGCGGTTAAAAAGCTCGTAGTTGGATTTCTGCCGAGGAAGACCGGTCCGCCCTCTGGGTGAGTATCTGGCTCGGCCTGGGCATCTTCTTGGGGAACGTGGCTGCACTTGACTGTGTGGCGCGGTGCCCAGGACTTTTACTTTGAGGAAATTAGAGTGTTTCAAGCAGGCTCACGCCTTGAATACATTAGCATGGAATAATAAGATAGGACCTTGGTTTTATTTTGTTGGTTTCTAGAGCTGAGGTAATGATTAATAGGGATAGTTGGGGGCATTCGTATTTAACTGTCAGAGGTGAAATTCTTGGATTTGTTAAAGACAAACTATTGCGAAAGCATTTGCCAAAAATGTTT
622	Eukaryota	Rhizaria	Cercozoa	Filosa-Thecofilosea	Ebriida	Ebriidae	Ebria	Ebria_tripartita	TAGCGTATATTAAAGTTGTTGCAGTTAAAAAGCTCGTAGTTGGATTTCTGGTTTGATGCCCTGGCCCGCTGCTATTTTAGTAGTGTGTGCCGGTTGTGCGTCTGCCATCCTTCTAGGGAACGTTCCTTCTCTTCACTGAGCCGGGTTCATTTCTAGATCGTTTACTTTGAAAAAATTAGAGTGTTTAAAGCAGGCTTTTGCTATGAATACATTAGCATGGAATAATAATCTAGGACTTCGGTGCTATTTTGTTGGTTTCTGGAACTGAAGTAATGATTGATAGGGATAGTTGGGGGTGCTAGTATTGAGCGGCCAGAGGTGAAATTCTTGGATTCGCTCAAGACTAACTTATGCGAAAGCATTCACCAAGGATGTCTTCT
617	Eukaryota	Stramenopiles	Sagenista	MAST-7	MAST-7A	MAST-7A_X	MAST-7A_XX	MAST-7A_XX_sp.	TAGCGTATATTAAAGTTGTTGCGGTTAAAAAGCTCGTAGTTGGATTTCTGGTGGGAGCACGGGTCGGCCCTCACGGGTTGTACTGTTGTTGCGTCCTGCCGTTTCGGAGGGAATGGCCTCGCTATTAAGTTAGCGTGGTCGGGAACTCTGTCGTTTACTGTGAAAAAATTAGAGTGTTCAAAGCAGGCCTTCGCTGTGAATACATTAGCATGGAATAATAAGATAGGACTGTAGTGCTATTTTGTTGGTTTGCGTACTATGGTAATGATTAATAGGGATAGTTGGGGGTATTCATATTCAATTGTCAGAGGTGAAATTCTTGGATTTATGGAAGATGAACTACTGCGAAAGCATTTACCAAGGATGTTT
626	Eukaryota	Hacrobia	Picozoa	Picozoa_X	Picozoa_XX	Picozoa_XXX	Picozoa_XXXX	Picozoa_XXXX_sp.	TAGCGTATATTAAAGTTGTTGCAGTTAAAAAGCTCGTAGTCGGATTTTGGCACCATGCCGAACTGTCTGCCGATTGGTTTGTACGGTTTGGCGGGTGCTTCCTTCCGGAAGCCCGTGTTCTTCTTCATTGAAGGGCGCGGTGAGTCCGGATCATTTACTTTGAAAAAATTAGAGTGTTCAAAGCAGGCCTATGCTCTGAATAGGTTAGCATGGAATAATAGAATAGGACTTCGGTACTATTTTGTTGGTTTCTAGGACCGAAGTAATGATTAATAGGGACAGTTGGGGGCATTCATATTCCATTGTCAGAGGTGAAATTCTTGGATTAACGGAAGATGAACTACTGCGAAAGCATCTGCCAAGGATGTTT
624	Eukaryota	Alveolata	Dinoflagellata	Syndiniales	Dino-Group-I	Dino-Group-I-Clade-2	Dino-Group-I-Clade-2_X	Dino-Group-I-Clade-2_X_sp.	TAGCGTATATTAAAGTTGTTGCGGTTAAAACGCTCGTAGTTGGGTTTCTGTCAGGAACAACCGGTCTGTCCTGAGTGTCAAGTCACTGGTTCGGCACCTGCCATCTTCTTGGGGAACGGGTGCGCACTTCACTGTGCGACCTGGAAACCTTGACGTTTACTTTGAGGAAATGAGAGTGCTTCAAGCGGGTGTTCGCCACGAATATGTTAGCATGGAATAATAGTATTGGACCTCGGATCACAGCTGTTGGTTGCTGGAATCGGGGTGAGGGTAAACAGGGACAGTTGGGGGCATTCGTATTTAACTGTCAGAGGTGAAATTCTTGGATTTGTTAAAGACGGACTACTGCGAAAGCATTTGCCAAGGATGTTT
621	Eukaryota	Alveolata	Dinoflagellata	Syndiniales	Dino-Group-I	Dino-Group-I-Clade-4	Dino-Group-I-Clade-4_X	Dino-Group-I-Clade-4_X_sp.	TAGCGTATATTAAAATTGTTGCGGTTAAAACGCTCGTAGTTGGATATCTGTGAGCGGGTTTCGGTCCTTCCCAGTGAAGATTACACGGAACTCTGCTCGCATTCGTTCAGGGAGGGTGGATGCACTTCACTGTGTGACCACATGATCTGAATTTTTACTTTGAGGAAATGAGAGTGTTCCAAGCAGGCAATCGCCGTGAATATGATAGCATGGAATAATAGCACAGGACTCTTGGTTCAATGCTGTTGGTTTGTTGGACTAGAGTAATCACAATAAGGATAGTTGGGGGTATTCGTATTTAACTGTCAGAGGTGAAATTCTTGGATTTTTTAAAGACGAACAATTGCGAAGGCATCTACCCAGGATGTTT
619	Eukaryota	Alveolata	Dinoflagellata	Syndiniales	Dino-Group-II	Dino-Group-II-Clade-22	Dino-Group-II-Clade-22_X	Dino-Group-II-Clade-22_X_sp.	TAGCGTATATTAAAGTTGTTGCGGTTAAAAAGCTCGTAGTTGGATTTCTGTTAGGGACGACCGGTCCGCACTATGTGCGTGTATCTGGCTCGGCCTTGGCATCCTCCTGGGGAACGGTGCTGCGCTTGATTGCGTGGTCCGGTATTCAGGACTTTTACTTTGAGGAAATTAGAGTGTTTACGGCAGGCAATCGCCTTGAATATATTAGCATGGAATAATACTATAGGACCTTGGTTCTATTTTGTTGGTTTCTAGAACTAAGGTAATGATTAATAGGGATAATTGGGGGCATTCGTATTAACACGTCAGAGGTGAAATTCTTGGATTGTGTTACGACGAACTACTGCGAAAGCATTTGCCAAGGATGTTT
620	Eukaryota	Alveolata	Dinoflagellata	Syndiniales	Dino-Group-II	Dino-Group-II-Clade-25	Dino-Group-II-Clade-25_X	Dino-Group-II-Clade-25_X_sp.	TAGCGTATATTAAAGTTGTTGCGGTTAAAAAGCTCGTAGTTGGATTTCTGTTGAAGAAAACCGGTCCGTACCATGTATGTGTATCTGGCTTTTTTTCGGCATCCTCTCGAGGTACGTTACTGCGCTTGATTGCGTGGGGCGGAATTCGGGACTTTTACTTTGAGGAAATTAGAGTGTTCACGGCAGGCAATCGCCCTGAATATATTAGCATGGAATAATGATATAGGATCTTGATTCTATTTTGTTGGTTTCAGGAATTAAGGTAATGATTAATAGGGACAATTGGGGGCATTCGTATCAACACGTCAGAGGTGGAATTCTTGGATTGTGTTGCGACGAACTACTGCGAAAGCATTTGCCAAGGATGTTT
630	Eukaryota	Opisthokonta	Metazoa	Arthropoda	Crustacea	Maxillopoda	Calanus	Calanus_helgolandicus	TAGCGTATATTAAAGTTGTTGTGGTTAAAAAGCTCGTAGTTGGATCTCGGCGGACTGAGGGCGGTTTGCTTGCTAGTATTACTGCCCTATAGTCCGTAGTTTTGCCAGAGGTTTCGAGGTTCTCTTAATCGAGTGTCCCGGGATGCTGGCAGGTTTACTTTGAAAAAATTAGAGTGCTCAAAGCAGGCTATTACGCCTGAATATTCGTGCATGGAATAATATAATAGGAAGTCGTTTCTATTTTGTTGGTTTTCGGAAATCGACTTAATGATTAATAGGGACAGTCGGGGGCATTTGTATTCAAACGACAGAGGTGAAATTCTTGGACCGTTTGAAGACAAACTACTGCGAAAGCATTTGCCAAGAATGTTT
632	Eukaryota	Opisthokonta	Metazoa	Arthropoda	Crustacea	Maxillopoda	Centropages	Centropages_typicus	TAGCGTATATTAAAGTTGTTGTGGTTAAAAAGCTCGTAGTTGGATTTCGGCGGGTAGTGGTTGGTTTGAATTGATTCAACACTGACTTTTTTACCCGTGTGTTTTGCCAGAATCTTACGGGTGATCTTTACCGATTGTCCGTTGGAACTGGCAGGTTTACTTTGAAAAAATTAGAGTGCTCAAAGCAAGCTTACTGCTTGAATAGTTGCGCATGGAATAATAGAATAGGAAGTCGTTTCTATTTTGTTGGTTTTCGGAAATCGACTTAATGATTAATAGGGATAGTCGGGGGCATTCGTATTCAAACGACAGAGGTGAAATTCTTGGACCGTTTGAAGACGAACTAAGGCGAAAGCATTTGCCAAGAATGTTT
634	Eukaryota	Alveolata	Dinoflagellata	Dinophyceae	Dinophyceae_X	Dinophyceae_XX	Dinophyceae_XXX	Dinophyceae_XXX_sp.	TAGCGTATATTAAAATTGTTGTGGTTAAAAAGCTCGTAGTTGGATTTCTGCCGAGGACGACCGGTCCGCCCTCTGGGTGAGTATCTGGCTTGGCCTGGGCATCTTCTTGGAGAACGTAGCTGCACTTGACTGTGTGGTGCGGTATCCAGGATTTTTACTTTGAGGAAATTAGAGTGTTTCAAGCAGGCATGCGCCTTGAATACATTAGCATGGAATAATAAGATAGGACCTCGGTTCTATTTTGTTGGTTTCTAGAGCTGAGTTAATGATTAATAGGGATAGTTGGGGGCATTCGTATTTAACTGTCAGAGGTGAAATTCTTGGATTTGTTAAAGACGGACTACTGCGAAAACATTTGCCAAGGATGTTT
633	Eukaryota	Alveolata	Dinoflagellata	Dinophyceae	Dinophyceae_X	Dinophyceae_XX	Dinophyceae_XXX	Dinophyceae_XXX_sp.	TAGCGTATATTAAAGTTGTCGCGGTTAAAAAGCTCGTAGTTGGATTTCTGCTGAGGACGATCGGTCCGCCCTCTGGGTGAGTATCTGGCTCGGCCTGGGAATCTTCTTGGAGAACGCAGCTGCACTTGACTGTGTGGTGCGGTATCCAGGACCTTTACTTTGAGGAAATTAGAGTGTTTCAAGCAGGCGCACGCCTTGAATACACTAGCATAGATAGGACCTTGGTTCTATTTTGTTGGTTTCTAGAGCTCAGGTAATGATGAATAGGGATAGTTGGGGGCATTCGTATTTAACTGTCCGAGGTGAAATTCTTGGATTTGTTCAAGACGGACTACTGCGAAAGCATTTGCCAAGGATGTTT
635	Eukaryota	Alveolata	Dinoflagellata	Dinophyceae	Dinophyceae_X	Dinophyceae_XX	Dinophyceae_XXX	Dinophyceae_XXX_sp.	TAGCGTATATTAAAGTTGTTGCGGTTAAAAAGCTCGTAGTTGGATTTCTGCCGAGGACGACCGGTCCGCCCTCTGGGTGAGTATCTGGCTTGGCCTGGGCATCTTCTTGGAGAACGTAGCTGCACTTGACTGTGTGGTGCGGTATCCAGGACTTTTACTTTGAGGAAATTAGAGTGTTTCAAGCAGGCATGCGCCTTGAATACATTAGCATGGAATAATAAGATAGGACCTCGGTTCTATTTTGTTGGTTTCTAGAGCTGAGGTAATGATTAATAGGGATAGTTGGGGGCATTCGTATTTAACTGTCAGAGGTGAAATTCTTGGATTTGTTAAAGACGGACTACTGCGAAAGCATTTGCCAAGGATGTTT
631	Eukaryota	Stramenopiles	Opalozoa	MAST-3	MAST-3L	MAST-3L_X	MAST-3L_XX	MAST-3L_XX_sp.	TAGCGTATATTAAAGTTGTTGCAGTTAAAAAGCTCGTAGTTGGATTTCTGGACTGGGCGGCCGGTCCGCGACATGTTCGTGTGTACCTGGTGTGCTTAGTCCATCCTTGATGGGAACGATGGTCACCGTTAATTCGGTGCTGTCGGGAACATCATCGTTTACTGTGAGAAAAATAGAGTGTTTAAAGCAGGCGTTTGCTCTGAATACGTTAGCATGGAATAATAAGATAGGACTTTGGTGCTATTTTGTTGGTTGCAGCCCAAGGTAATGATTAATAGGGACAGTTGGGGGTATTCATATTTAATTGTCAGAGGTGAAATTCTTGGATTTATGAAAGATGAACTTATGCGAAAGCATTTACCAAGGATGTTT
643	Eukaryota	Opisthokonta	Metazoa	Arthropoda	Crustacea	Maxillopoda	Maxillopoda_X	Maxillopoda_X_sp.	TAGCGTATATTAAAGTTGTTGCGGTTAAAAAGCTCGTAGTTGGATCTCGGCAGGTAGGGGGCGGTTCGTTTCTGACGGCACTGCCCCATTTACCTGTGTTTTTGACGGAGGTTTCAAGGTGGCTTTAAACGGCTGTCTTGGTACGCCGTCAGGTTTACTTTGAAAAAATTAGAGTGCTCAAAGCAGGCTACAAAGCTTGAATATTTGTGCATGGAATAATGGAATAGGAAGTCGTTTCTATTTTTTTTGGTTTTCGGAAATTGACTTAATGATTAATAGGGACAGCCGGGGGCATTAGTACTCAGACGACAGAGGTGAAATTCTTGGACCGTTTGAGGACTAACTACTGCGAAAGCATTTGCCAAGAGTGTTT
642	Eukaryota	Stramenopiles	Ochrophyta	Dictyochophyceae	Dictyochophyceae_X	Pedinellales	Pedinellales_X	Pedinellales_X_sp.	TAGCGTATATTAATGTTGTTGCAGTTAAAAAGCTCGTAGTTGGATTTCTGGTCTAAGCGCCTGGCCGGCTCCGCAAGGGGTCGTGCATGGGTACCTTGGTCCATCCTCAGGGGAACTGTCACTGGTATTCATTTATCGGTGTTGGGACGCCTGTCGTTTACTGTGAACAAATTAGAGTGTTCAAAGCAAGGTGTACTTGAATACATTAGCATGGAATAATAAGATAGGACTTTGGTGGTTCTTTTTGATATTTTGTTGGTTTGCACGCCAAAGTAATGATTAATAGGAGCAGTTGGGGGTATTCGTATTCAATTGTCAGAGGTGAAATTCTTGGATTTATAGAAGACGAACTACTGCGAAAGCATTTACCAAGGATGTTT
646	Eukaryota	Alveolata	Dinoflagellata	Dinophyceae	Gymnodiniales	Gymnodiniaceae	Gymnodinium	Gymnodinium_sp.	TAGCGTATATTAAAGTTGTTGCGGTTAAAAAGCTCGTAGTTGGATTTCTGCTGAGGACGATCGGTCCGCCCTCTGGGTGAGCATTGACTCGGCCTTGGCATCTTTCTGGAGAACGCTACTGCACTTGACTGTGTGGTGCGGTATCCAGGACTTTTACTTTGAGGAAATTAGAGTGTTTCAAGCAGGCGCACGCCTTGAATACATTAGCATGGAATAATAAGATAGGACCTTGGTTCTATTTTGTTGGTTTCTAGAGCTGAGGTAATGATTAATAGGGATAGTTGGGGGCATTCGTATTTAACTGTCAGAGGTGAAATTCTTGGATTTGTTAAAGACGGACTACTGCGAAAGCATTTGCCAAGGATGTTT
647	Eukaryota	Alveolata	Dinoflagellata	Dinophyceae	Gymnodiniales	Gymnodiniaceae	Gymnodinium	Gymnodinium_sp.	TAGCGTATATTAAAGTTGTTGCGGTTAAAAAGCTCGTAGTTGGATTTCTGCTGAGGACGATCGGTCCGCCCTCTGGGTGAGTATTGACTCGGCCTTGGCATCTTCTTGGAGAACGCTACTGCACTTGACTGTGTGGTGCGGTATCCAGGACTTTTACTTTGAGGAAATTAGAGTGTTTCAAGCAGGCGCACGCCTTGAATACATTAGCATGGAATAATAAGATAGGACCTTGGTTCTATTTTGTTGGTTTCTAGAGCTGAGGTAATGATTAATAGGGATAGTTGGGGGCATTCGTATTTAACTGTCAGAGGTGAAATTCTTGGATTTGTTAAAGACGGACTACTGCGAAAGCATTTGCCAAGGATGTTT
645	Eukaryota	Alveolata	Dinoflagellata	Dinophyceae	Dinophyceae_X	Dinophyceae_XX	Dinophyceae_XXX	Dinophyceae_XXX_sp.	TAGCGTATATTAAAGTTGTTGCGGTTAAAAAGCTCGTAGTTGGATTTCTGCCGAGGACGACCGGTCCGCCCTCTGGGTGAGCATCTGGTTCGGCCTGGGCATCTTCTTGGAGAACGTTGCTGCACTTGACTGTGTGGAGCGGTATCCAGGACTTTTACTTTGAGGAAATTAGAGTGTTTCAAGCAGGCACACGCCTTGAATACATTAGCATGGAATAATAAGATAGGACCTCGGTTCTATTTTGTTGGTTTCTAGAGCTGAGGTAATGATTAATAGGGATAGTTGGGGGCATTCGTATTTAACTGTCAGAGGTGAAATTCTTGGATTTGTTAAAGACGGACTACTGCGAAAGCATTTGCCAAGGATGTTT
644	Eukaryota	Alveolata	Dinoflagellata	Syndiniales	Dino-Group-I	Dino-Group-I-Clade-1	Dino-Group-I-Clade-1_X	Dino-Group-I-Clade-1_X_sp.	TAGCGTATATTAAAGTTGTTGCGGTTAAAAAGCTCGTAGTTGGAGTTCTGCCAGGTGCCACCTGTCCGCCCCAGTGGTGAGTACGTGGTGCGCATTTGGCCCTTTCAAGGGGAGCGTATTTGCACTTAATTGTGTGGTGCGGGATCCTTGACTTTTACTTTGAGGAAATAAGAGTGTTCCAAGCAGGCTCTCGTCGTGCATAGCTCAGCATGGAATAATAGCATTGGACCTCGATTCTAAGCTGTTGGTTGCCAGAAGCGAGGTAATGTTGAAGAGGGATAGTTGGGGGCATTCGTATTTAACTGTCAGAGGTGAAATTCTTGGATTTGTTAAAGACGGACTACTGCGAAAGCATCTGCCATGGATGTTT
543	Eukaryota	Stramenopiles	Ochrophyta	Bacillariophyta	Bacillariophyta_X	Polar-centric-Mediophyceae	Chaetoceros	Chaetoceros_gelidus	AAGTGTATATTTAAGTTGTTGCGGTTGAAAAGCTCGTAGTCGCATTTCTGGCGAGAGGAATTGGTCCGACATTTATTGTGGGTACTCGATTCTCTCTCGCCATCCTTGAGTGGTCCGTTCTGGCATTTAGTTGTCGGAGCGTCAGCCGCTCATCGTTTACTGTGAGAAAATTAGAGTGTTCAAAGCAGGCTTATGCCGTTGAATATATTAGCATGGAATAATAAGATAGGACCTCGGTGCTATTTTGTTGGTTTGCGCACAGAGGTAATGATGAACAGGGACAGTTGGGGGTATTTGTATTTCGTTGTCAGAGGTGAAATTCTTAGATTTACGAAAGACAAACTACTGCGAAAGCATTTACCAAGGATGTTT
597	Eukaryota	Opisthokonta	Choanoflagellida	Choanoflagellatea	Acanthoecida	Acanthoecida_X	Acanthoecida_XX	Acanthoecida_XX_sp.	TAGCGTATATTAAAGTTGTTGCAGTTAAAAAGCTCGTAGTTGGACTTCTGGGTTGTGATTGTGGTCCGCCTAACGGTGTGCACTGTGGTTGCGACTCTTCTTCCCGTAGTTTGGGGGTGCACTTAGTTGTGTGCTTTTGGAATATGGGACCTTTACTTTGAAAAAATTAGAGTGTTCAAAGCAGGCCTTCGCTTGAATACATTAGCATGGAATAATAGAATAGGACTTTGGTTCTATTTTGTTGGTTTCTAGGACCGAAGTAATGATTAATAGGGACAGTTGGGGGCATTAGTATTTAATTGTCAGAGGTGAAATTCTTGGATTTATGAAAGACTAACTACTGCGAAAGCATTTGCCAAGGATGTTT
656	Eukaryota	Stramenopiles	Ochrophyta	Dictyochophyceae	Dictyochophyceae_X	Pedinellales	Pedinellales_X	Pedinellales_X_sp.	TAGCGTATATTAATGTTGTTGCAGTTAAAAAGCTCGTAGTTGGATTTCTGATCGGTTCGGCTATCCGGGTCCGCAAGGATCCGTGTGTGTCGTAACCTGTCATCCTCAGGGGGAGTTTTCACTGGCATTCAGTTGTCGGTGTTGCGACGCCTGTCGTTTACTGTGAACAAATTAGAGTGTTCAAAGCAAGGTGTTCTTGAATACATTAGCATGGAATAATAAGATAGGACTCTGACGGTTCTTTTTGATATTTTGTTGGTTTGCACGCCAGAGTAATGATTAATAGGAGCAGTTGGGGGTATTCGTATTCAATTGTCAGAGGTGAAATTCTTGGATTTATAGAAGACGAACTACTGCGAAAGCATTTACCAAGGATGTTT
318	Eukaryota	Alveolata	Dinoflagellata	Dinophyceae	Dinophyceae_X	Dinophyceae_XX	Dinophyceae_XXX	Dinophyceae_XXX_sp.	TAGCGTATATTAAAGTTGTTGCGGTTAAAAAGCTCGTAGTTGGATTTCTGCTGAGGACGACCGGTCCGCCCTCTGGGTGAGTATTTGGCTTTGCCTCGGCATCCTCTTGGAGAACGTAACTGCACTTGACTGTGTGGTACGGTATCCAGGACTTTTACTTTGAGGAAATTAGAGTGTTTCAAGCAGGCACACGCCTTGAATACATTAGCATGGAATAATAAGATAGGACCTTGGTTCTATTTTGTTGGTTTCTAGAGCTGAGGTAATGATTAATAGGGATAGTTGGGGGCATTCGTATTTAACTGTCAGAGGTGAAATTCTTGGATTTGTTAAAGACGGACTACTGCGAAAGCATTTGCCAAGGATGTTT
654	Eukaryota	Rhizaria	Cercozoa	Filosa-Imbricatea	Filosa-Imbricatea_X	Novel-clade-2	Novel-clade-2_X	Novel-clade-2_X_sp.	GTAGCGTATATTAATGTTGTTGCAGTTAAAAAGCTCGTAGTTGGATTTCTAGCAGACATGCGTGGTCCGGCCCTCTTTGAGGCGCTGAGTATCGCTGTGTGTCTGTTATCTTACTAGTTTCAGATCCTTTGGGTCTTGACTGGTTCTTTTACTTTGAAAAAATTAGAGTGTTTAAAGCAGGCTTGCGCAATGAATACATTAGCATGGAATAATAACATAAGACTTTGGTTTTATTTTGTTGGTTCATAGCACTAGAGTAATGATTGATAGGGATAGTTGGGGGTGCTAGTATTGAGCGGCCAGAGGTGAAATTCGGGGATTCGCTCAAGACTAACTTATGCGAAAGCATTCACCAAGGATGTCTTCT
657	Eukaryota	Rhizaria	Cercozoa	Filosa-Thecofilosea	Ebriida	Ebriidae	Ebria	Ebria_tripartita	TAGCGTATATTAAAGTTGTTGCAGTTAAAAAGCTCGTAGTTGGATTTCTGGTTTGATGCCCTGGCCCGCTGCTATTTTGGTAGTGTGTGCCGGTTGTGCGTCTGTCATCCTTCTAGGGAACGTTCCTTCTCTTCACTGAGCCGAATTCGTGATCTAGATCGTTTACTTTGAAAAAATTAGAGTGTTTAAAGCAGACTTTTGCCATGAATACATTAGCATGGAATAATAATCTAGGACTTCGGTGCTATTTTGTTGGTTTCTGGAACTGAAGTAATGATTGATAGGGATAGTTGGGGGTGCTAGTATTGAGCGGCCAGAGGTGAAATTCTTGGATTCGCTCAAGACTAACTTATGCGAAAGCATTCACCAAGGATGTCTTCT
658	Eukaryota	Rhizaria	Cercozoa	Filosa-Thecofilosea	Ebriida	Ebriidae	Ebria	Ebria_tripartita	TAGCGTATATTAAAGTTGTTGCAGTTAAAAAGCTCGTAGTTGGATTTCTGGTTTGATGCCCTGGCCCGCTGCTATTTTGGTAGTGTGTGCCGGTTGTGCGTCTGCCATCCTTCTAGGGAACGTTCCTTCTCTTCACTGAGCCGGGTTCGTGATCTAGATCGTTTACTTTGAAAAAATTAGAGTGTTTTAAGCAGGCTTTTGCTATGAATACATTAGCATGGAATAATAATCTAGGACTTCGGTGCTATTTTGTTGGTTTCTGGAACTGAAGTAATGATTGATAGATATAGTTGGGGGTGCTAGTATTGAGCGGCCAGAGGTGAAATTCTTGGATTCGCTCAAGACTAACTTATGCGAAAGCATTCACCAAGGATGTCTTCT
661	Eukaryota	Opisthokonta	Metazoa	Mollusca	Gastropoda	Heterobranchia	Aplysia	Aplysia_parvula	TAGCGTATATTAAAGTTGTTGCAGTTAAAAAGCTCGTAGTTGGATCTCAGGTGCAGGCGGGCGGTCCGGCTCGCGCCGGTCACTGCTCGTATCTCCTGCCCTACCGTTTGCCGGCTCTCTCCCGTGGGTGCTCTTCACTGAGCGTCCCGGGTGGCCGGTGCGTTTACTTTGAAAAAATTAGAGTGTTCAAAGCAGGCCTCGGCAGCCTGAATAATGGTGCATGGAATAATGGAATAGGACCTCGGTTCTATTTTGTTGGTTTTCGGAACGGAGGTAATGATTAACAGGGACAAACGGGGGCATTCGTATTTCGGCGTTAGAGGTGAAATTCTTGGATCGCCGCAAGACGAGCTACTGCGAAAGCATTTGTCAAGAATGTTT
660	Eukaryota	Alveolata	Ciliophora	Phyllopharyngea	Cyrtophoria_1	PHYLL_4	PHYLL_4_X	PHYLL_4_X_sp.	TAGCGTATCTTAATGTTGTTGCAGTTAAAAAGCTCGTAGTCGAATTTCTGGCCGGGAAAACTGAACTTTGTTCGGACCTTTCCTAGGCCATCCGCCTGAAAAGTCTGAGGTAGTTAATTCAACTTCTTGTGGATCAGGCATTTTACTTTGAAGAAATTAGAGTGTTTCAGGCAGGCTATCGCTTGAATACACCAGCATGGAATAATGGAATAGGACTTTCATCAGTTACTGGTTAATGATGTTTGTAATGATTAATAGGGACAGTTGGGGGCATTCGTACTTGACAGTCAGAGGTGAAATTCTTCGATTTGTCAAAGACGAACTAATGCGAAGGCATCTGCCAAGGATGTTT
662	Eukaryota	Hacrobia	Picozoa	Picozoa_X	Picozoa_XX	Picozoa_XXX	Picozoa_XXXX	Picozoa_XXXX_sp.	TAGCGTATATTAAAGTTGTTGCAGTTAAAAAGCTCGTAGTCGGATTTTGGCATCACGCCGAACTGTCTGCCGATTGGTAAGTACGGTTTGGCGGGTGCTTCCTTCCGGAGGCTCGTTCCCTTCTTAATTGAAGGGTTCGTTGGTTCCGGGTCTTTTACTTTGAGAAAATTAGAGTGTTCAAAGCAGGCCTATGCTCTGAATAGGTTAGCATGGAATAATAGAATAGGACTTTGGTTCTATTTTGTTGGTTTCTAGGACCGAAGTAATGATTAATAGGGACAGTTGGGGGCATTCATATTCCATTGTCAGAGGTGAAATTCTTGGATTAACGGAAGATGAACTTCTGCGAAAGCATCTGCCAAGGATGTTT
655	Eukaryota	Alveolata	Dinoflagellata	Syndiniales	Dino-Group-II	Dino-Group-II-Clade-20	Dino-Group-II-Clade-20_X	Dino-Group-II-Clade-20_X_sp.	TAGCGTATATTAAAGTTGTTGCGGTTAAAAAGCTCGTAGTTGGATTTCTGTTGAGGATGGGCGGTCCGCACATCGTGCGTGTATCTGTTACAGCCTCGGCATCCTCTTGAAGAACGAACTGTGATTTATTTCGTGGTTCGGAATTCAAGACTTTTACTTTGAGGAAATTAGAGTGTTCACGGCAAGCAATCGCTTTGAATACATTAGCATGGAATAATAATATAGGACCTTGGTACTATTTTGTTGGTTTCTAGAACTAAGGTAATGATTAATAGGGATAATTGGGGGCATTCGTATTAACACGTCAGAGGTGGAATTCTTGGATTGTGTTACGACGAACTACTGCGAAAGCATTTGCCAAGGATGTTT
676	Eukaryota	Opisthokonta	Metazoa	Arthropoda	Crustacea	Maxillopoda	Calanus	Calanus_helgolandicus	TAGCGTATATTTAAGTTGTTGTGGTTAAAAAGCTCGTAGTTGGATCTCGGCGGACTGAGGGCGGTTTGTTTGCTAGTATTACTGCCCTATAGTCCGTAGTTTTGCCAGAGGTTTCGAGGTGCTCTTAATCGAGTGTCCCGGGATGCTGGCAGGTTTACTTTGAAAAAATTAGAGTGCTCAAAGCAGGCTATTACGCCTGAATATTCGTGCATGGAATAATAGAATAGGAAGTCGTTTCTATTTTGTTGGTTTTCGGAAATCGACTTAATGATTAATAGGGACAGTCGGGGGCATTTGTATTCAAACGACAGAGGTGAAATTCTTGGACCGTTTGAAGACAAACTACTGCGAAAGCATTTGCCAAGAATGTTT
678	Eukaryota	Alveolata	Dinoflagellata	Dinophyceae	Dinophyceae_X	Dinophyceae_XX	Dinophyceae_XXX	Dinophyceae_XXX_sp.	TAGCGTATATTAAAGTTGTTGCGGTTAAAAAGCTCGTAGTTGGATTTCTGGAAAGGACGACCGGTCCACCCACTGGGTGAGAACATGGTTCGGCTTGACCATTTTCTTGGAGAACGCTGCTGCGCTTCAATGTGTGGGGTGGTAACCAAGACTTTTACTTTGAGGAAATTAGAGTGTTTCAAGCAGGCGCACGCCCTGAACACATTAGCATGGAATAATGAGATAGGACCTTGGCTCTATTTTGTTGGTTTCTAGAGCTGAGGTAATGATTAATAGGGATAGTCGGGGGCATTCGTATTTAACTGTCAGAGGTGAAATTCTTGGATTTGTTAAAGACGGACTACTGCGAAAGCATTTGCCAAGGATGTTT
677	Eukaryota	Alveolata	Dinoflagellata	Dinophyceae	Peridiniales	Thoracosphaeraceae	Thoracosphaeraceae_X	Thoracosphaeraceae_X_sp.	TAGCGTATATTAAAGTTGTTGCGGTTAAAAAGCTCGTAGTTGGATTTCTGCTGAGGACGACCGGTCCGCCCTCTGGGTGAGTATCTGGTTCGGCCTGGGCATCTTCTTGGAGAACGTAGCTGCACTTGACTGTGTGGAGCGGTATCCAGGACTTTTACTTTGAGGAAATTAGAGTGTTTCAAGCAGGCGCACGCCTTGAATACATTAGCATGGAATAATAAGATAGGACCTTGGTTCTATTTTGTTGGTTTCTAGAGCTGAGGTAATGATTAATAGGGATAGTTGGGGGCATTCGTATTTAACTGTCAGAGGTGAAATTCTTGGATTTGTTAAAGACGGACTACTGCGAAAGCATTTGCCAAGGATGTTT
675	Eukaryota	Archaeplastida	Streptophyta	Embryophyceae	Embryophyceae_X	Embryophyceae_XX	Helianthus	Helianthus_annuus	TAGCGTATATTTAAGTTGTTGCAGTTAAAAAGCTCGTAGTTGGACTTTGGGTTGGGTCGGCCGGTCCGCCATCAGGTGTGCACCGGTTTACTCGTCCCTTCTGTCGGCGATGCGCTCCTACCCTTAACTGGGCGGGTCGTGCCTCCGGCGTTGTTACTTTGAAGAAATTAGAGTGCTCAAAGCAAGCCTACGCTCTGTATACATTAGCATGGGATAACATCATAGGATTTCGGTCCTATTACGTTGGCCTTCGGGATCGGAGTAATGATTAACAGGGACAGTCGGGGGCATTCGTATTTCATAGTCAGAGGTGAAATTCTTGGATTTATGAAAGACGAACAACTGCGAAAGCATTTGCCAAGGATGTTT
672	Eukaryota	Hacrobia	Haptophyta	Haptophyta_Clade_HAP3	Haptophyta_Clade_HAP3_X	Haptophyta_Clade_HAP3_XX	Haptophyta_Clade_HAP3_XXX	Haptophyta_Clade_HAP3_XXX_sp.	TAGCGTATATTAATGTTGTTGCAGTTAAAAAGCTCGTAGTCGGATTTCAATGCGGGTTGACCGGTCTGCCGATTGGTATGCACTGGCCGAGCCGTATTTCCTCCCGGAGACCTCGTCTACTCTTAACTGAGGCGGACGGGGGAAACGGGATTTTTACTTTGAGGAAATCAGAGTGTTCAAAGCAGGCTTTTGTATGTATGTGTTAGCATGGGATAATAAAATAGGACTTGGGTGCTATTTTGTTGGTTTCGAACACCTAAGTAATGATTAATAGGGATAGTCAGGGGCACTCGTATTCCACCGAGAGAGGTGAAATTCTTAGACCAGTGGAAGACGAACTTCTGCGAAAGCATTTGCCAGGGATGTTT
459	Eukaryota	Alveolata	Ciliophora	Spirotrichea	Choreotrichida	Leegaardiellidae_B	Leegaardiella	Leegaardiella_sp.	TAGCGTATATTAAAGTTGTTGCAGTTAAAAAGCTCGTAGTTGGATTTCTGGCAGAGTGTCCTCCGTCCAGCAGTTCGTTTGGTTCGGAGCGCTCTACCATCCTTCTGTTAACCTTTCCGGGATTTACTTTTCGGACTGGGGCTCAGATATTTTACCTTGAGAAAATTAGAGTGTTTCAGGCAGGCTATTCGCCGGAATACATTAGCATGGAATAATGGAAAAGGACTGCAACCTCTTCTGTTGGTCTGGGAGGCTGAAGTAATGATTAATAGGGATAGTTGGGGGCATTAGTACTTTCCAGTCAGAGGTGAAATTCTCCAATTTGGTAAAGACTAACTTATGCGAAAGCATTTGCCAAGGATGTTT
679	Eukaryota	Alveolata	Dinoflagellata	Syndiniales	Dino-Group-I	Dino-Group-I-Clade-2	Dino-Group-I-Clade-2_X	Dino-Group-I-Clade-2_X_sp.	TAGCGTATATTAAAGTTGTTGCGGTTAAAACGCTCGTAGTTGGTTTTCTGTCGGGGGTGACTGGTCGTCCCAAGTGGATCGTACTTGTTCTGCTCCTGGCATCTTCTAAGGGAACACGTTCGCACTTAACTGTGTGGCGTGGGAGCTTAGACTTTTACTTTGAGGAAATGAGAGTGCTTCAAGCGGGTAATTGCCACGAATACGTTAGCATGGAATAATAGTATTGGACCTCGGGCCGAAGCTGTTGGTTGCTGGAACGAGGGGAGGATAAACAGGGACAGTTGGGGGTATTCGTATTTAACTGTCAGAGGTGAAATTCTTGGATTTGTTAAAGACGGACTACTGCGAAAGCATTTGCCAAGGATGTTT
673	Eukaryota	Alveolata	Dinoflagellata	Syndiniales	Dino-Group-I	Dino-Group-I-Clade-5	Dino-Group-I-Clade-5_X	Dino-Group-I-Clade-5_X_sp.	TAGCGTATATTAAAGTTGTTGCGGTTAAAAAGCTCGTAGTTGGGTTTCTGTCGGTGAGCGAAGGTCCGCCCTAGTGGTTGGTACACTTCGCGCCGCCGACATCTTCCTGGGGAATGTGTCTGCACTTCACTGTGTGGCGCGGGAACCAGGACGTTTACTTTGAGGAAATTACAGTGCTTCAAGCAGGCTCACGCTCTCTGAATACGTTAGCATGGAATAATAGCATCGGACCTCGATCCAAAGCTGTTGGTTTCTTGGATCTGGGTAAAGGTGAATAGGGATTGTTGGGGGCATTCGTATTTAACTGTCAGAGGTGAAATTCTTGGATTTGTTGAAGACGGACTACTGCGAAAGCATCTGCCAAAGATGTTC
684	Eukaryota	Alveolata	Dinoflagellata	Dinophyceae	Dinophyceae_X	Dinophyceae_XX	Dinophyceae_XXX	Dinophyceae_XXX_sp.	TAGCGTATATTAAAGTTGTTGCGGTTAAAAAGCTCGTAGTTGGATTTCTGCGCGGGAAGACCGGTCCGCCTTCTGGGCGAGTATCTGGCTCGGCCTGGGCATCTTCTTGGAGAACGTAGCTGCACTTGACTGTGTGGTGCGGTATCCAGGACTTTTACTTTGAGGAAATTAGAGTGTTTCAAGCAGGCATTTGCCTTGAATACATTAGCATGGAATAATAAGATAGGACCTTGGTTCTATTTTGTTGGTTTCTAGAGCTGAGGTAATGATTAATAGGGATAGTTGGGGGCATTCGTATTTAACTGTCAGAGGTGAAATTCTTGGATTTGTTAAAGACGGACTACTGCGAAAGCATTTGCCAAGGATGTTT
685	Eukaryota	Alveolata	Dinoflagellata	Dinophyceae	Dinophyceae_X	Dinophyceae_XX	Dinophyceae_XXX	Dinophyceae_XXX_sp.	TAGCGTATATTAAAGTTGTTGCGGTTAAAAAGCTCGTAGTTGGATTTCTGCCGAGGACGACCGGTCCGCCCTCTGGGTGAGTATCTGGCTCGGCTTGGGCATCTTCTTGGAGAACGTAGCTGCACTTGACTGGGTGGCGCGGTATCCAGGACCTTTACTTTGAGGAAATTAGAGTGTTTTAAGCAGGCACACGCCTTGTATACATTAGCATGGAATAATAAGATAGGACCCCGGTTCTATTTTGTTGGTTTCTAGAGCTGAGGTAATGATTAATAGGGATAGTTGGGGGCATCCGTATTTAACTGTCAGAGGTGAAATTCTTGGATTTGTTAAAGACGAACTACTGCGAAAGCATTTGCCAGGGATGTTT
686	Eukaryota	Alveolata	Dinoflagellata	Dinophyceae	Dinophyceae_X	Dinophyceae_XX	Dinophyceae_XXX	Dinophyceae_XXX_sp.	TAGCGTATATTAAAGCTGTTGCGGTTGAAAAGCTCGTAGTTGGACTTCTGCTGAGGACGACTGGTCTGCCCTCTGGGTGAGTATCTGGTTCGGCCGAAGCATCTTCTTGGAGGTTGCAAGCGCAATTCATTGTGTGGTGCAACCGACTGGAATTTTACTTTGAGGAAATTAGAGTGTTCAAGGGAGGCGTACGCCTCGCATAGGTTAGCATGGAATAATGCTGTAAGACCATGGTATTGCTGTGTTGGTTTCTATCACCTAAGGTAATGATAAACAGGGATAGTTGGGGGCATTCGTATTTAATTGTCAGAGGTGAAATTCTTGGATTTGTTAAAGACGAACGATTGCGAAAGCATTTGCCAAGGATGTTT
687	Eukaryota	Rhizaria	Cercozoa	Filosa-Thecofilosea	Ebriida	Ebriidae	Ebria	Ebria_tripartita	TAGCGTATATTAAAGTTGTTGCAGTTAACAAGCTCGTAGTTGGATTTCTGGTTTGATGCCCTGGCCCGCTGCTATTTTAGTAGTGTGTGCCGGTTGTGCGTCTGCCATCCTTCTAGGGCACGTTCCTTCTCTTCACTGAGCCGGGTTCGTGATCTAGATCGTTTACTTTGAAAAAATTAGAGTGTTTAAAGCAGGCTTTTGCTATGAATACATTAGCATGGAATAATAATCTAGGACTTCGGTGCTATTTTGTTGGTTTCTGGAACTGAAGTAATGATTGATAGGGATAGTTGGGGGTGCTAGTATTGAGCGGCCAGAGGTGAAATTCTTGGATTCGCTCAAGACTAACTTATGCGAAAGCATTCACCAAGGATGTCTTCT
77	Eukaryota	Alveolata	Dinoflagellata	Syndiniales	Dino-Group-I	Dino-Group-I-Clade-4	Dino-Group-I-Clade-4_X	Dino-Group-I-Clade-4_X_sp.	TAGCGTATATTAAAATTGTTGCGGTTAAAACGCTCGTAGTTGGATATCTGTGAGCGGGTTCCGGTCCTTCCCAGTGAAGATTACACGGAACTCTGCTCGCATTTGTTCAGGGAGGGTGGATGCACTTCACTGTGCGACCACATGATCTGAATTTTTACTTTGAGGAAATGAGAGTGTTCCAAGCAGGCAATCGCCGTGAATATGATAGCATGGAATAATAGCACAGGACTCTTGGTTCAATGCTGTTGGTTTGTTGAACTAGAGTAATCACAATAAGGATAGTTGGGGGTATTCGTATTTAACTGTCAGAGGTGAAATTCTTGGATTTTTTAAAGACGAACAATTGCGAAGGCATCTACCCAGGATGTTT
693	Eukaryota	Opisthokonta	Metazoa	Arthropoda	Crustacea	Maxillopoda	Maxillopoda_X	Maxillopoda_X_sp.	TAGCGTATATTAAAGTTGTTGTGGTTAAAAAGCTCGTAGTTGGATTCCTGGCCTGGGGTAGCCGGTCCGCCTTGCAAAAGGTGCGCACTGAGCGGCCTCGGCCATCCTTGGGAAGAGCAGTCCTGGCATTCAGTTGTCGGGGTTGGGATTCCCGACGTTTACTGTGAAAAAATTAGAGTGCTCAAAGCAGGCTATTACGCCTGAATATTCGTGCATGGAATAATAGAATAGGAAGTCGTTTCTATTTTGTTGGTTTTCGGAAATCGACTTAATGATTAATAGGGACAGTCGGGGGCATTTGTATTCAAACGACAGAGGTGAAATTCTTGGACCGTTTGAAGACAAACTACTGCGAAAGCATTTGCCAAGAATGTTT
690	Eukaryota	Stramenopiles	Ochrophyta	Chrysophyceae	Chrysophyceae_X	Chrysophyceae_Clade-F	Paraphysomonas	Paraphysomonas_imperforata	TAGCGTATACTAAAGTTGTTGCAGTTAAAAAGCTCGTAGTTGAATTTCTGGTCGTGGCGACCGGTCCGCCCCTCACGGGGTGTGCACCTGGTCTCTGCGTCCATCCTCGGGGAGAGCGCGTCTGGCATTCAGTTGTCGGGCGCGGGATCCTCGTCATTTACTGTGAGCAAAATAGAGTGTTCAAAGCAGGCTTAGGCCGTTGAATACATTAGCATGGAATAATAAGATAGGACCTTGGTCTATTTTGTTGGTTTGCATTCCAAGGTAATGATTAATAGGGATAGTTGGGGGTATTCGTATTCAATTGTCAGAGGTGAAATTCTTGGATTTATGGAAGACGAACTACTGCGAAAGCATTTACCAAGGATGTTT
689	Eukaryota	Alveolata	Dinoflagellata	Dinophyceae	Peridiniales	Peridiniales_X	Peridiniales_XX	Peridiniales_XX_sp.	TAGCGTATATTAAAGTTGTTGCGGTTAAAAAGCTCGTAGTTGGATTTCTGCCGAGGACGACCGGTCCGCCCTCTGGGTGAGTATCTGGCGCGTCCTGGGCATCTTCTTGGAGAACGTAGCTGCACTTGACTGTGTGGTGCGGTATCCAGGACTTTTACTTTGAGGAAATTAGAGTGTTTCAAGCAGGCACACGCCTTGAATACATTAGCATGGAATAATAAGATAGGACCTCGGTTCTATTTTGTTGGTTTCTAGAGCTGAGGTAATGATTAATAGGGATAGTTGGGGGCATTCGTATTTAACTGTCAGAGGTGAAATTCTTGGATTTGTTAAAGACGGACTACTGCGAAAGCATTTGCCAAGGATGTTT
200	Eukaryota	Alveolata	Dinoflagellata	Dinophyceae	Peridiniales	Thoracosphaeraceae	Thoracosphaeraceae_X	Thoracosphaeraceae_X_sp.	TAGCGTATATTAAAGTTGTTGCGGTTAAAAAGCTCGTAGTTGGATTTCTGCCGAGGACGACCGGTCCGCCCACTGGGTGAGTATCTGGTTCGGCCTGGGCATCTTCTTGGAGAACGTAGCTGCACTTGACTGTGTGGTGCGGTATCCAGGACTTTTACTTTGAGGAAATTAGAGTGTTTCAAGCAGGCACACGCCTTGAATACATTAGCATGGAATAATAAGATAGGACCTCGGTTCTATTTTGTTGGTTTCTAGAGCTGAGGTAATGATTAATAGGGATAGTTGGGGGCATTCGTATTTAACTGTCAGAGGTGAAATTCTTGGATTTGTTAAAGACGGACTACTGCGAAAGCATTTGCCAAGGATGTTT
694	Eukaryota	Rhizaria	Cercozoa	Filosa-Thecofilosea	Ebriida	Ebriidae	Ebria	Ebria_tripartita	TAGCATATATTAAAGTTGTTGCAGTTAAAAAGCTCGTAGTTGGATTTCTGCCCTGGCCCGCTGCTATTTTGGTAGTGTGTGTCGGTTGTGCGTCTGCCATCCTTCTAGGGAACGTTCCTTCTCTTCACTGAGCCGGGTTCGTGATCTAGATCGTTTACTTTGAAAAAAGTTGAGTGTTTAAAGCGGGCTTTTGCTATGAATACATTAGCATGGAATAATAATCTAGGACTTCGGTGCTATTTTGTTTGGTTTCTGGAACTGAAGTAATGATTGATAGGGATAGTTGGGGTGCTAGTATTGAGCGGCCAGAGGTGACATTCTTGGATTTGCTCAAGACTAACTTATGCGAAAGCATTCATCAAAGATGTCTTCT
692	Eukaryota	Opisthokonta	Metazoa	Mollusca	Gastropoda	Heterobranchia	Aplysia	Aplysia_parvula	TAGCGTATATTAAAGTTGTTGCAGTTAAAAAGCTCGTAGTTGGATCTCAGGTGCAGGCGGGCGGTCCGGCTCGCGCCGGTCACTGCTCGTATCTCCTGCCCTACCGTTTGCCGGCTCTCTCCCGTGGGTGCTCTTCACTGAGCGTCCCGGGTGGCCGGTGCGTTTACTTTGAAAAAATTAGAGTGTTCAAAGCAGGCCTCGGCAGCCTGAATAATGGTGCATGGAATAATGGAATAGGACCTCGGTTCTATTTTGTTGGTTTTCGGAACGGAGGTAATGATTAACAGGGACAAACGGGGGCATTCGTATTGCGGCGTTAGAGGTGAAATTCTTGTATCGCCGCAAGACGAGCTACTGCGAAAGCATTTGTCAAGAATGTTT
402	Eukaryota	Alveolata	Dinoflagellata	Syndiniales	Dino-Group-I	Dino-Group-I-Clade-1	Dino-Group-I-Clade-1_X	Dino-Group-I-Clade-1_X_sp.	TAGCGTATATTAAAGTTGTTGCGGTTAAAAAGCTCGTAGTTGGAGTTCTGCCAGGTGACGCTCGTCCGCCCAAGTGGTGTGTACAGGGCGTGCATCTGGCCCTTTCAAGGGGAACGTGTCTGCACTTTATTGTGTGGTGCGAGATCCTTGACTTTTACTTTGAGGAAATCAGAGTGTTCCAAGCAGGCTCTCGTCGTGCATAGCTCAGCATGGAATAATAGCATTGGACTTCGTTTCTAAGCTGTTGGTTGCAAGAAGCGAGGTAATGATGAAGAGGGATAGTTGGGGGCATTCGTATTTAACTGTCAGAGGTGAAATTCTTGGATTTGTTAAAGACGGACTACTGCGAAAGCATCTGCCATGGATGTTT
691	Eukaryota	Alveolata	Dinoflagellata	Syndiniales	Dino-Group-I	Dino-Group-I-Clade-1	Dino-Group-I-Clade-1_X	Dino-Group-I-Clade-1_X_sp.	TAGCGTATATTAAAGTTGTTGCGGTTAAAAAGCTCGTAGTTGGAGTTCTGCCAGGTGCCGCCTGTCCGCCCCAGTGGTGAGTACGTGGCGCGCATTTGGCCCTTTCAAGGGGAGCGTATCTGCACTTTATTGTGTGGTGCGGGATCCTTGACTTTTACTTTGAGGAAATAGGAGTGTTCCAAGCAGGCTCTCGTCGTGCACAGCTCAGCATGGAATAATAGCATTGGACCTCGATTCTAAGCTGTTGGTTGCCAGAAGCGAGGTAATGATGAAGAGGGGTAGTTGGGGGCATTCGTATTTAACTGTCAGAGGTGAAATTCTTGGATTTGTTAAAGACGGACTACTGCGAAAGCATCTGCCATGGATGTTT
702	Eukaryota	Opisthokonta	Metazoa	Arthropoda	Crustacea	Maxillopoda	Centropages	Centropages_hamatus	TAGCGTATATTAAAGTTGTTGCGGTTAAAAAGCTCGTAGTTGGATTTCTGCGGGTATTGGTTGGTTTGAATTGCTTCAACACTGACTTTTTTACCCGTGTGTTTTGCCAGAATTTAGCGGGTGATCTTCGCCGATTGTCCGTTGGAACTGGTAGGTTTACTTTGAAAAAATTAGAGTGCTCAAAGCAAGCTTACTGCTTGAATAGTTGCGCATGGAATAATAGAATAGGAAGTCGTTTCTATTTTGTTGGTTTTCGGAAATCGACTTAATGATTAATAGGGATAGTCGGGGGCATTCGTATTCAAACGACAGAGGTGAAATTCTTGGACCGTTTGAAGACGAACTAAGGCGAAAGCATTTGCCAAGAATGTTT
698	Eukaryota	Stramenopiles	Ochrophyta	Bacillariophyta	Bacillariophyta_X	Polar-centric-Mediophyceae	Chaetoceros	Chaetoceros_gelidus	GTAGCGTATATTAAAGTTGTTGCAGTTAAAAAGCTCGTAGTCGCATTTCTGGCGAGAGGAATTGGTCCGACATTTATTGTGGGTACTCGATTCTCTCTCGCCATCCTTGAGTGGTCCGTTCTGGCATTTAGTTGTCGGAGCGTCAGCCGCTCATCGTTTACTGTGAGAAAATTAGAGTGTTCAAAGCAGGCTTATGCCGTTGAATATATTAGCATGGAATAATAAGATAGGACCTCGGTGCTATTTTGTTGGTTTGCGCACAGAGGTAATGATGAACAGGGAAAGTTGGGGGTATTTGTATTTCGTTGTCAGAGGTGAAATTCTTAGATTTACGAAAGACAAACTACTGCGAAAGCATTTACCAAGGATGTTT
577	Eukaryota	Opisthokonta	Metazoa	Craniata	Craniata_X	Teleostei	Teleostei_X	Teleostei_X_sp.	TAGCGTATCTTAAAGTTGCTGCAGTTAAAAAGCTCCTAGTTGGATCTCGGGACCGAGCTGACGGTCCGCCGACAGGCGAGCCACCGTCCGTCCCAGCCCCTGCCTTCCGGCGCCCCCCCGATGCTCTTAACTGAGTGTCCTGCTTGGGGTCCGGAGCGTTTACTTTGAAAAAAATAGAGTGTTCAAAGCAGGCCCTAGTCGCCTGAATACCGCAGCTAGGAATAATGGAATAGGACCCCGGTTCTATTTTGTGGGTTTTATTATCTGAACTGGGGCCATGATTAAGAGGGACGGCCGGGGGCATTCGTATTGCGCCGCTAGAGGTGAAATTCTTGGACCGGCGCAAGACGGACAAAAGCGAAAGCATTTGCCAAGAATGTTT
699	Eukaryota	Alveolata	Dinoflagellata	Dinophyceae	Dinophyceae_X	Dinophyceae_XX	Dinophyceae_XXX	Dinophyceae_XXX_sp.	TAGCGTATATATCAAAGTGGTTGCGGTTAAAAAGCTCGTAGTTGGATTTCTGCTGAGGGCGACCGGCCCGCCCTCTGGGTGAGTATCTGGCTCGGCCTGGGCATCTTCTTGGAGAGCGTAGTTGCACTTGACTGTGTGGCGCGGTATCCAGGACTTTTACTTTGAGGACATTAGAGTGTTTCAAGCAGGCACACGCCTTGAATACATTAGCATGGAATAATAAGATAGGACCTTGGTTCTATTTTGTTGGTTTCTAGAGCTGAGGTAATGATTAATAGGGATAGTTGGGGGCATTCGTATTTGATTGTCAGAGGTGAAATTCTTGGATTTGTTAAAGACGAACTACTGCGAAAGCATTTGCCAAGGATGTTT
701	Eukaryota	Rhizaria	Cercozoa	Filosa-Thecofilosea	Ebriida	Ebriida_X	Ebriida_XX	Ebriida_XX_sp.	TCGCGTATATTAAAGTTGCTGCAGTTAAAAAGCTCTTAGTTGGATGTCTGGTTTGATGGCCTGGCCTGCTGCTATGTTGGTAGTGTGTGCCGGTTGTGCTTCTGCCATCCTTCTAGGGAACGTTCCTTCGCTTCACTGAGCCGGGTTCGTGATCTAGATCGTTTACTTTAAAGCAGGCTTTTCCTATGAATACATTAGCATGGAAAAATAATCTAGGACTTCGGTGCTATGTTGTTGGTTTCTGGAACTGAAGTAATGATTGATAGGGATAGTTGGGGGTGCTAATATTGAGCGGCCAGAGGTAAAATTCTTGGATTCGCTCAAGACTAACGTATGCAACAGCATTCACCAAGGATGTCGTCT
700	Eukaryota	Rhizaria	Cercozoa	Filosa-Thecofilosea	Ebriida	Ebriidae	Ebria	Ebria_tripartita	TAGCGTATATTAAAGTTGTTGCAGTTAAAAAGCTCGTAATTGGATTTCTGGTTTGATGCCCTGGCCCGCTGCTATGTTGGTAGTGTGTGCCGGTTGTGCGTCTGCCATCCTTCTAGGGAACATTCCTTCTCTTCACTGAGCCGGGTTCGTGATCTAGATCGTTTACTTTGAAAAAATTAGAGTGTTTAAAGCAGGCTTTTGCTATGAATACATTAGCATGGAATAATAATCTAGGACTTCGGTGCTATTTTGTTGGTTTCTGGAACTGAAGTAATGATTGATAGGGATAGTTGGGGGTGCTAGTATTGAGCGGCCAGAGGTGAAATTCTTGGATTCGCTCAAGACTAACTTATGCGAAAGCATTCACCAAGGATGTCTTCT
697	Eukaryota	Alveolata	Dinoflagellata	Syndiniales	Dino-Group-I	Dino-Group-I-Clade-3	Dino-Group-I-Clade-3_X	Dino-Group-I-Clade-3_X_sp.	TAGCGTATATTAAAATTGTTGCGGTTAAAACGCTCGTAGTTGGATATTTGTTGAGAACTGCCGGTCTACCCCAGTGGTCAGCACACGGTTTGTTCTCGGCACTTTCCTGGGGAGAGTGTTTGCACTTCACTGTGTGGCACATGATCCAGAACTTTTACTTTGAGGAAATGAGAGTGTTTCAAGCAGGCGCCTGTCGTGAATACGTTAGCATGGAATAATAGCATGGGACCGCGGTCTGAAGCTGTTGGTTTTTGGGCCGTGGTAATGAAAATAGGGATAGTTGGGGGTATTCGTATTTAACTGTCAGAGGTGAAATTCTTGGATTTTTTAAAGACGGACTACTGCGAAAGCATCTGCCCAGGATGTTT
527	Eukaryota	Alveolata	Dinoflagellata	Syndiniales	Dino-Group-I	Dino-Group-I-Clade-8	Dino-Group-I-Clade-8_X	Dino-Group-I-Clade-8_X_sp.	TAGCGTATATTAAAATTGTTGCGGTTAAAACGCTCGTAGTTGGATATTTGTTGAGGAATGTCGGTCCATCCAAGTGATGTGAACTCGACATGTCTTCGACATCTTACTGGGGACAGTAATTCCACTTTATTGCGGGGTTACACGATCCAGAACTTTTACTTTGAGGAAATGAGAGTGTTTCAAGCAGGCCAAGCCATGAATACGTTAGCATGGAATAATAGCATAGGACCTTGTGTCGTAGCTGTTGGTTGACGGCATAAGGTAATAAAAATAGGGATAGTTGGGGGCATTCGTATTGCAATGTCAGAGGTGAAATTCTTGGATTTTTGCAAGACGGACTACTGCGAAAGCATTTGCCAAGGATGTTT
696	Eukaryota	Alveolata	Dinoflagellata	Syndiniales	Dino-Group-II	Dino-Group-II-Clade-1	Dino-Group-II-Clade-1_X	Dino-Group-II-Clade-1_X_sp.	TAGCGTATATTAAAGTTGTTGCGGTAAAAAAGCTCGTAGTTGGATTTCTGTTGAGGACGACCGGTCCATACCACGTATGCGCATCTGGCTCGGCCTCGGCATCCTCTCGGAATACGTTTCTGCGCTTGATTGCGTGGTGCGGAGTCCGGGACTTTTACTTTGAGGAAATTAGAGTGTTCACGGCAGGCTATCGCCAGAATACATTAGCATGGAATAATACTATAGGATCTCGGTTCTATTTTGTTGGTTTCTAGAATTGGGATAATGATTAATAGGGACAATTGGGGGCATTCGTATCAACACGTCAGAGGTGGAATTCTTGGATTGTGTTGCGACGAACTACTGCGAAAGCATTTGCCAAGGATGTTT
695	Eukaryota	Alveolata	Dinoflagellata	Syndiniales	Dino-Group-II	Dino-Group-II-Clade-26	Dino-Group-II-Clade-26_X	Dino-Group-II-Clade-26_X_sp.	TAGCGTATATTAAAGTTGTTGCGGTTAAAAAGCTCGTAGTTGGATTTCTGTTGAGGAAGTCCGGTCCGCACTTTGTGCGTGATCTGGTTCTGCCTCGGCATCCTCGCGGGGAACGTGCTGCGCTTGATTGCGTGGTGCGGTATTCGCGACTTTTACTTTGAGGAAATTAGAGTGTTCACGGCAGGCAATCGCCTTGAATACGTTAGCATGGAATAATAATATAGGACCTTGGTTCTATTTTGTTGGTTTCTAGAACTAAGGTAATGATTAATAGGGATAATTGGGGGCATTTGTATAGTAACGTCAGAGGTGAAATTCTTGGATTGTTACTCGACAAACTACTGCGAAAGCATTTGCCAAGGATGTTT
358	Eukaryota	Alveolata	Dinoflagellata	Syndiniales	Dino-Group-II	Dino-Group-II-Clade-7	Dino-Group-II-Clade-7_X	Dino-Group-II-Clade-7_X_sp.	TAGCGTATATTAAAGTTGTTGCGGTTAAAAAGCTCGTAGTTGGATTTCTGTCGAGGGCGGGCGGTCCGCACTATGTGCGTGTATCTTGTTCGGTCTTGGCATCCTCTTGGGGAATGCTTCTGTGCTTGATTGCATGGGGTGGAATTCAAGACTTTTACTTTGAGGAAATTAGAGTGTTCACGGCAAGCTACCGCTTTGAATACATTAGCATGGAATAATAATATAGGGCGTAAGTTCTATTTTGTTGGTTTCTAGGACATACGCAATGATTAATAGGGACAATTGGGGGCATTCGTATTAACGCGTCAGAGGTGGAATTCTTAGATTGCGTTACGACGAACTACTGCGAAAGCATTTGCCAAAGATGTTT
704	Eukaryota	Alveolata	Ciliophora	Spirotrichea	Tintinnida	Xystonellidae	Dadayiella	Dadayiella_ganymedes	TAGCGTATATTAAAGTTGTTGCAGTTAAAAAGCTCGTAGTTGGATTTCTGGTAGGAGGTTAGGGCGCACTGTCGTGATGCCCGCGTCTTCTGCCATCCTTCTGTTAACCCTTCAGGGCGTTCGTTCGTCGGTTGGGGGCTCAGATATTTTACCTTGAGAAAATTAGAGTGTTTCAGGCAGGCTTGTGCCCGGATACATTAGCATGGAATAATGGAATAGGACTTTAGCCTCTTCTGTTGGTCTGAGGGGTTGGAGTAATGATTAATAGGGATAGTTGGGGGCATTAGTACTTAACTGTCAGAGGTGAAATTCTCGGATTTGTTAAAGACTAACTTATGCGAAAGCATTTGCCAAGGATGTTT
705	Eukaryota	Alveolata	Dinoflagellata	Syndiniales	Dino-Group-II	Dino-Group-II-Clade-7	Dino-Group-II-Clade-7_X	Dino-Group-II-Clade-7_X_sp.	TAGCGTATATTAAAGTTGTTGCGGTTAAAAAGCTCGTAGTTGGATTTCTGTTGAGGGTGACCGGTCCGCTCTTTGAGCGCGCATCTGGTTCAGCCTCGGCATCCTCTTGGGGAACGTTCTTGTGCTTGATTGCATGGGGCGGTATTCAAGACTTTTACTTTGAGGAAATTAGAGTGTTCACTGCAAGCGTTAGCAATTGAATACATTAGCATGGAATAATAATATAGGACCTTGGTACTATTTTGTTGGTTTCTAGAACTAAGGTAATGGTTAATAGGGACAATTGGGGGCATTCGTATTAACGCGTCAGAGGTGGAATTCTTAGATTGCGTTACGACGAACTACTGCGAAAGCATTTGCCAAGGATGTTT
717	Eukaryota	Alveolata	Dinoflagellata	Dinophyceae	Peridiniales	Thoracosphaeraceae	Scrippsiella	Scrippsiella_acuminata	TAGCGTATATTAAAGTTGTTGCGGTTAAAAAGCTCGTAGTTGGATTTCTGCTGAGGACGACCGGTCCGCCCTCTGGGTGAGTATCTGGTTCGGCCTGGGCATCTTCTTGGAGAACGTAGCTGCACTTGACTGTGTGGCGCGGTATCCAGGACTTTTACTTTGAGGAAATTAGAGTGTTTCAAGCAGGCACACGCCTTGAATACATTAGCATGGAATAATAAGATAGGACCTTGGTTCTATTTTGTTGGTTTCTAGAGCTGAGGTAATGATTAATAGGGATAGTTGGGGGCATTCGTATTACGGTGTTAGAGGTGAAATTCTTGGATCGCCGTAAGACGAACTACTGCGAAAGCATTTGCCAAGAATGTTTTCT
711	Eukaryota	Rhizaria	Cercozoa	Filosa-Thecofilosea	Ebriida	Ebriidae	Ebria	Ebria_tripartita	TAGCGTATATTAAAGTTGTTGCAGTTAAAAAGCTCGTAGTTGGATTTCTGGTTTGATGCCCTGGCCCGCTGCTGTTTTAGTAGTGTGTGCCGGTTGTGCGTCTGCCATCCTTCTAGGGAACGTTCCTTCTCTTCACTGAGCCGGGTTCGTGATCTAGATCGTTTACTTTGAAAAAATTAAAGTGTTTAAAGCAGGCTTTTGCTATGAATACATTAGCATGGAATAATAATCTAGGACTTCGGTGCTATTCTGTTGGTTTCTGGAACTGAAGTAATGATTGATAGGGATAGTTGGGGGTGCTAGTATTGAGCGACCAGAGGTGAAATTCTTGGATTCGCTCAAGACTAACTTATGCGAAAACATTCACCAAGGATGTCTTCT
712	Eukaryota	Rhizaria	Cercozoa	Filosa-Thecofilosea	Ebriida	Ebriidae	Ebria	Ebria_tripartita	TAGCGTATATTAAAGTTGTTGCAGTTAAAAAGATCGTAGTTGGATTTTTTCTGGTTTGATGCCCTGGCCCGCTGCTATGTTGGTAGTGTGTGCCGGTTGTGCGTCTGCCATCCTTCTAGGGAACGTTCCTTCTCTTCACTGAGCCGGGTTCGTGATCTAGATCGTTTACTTTGAAAAAATTAGAGTGTTTAAAGCAGGCTTTTGCTATGAATACATTAGCATGGAATAATAATCTAGGACTTCGGTGCTATTTTGTTGGTTTCTGGAACTGAAGTAATGATTGATAGGGATAGTTGGGGGTGCTAGTATTGAGCGGCCAGAGGTGAAATTCTTGGATTCGCTCAAGACTAACTTATGCGAAAGCATTCACCAAGGATGTCTTCT
716	Eukaryota	Rhizaria	Cercozoa	Filosa-Thecofilosea	Ebriida	Ebriidae	Ebria	Ebria_tripartita	TAGCGTATATTAAAGTTGTTGCAATTAAAAATCTCGTAGTTGAATTTCTGGTTTGATGCCCTGGCCCGCTGCTATGTTGGTAGTGTGTGCCTGTTGTGCGTCTGCCATCCTTCTAGGGAACGTTCCTTCCCTTCACTGAGCCGGGTTTGTGATCTAGATCGTTTACTTTGAAAAAACTACAGTGTTTGAAGCAGGCTTTTGCTATGAATACCTCAGCATGGAATAATCATCTAGGACTTCGGTGCTATTGTGTTGGTTTCTAGAACTGAAGTAATGAGTGATAGGGATAGTTGGGGGTGCTAGTAGAGAGGTGAAATTCTTGGATTCGCTCAAGACTAATGTATGCGACACCAAGGATGTCTTCT
714	Eukaryota	Hacrobia	Haptophyta	Prymnesiophyceae	Prymnesiales	Prymnesiaceae	Prymnesium	Prymnesium_sp.	TAGCGTATATTAAAGTTGTTGCAGTTAAAACGCTCGTAGTCGGATTTCGGGGCGGGGCCGCCGGTCTGCCGATGGGTATGCACTGGCGGTCGCGTCCTTCCTTCCGGAGACTGGCCCTACTCTTAACTGAGCGGGGTCGGGAGACGGATCGTTTACTTTGAAAAAATCAGAGTGTTTCAAGCAGGCAGCTCGCTCTTGCATGGATTAGCATGGGATAATGAAATAGGACTTTGGTGCTATTTTGTTGGTTTCGAACACCGAAGTAATGATTAACAGGGACAGTCAGGGGCACTCGTATTCCGCCGAGAGAGGTGAAATTCTCAGACCAGCGGAAGACGAACCACTGCGAAAGCATTTGCCAGGGATGTTT
710	Eukaryota	Rhizaria	Radiolaria	RAD-A	RAD-A_X	RAD-A_XX	RAD-A_XXX	RAD-A_XXX_sp.	TAGCGTATACTAACGTTGTTGCAGTTAAAAAGCTCGTAGTTGGATTTCTGACGGCCTTAGCTCAGCTCGACTCCCTGAGTCGTTGTCTGTCTGAGGTAGTCAACATTTGGCGTGGACCAGTGTCGGGCTTTTATTAGCACGTGCTGGCGATCGTCTCGTTTACTTTGAGAAAATTAGAGTGTTCAAAGCAGGCTTCGCCTTGAATATGTTAGCATGGAATAATGACATAGGACTTTGGTTCTATTTGTTGGTTGTTCGAGAACTAGAGTAATGATTGATAGGGACGGTTGGGGGCATACGTATTCCGGGGCGAGAGGTGAAATTCTTGGACCCCCGGAAGACGAACCGCTGCGAAAGCGTTTGCCTAGGACGTTCTCT
708	Eukaryota	Alveolata	Dinoflagellata	Syndiniales	Dino-Group-I	Dino-Group-I-Clade-1	Dino-Group-I-Clade-1_X	Dino-Group-I-Clade-1_X_sp.	TAGCGTATATTAAAGTTGTTGCGGTTAAAAAGCTCGTAGTTGGAGTTCTGCCAGGTGCCGTCTGTCCGCCCCAGTGGTGAGTACGTGACGCGCATTTGGCCCTTTCAAGGGGAGCGTATCTGCACTTTACTGTGTGGTGCGGGATCCTTGACTTTTACTTTGAGGAAATAGGAGTGTTCCAAGCAGGCTCTCGTCGTGCACAGCTCAGCATGGAATAATAGCATTGGACCTCGATTCTAAGCTGTTGGTTGCCAGAAGCGAGGTAATGATGAAGAGGGGTAGTTGGGGGCATTCGTATTTAACTGTCAGAGGTGAAATTCTTGGATTTGTTAAAGACGGACTACTGCGAAAGCATCTGCCATGGATGTTT
713	Eukaryota	Alveolata	Dinoflagellata	Syndiniales	Dino-Group-I	Dino-Group-I-Clade-1	Dino-Group-I-Clade-1_X	Dino-Group-I-Clade-1_X_sp.	TAGCGTATATTAAAGTTGTTGCGGTTAAAAAGCTCGTAGTTGGAGTTCTGCCAAGTGCCGCCAGTCCGCCCCAGTTGGTGAGTATTTGGTGCGCATTTGGCCCTTTCAAGGGGAGCGTATCTGCACTTCGTTGTGTGGTGCGGGATCCTTGACTTTTACTTTGAGGAAATAAGAGTGTTCCAAGCAGGCTCTCGTCGTGCATAGCTCAGCATGGAATAATAGCATTGGACCTCGATTCTAAGCTGTTGGTTGCCAGAAGCGAGGTAATGATGAAGAGGGATAGTTGGGGGCATTCGTATTTAACTGTCAGAGGTGAAATTCTTGGATTTGTTAAAGACGGACTACTGCGAAAGCATCTGCCATGGATGTTT
709	Eukaryota	Alveolata	Dinoflagellata	Syndiniales	Dino-Group-I	Dino-Group-I-Clade-5	Dino-Group-I-Clade-5_X	Dino-Group-I-Clade-5_X_sp.	TAGCGTATATTAAAGTTGTTGCGGTTAAAAAGCTCGTAGTTGGATTCCTGTATGGAAGGGGCGTCCCCACCCTTTGGATGGGGGTTGCTGCCTTCTTTGCATCTTCCGGAGTAGATGTTCCTCACTTCACTGTGAGGACATTATGCTCGGGTCATTTACTTTGAGGAAAAGAGAGTGCTCCAAGCAGGCAAACGCCTGAATACGTTAGCATGGAATAATAGCATCGGATCATCGTTCAGCTGTTGGTGTCTGGACGAGGATAAAGGTGAACAGGGATTGTTGGGGGCATTCGTATTTAACTGTCAGAGGTGAAATTCTTGGATTTGTTGAAGACGAGCTACTGCGAAAGCATTTGCCAAAGATGTTC
715	Eukaryota	Opisthokonta	Metazoa	Urochordata	Urochordata_X	Ascidiacea	Salpa	Salpa_thompsoni	AAGTGTATATTTAAGTTGTTGCGGTTGAAAAGCTCGTAGTTGGATTTTGGGACGGCGCGTCTGGTCGGCCCCAAGGCTTGTACTGCACGCGCTGTCCTCACATGACCGGTGCCTCTAAAGTGCTCTTAACTGAGTGCTTTTGTGGTCCGGGAAGTTTACCTTGAACAATTTAGAGTGTTCAAAGCAGGCTTAAAGCTTGAATAATGTTGCATGGAATAATGGAATAGGACCTCGGTTCTATTTTGTTGGTTTTCGGAGCGCGAGGTAAGGATTAAGAGGAACGGACGGGGGCATCCGTACTGTGCCGTTAGAGGTGAAATTCTTGGATCGGCGCAAGACGAACAACTGCGAAAGCATTTGCCAAGAATGTTTTCT
726	Eukaryota	Opisthokonta	Metazoa	Arthropoda	Crustacea	Malacostraca	Meganyctiphanes	Meganyctiphanes_norvegica	TAGCGTATATTAAAGTTGTTGCGGTTAAAAAGCTCGTAGTTGGATCTCAGTTCCGGACCGACGGTACGCCGCCCGGCGTCTACTGTCGGCTTCCGAACGCTAAAGCCCGTCGGCTCGGTCGGGGTGCTCTTCATCGAGTGTCCCGGGCGGCCGGCACGTTTACTTTGAAAAAATTAGGGTGCTCAGAGCAGGCCAAGGCGCCTGAATACTTGTGCATGGAATAATGGAATAGGACCTCGGTTCTATTTTGTTGGTTTTAAGAGCCCGAGGTAATGATTAATAGGAACAGACGGGGGCATTCGTATTGCGACGTTAGAGGTGAAATTCTTGGATCGTCGCAAGACGAACTACTGCGAAAGCATTTGCCAAGAATGTTT
721	Eukaryota	Alveolata	Dinoflagellata	Dinophyceae	Dinophyceae_X	Dinophyceae_XX	Dinophyceae_XXX	Dinophyceae_XXX_sp.	TAGCGTATATTAAAGTTGTTGCGGTTAAAAAGCTCGTAGTTGGATTTCTGCCGAGGAAGACCGGTCCGCCCTCTGGGTGAGTATCTGGCTCTGCCTGGGCATCTTCTTGGAGAACGTAGCTGCACTTGACTGTGTGGTGCGGTATCCAGGACTTTTACTTTGAGGAAATTAGAGTGTTTCAAGCAGGCATACGCCTTGAATACATTAGCATGGAATAATAAGATAGGACCTCGGTTCTATTTTGTTGGTTTCTAGAGCTGAGGTAATGATTAATAGGGATAGTTGGGGGCATTCGTATTTAACTGTCAGAGGTGAAATTCTTGGATTTGTTAAAGACGGACTACTGCGAAAGCATTTGCCAAGGATGTTT
725	Eukaryota	Alveolata	Dinoflagellata	Dinophyceae	Prorocentrales	Prorocentraceae	Prorocentrum	Prorocentrum_sp.	TAGCGTATATTAAAGTTGTTGCGGTTAAAAAGCTCGTAGTTGGATTTCTGCCGAGGACGACCGGTCCGCCCTCTGGGTGAGCATCTGGGACGGCCTGGGCATCCTCTTGGGGAACGTAGCTGCACTTGACTGTGTGGTGCGGTATCCAGGACTTTTACTTTGAGGAAATTAGAGTGTTTCAAGCAGGCGCACGCCTTGAATACATTAGCATGGAATAATAAGATAGGACCTCGGTTCTATTTTGTTGGTTTCTAGAGCTGAGGTAATGATTAATAGGGATAGTTGGGGGCATTCGTATTTAACTGTCAGAGGTGAAATTCTTGGATTTGTTAAAGACGGACTACTGCGAAAGCATTTGCCAAGGATGTTT
722	Eukaryota	Rhizaria	Cercozoa	Filosa-Thecofilosea	Ebriida	Ebriidae	Ebria	Ebria_tripartita	TAGCGTATATTAAAGTTGTTGCAGTTAAAAAGCTCGTAGTTGGATTTCTGGTTTGATGCCCTGGCCCGCTGCTATTTTGGTAGTGTGTGCCGGTTGTGCGTCTGCCATCCTTCTAGGGAACGTTCCTTCTCTTCACTGAGCCGGGTTCGTGATCTAGATCGTTTACTTTGAAAAAATTAGAGTGTTTAAAGCAGGCTTTTGCTATGAATACATTAGCATGGAATAATAATCTAGGACTTCGGTGCTATTTTGTTGGTTTCTGGAACTGAAGTAATGATTGATAGGGATAGTTGGGGGTGCTAGTATTGAGCGGCCAGAGGTGAAATTCTTGGATTCGCTCACGACTAACTTATGCGAAAGCATTCACCAAGGATATCGATGTCTTCT
723	Eukaryota	Rhizaria	Cercozoa	Filosa-Thecofilosea	Ebriida	Ebriidae	Ebria	Ebria_tripartita	TAGCGTATATTAAAGTTGTTGCAGTTAAAAAGCTCGTAGTTGGATTTCTGGTTTGATGCCCTGGCCCGCTGCTAGTTTGGTAGTGTGTGCCGGTTGTGCGTCTGCCATCCTTCTAGCGAACGTTCCTTCTCTTCACTGAGCCGGGTTCGTGATCTAGATCGTTTACTTTGAAAAAATTAGAGTATTTAAAGCAGGCTTTTGCTATGAATACATTAGCATGGAATACTAATCTAGGACTTCGGTGCTATTTTGTTGGTTTCTGGAACTGAAGCAATGATTGATAGGGATAGTTGGGGGGTGCTAGTATTGAGCGGCCAGAGGTGAAATTCTTGGATTCGCTCAAGACTAACTTATGCGAAAGCATTCACTAAGGATGTCTTCT
724	Eukaryota	Rhizaria	Cercozoa	Filosa-Thecofilosea	Ebriida	Ebriidae	Ebria	Ebria_tripartita	TAGCGTATATTAAAGTTATTGCAGTTAAAAAGCTCGCAGTTGGATTTCTGGTTTGCTGCCCTGGCCCGCTGCTATGTTGGTAGTGTGTGCCGGTTGTGCGTCTGCCATCTTTCTAGGGAACGTTCCTTCTCTTCACTGAGCCGGGTTCGTGATCTAGATCGTTTACTTTGAAAAAATTAGAGTGTTTAGAGCAGGCTTTTGCTATGAATACATTAGCATGGAATAATAATCTAGGACTTCGGTGCTATTTTGTTGGTTTCTGGAACTGAAGTAATGATTGATAGGGATAGTTGGGGGTGCTCGTATTGAGCGGCCAAAGGTGAAATTATTGGATTCGCTCAAGACTAACTTATGCGAAAGCATTTACCAAGGATGTCTTCT
727	Eukaryota	Rhizaria	Cercozoa	Filosa-Thecofilosea	Ebriida	Ebriidae	Ebria	Ebria_tripartita	TAGCGTATATTAAAGTTGTTGCAGTTAAAAAGCTCGTAGTTGGATGTTTGGTTTGATGCCCTTGCCCGCTGCTATGTTGGTAGTGTGTGCCGGTTGTGCATCTGCCATCCTTCTAGGGAACGTTCCTTCTTTTCACTGAGCCGGGTTCGTGATCTAGATTGTTTACTTTAGAAAAGTAGAGTGTTTAAAGCAGGCTTTTGCTATGAATACATTAGCATGAAATAATGATCTAGGACTTCGGTGCTATTCTGTTGGTTTCTGGAACTGAAGTAATGATTGATAGGGATAGTTGGGGGTGCTAGTATTGAGGTGAAATGCGTGGATTCGCTCAAGACTAACTTATGCGAAAGCATTCACCAAGGATGTCTTCT
730	Eukaryota	Opisthokonta	Metazoa	Arthropoda	Crustacea	Maxillopoda	Neocalanus	Neocalanus_cristatus	TAGCGTATATTAAAGTTGTTGTGGTTAAAAAGCTCGTAGTTGGATCTCGGCAGATTGAAGGCGGTTTGCTTGCTAGTATTACTGCCTTATAATCTGTAGTTTTGCCAGAGGTTTTAGGGTGCTCTTAATCGAGTGTCCTGGGATGCTGGCAGGTTTACTTTGAAAAAATTAGAGTGCTCAAAGCAGGCTATTACGCCTGAATATTTCGTGCATGGAATAATAGAATAGGAAGTCGTTTCTATTTTGTTGGTTTTCGGAAATCGACTTAATGATTAATAGGGACAGTCGGGGGCATTTGTATTCAAACGACAGAGGTGAAATTCTTGGACCGTTTGAAGACAAACTACTGCGAAAGCATTTGCCAAGAATGTTT
731	Eukaryota	Stramenopiles	Ochrophyta	Bacillariophyta	Bacillariophyta_X	Raphid-pennate	Fragilariopsis	Fragilariopsis_cylindrus	TAGCGTATATTAAAGTTGTTGCAGTTAAAAAGCTCGTAGTTGGATTTGTGGTGTGTCCAGTTGGCCTTTGCTCTTTGAGTGATAGTGCTGCACTGGTCTGCCATGTTTGGGTGGAATCTGTGTGGCATTAAGTTGTCGTGCAGGGGATGCCCATCGTTTACTGTGAAAAAATTAGAGTGTTCAAAGCAGGCTTATGCCTTGAATATATTAGCATGGAATAATAATATAGGACCTTAGTACTATTTTGTTGGTTTGCGCACTGAGGTAATGATTAAGAGGGACAGTTGGGGGTATTTGTATTCCATTGTCAGAGGTGAAATTCTTGGATTTTTGGAAGACAAACTACTGCGAAAGCATTTACCAAGGATGTTT
729	Eukaryota	Stramenopiles	Ochrophyta	Bacillariophyta	Bacillariophyta_X	Raphid-pennate	Fragilariopsis	Fragilariopsis_sublineata	TAGCGTATATTAAAGTTGTTGCAGTTAAAAAGCTCGTAGTTGGATTTGTGGTGTGTCCAGTCGGCCTTTGCTCTTTGAGTGATAGTGCTGTAACTGGTCTGCCATGTTTGGGTGGAATCTGTGTGGCATTAAGTTGTCGTGCAGGGGATGCCCATCGTTTACTGTGAAAAAATTAGAGTGTTCAAAGCAGGCTTATGCCTTGAATATATTAGCATGGAATAATAATATAGGACCTTAGTACTATTTTGTTGGTTTGCGCACTGAGGTAATGATTAAGAGGGACAGTTGGGGGTATTTGTATTCCATTGTCAGAGGTGAAATTCTTGGATTTTTGGAAGACAAACTACTGCGAAAGCATTTACCAAGGATGTTT
734	Eukaryota	Opisthokonta	Choanoflagellida	Choanoflagellida_X	Choanoflagellida_XX	Choanoflagellida_XX_Clade-3	Choanoflagellida_XX_Clade-3_X	Choanoflagellida_XX_Clade-3_X_sp.	TAGCGTATATTAAAGTTGTTGCAGTTAAAAAGCTCGTAGTTGGATTTCTGGGTCAGCGATTCTGTCCGCCGAAAGGTGAGCACGGAGTGGCGAGCCCATCCTGCTGAAAGTGCCCATTGGTCTATGATCTGTGGGTAACTTCAGCACCTTTACTTTGAAAAAATTAGAGTGTTCAAAGCAGGCTTACGCTTGAATACATTAGCATGGAATAATGGAATAGGACTTTGGTCTTATTTTGTTGGTTTCTAAGACTGAAGTAATGATTAATAGGGACAGTTGGGGGCATTAGTATTTAATTGTCAGAGGTGAAATTCTTGGATTTATGAAAGACTAACTTCTGCGAAAGCATTTGCCAAGGATGTTT
732	Eukaryota	Alveolata	Dinoflagellata	Dinophyceae	Dinophyceae_X	Dinophyceae_XX	Dinophyceae_XXX	Dinophyceae_XXX_sp.	TAGCATATATTAAAGTTGTTGCGGTTAAAAAGCTCGTAGTTGGATTTCTGCTTAGGGTGGCTGGTCCGCCCTCTGGGTGAGTATCTGGCACAGCCTGGGCATTCTTCTTGAAAGCACAACTGCACTTGACTGTGTGGTGCGGTATCCAGGACTTTTACTTTGAGGAAATTAGAGTGTTTCAAGCAGGCTTACGCCTTGAATACATTAGCATGGAATAATAAGATAGGACCTCGGTTCTATTTTGTTGGTTTCTAGAGCTGAGGTAATGATTAATAGGGATAGTTGGGGGCATTCGTATTTAACTGTCAGAGGTGAAATTCTTGGATTTGTTAAAGACGGACTACTGCGAAAGCATTTGCCAAGGATGTTT
576	Eukaryota	Rhizaria	Cercozoa	Filosa-Thecofilosea	Cryomonadida	Protaspa-lineage	Protaspa-lineage_X	Protaspa-lineage_X_sp.	GAGCGTATATTAAAGTTGTTGCAGTTAAAAAGCTCGTAGTTGGATTTCTGGTATAATGCGCCTGGCCCGCAGCGTTACGTTGTGAGTGCCGGTGCGCGTTTGCCATCCTTCTAGAAAACGTTTCTACCCTTTACTGGGCCGGACTCGCGATCTAGATCTTTTACTTTGAAAAAATTAGAGTGTTCAAAGCAGGCTTTTGCTGTGAATACATTAGCATGGAATAATAATCTAGGACTTCGGTTTTATTTTGTTGGTTTCTAACACTGAAGTAATGATTGATAGGGATAGTTGGGGGTGCTAGTATTGGCCGGCCAGAGGTGAAATTCTTGGATTCGGTCAAGACTAACTTATGCGAAAGCATTCACCAAGGATGTCTTCT
735	Eukaryota	Rhizaria	Cercozoa	Filosa-Thecofilosea	Ebriida	Ebriidae	Ebria	Ebria_tripartita	TAGCGTATATTAAAGTTGTTGCAGTTAAAAAGCTCGTAGTTGGATTTCTGGTTTGATGCCCTGGCCCGCTGCTATTTTGGTAGTGTGTGCCGGTTGTGCGTCTGCCATCCTTCTAGGGAACGTTCCTTCTCTTCACTGAGCCGGATTCGTGATCTAGATCGTTTACTTTGAAAAAATTAGAGTGTTTAAAGCAGGCTTTTGCTATGAATACATTAGCATGAAATAATAATATAGGACTTCGGTGCTATTTTGTTGGTTTCTGGAACTGAAGTAATGATTGATAGGGATAGTTGGGGGTGCTAGTATTGAGCGGCCAGAGGTGAAATTCTTGGATTCGCTCAAGACTAACTTATGCGAAAGCATTCACCAAGGATGTCTTCT
733	Eukaryota	Hacrobia	Haptophyta	Prymnesiophyceae	Phaeocystales	Phaeocystaceae	Phaeocystis	Phaeocystis_antarctica	TAGCGTATATTAATGTTGTTGCAGTTAAAAAGCTCGTAGTCGGATTTCGGGTCGGGCCGAGCGGTCTGCCGATGGGTATGCACTGTTTGGCGCGGCCTTCTTTCCGGAGACCGCGGCTACTCTTAACTGAGCGGGCGTGGGAGACGGATCGTTTACTTTGAAAAAATCAGAGTGTTTCAAGCAGGCAGCTCGCTCTTGCATGGATTAGCATGGGATAATTGAATAGGACTCTGGTGCTATTTTGTTGGTTTCGAACACCGGAGTAATGATTAACAGGGACAGTCAGGGGCACTCGTATTCCGTCGAGAGAGGTGAAATTCTCAGACCAATGGAAGACGAACCACTGCGAAAGCATTTGCCAGGGATGTTT
741	Eukaryota	Opisthokonta	Metazoa	Arthropoda	Crustacea	Maxillopoda	Centropages	Centropages_typicus	TAGCGTATATTAAAGTTGTTGTGGTTAAAAAGCTCGTAGTTGGATTTCGGCGGGTAGTGGTTGGTTTGAATTGATTCAACACTGACTTTTTTACCCGTGTGTTTTGCCAGAATCTTATGGGTGATCTTTACCGATTGTCCGTTGGAACTGGCAGGTTTACTTTGAAAAAATTAGAGTGCTCAAAGCAAGCTTACTGCTTGAATAGTTGCGCATGGAATAATAGAATAGGAAGTCGTTTCTATTTTGTTGGTTTTCGGAAATCGACTTAATGATTAATAGGGATAGTCGGGGGCATTCGTATTCAAACGACAGAGGTGAAATTCTTGGACCGTTTGAAGACGAACTAAGGCGAAAGCATTTGCCAAGAATGTTT
743	Eukaryota	Opisthokonta	Metazoa	Arthropoda	Crustacea	Maxillopoda	Metridia	Metridia_sp.	TAGCGTATATTAAAGTTGTTGCGGTTAAAAAGCTCGTAGTTGGATCTCGGCAAGTAGAGGGCGGTATGCTTCGTAGCATTACTGCCCTATTACTTGTAGTTTTGCCAGAGGTTCCTGGGTGCTCTTAATCGAGTGTCTAGGGATGCTGGCAGGTTTACTTTGAAAAAATTAGAGTGCTCAAAGCAGGCTATTACGCTTGAATATTCGTGCATGGAATAATAGAATAGGAAGTTGTTTCTATTTTGTTGGTTTTCGGAAATTGACTTAATGATTAATAGGGACAGTCGGGGGCATTTGTATTCAAACGACAGAGGTGAAATTCTTGGACCGTTTGAAGACAAACTACTGCGAAAGCATTTGCCAAGAATGTTT
744	Eukaryota	Stramenopiles	Ochrophyta	Bacillariophyta	Bacillariophyta_X	Radial-centric-basal-Coscinodiscophyceae	Actinocyclus	Actinocyclus_actinochilus	TAGCGTATATTAAAGTTGTTGCAGTTAAAAAGCTCGTAGTTGGATTTCTGGTAGGAGTAGTAGCTATAGGTCTTTGACCTATAAAGTTGCTATCTTCAACCATCCTTGAAGATATTTAGTCTGGCATTAAGTTGTCGGATTAAAGATATTCATCTTTTACTGTGAAAAAATCAGAACGTTCAAAGTAAGCATTTAGCTTTGAATGTATTAGCATGGAATAATAAAATAGGACTTAGGTACTAATTTGTTGGTTTATGCACCTAGGTAATGATTAATAGGGATAGTTGGGGGTATTCGTATTCCATTGTTAGAGGTGAAATTCTTGGATTTCTGGAAGACGAACAACTGCGAAAGCATTTACCAAGGATGTTT
742	Eukaryota	Opisthokonta	Fungi	Basidiomycota	Pucciniomycotina	Cystobasidiomycetes	Sporobolomyces	Sporobolomyces_roseus	TAGCGTATATTAAAGTTGTTGCCGTTAAAAAGCTCGTAGTCGAACTTCGGCGCCTGATGGCCGGTCCGCCTTCTTGGTGTGTACTTGCTCATCGGGCGCTTACCTCCTGGTGAACTCTGATGTCCTTTATTGGGTGTCAGAGCAAACCAGGACGTTTACTTTGAAAAAATTAGAGTGTTCAAAGCAGGCCTACGCCCGAATACATTAGCATGGAATAATAGAATAGGACGCGCGTTCCCATTTTGTTGGTTTCTGAGATCGCCGTAATGATTAATAGGGATAGTTGGGGGCATTTGTATTCCGTCGTCAGAGGTGAAATTCTTGGATTGCCGGAAGACAAACTACTGCGAAAGCATTTGCCAAGGATGTTT
747	Eukaryota	Alveolata	Dinoflagellata	Dinophyceae	Peridiniales	Peridiniales_X	Peridiniales_XX	Peridiniales_XX_sp.	TAGCGTATATTAAAGTTGTTGCAGTTAAAAAGCTCGTAGTTGGATTTCTGCCGAGGACGACCGGTCCGCCCTCTGGGTGAGCATCTGGCTCGGCCTGGGCATCTTCTTGGAGAACGTAGCTGCACTTGACTGTGTGGTGCGGTATCCAGGACTTTTACTTTTAGGAAATTAGAGTGTTTCAAGCAGGCATACGCCCTGAATACATTAGCATGGAATAATAAGATAGGACCTCGGTTCTATTTTGTTGGTTTCTAGAGCTGAGGTAATGATTAATAAGGATAGTTGGGGGCATTCGTATTTAACTGTCAGAGGTGAAATTCTTGGATTTGTTAAATACGGACTACTGCGAAAGCATTTGCCAAGGATGCTT
471	Eukaryota	Rhizaria	Cercozoa	Filosa-Thecofilosea	Cryomonadida	Cryothecomonas-lineage	Cryothecomonas	Cryothecomonas_aestivalis	GAGCGTATATTAAAGTTGTTGCAGTTAAAAAGCTCGTAGTTGGATTTCTGGTACAACGCGCCTGGCCCGCTTTATGTGAGTGCCGGTGCGCGTTTGCCATCCTTCTAGAAAACGTTTCTACCTGGGCAACCGGGCCGGACTCGCGATCTAGATCTTTTACTTTGAAAAAATTAGAGTGTTTAAAGCAGGCTTTTGCTGTGAATACATTAGCATGGAATAATAATCTAGGACTTCGGTTCTATTTTGTTGGTTTCTAGTACTGAAGTAATGATTGATAGGGATAGTTGGGGGTGCTAGTATTGGCCGGCCAGAGGTGAAATTCTTGGATTCGGTCAAGACTAACTTATGCGAAAGCATTCACCAAGGATGTCTTCT
740	Eukaryota	Rhizaria	Cercozoa	Filosa-Thecofilosea	Ebriida	Ebriidae	Ebria	Ebria_tripartita	TAGCGTATATTAAAGTTGTTGCAGTTAAAAAGCTCGTAGTTGGATTTCTGGTTTGATGCCCTGGCCCGCTGCTATTTTAGTAGTGTGTGCCGGTTGTGCGTCTGCCATCCTTCTAGGGAACGTTCCTTCTCTTCACTGAGCCGGGTTCGTGATCTAGATCGTTTACTTTGAAAAAATTAGAGTGTTTAAAGCAGGCTTTTGCTATGAATACATTAGCATGGAATAATAATCTAGGACTTCGGTGCTATTTTGTTGGTTTCTGGAACTGAAGTAATGATTGATAGATATAGTTGGGGGTGCTAGTATTGAGCGGCCAGAGGTGAAATTCTTGGATTCGCTCAAGACTAACTTATGCGAAAGCATTCACCAAGGATGTCTTCT
739	Eukaryota	Hacrobia	Haptophyta	Haptophyta_Clade_HAP2	Haptophyta_Clade_HAP2_X	Haptophyta_Clade_HAP2_XX	Haptophyta_Clade_HAP2_XXX	Haptophyta_Clade_HAP2_XXX_sp.	TAGAGTATATTAAAGTTGTTGCAGTTAAAAAGCTCGTAGTCGGATTTCAGGGCGGGGCTGCCGGTCTGCCGATGGGTATGCACTGGTGGGCTCGTTCTTCCTTCTGGGGACTGCGCCTACTCTTGACTGAGCGGGCGTAGGAAACAGGACTTTTACTTTGAAAAAATCAGAGTGTTTAATGCAGGCCAAGATGCTCTTGCATGGATTAGCATGGGATAATGGAATAGGACTTTGGTGCTATTTTGTTGGTTTCGAACACCGAAGTAATGATTAATAGGGACAGTCAGGGGCACTCGTATTCCGTTGAGAGAGGTGAAATTCTTAGACCAATGGAAGACGAACTTCTGCGAAAGCATTTGCCAGGGATGTTT
746	Eukaryota	Alveolata	Dinoflagellata	Syndiniales	Dino-Group-II	Dino-Group-II-Clade-10-and-11	Dino-Group-II-Clade-10-and-11_X	Dino-Group-II-Clade-10-and-11_X_sp.	TAGCGTATATTAAAGTTGTTGCGGTTAAAAAGCTCGTAGTTGGATTTCTGTCGAAAACGGCCGGTCCGTACTATGTACGTGTATCTGGTTCGGTTTTGGCATCCTCGTGGGGAACGTAACTGCGCTTGATTGCGTGGTACGGAATTCACGACTTTTACTTTGAGGAAATTAGAGTGTTCACGGCAGGCAAGCGCCTTGAATACATTAGCATGGAATAATAATATAGGACCTTGGTTCTATTTTGTTGGTTTCTAGAACTGAGGTAATGGTTAATAGGGATAATTGGGGGCATTCGTATTAACGCGTCAGAGGTGGAATTCTTGGATTGCGTTACGACGAACTACTGCGAAAGCATTTGCCAAGGATGTTT
745	Eukaryota	Alveolata	Dinoflagellata	Syndiniales	Dino-Group-II	Dino-Group-II_X	Dino-Group-II_XX	Dino-Group-II_XX_sp.	GTAGCGTATATTAAAGTTGTTGCGGTAAAAAAGCTCGTAGTTGGATTTCTGTTGAGGGCGACCGGTCCATACCTTGTATGTGTATCTGGCTCGGCCTCGGCATCCTCTCGGAAGCCGCCTGCGCTTGAGTGCGTGGTGCGGAGTTCGGGACTTTTACTTTGAGGAAATTAGAGTGTTCACGGCAGGCTTGCGCCAGAATACATTAGCATGGAATAATAATATAGGATCTCGGTTCTATTTTGTTGGTTTCTAGAACTGCGATAATGATTAATAGGGACAGTTGGGGGCATTCGTATCAACACGTCAGAGGTGAAATTCTTGGATTGTGTTGCGACGAACTACTGCGAAAGCATTTGCCAAGGATGTTT
752	Eukaryota	Alveolata	Dinoflagellata	Dinophyceae	Peridiniales	Blastodiniaceae	Blastodinium	Blastodinium_contortum	TAGCGTATATTAAAGTTGTTGCAGTTAAAAAGCTCGTAGTTGGATTTCTGCTGAGGACGACCGGTCCGCCCTCTGGGTGAGTATCTGGCTCGGCCTGGGCATCTTCTTGAAGAACGTAACTGCACTTGACTGTGTGGTGCGGTATTCAGGACTTTTACTTTGAGGAAATTAGAGTGTTTCAAGCAGGCATACGCCTTGAATACATTAGCATGGAATAATAAGATAGGACCTTAGTTCTATTTTGTTGGTTTCTAGAGCTTAGGTAATGATTAATAGGGATAGTTGGGGGCATTCGTATTTAACTGTCAGAGGTGAAATTCTTGGATTTGTTAAAGATGGACTACTGCGAAAGCATTTGCCAAGGATGTTT
749	Eukaryota	Alveolata	Dinoflagellata	Dinophyceae	Peridiniales	Heterocapsaceae	Heterocapsa	Heterocapsa_nei/rotundata	TAGCGTATATTAAAGTTGTTGCGGTTAAAAAGCTCGTAGTTGGATTTCTGCCGAGGACGACCGGTCCGCCCGCTGGGTGAGTATCTGGCTCGGCCTGGGCATCTTCTTGGAGAACGTAACTGCACTTGACTGTGTGGTGCGGTATCCAGGACTTTTACTTTGAGGAAATTAGAGTGTTTCAAGCAGGCACACGCCTTGAATACATTAGCATGGAATAATAAGATAGGACCTCGGTTCTATTTTGTTGGTTTCTAGAGCTGAGGTAATGATTAATAGGGATAGTTGGGGGCATTCGTATTTAACTGTCAGAGGTGAAATTCTTGGATTTGTTAAAGACGGACTACTGCGAAAGCATTTGCCAAGGATGTTT
755	Eukaryota	Rhizaria	Cercozoa	Filosa-Thecofilosea	Ebriida	Ebriidae	Ebria	Ebria_tripartita	GCGGTAATTCCAGCGTCAGATGTGTATATTAAAGTTGTTGCAGTTAAAAAGCTCGTAGTTGGATTTCTGGTTTGATGCCCTGGCCCGCTGCTATTTTAGTAGTGTGTGCCGGTTGTGCGTCTGCCATCCTTCTAGGGAACGTTCCTTCTCTTCACTGAGCCGGGTTCGTGATCTAGATCGTTTACTTTGAAAAAATTAGAGTGTTTAAAGCAGGCTTTTGCTATGAATACATTAGCATGGAATAATAATCTAGGACTTCGGTGCTATTTTGTTGGTTTCTGGAACTGAAGTAATGATTGATAGGGATAGTTGGGGGTGCTAGTATTGAGCGGCCAGAGGTGAAATTCTTGGATTCGCTCAAGACTAACTTATGCGAAAGCATTCACCAAGGATGTCTTCT
751	Eukaryota	Opisthokonta	Mesomycetozoa	Ichthyosporea	Ichthyosphonida	Abeoformidae_Group_MAIP_1	Abeoformidae_Group_MAIP_1_X	Abeoformidae_Group_MAIP_1_X_sp.	TAGCGTATATTAAAGTTGTTGCAGTTAAAAAGCTCGTAGTTGGATTTTGAGTTTTCTAAGCTTGGTCTACTATTTAGTAGTACTGACTTAGTGGCTCTTCTTCTCGAGGCCTATGGGTGCACTTAACCGTGTGTTCATAGTGTTCGGGACTTTTACCGTGAGAAAATTAGAGTGTTCATAGCAGGCTTTTGCTTGAATATTGCAGCATGGAATAATGGAATAGGATCATGATCTTATTTTGTTGGTTTCTAAGATCAAGATAATGATTAATAGGGATAGTTGGGGGCGTTAATATTTAGTTGTCAGAGGTGAAATTCTTAGATTTACAAAAGATTAACTTCTGCGAAAGCATTCGCCAAGGATGTTT
750	Eukaryota	Stramenopiles	Opalozoa	MAST-3	MAST-3D	MAST-3D_X	MAST-3D_XX	MAST-3D_XX_sp.	TAGCGTATATTAAAGTTGTTGCGGTTAAAAAGCTCGTAGTTGGATTTCTGGGCTGAGCGACCGGTCCGCCGCTGTGCGGTGTGTACTCGTGTTCGACTCGGCTCATCCTTGTGGGGAAACGCATTTCGGCATTAGGTTGTCGAGGCGGGGAACCGCATCGTTTACTGTGAAAAAATTAGAGTGTTTAAAGCAGGCAAATTGCTGTGAATACATTAGCATGGAATAATAACATAGGACTTTGGTTCTATTTTGTTGGTTGGAGGCCAAGGTAATGATTAATAGGGATAGTTGGGGGTATTCATATTTAATTGTCAGAGGTGAAATTCTTGGATTTATGAAAGATGAACTCATGCGAAAGCATTTACCAAGGATGTTT
754	Eukaryota	Opisthokonta	Metazoa	Mollusca	Bivalvia	Heteroconchia	Hiatella	Hiatella_arctica	TAGCGTATATTAAAGTTGTTGCAGTTAAAAAGCTCGTAGTTGGATCTCGGGTCCAGGCTTGCGGTCCGCCTCGCGGCGGTCACTGCTCGTCCTGGCCTACCTGCCGGTGTGTCCCTTGGTGCTCTTGACTGAGTGTCTCGGGCGGCCGGAACGTTTACTTTGAAAAAATTAGAGTGTTCAAAGCAGGCTTGTCGCCTGAATAATGGTGCATGGAATGATGGAATAGGACCTCGGTTCTATTTTGTTGGTTTTCGGAGCTCGAGGTAATGATTAAGAGGGACTGACGGGGGCATTCGTATTACGGTGTTAGAGGTGAAATTCTTGGATCGCCGTAAGACGAACTACTGCGAAAGCATTTGCCAAGAATGTTTTCT
753	Eukaryota	Archaeplastida	Chlorophyta	Pyramimonadales	Pyramimonadales_X	Pyramimonadales_XX	Pterosperma	Pterosperma_sp.	TAGCGTATATTTAAGTTGTTGCAGTTAAAAAGCTCGTAGTTGGATTTCGGGTGAATGCGACCGGTCCGCCGTATCGGTGTGTACTGGTTGCGTTTATCTTGCTGTCGGGGACGCGCTCCTGGCCTTAACTGGCTGGGACGCGGAGTCGGCGAAGTTACTTTGAAAAAATTAGAGTGTTCAAAGCAGGCCTACGCTCTGAATACATTAGCATGGAATAACGCGATAGGACTCTGGTCTTATTGTGTTGGTCTTCGAGACCGGAGTAATGATTAAGAGGGACAGTTGGGGGCATTCGTATTTCATTGTCAGAGGTGAAATTCTTGGATTTATGAAAGACGAACTTCTGCGAAAGCATTTGCCAAGGATGTTT
767	Eukaryota	Stramenopiles	Ochrophyta	Bacillariophyta	Bacillariophyta_X	Polar-centric-Mediophyceae	Chaetoceros	Chaetoceros_dichaeta	TAGCGTATATTAAAGTTGTTGCAGTTAAAAAGCTCGTAGTTGGATTTCTGGTGGGAGGGATCGGTCCAGCACACTGTGTTGGAAATGGATCCTCTCCGGTCATCCTTGGGTGGATCTTGTCTGGCATTAAGTTGTCAGTCAGGGAATGCCCATCGTTTACTGTGAAAAAATTAGAGTGTTCAAAGCAGGCTTATGCCATTGAATATATTAGCATGGAATAATAAGATAGGGCCCTGGTGCTATTTTGTTGGTTTGCGTACCGAGGTAATGATTAATAGGGACACTTTGGGGTATTTGTATTCAGTATTCAGTGGTGAAATACTTAGACCTACGGAAGACAAACTACTGCGAAAGCATTTACCAAGGATGTTT
758	Eukaryota	Opisthokonta	Choanoflagellida	Choanoflagellatea	Acanthoecida	Stephanoecidae_Group_D	Stephanoecidae_Group_D_X	Stephanoecidae_Group_D_X_sp.	TAGCGTATATTATAGTTGTTGCAGTTAAAAAGCTCGTAGTTGGACTTCTGATGTTGGGATTCGGTCCACCGCAAGGTGAGCACTGATGTCCTGATGTCTTCCTCTCGTAGTTGTTTGGCGCACTTGATTGGGTGCCGAATGAATATGGGACCTTTACTTTGAAAAAATTAGAGTGTTCAAAGCAGGCGATCGCTTGAATACATTAGCATGGAATAATAGAATAGGACTTTGGTTCTATTTTGTTGGTTTCTAGGACCGAAGTAATGATTAATAGGGACAGTTGGGGGCATTAGTATTTAATTGTCAGAGGTGAAATTCTTGGATTTATGAAAGACTAACTACTGCGAAAGCATTTGCCAAGGATGTTT
659	Eukaryota	Alveolata	Ciliophora	CONTH_7	CONTH_7_X	CONTH_7_XX	CONTH_7_XXX	CONTH_7_XXX_sp.	TAGCGTATATTAAAGTTGTTGCAGTTAAAAAGCTCGTAGTTGAACTTCTGGTCAAGCGTGACCTTGGCTTCGGTCGAGGCAGGCATGGCCATCCGTCAGAAAACCAGGGAGGGTCTTAAGTGATCGCTCTGGGGATCTGACACTTTACTTTGAAAAAACTAGAGTGTTCATGGCAGGCTAACGCCCTGAATACACAAGCATGGAATAATAGAATAGGACTGGGTCCATTTTGTTGGTTATTGGACGCAGTGATGATTAATAGGGACAGTTGGGGGCATTAGTATTTAATTGTCAGAGGTGAAATTCTTGGATTTATTAAAGACTGACTTATGCGAAAGCATTTGCCAAGGATGTTT
763	Eukaryota	Alveolata	Dinoflagellata	Dinophyceae	Dinophyceae_X	Dinophyceae_XX	Dinophyceae_XXX	Dinophyceae_XXX_sp.	TAGCGTATATTAAAGTTGTTGCGGTTAAAAAGCTCGTAGTTGGATCCCTGCCGAGGACGACCGGTCTGCCCACTGGGTGTGTATCTGGTTCGGCCTGGGCATCTTCCTGGAGAACGTCTCTGCACTTGACTGTGTGGTGCGGTATCCAGGACTTTTACTTTGAGGAAACTAGAGTGTTTCAAGCAGGCACACGCCTTGAATACATTAGCATGGAATAATAATACAGGACCTTGGTTCTATTTTGTTGGTTTCTAGAATTAAGGTAACGATTAATAGGGATAGTTGGGGGCATTCGTATTTAACTGTCAGAGGTGAAATTCTTGGATTTGTTAAAGACGGACTACTGCGAAAGCATTTGCCAAGGATGTTT
770	Eukaryota	Alveolata	Dinoflagellata	Dinophyceae	Gymnodiniales	Gymnodiniaceae	Gymnodinium	Gymnodinium_sp.	TAGCGTATATTAAACTTGTTGCGGTTAAAAAGCTCGTAGTTGGATTTCTGCTGAGGACGACCGGTCCGCCCTCTGGGTGAGTATCTGGCTCGGCCTTGGCATCTTCTTGGGGAACGTAACTGCACTTGACTGTGTGGTGCGGTATCCAGGACTTTTACTTTGAGGAAATTAGAATGTTTCAAGCAGGCGCACGCCTTGAATACATTAGCATGGAGTAATAAGATAGGACCTTGGTTCTATTTTGTTGGTTTCTAGAGCTGAGGTAATGATTAATAGGGATAGTTGGGGGCATTCGTATTTAACTGTCAGAGGTGAAATTCTTGGATTTGTTAAAGACGGACTACTGCGAAAGCATTTGCCAAGGATGTTT
769	Eukaryota	Alveolata	Dinoflagellata	Dinophyceae	Dinophyceae_X	Dinophyceae_XX	Dinophyceae_XXX	Dinophyceae_XXX_sp.	TAGCGTATATTAAAGTTGTTGCGGTTAAAAAGCTCGTAGTTGGATTTCTGCCGAGGACGACTGGTCCGCCCTCTGGGTGAGCATCTAGTTCGGCCTGGGCATCTTCTTGGAGAACGTAGCTGCACTTGACTGTGTGGTGCGGTATCCAGGACTTTTACCTTGAGGAAATTAGAGTGTTTCAAGCAGGCACACGCCTTGAATACATTAGCATGGAATAATAAGATAGGACCTCGGTTCTATTTTGTTGGTTTCTAGAGCTGAGGTAATGATTAATAGGGATAGTTGGGGGCATTCGTATTTAACTGTCAGAGGTGAAATTCTTGGATTTGTTAAAGACGGACTACTGCGAAAGCATTTGCCAAGGATGTTT
764	Eukaryota	Rhizaria	Cercozoa	Filosa-Thecofilosea	Ebriida	Ebriidae	Ebria	Ebria_tripartita	TAGCGTATATTAAAGTTGTTGCAGTTAAAAAGCTCGTAGTTGGATTTCTGGTTTGATGCCCTGGCCCGCTGCTATTTTGGTAGTGTGTGCCGGTTGTGCGTCTGCCATCCTTCTAGGGAACGTTCCTTCTCTTCACTGAGCCGGGTTCGTGATCTAGATCGTTTACTTTGAACAAATTAGAGTGTTTAAAGCAGGCTTTTGCTATGAATACATTAGCATGTAATAATAATCTAGGACTTCGGTGCTATTTTGTTGGTTTCTGGAACTGAAGTAATGATTGATAGGGATAGTTGGGGGTGCTAGTATTGAGCGGCCAGAGGTGAAATTCTTGGATTCGCTCAAGACTAACTTATGCGAAAGCATTCACCAATGATGTCTTCT
765	Eukaryota	Rhizaria	Cercozoa	Filosa-Thecofilosea	Ebriida	Ebriidae	Ebria	Ebria_tripartita	TAGCGTATATTAAAGTTGTTGCAGTTAAAAAGCTCGTAGTTGGATTTCTGGTTTGATGCCCTGGCCCGCTGCTATGTTGGTAGTGTGTGCCGGTTCTGCGTCTGCCATCCTTCTAGGAAACGTTCCTTCTCTTCACTGAGCCGGGTTCGTGATCTAGATCGTTTAGTTTGAAACAATTAGAGTGTTTAAAGCAGGCTGTTGCTATGAATGCATCAGCATGGAATAATAATCTAGGACTTCGGTCATATTTTGTTGGTTTCTGTAACTGAAGTAATGATTGATAGGGATAGTTGGGGGTGCTAGTATTGAGCGGCCAGAGGTGACATTCTTGGATTCGCTCAAGACTAACTTATGCGAAAGCATTCACCAAGGATGTCTTCT
768	Eukaryota	Rhizaria	Cercozoa	Filosa-Thecofilosea	Ebriida	Ebriidae	Ebria	Ebria_tripartita	TAGCGTATATTAAAGTTGTTGCAGTTAAAAAGCTCGTAGTTGGATTTCTGGTTTGATGCCCTGGCCCGCTGCTATTTTGATAGTGTGTGCCGGTTGTGCGTCTGCCATCCTTCTAGGGAACGTTCCTTCTCTTCACTGAGCCGGGTTCGTGATCTAGATCGTTTACTTTGAAAAAATTAGAGTGTTTAAAGCAGGCTTTTGCTATGCATACATTAGCATGGAATAATAATCTAGGACTTCGGTGCTATTTCGTTGGTTTCTGGAACGGAAGTAATGATTGATAGGGATAGTTGGGGGTGCTAGTATTGAGCGGCCAGAGGTGAAATTCTTGGATTCGCTCAAGACTAACTTATGCGAAAGCATTCACCAAGGATGTCTTCT
762	Eukaryota	Rhizaria	Cercozoa	Filosa-Thecofilosea	Ebriida	TAGIRI1-lineage	TAGIRI1-lineage_X	TAGIRI1-lineage_X_sp.	TAGCGTATATTAAAGTTGTTGCAGTTAAAAAGCTCGTAGTTGGATTTCTGGTCTGATGCCCTGGCCCGCTTCAATTTCGAAGTGAGTGCCGGCTGTGCGTCTACCATCCTTCTAGAAAACGTTCCTACCCTTCACTGGGCCGGGTTCGCGATCTAGATCTTTTACTTTGAAAAAATTAGAGTGTTTAAAGCAGGCTTTTGCTATGAATACATTAGCATGGAATAATAATCTAGGACTTCGGTTCTATTTTGTTGGTTTCTAGTACTGAAGTAATGATTGATAGGGATAGTTGGGGGTGCTAGTATTGGGCGGCCAGAGGTGAAATTCTTGGATTCGCTCAAGACTAACTTATGCGAAAGCATTCACCAAGGATGTCTTCT
766	Eukaryota	Stramenopiles	Ochrophyta	Pelagophyceae	Pelagophyceae_X	Pelagophyceae_XX	Pelagophyceae_XXX	Pelagophyceae_XXX_sp.	TAGCGTATATTAATGTTGTTGCAGTTAAAAAGCTCGTAGTTGGATTCCTGGCACGGGGTAGCCGGTCCGCCTTGCAAAAGGTGCGCACTGCGCGGCCTCGGCCATCCTTGGGAAGAGCGGTCCTGGCATTAAGTTATCGGGGTCGGGATTCCCGACGTTTACTGTGAAAAAATCAGAGTGTTCAACGCAGGCTTACGCCTTGAATACATTAGCATGGAATAATGAGATAGGACCTTGGCGGTCTATTTTGTTGGTTTGCACGCCGAGGTAATGATAAAAAGGGACGGTTGGGGTTCTTCGTATTCAATTGTCAGAGGTGAAATTCTTGGATTTATGGAAGACGAACTGCTGCGAAAGCGTCGAACAAGGACGTTC
760	Eukaryota	Alveolata	Dinoflagellata	Syndiniales	Dino-Group-I	Dino-Group-I-Clade-3	Dino-Group-I-Clade-3_X	Dino-Group-I-Clade-3_X_sp.	TAGCGTATATTAAAATTGTTGCGGTTAAAACGCTCGTAGTTGGATATTTGTCAAGGACTGCCGGTCTACCCTAGCGGTCAGCACTCGGTATGTCCTCGGCATTTTCCTGGAGACAGTGTTCGCTCTTAATTGAGTGGCACATGAACCAGAACTTTTACTTTGAGGAAATGAGAGTGTTTCAAGCAGGCGTACGTCGTGAATACGTTAGCATGGAATAATAGCATAGGACCCCGGTCTGAAGCTGTTGGTTTTTGGGCCGAGGTAATGAAAATAGGGATAGTTGGGGGCATTCGTATTTAACTGTCAGAGGTGAAATTCTTAGATTTTTTAAAGACGAACTACTGCGAAAGCATCTGCCCAGGATGTTT
278	Eukaryota	Alveolata	Dinoflagellata	Syndiniales	Dino-Group-I	Dino-Group-I-Clade-4	Dino-Group-I-Clade-4_X	Dino-Group-I-Clade-4_X_sp.	TAGCGTATATTAAAATTGTTGCGGTTAAAACGCTCGTAGTTGGATATCTGCCAAGGGGTTCCGGTCCTTCCCAGTGAAGAATACGCGGAACTCTTCTTGGCATTTGTTCAGGGAAGGTGTTTGCACTTTATTGTGTGTCACATGATCTGAATTTTTACTTTGAGGAAATGAGAGTGTTTCAAGCAGGCTTTTGCCGTGAATATGATAGCATGGAATAATAGCATAGGACCCCTTTCCAAAGCTGTTGGTTTTTGGAACGAGGTAATCAGAATAAGGATAGTTGGGGGTATTCGTATTTAACTGTCAGAGGTGAAATTCTTGGATTTTTTAAAGACGAACTATTGCGAAGGCATCTGCCCAGGATGTTT
759	Eukaryota	Alveolata	Dinoflagellata	Syndiniales	Dino-Group-II	Dino-Group-II-Clade-16	Dino-Group-II-Clade-16_X	Dino-Group-II-Clade-16_X_sp.	TAGCGTATATTAAAGTTGTTGCGGTTAAAAAGCTCGTAGTTGGATTTCTGTCGAGGACAGCCGGTCCACACTTTGTGTGAGTATCTGGTTTGGCCTTGGCATCCTCTTGAAAAACAGCTCTGCGCTTGATTGCGTGGACTGGAGTTCAAGACTTTTACTTTGAGGAAATTAGAGTGTTCACGGCAGGCAAACGCCTTGAATATATTAGCATGGAATAATAATATAGGACCTTTGTTCTATTTTGTTGGTTTCTAGAGCGAAGGTAATGATTAATAGGGATAATTGGGGGCATTCGTATTAACGCGTCAGAGGTGGAATTCTTGGATTGCGTTACGACGAACTACTGCGAAAGCATTTGCCAAGGATGTTT
776	Eukaryota	Stramenopiles	Ochrophyta	Bacillariophyta	Bacillariophyta_X	Radial-centric-basal-Coscinodiscophyceae	Rhizosolenia	Rhizosolenia_sp.	TAGCGTATATTAAAGTTGTTGCAGTTAAAAAGCTCGTAGTTGGATTTCTGTTGAGAGTGATCAGTTCGAGGCTTAGCCTTGATACTTGCATCATCTCTTAACATCAATGAGAAAAACCTGTCTGGCATTAAGTTGTCGGGTAGGGGATTCTCATCTTTTACTGTGAAAAAATTAGAGTGTTCAAAGCAGGCTTATGCCGTTGAATATATTAGCATGGAATAATAAGATAGGACTATGGTGCTATTTTGTTGGTTTGTGCGCCATGGTAATGATTAATAGGGACAGTTGGGGGTATTCGTATTCCAATGTCAGAGGTGAAATTCTTGGATTTTTGGAAGACGAACTACTGCGAAAGCATTTACCAAGGATGTTT
772	Eukaryota	Alveolata	Dinoflagellata	Dinophyceae	Dinophyceae_X	Dinophyceae_XX	Dinophyceae_XXX	Dinophyceae_XXX_sp.	TAGCGTATATTAAAGTTGTTGCGGTTAAAAAGCTCGTAGTTGGATTTCTGCCGAAGACGGCCGGTCCGCCCTCCGGGTGAGCATCAGGCTTCGCTTGGGCATCTTCTTGGGGAACGCATTTGTCATTGATTTGTCGGTGCGGAATCCAGGACTTTTACTTTGAGGAAATTAGAGTGTTTCAAGCAGGCATACGCCTTGAATACATTAGCATGGAATAATAAGATAAGACCTCGGTTCTATTTTGTTGGTTTCTAGAATTGAGGTAATGATTAATAGGGATAGTTGGGGGCATTCGTATTTAACTGTCAGAGGTGAAATTCTTGGATTTGTTAAAGACGGACTACTGCGAAAGCATTTGCCAAGGATGTTT
779	Eukaryota	Alveolata	Dinoflagellata	Dinophyceae	Dinophyceae_X	Dinophyceae_XX	Dinophyceae_XXX	Dinophyceae_XXX_sp.	TAGCGTATATTAAAGTTGTTGCGGTTAAAAAGCTCGTAGTTGGATTTCTGCTGAGGACGACCGGTCCGCCCTCTGGGTGAGCATCTGGCTCGGCCTTGGCATCTTCTTGGAGAACGTTACTGCACTTGACTGTGTGGAGCGGTATCCAGGACTTTTACTTTGAGGAAATTAGAGTGTTTCAAGCAGGCGCACGCCTTGAATACATTAGCATGGAATAATAAGATAGGACCTCGGTTCTATTTTGTTGGTTTCTAGAGCTGAGGTAATGATTAATAGGGATAGTTGGGGGCATTCGTATTTAACTGTCAGAGGTGAAATTCTTGGATTTGTTAAAGACGGACTACTGCGAAAGCATTTGCCAAGGATGTTT
775	Eukaryota	Rhizaria	Cercozoa	Filosa-Thecofilosea	Ebriida	Ebriidae	Ebria	Ebria_tripartita	TAGCGTATATTAAAGTTGTTGCAGTTAAAAAGCTCGTAGTTGGATTTCTGGTTTGATGCCCTGGCCCGCTGCTATTTTAGTAGTGTGTGCCGGTTGTGCGTCTGCCATCCTTCTAGGGAACGTTCGGGTTCGTGATCTAGATCGTTTACTTTGAAAAAATTAGAGTGTTTAAAGCAGGCTTTTGCTATGAATACATTAGCATGGAATAATAATCTAGGACTTCGGTGCTATTTTGTTGGTTTCTGGAACTGAAGTAATGATTGATAGGGATAGTTGGGGGTGCTAGTATTGAGCGGCCAGAGGTGAAATTCTTGGATTCGCTCAAGACTAACTTATGCGAAAGCATTCACCAAGGATGTCTTCT
778	Eukaryota	Rhizaria	Radiolaria	RAD-C	RAD-C_X	RAD-C_XX	RAD-C_XXX	RAD-C_XXX_sp.	TAGCGTATACTAAAGTTGTTGCAGTTAAAAAGCTCGTAGTTGGATTTCTGTGCGCCGGTTGTTGGGCCTGCTCTATGAGGAGGCTCCTTCACCGTCGTACATCCTGTTGGCAGACCCGCACAGGGCATTTAGTTGTCGGCGTGGGGAGACCACTCGTTTACTTTGAGAAAATTAAAGTGTTCAAAGCAGGCAATCGCTTGAATACATTAGCATGGAATAATAGTATAGGACTTTGATCTTATTTGTTGGTTTTAAAGATCAAAGTAATGATTGATAGGGACAGTTGGGGGCATCAGTATTCTGAAGCGAGAGGTGAAATTCTTGGACCTTCGGAAGACTAACAACTGCGAAAGCATTTGCCAAGGATGTTCTCT
777	Eukaryota	Stramenopiles	Stramenopiles_X	Stramenopiles_X-Group-8	Stramenopiles_X-Group-8_X	Stramenopiles_X-Group-8_XX	Stramenopiles_X-Group-8_XXX	Stramenopiles_X-Group-8_XXX_sp.	TAGCGTATATTAAAGTTGTTGCAGTTAAAAAGCTCGTAGTTGGATTTCTGGTGGGAGCGTCCGGTCCGCACCGAAAGGTGTGTGTACTTTGTGATTGTCTCCGGCCTTCCTCTCGAAGAACTTGTCTGGCATTAGGTTGTCGGGTAAGGGATTCGGGTCGTTTACTGTGAAAAAATTAGAGTGTTTAAAGCAAGTCATTTGCCTGAATACATTAGCATGGAATAATAAAATAGGACCTCGGTTGCTATTTTGTTGGTTTGCGCACCAAGGTAATGATTAATAGGGATAGTTGGGGGTATTCGTATTCAATTGTCAGAGGTGAAATTCTTGGATTTATGGAAGACGAACTACTGCGAAAGCATTTACCAAGGATGTTT
309	Eukaryota	Alveolata	Dinoflagellata	Syndiniales	Dino-Group-I	Dino-Group-I-Clade-1	Dino-Group-I-Clade-1_X	Dino-Group-I-Clade-1_X_sp.	TAGCGTATATTAAAGTTGTTGCGGTTAAAAAGCTCGTAGTTGGAGTTCTGCCAGGTGCCGCCTGTCCGCCCCAGTGGTGAGTACGTGGCGCGCATTTGGCCCTTTCAAGGGGAGCGTATTGCACTTAACTGTGTGGTGCGGGATCCTTGACTTTTACTTTGAGGAAATAAGAGTGTTCCAAGCAGGCTCTCGTCGTGCATAGCTCAGCATGGAATAATAGCATTGGATCTCGATTCCAAACTGTTGGTTGTAGGAAACGAGATAATGATGAAGAGGGATAGTTGGGGGCATTCGTATTTAACTGTCAGAGGTGAAATTCTTGGATTTGTTAAAGACGAACTACTGCGAAAGCATCTGCCATGGATGTTT
773	Eukaryota	Alveolata	Dinoflagellata	Syndiniales	Dino-Group-II	Dino-Group-II-Clade-25	Dino-Group-II-Clade-25_X	Dino-Group-II-Clade-25_X_sp.	TAGCGTATATTAAAGTTGTTGCGGTTAAAAAGCTCGTAGTTGGATTTCTGTTGAAGAAAACCGGTCCGTACCATGTATGTGTATCTGGCTTTTCTTCGGCATCCTCTCGAGGTACGTTACTGCGCTTGATTGCGTGGGACGGAATTCGGGACTTTTACTTTGAGGAAATTAGAGTGTTCACGGCAGGCTATCGCCCTGAATATATTAGCATGGAATAATAATATAGGATCTTGATTCTATTTTGTTGGTTTCAGGAATTGAGGTAATGATTAATAGGGACAATTGGGGGCATTCGTATCAACACGTCAGAGGTGGAATTCTTGGATTGTGTTGCGACGAACTACTGCGAAAGCATTTGCCAAGGATGTTT
783	Eukaryota	Opisthokonta	Metazoa	Annelida	Annelida_X	Annelida_XX	Apistobranchus	Apistobranchus_typicus	TAGCGTATATTAAAGTTGCTGCAGTTAAAAAGCTCGTAGTTGGATCCCAGGTCCGGGCCTGCGGTCCGCCTCGCGGCGGTCACTGCTTGACTCGGACCCAACCGCCGGGCTTCCCTTGGTGCTCTTCGCTGAGTGTCTCGGGTAACCGGAACGTTTACTTTGAAAAAATTAGAGTGTTCAAAGCAGGCTACGCGCCTGAATGATGTTGCATGGAATAATGGAAGAGGACCTCGGTTCTATTGCGTTGGTTTTCGGAACGCGAGGTAATGATTAAGAGGGACAGACGGGGGCATTCGTATTGCGGTGTTAGAGGTGAAATTCTTGGATCATCGCAAGACGGACTACTGCGAAAGCATTTGCCAAGAATGTTT
718	Eukaryota	Stramenopiles	Ochrophyta	Bacillariophyta	Bacillariophyta_X	Polar-centric-Mediophyceae	Chaetoceros	Chaetoceros_danicus	TAGCGTATATTAAAGTTGTTGCAGTTAAAAAGCTCGTAGTTGGATTTCTGGTGGGAGGGATCGGTCCCGCATTCTATGTGGTAACTATATCCTCTCCGGCCATCCTTGGGTGGATCCTGTCTGGCATTAAGTTGTCAGTCAGGGGATGCCCATCGTTTACTGTGAAAAAATTAGAGTGTTCAAAGCAGGCTTATGCCATTGAATATATTAGCATGGAATAATAAGATAGGGCCCTGGTACTATTTTGTTGGTTTGCGTACCGAGGTAATGATTAATAGGGACAGTTGGGGGTATTTGTATTCAGTATTCAGTGGTGAAATACTTAGACCTACGGAAGACAAACTACTGCGAAAGCATTTACCAAGGATGTTT
615	Eukaryota	Stramenopiles	Ochrophyta	Bacillariophyta	Bacillariophyta_X	Raphid-pennate	Fragilariopsis	Fragilariopsis_sublineata	TAGCGTATATTAAAGTTGTTGCAGTTAAAAAGCTCGTAGTTGGATTTGTGGTGTGTCCAGTCGGCCTTTGCTCTTTGAGTGATAGTGCTGTTACTGGTCTGCCATGTTTGGGTGGAATCTGTGTGGCATTAAGTTGTCGTGCAGGGGATGCCCATCGTTTACTGTGAAAAAATTAGAGTGTTCAAAGCAGGCTTATGCCTCTGAATATATTAGCATGGAATAATGATATAGGACCTTGGTACTATTTTGTTGGTTTGCGCACTGAGGTAATGATTAAGAGGGACAGTTGGGGGTATTTGTATTCCATTGTCAGAGGTGAAATTCTTGGATTTTTGGAAGACAAACTACTGCGAAAGCATTTACCAAGGATGTTT
784	Eukaryota	Stramenopiles	Sagenista	MAST-9	MAST-9A	MAST-9A_X	MAST-9A_XX	MAST-9A_XX_sp.	TAGCGTATATTAAAGTTGTTGCAGTTAAAAAGCTCGTAGTTGGATTTCTTGTGCATGAAGCGGGTCGGCTCAAAGAGTCTGTACTAGCTTTCATGCACAATCCTCGTAACAAGCTGTCGGTGAGTTAACTCCATTCGGCAGTGAGTTGCGTCATTTACTGTGAACAAATTAGAGTGTTTAAAGCAGGCAAATGCTGTGAATACATTAGCATGGAATAATAAGATAGGACCTAGAGTCTATTTTGTTGGTTGCGATTTTAGGTAATGATTAATAGGGATAGTTGGGGGTATTCATATTCAATTGTCAGAGGTGAAATTCTTGGATTTATGGAAGATGAACAACTGCGAAAGCATTTACCAAGGATGTTT
480	Eukaryota	Rhizaria	Radiolaria	RAD-B	RAD-B_X	RAD-B-Group-IV	RAD-B-Group-IV_X	RAD-B-Group-IV_X_sp.	TAGCGTATACTAACGTTGTTGCAGTTAAAAAGCTCGTAGTTGGATTTCTGTTAGGGTGAGGCGGCCGGCCACTCGTGGTTGTAGCTTGTTATCACCTTGGCATCTTGTCACAATCCGTGATGGCATTAACTTGTTGTCGCTGGGGACTGACTCGTTTACTTTGAGAAAATTAGAGTGTTCAAAGCAGGCTATCGCCTTGAATATATTAGCATGGAATAATAATATAGGACTTTGGTTCTATTTTGTTGGTTGTTCGAGAACCGAAGTAATGATTGATAGGGACAGTTGGGGGCGTCAGTATTCTGAAGCGAGAGGTGAAATTCTTGGACCTTCGGAAGACTAACAACTGCGAAAGCATTCGCCTAGGATGTTCTCT
520	Eukaryota	Alveolata	Dinoflagellata	Syndiniales	Dino-Group-II	Dino-Group-II-Clade-1	Dino-Group-II-Clade-1_X	Dino-Group-II-Clade-1_X_sp.	TAGCGTATATTAAAGTTGTTGCGGTAAAAAAGCTCGTAGTTGGATTTCTGTTGAGGACGACCGGTCCACACCACGTGTGCGCATCTGGCTCGGTCTCGGCATCCTCTCGATAGACGTTTCTGCGCTTGATTGCGTGGTGCGGATTTCGGGACTTTTACTTTGAGGAAATTAGAGTGTTCACGGCAGGCTATCGCCAGAATACGTTAGCATGGAATAATACTATAGGATCTCGGTTCTATTTTGTTGGTTTCTAGAAGCGAGGTAATGATTAATAGGGACAATTGGGGGCATTTGTATCAACACGTCAGAGGTGGAATTCTTGGATTGTGTTGCGACAAACTACTGCGAAAGCATTTGCCAAGGATGTTT
785	Eukaryota	Alveolata	Dinoflagellata	Syndiniales	Dino-Group-II	Dino-Group-II-Clade-1	Dino-Group-II-Clade-1_X	Dino-Group-II-Clade-1_X_sp.	TAGCGTATATTAAAGTTGTTGCGGTAAAAAAGCTCGTAGTTGGATTTCTGTTGAGGGCGACCGGTCCATACCATGTATGCGCATCTGGTTCGACCTCGGCATCCTCTCGAAAGACGTTTCTGCGCTTGATTGCGTGGAGCGGATCTCGGGACTTTTACTTTGAGGAAATTAGAGTGTTCACGGCAGGCTTACGCCAGAATACATTAGCATGGAATAATACTATAGGATCTTGATCCTATTTTGTTGGTTTCTAGGATTGGGATAATGATTAATAGGGACAATTGGGGGCATTCGTATCAACACGTCAGAGGTGGAATTCTTGGATTGTGTTGCGACGAACTACTGCGAAAGCATTTGCCAAGGATGTTT
801	Eukaryota	Rhizaria	Cercozoa	Chlorarachniophyceae	Chlorarachniophyceae_X	LC104-lineage	LC104-lineage_X	LC104-lineage_X_sp.	TAGCGTATTCAAATGTTGTTGCAGTTAAAAAGCTCGTAGTTGGATATCAGAACTCGTGGAATTGGCCCGTCGCCTTTGTGTGATTGAGTGCTAGTGAAGCGGTTCTTTCTTTTCCGAGAAGGTGCTCTCCCTTTAATTAGTGGTGGAGTTTTCCAACTTGGATCTGTTACCTTGAATAAATTAGAGTGTTCAAAGCAAGCTTACGCTGTGAATATTTTAGCATGGAATAACGACATAGGACTTTGTTGTCTATTTCGTTGGTTTCTAGACTCGAAGTAATGATTGATAGGGACAGTTGGGGGTGCTGGTATTATATGGCCAGAGGTGAAATTCTCAGATTCATGTAAGACCAACTCATGCGAAAGCATTCACCAAGGATGTCTTCT
802	Eukaryota	Opisthokonta	Choanoflagellida	Choanoflagellatea	Choanoflagellatea_X	Choanoflagellatea_X_Group_L	Choanoflagellatea_X_Group_L_X	Choanoflagellatea_X_Group_L_X_sp.	TAGCGTATATTAAAGTTGTTGCAGTTAAAAAGCTCGTAGTTGGACTTCTGGGCCGTTTTGTTGGTCTGCCGCAAGGCTGTACTAGCGGGATGGCCCATCCTCTCGAAGGCTGGGGGTGCTCTTAACTGGGTGCTTTCAGAACTCGGGATCTTTACTTTGAAAAAATTAGAGTGTTCAAAGCAGGCTTACGCTTGAATACATTAGCATGGAATAATGGAATAGGACTTTGGTTCTATTTTGTTGGTTTCTAGAACTGAAGTAATGATTAATAGGGATAGTTGGGGGCATTAGTATTTAATTGTCAGAGGTGAAATTCTTGGATTTATGAAAGACTAACTTCTGCGAAAGCATTTGCCAAGGATGTTT
800	Eukaryota	Alveolata	Dinoflagellata	Dinophyceae	Gymnodiniales	Gymnodiniaceae	Gyrodinium	Gyrodinium_spirale	TAGCGTATATTAAAGTTGTTGCGGTTAAAAAGCTCGTAGTTGGATTTCTGCTGAGGACGACCGGTCCGCCCTCTGGGTGAGTATCTGGCTCGGCCTTGGCATCTTCTTGGAGAACGTATCTGCACTTGACTGTGTGGTGCGGTATCCAGGACTTTTACTTTGAGGAAATTAGAGTGTTTCAAGCAGGCATACGCCTTGAATACATTAGCATGGAATAATAAGATAGGACCTCGGTTCTATTTTGTTGGTTTCTAGAGCTGAGGTAATGATTAATAGGGATAGTTGGGGGCATTCGTATTTAACTGTCAGAGGTGAAATTCTTGGATTTGTTAAAGACGGACTACTGCGAAAGCATTTGCCAAGGATGTTT
796	Eukaryota	Rhizaria	Cercozoa	Filosa-Thecofilosea	Cryomonadida	Cryothecomonas-lineage	Cryothecomonas	Cryothecomonas_aestivalis	GAGCGTATATTAAAGTTGTTGCAGTTAAAAAGCTCGTAGTTGGATTTCTGGTTCAACGCGCCTGGCCCGCTTTTGTGAGTGCCGGTGCGCGTTTGCCATCCTTCTAGAAAACGTTTCTACCCGGGTAACTGGGCCGGACTCGCGATCTAGATCTTTTACTTTGAAAAAATTAGAGTGTTTAAAGCAGGCTTTTGCTGTGAATACATTAGCATGGAATAATAATCTAGGACTTCGGTTCTATTTTGTTGGTTTCTAGTACTGAAGTAATGATTGATAGGGATAGTTGGGGGTGCTAGTATTGGCCGGCCAGAGGTGAAATTCTTGGATTCGGTCAAGACTAACTTATGCGAAAGCATTCACCAAGGATGTATTCT
797	Eukaryota	Rhizaria	Cercozoa	Filosa-Thecofilosea	Ebriida	Ebriidae	Ebria	Ebria_tripartita	GCGGTCCTTCCCGCTCCAATAGCGTATATTAAAGTTGTTGCCTTTAAACCTCTCGTAGTTGGATTTCTGGTTTGATGCCCTGGCCCGCTGCTATTTTAGTAGTGTGTGCCGGTTGTGCGTCTGCCATCCTTCTAGGGAACGTTCCTTCTCTTCACTGAGCCGGGTTCGTGATCTAGATCGTTTACTTTGAAAAAATTAGAGTGTTTAAAGCAGGCTTTTGCTATGAATACATTAGCATGGAATAATAATCTAGGACTTCGGTGCTATTTTGTTGGTTTCTGGAACTGAAGTAATGATTGATAGGGATAGTTGGGGGTGCTAGTATTGAGCGGCCAGAGGTGAAATTCTTGGATTCGCTCAAGACTAACTTATGCGAAAGCATTCACCAAGGATGTCTTCT
794	Eukaryota	Rhizaria	Foraminifera	Foraminifera_X	Foraminifera_XX	Foraminifera_XXX	Foraminifera_XXXX	Foraminifera_XXXX_sp.	ACTATTATATTCAACACAGTTCTACAAATTACTAGTCAATGAACCAATTATTTAAGGATAAATTATCAAATTGTCAGAACAATGTGCAAGAAACTAATAAAGTTATAAATCAGTTATTGAACAAAAACAACGAAAATACTTTCCCAACTCATTGTAATAAAAAATCCTGGCAAACAGATTTGTAAATTTTTATATAGAAAAAATTGAAAATATCAGAAAAAATCTTGATCAAAATGAATTGAATTTGAATTGAATCAAGCCTGTCAGTATAAATGTAGAAAGTTAATTTGCATTTGTCAAAGATATGAAGGAGACTCTATTCAAATTCAATTGGTTCATGACTTACC
795	Eukaryota	Alveolata	Apicomplexa	Gregarinomorphea	Eugregarinorida	Lecudinidae	Lecudinidae_X	Lecudinidae_X_sp.	TAGCGTATATTATTGATGTTGCAGTTAAAACGTTCGTAGTCGATTATTTTCTGCTAAAACATTGTCTCATCTATGATGAGATGATGATCTTCGCAGAGATTTCGCAAGTTCAATATGTTCGCATATTTCTCTTGCGTTTTACTTTGAGTGAATCGGCGTGTTCCACGCAGGCAGTCGCCTTGAACGATTTACCATAGTATAAATAGAGTATTTGATTACTTCCTTGTTTGTTTGGGAGTATTTTCGATACTGAAAGGAACGGTTGAGGGCATTCGTATTCAATTGCTAGAGGTGAAATTCTTTGATTAGTTGAGGACGAACTACTGCGAAAGCATCTGCCAAGGACGTTTCCT
793	Eukaryota	Archaeplastida	Chlorophyta	Mamiellophyceae	Mamiellales	Mamiellaceae	Mamiella	Mamiella_gilva	TAGCGTATATTTAAGTTGTTGCAGTTAAAAAGCTCGTAGTTGGATTTCGGTTGGGGGCGGCCGGTCCGCCGTTCGGTGTGCACTGGCTGGTCCCAGCTTCCTGTCGAGGACGCGCTCCTGGGCTTAACGGCTCGGGACGCGGAGTCGGCGTGGTTACTTTGAAAAAATTAGAGTGTTCAAAGCGGGCTTACGCTTGAATATATTAGCATGGAATAACACTATAGGACTCCTATCCTATTTCGTTGGTCTCGGGACGGGAGTAATGATTAAGAGGAACAGTTGGGGGCATTCGTATTTCATTGTCAGAGGTGAAATTCTTGGATTTATGAAAGACGAACTTCTGCGAAAGCATTTGCCAAGGATGTTT
799	Eukaryota	Stramenopiles	Ochrophyta	Phaeophyceae	Phaeophyceae_X	Phaeophyceae_XX	Desmarestia	Desmarestia_menziesii	TAGCGTATATTAAAGTTGCTGCAGTTAAAAAGCTCGTAGTTGGATTTGTGGCGCGGTCGTCCGGCGGGGCTCTTTTATTAGGGCCGTTTGTCTGGTTTTCGACCGCACCATTCTCGGGTAGCGAGTCGCTGGCATTAGGTTGTCGGCTTCTTCGCGCCCGTCGTTTACTGTGAAAAAATTAGAGTGTTCAAAGCAGGCTTAGGCCGTTGGATACATTAGCATGGAATAATGAGATAGGGCCACGACGGTCTATTTTGTTGGTTTGCACGTTGTGGTAATGATTAACAGGAACGGTTGGGGGTATTCGTATTCAATTGTCAGAGGTGAAATTCTTGGATTTATGGAAGACGAACTACTGCGAAAGCATTTACCAAGGATGTTT
803	Eukaryota	Hacrobia	Picozoa	Picozoa_X	Picozoa_XX	Picozoa_XXX	Picozoa_XXXX	Picozoa_XXXX_sp.	TAGCGTATATTAAAGTTGTTGCAGTTAAAAAGCTCGTAGTCGGATTTTGGCACCAAGCCGAACTGTCTGCCAATGGTATGTACGGTTTGGCGGGTGCTTCCTTCCGGAAGCCCGCGTCTTTCTTCATTGACTGGTGCGGTGAGTCCGGATCATTTACTTTGAAAAAATTAGAGTGTTCAAAGCAGGCCTATGCTCTGAATAGGTTAGCATGGAATAATAGAATAGGACTTCGGTACTATTTTGTTGGTTTCTAGGACCGAAGTAATGATTAATAGGGACAGTTGGGGGCATTCATATTCCATTGTCAGAGGTGAAATTCTTGGATTAACGGAAGATGAACTACTGCGAAAGCATCTGCCAAGGATGTTT
798	Eukaryota	Stramenopiles	Pseudofungi	Pirsonia_Clade	Pirsonia_Clade_X	Pirsonia_Clade_XX	Pirsonia_Clade__XXX	Pirsonia_Clade__XXX_sp.	TAGCGTATATTAAAGTTGTTGCAGTTAAAAAGCTCGTAGTTGGATTTCTGGTGGGAGTGATCGGTCTGTCCCGTATGGGATGTGTACTAGTGTCGTCTTCCGCCATCCTTGGGGAGAGCGTGCCTGGCATTAGGTTGTCGGGCTCGGGATCCCCATCCTTTACTGTGAAAAAATTAGAGTGTTTAAAGCAGGCTTAGGCCGTTGAATACATTAGCATGGAATAATAAGATAGGACCTCGGTTCTATTTTGTTGGTTTCTAGGGCTGAGGTAATGATTAATAGGGATAGTTGGGGGCATTCGTATTTAACTGTCAGAGGTGAAATTCTTGGATTTGTTAAAGACGGACTACTGCGAAAGCATTTGCCAAGGATGTTT
812	Eukaryota	Opisthokonta	Metazoa	Bryozoa	Bryozoa_X	Bryozoa_XX	Callopora	Callopora_lineata	GCAGCGTATATTTATATTGCTGCGTTTAAAAAGCTCGTAGTTGAAGCGTCAGACGCGGGAGGGCGGACGGCCGCACTGGTCGCTCTCGCCCGACCGAGCCAGGCGCAGAGGGCGCGCGTCGCTTGCACTTTACCGTGTGAGTGCGCCGCCGCTGCACGTTCACCTTGAAGAAATTGAACCGCTTAGAGGGGGCGAGCAGCTTGAACAGCTCAGCATGGTATGATGGAACATGGGCTCGTACTCATTTTGTTGGTTAGAGAGTCGGCGAGCCAATGATTAACAGGGACTGCCGGGGGCATTAGTACTCGGACGGGAGAGGTGAAATTCAAGGATCGTCCGAAGACTCCCTACTGCGAAAGCATTTGCCAAGAATGTTT
816	Eukaryota	Opisthokonta	Choanoflagellida	Choanoflagellatea	Acanthoecida	Stephanoecidae_Group_D	Stephanoecidae_Group_D_X	Stephanoecidae_Group_D_X_sp.	TAGCGTATATTAAAGTTGTTGCAGTTAAAAAGCTCGTAGTTGGACTTCTGATGTGAAAGATCGGTCCACCGCAAGGTGAGCACTGATTCTTCGCGTCTTCCTCTCGTAGTTGTTTCGCGCACTTAGTTGGGTGCGAGATGAATATGGGACCTTTACTTTGAAAAAATTAGAGTGTTCAAAGCAGGCAATCGCTTGAATACATTAGCATGGAATAATAGAATAGGACTTTGGTTCTATTTTGTTGGTTTCTAGGACCGAGGTAATGATTAATAGGGACAGTTGGGGGCATTAGTATTTAATTGTCAGAGGTGAAATTCTTGGATTTATGAAAGACTAACTACTGCGAAAGCATTTGCCAAGGATGTTT
813	Eukaryota	Alveolata	Dinoflagellata	Dinophyceae	Gymnodiniales	Gymnodiniaceae	Gyrodinium	Gyrodinium_fusiforme	TAGCGTATATTAAAGTTGTTGCGGTTAAAAAGCTCGTAGTTGGATTTCTGCTGAGGATGACCGGTCCGCCCTCTGGGTGAGTATCTGGCTTGGCCTTGGCATCTTCTTGGAGAACGTAGCTGCACTTGATTGTGTGGTGCGGTATCCACGACTTTTACTTTGAGGAAATTAGAGTGTTTCAAGCAGGCGTACGCCTTGAATACATTAGCATGGAATAATCAGATAGGACCTTGGTTCTATTTTGTTGGTTTCTAAAGCTGAGGTAATGATTAATAGGGATAATTGGGGGCATTCGTATTTAACTGTCAGAGGTGAAATTCTTGGATTTGTTAAAGACGGACTACTGCGAAAGCATTTGCCAAGGATGTTT
808	Eukaryota	Alveolata	Dinoflagellata	Dinophyceae	Dinophyceae_X	Dinophyceae_XX	Dinophyceae_XXX	Dinophyceae_XXX_sp.	TCGCGTATATTAAAGTTGTTGCGGTTAAAAAGCTCATAGTTAGATTTCTGCTGAGGACGATCGGTCCGCCCTCTGGGTGTGTATCTGGCTCGGCCTGGGCATCTTCTTGGAGAATGATACTGCACTTGACTGTGTGGTTCAGAATCCAGGACTTTTACTTTGAGGAAATTAGAGTGTTTCAAGCAGGCACACGCCTTGAATATATTAGCATGGAATAATAAGATAGGACCTTGGTTCTATTTTGTTGGCTTCTAGAGCTGAGGTAATGATTAATAGGGATTGTTGGGGGCATTCGCATTTAACGCTCAGATGTGGAATTCTTGGATTTGGTAAAGACGGACTACTGCGAAAGCATTTGCCAAGTATGTTT
809	Eukaryota	Alveolata	Dinoflagellata	Dinophyceae	Peridiniales	Thoracosphaeraceae	Thoracosphaeraceae_X	Thoracosphaeraceae_X_sp.	TAGCGTATATTAAAGTTGTTGCGGTTAAAAAGCTCGTAGTTGGATTTCTGCTGAGGACGACCGGTCCGCCCTCTGGGTGAGTATCTGGCTCGGCCTGGGCATCTTCTTGGAGAGCGTAGCTGCACTTGACTGTGTGGTGCGGTATCCAGGACTTTTACTTTGAGGAAATTAGAGTGTTTCAAGCAGGCACACGCCTTGAATACATTAGCATGGAATAATAAGATAGGACCTTGGTTCTATTTTGTTGGTTTCTAGAGCTGAGGTAATGATTAATAGGGATAGTTGGGGGCATTCGTATTTAACTGTCAGAGGTGAAATTCTTGGATTTGTTAAAGACGGACTACTGCGAAAGCATTTGCCAAGGATGTTT
814	Eukaryota	Rhizaria	Cercozoa	Filosa-Thecofilosea	Ebriida	Ebriidae	Ebria	Ebria_tripartita	TAGTATATCAAAGTTGTTGCAGTTCAAAAGCTCGTAGTTGGATTTCTGGTTTGATGCCCTGGTCCGCTGCTATTTTGGTAGTGCGGCGTGTCGGTTGTGCGTCTGCCATCCTTCTAGGGAACGTTCCTTCTCTTCACTGAGCCGGGTTCGTGATTTAGATCGTTTACTTTAAAACAATTAGAGTGTCTAAAGCAGGCTTTTGCTATGAATACATTAGCATGGAATAATAATCTAGGATTTGGGTGCTATTTTGTTGGTTTCTGGAACTGAAGTAATGATTGATAGGGATAGTTGGGGGTGCTAGCATTGAGCGACTAGAGGTGACATTCTTGGATTCGCTCAAGACTAACTTATGCGAAAGCACTCACCAAGGCTGTCTTCT
815	Eukaryota	Hacrobia	Katablepharidophyta	Katablepharidaceae	Katablepharidales	Katablepharidales_X	Katablepharidales_XX	Katablepharidales_XX_sp.	TAGCGTATATTAATGTTGTTGCAGTTAAAAAGCTCGTAGTTGGATTTTGGTGTTTGACAAATGGTCTGCCTTCGGGTTTGCACTGTTTGTTGGCACTTCTTTTCTGGGGAACTCACTGCTCTTAATTGAGGGGTGCTGTAACGCAGATCGTTTACTTTGAAAAAATTAGAGTGTTCAAAGCAGGCCAACGCATTGAATACATTAGCATGGAATAATGGAATAGGACTTTGGTCTTATTTTGTTGGTTTCTAAGGCCGAGGTAATGATTAATAGGGATAGTTGGGGGCGTTTATATTCCGCTGTCAGAGGTGAAATTCTTGGATTTACGGAAGATAAACTACTGCGAAAGCATTCGCCAAGGATGTTT
811	Eukaryota	Stramenopiles	Opalozoa	MAST-3	MAST-3I	MAST-3I_X	MAST-3I_XX	MAST-3I_XX_sp.	TAGCGTATATTAAAGTTGTTGCAGTTAAAAAGCTCGTAGTTGGATTTCTGGGTCAAGCTCCTGGTCCGCCGCTATGCGGTGCTGACTGTGTGTAGCGTTGGCTCATCCTTGTGGAAATGTCAGTTGGGCGTTCATTCGTCGGCTGTCGGAACCGCATCTTTTACTGTGAAAAAATTAGAGTGTTCAAAGCAGGCTTACGCTGTGAATACATTAGCATGGAATAATAAGATAGGACTTTGGTTCTATTTTGTTGGTTGGAAACCAAGGTAATGATTAATAGGGATAGTTGGGGGTATTCATATTTAATTGTCAGAGGTGAAATTCTTGGATTTATGAAAGATGAACTTATGCGAAAGCATTTACCAAGGATGTTT
438	Eukaryota	Stramenopiles	Ochrophyta	Phaeophyceae	Phaeophyceae_X	Phaeophyceae_XX	Desmarestia	Desmarestia_sp.	AAGCGTATATTAAAGTTGCTGCAGTTAAAAAGCTCGTAGTTGGATTTGTGGCGTGGTCGTCCGGCGGGGCTCTTTTACTAGGGCCGTTTGTCTGGTTTTCGACCGCACCATTCTCGGGTAGCGAGTCGCTGGCATTAGGTTGTCGGCTTCTTCGCGCCCGTCGTTTACTGTGAAAAAATTAGAGTGTTCAAAGCAGGCTTAGGCCGTTGGATACATTAGCATGGAATAATGAGATAGGGCCACGACGGTCTATTTTGTTGGTTTGCACGTTGTGGTAATGATTAACAGGAACGGTTGGGGGTATTCGTATTCAATTGTCAGAGGTGAAATTCTTGGATTTATGGAAGACGAACTACTGCGAAAGCATTTACCAAGGATGTTT
817	Eukaryota	Hacrobia	Picozoa	Picozoa_X	Picozoa_XX	Picozoa_XXX	Picozoa_XXXX	Picozoa_XXXX_sp.	TAGCGTATATTAATGTTGTTGCAGTTAAAAAGCTCGTAGTCGGATTTTTGTGTCATGTCGAACTGTCTGCCGATTGGTTTGTACGGTTTGACGGGCATATTCCTTCCAGAGGCTCCGTGAGGCCTTCATTGGTTTCGCGGTTGAATCTGGGTCTTTTACTTTGAAAAAATTAGAGTGTTCAAAGCAGGCCTATGCTCGAATAGGTTAGCATGGAATAATAGAATAGGACTTCGGTCTTATTTTGTTGGTTTCTAGGACCGAAGTAATGATTAACAGGGACAGTTGGGGGCATTCATATTCCATTGTCAGAGGTGAAATTCTTGGATTAACGGAAGATGAACTTCTGCGAAAGCATCTGCCAAGGATGTTT
810	Eukaryota	Alveolata	Dinoflagellata	Syndiniales	Dino-Group-II	Dino-Group-II-Clade-10-and-11	Dino-Group-II-Clade-10-and-11_X	Dino-Group-II-Clade-10-and-11_X_sp.	TAGCGTATATTAAAGTTGTTGCGGTTAAAAAGCTCGTAGTTGGATTTCTGTCGAAAACGGCCGGTCCGCTATATGAGCGTGCATCTGGTTCGGTTTTGGCATCCTTATGAAGAACGTAACTGCGCTTGATTGCGTGGTGCGGTATTCATAACTTTTACTTTGAGGAAATTAGAGTGTTCACGGCAGGCAAGCGCCTTGAATATATTAGCATGGAATAATAATATAGGACATGGGTTCTATTTTGTTGGTTTCTAGAACTTATGTAATGATTAATAGGGATAATTGGGGGCATTCGTATTAACGCGTCAGAGGTGGAATTCTTGGATTGCGTTACGACGAACTACTGCGAAAGCATTTGCCAAGGATGTTT
818	Eukaryota	Opisthokonta	Metazoa	Urochordata	Urochordata_X	Appendicularia	Oikopleura	Oikopleura_labradoriensis	TAGCGTATACTAAAGTTGTTGCGGTTAAAAAGCTCGTAGTTGGATCTTGGAGCGTGTGCTTGCGGTCATGCCTATGGTGTGCACTGCTTGACGTGTTCTTCTATTTGGTTGCGCGTGTGTGTTGCATTAGTTTGTTGCCACACTCGACCGAAACGTTTACCTTGAAAAAATTAGAGTGTTCAAAGCAGACCTGTTTGTGTCTGAATATTCGTGCATGGAATAATGAAATATGAATTCGGTTCTATTTTGTTGGTTTTCGGAACTCGAGTTAATGATTAAGAGGGACAGACGGGGGTATTAGTACTCTGCCGTTAGAGGTGAAATTCTTGGATCGGCGGAAGACTCGCAACTGCGAAAGCATTTGCCAAGAATGTTTTCT
674	Eukaryota	Stramenopiles	Ochrophyta	Bacillariophyta	Bacillariophyta_X	Polar-centric-Mediophyceae	Chaetoceros	Chaetoceros_dichaeta	TAGCGTATATTAAAGTTGTTGCAGTTAAAAAGCTCGTAGTTGGATTTCTGGTGGGAGGGATCGGTCCAGCACACTGTGTTGGAACTGGATCCTCTCCGGCCATCCTTGGGTGGATCTTGTCTGGCATTAAGTTGTCAGTCAGGGGATGCCCATCGTTTACTGTGAAAAAATTAGAGTGTTCAAAGCAGGCTTATGCCATTGAATATATTAGCATGGAATAATAAGATAGGGCCCTGGTGCTATTTTGTTGGTTTGCGTACCGAGGTAATGATTAATAGGGACAGTTGGGGGTATTTGTATTCAGTATTCAGTGGTGAAATACTTAGACCTACGGAAGACAAACTACTGCGAAAGCATTTACCAAGGATGTTT
829	Eukaryota	Alveolata	Dinoflagellata	Dinophyceae	Dinophyceae_X	Dinophyceae_XX	Dinophyceae_XXX	Dinophyceae_XXX_sp.	TAGCGTATATTAAAGTTGTTGCGGTTAAAAAGCTCGTAGTTGGATTTCTGCCGAGGACGACCGGTCCGCCCTCTGGGTGAGCATCTGGGACGGCCTGGGCATCTTCTTGGGGAACGTAGCTGCACTTGACTGTGTGGTGCGGTATCCAGGACTTTTACTTTGAGGAAATTAGAGTGTTTCAAGCAGGCGCACGCCTTGAATACATTAGCATGGAATAATAAGATAGGACCTCGGTTCTATTTTGTTGGTTTCTAGAGCTGAGGTAATGATTAATAGGGATAGTTGGGGGCATTCGTATTTAACTGTCAGAGGTGAAATTCTTGGATTTGTTAAAGACGGACTACTGCGAAAGCATTTGCCAAGGATGTTT
827	Eukaryota	Archaeplastida	Streptophyta	Embryophyceae	Embryophyceae_X	Embryophyceae_XX	Ostryopsis	Ostryopsis_davidiana	TAGCGTATATTTAAGTTGTTGCAGTTAAAAAGCTCGTAGTTGGATCTTGGGTTGGGCAGATCGGTCCGCCCCTGGTGTGCACCGGTCCGCTCGTCCCTTCTACCGGCGATACGCTCCTGGTCTTAATTGGCCGGGTCGTGCCTCCGGTGCTGTTACTTTGAAGAAATTAGAGTGCTCAAAGCAAGCCTACGCTCTGTATACATTAGCATGGGATAACATCATAGGATTTCGGTCCTATTCTGTTGGCCTTCGGGATCGGAGTAATGATTAACAGGAACAGTCGGGGGCATTCGTATTTCATAGTCAGAGGTGAAATTCTTGGATTTATGAAAGACGAACAACTGCGAAAGCATTTGCCAAGGATGTTT
828	Eukaryota	Rhizaria	Cercozoa	Filosa-Thecofilosea	Ebriida	Ebriidae	Ebria	Ebria_tripartita	TAGCGTATATTAAAGTTGTTGCAGTTAAAAAGCTCGTAGTTGGATTTCTGGTTTGATGCCCTGGCCCGCTGCTATTTTAGTAGTGTGTGCCGGTTGTGCGTCTGCCATCCTTCTAGGGAACGTTCCTTCTCTTCACTGAGCCGGGTTCGTGATCTAGATCGTTTACTTTGAAAAAATTAGAGTGTTTAAAGCAGGCTTTTGCTATGAATACATTAGCATGGAATAATAATCTAGGACTTCGGTGCTATTTTGTTGGTTTCTGGAACTGAAGTAATGATTGATAGGGATAGTTGGGGGTGCTAGTATTTTTGGGGGTGCTAGTATTGAGCGGCCAGAGGTGAAATTCTTGGATTCGCTCAAGACTAACTTATGCGAAAGCATTCACCAAGGATGTCTTCT
830	Eukaryota	Rhizaria	Cercozoa	Filosa-Thecofilosea	Ebriida	Ebriidae	Ebria	Ebria_tripartita	GCTGTAATTCCATCTCCAATAGCGTATATTAAAGTTGTTGCAGTTAAAAAGCTCGTAGTTGGATTTCTGGTTTGATGCCCTGGCCCGCTGCTATTTTAGTAGTGTGTGCCGGTTGTGCGTCTGCCATCCTTCTAGGGAACGTTCCTTCTCTTCACTGAGCCGGGTTCGTGATCTAGATCGTTTACTTTGAAAAAATTAGAGTGTTTAAAGCAGGCTTTTGCTATGAATACATTAGCATGGAATAATAATCTAGGACTTCGGTGCTATTTTGTTGGTTTCTGGAACTGAAGTAATGATTGATAGGGATAGTTGGGGGTGCTAGTATTGAGCGGCCAGAGGTGAAATTCTTGGATTCGCTCAAGACTAACTTATGCGAAAGCATTCACCAAGGATGTCTTCT
825	Eukaryota	Alveolata	Dinoflagellata	Syndiniales	Dino-Group-I	Dino-Group-I-Clade-4	Euduboscquella	Euduboscquella_crenulata	TAGCGTATATTAAAATTGTTGCGGTTAAAACGCTCGTAGTTGGATATCTGCCTAGGGGCCCCGGTCCTTCCCAGCGAAGAATACGCGGGGTTCTCCTTGGCGCTTGTTCAGGAAACGTGTTTGCACTTCATTGTGTGTCGCGTGACTTGAATCTTTACTTTGAGGAAATGAGAGTGTTTCAAGCAGGCTTTTGCCGTGAATATGATAGCATGGAATAATAGCATAGGACCCCTTTCCAAAGCTGTTGGTTTTTGGAACGAGGTAATCAGAATAAGGATAGTTGGGGGTATTCGTATTTAACTGTCAGAGGTGAAATTCTTGGATTTTTTAAAGACGAACTATTGCGAAGGCATCTGCCCAGGATGTTT
826	Eukaryota	Alveolata	Dinoflagellata	Syndiniales	Dino-Group-II	Dino-Group-II-Clade-12	Dino-Group-II-Clade-12_X	Dino-Group-II-Clade-12_X_sp.	TAGCGTATATTAAAGTTGTTGCGGTTAAAAAGCTCGTAGTTGGATTTCTGTTGTGGGCAGCCGGTCCACACTATGTGTGAGTATCTGGTTTGACCACGGCATCCTCCTGATGAACGTAGTGTGCTTTGCTGCATGGTACGGCTCTCAGGACTTTTACTTTGAGGAAATTAGAGTGTTCACGGCAGGCGATCGCCTTGAATATATTAGCATGGAATAATGATCTAGGCGACCGAGTCTATTTTGTTGGTTTCTAGACTCAGTCGAATGGTTAATAGGGACAGTTGGGGGCATTCGTATTATGACGTCAGAGGTGGAATTCTTGGATTGTCATACGACGAACTACTGCGAAAGCATTTGCCAAGGATGTTT
847	Eukaryota	Opisthokonta	Metazoa	Annelida	Annelida_X	Annelida_XX	Ophelina	Ophelina_acuminata	TAGCGTATATTAAAGTTGTTGCAGTTAAAAAGCTCGTAGTTGGATCTCAGGTGCAGGCTGGCGGTCCACTTTGCGGTGGTACTGCCTGTCCTGACCTACCTCCCGGTTTTCCCTTGGTGCTCTTGACTGAGTGCCTCGGGTGGCCGGAACGTTTACTTTGAAAAAATTAGAGTGTTCAAAGCAGGCGTTGTGCCTGAATATTCGTGCATGGAATAATGGAATAGGACCTCGGTTCTATTTTGTTGGTTTTCGGAACTTGAGGTAATGATTAAGAGGGACAGACGGGGGCATTCGTATTACGGTGTTAGAGGTGAAATTCTTGGATCGCCGTAAGACGAACTACTGCGAAAGCATTTGCCAAGAATGTTT
782	Eukaryota	Stramenopiles	Ochrophyta	Bacillariophyta	Bacillariophyta_X	Radial-centric-basal-Coscinodiscophyceae	Corethron	Corethron_inerme	TAGCGTATATTAAAGTTGTTGCAGTTAAAAAGCTCGTAGTTGGATTTCTGGCTGGGCATGTGGGTCCGCTCTTTGAGTTGGCACTTTACATGTCTGGCCATCCTTTGGGAGAGCCACAGTGGCATTAAGTTGTTGGTGTGGGGATCTCAATCCTTTACTGTGAAGAAATTAGAGTGTTCAAAGCAGGCTTACGCCGTTGAATATATTAGCATGGAATAATGACATAGGACTATTGTACTATTTTGTTGGTTTGCGAGCAATAGTAATGATTAACAGGGACAGTTGGGGGTATTTGTATTCCATTGTCAGAGGTGAAATTCTTGGATTTTTGGAAGACAAACTACTGCGAAAGCATTTACCAAAGATGTTT
846	Eukaryota	Stramenopiles	Ochrophyta	Bacillariophyta	Bacillariophyta_X	Raphid-pennate	Pseudo-nitzschia	Pseudo-nitzschia_seriata	TAGCGTATATTAAAGTTGTTGCAGTTAAAAAGCTCGTAGTTGGATTTGTGGTGTGTCCAGTCGGCCTTTGCTCTTTGAGTGATTGTGCTGTACTGGTCTGCCATGTTTGGGTGGAATCTGTGTGGCATTAAGTTGTCGTGCAGGGGATGCCCATCGTTTACTGTGAAAAAATTAGAGTGTTCAAAGCAGGCTTATGCCGTTGAATATATTAGCATGGAATAATGATATAGGACCTTGGTACTATTTTGTTGGTTTGCGCACTAAGGTAATGATTAAGAGGGACAGTTGGGGGTATTTGTATTCCATTGTCAGAGGTGAAATTCTTGGATTTTTGGAAGACAAACTACTGCGAAAGCATTTACCAAGGATGTTT
843	Eukaryota	Alveolata	Dinoflagellata	Dinophyceae	Peridiniales	Peridiniales_X	Peridiniales_XX	Peridiniales_XX_sp.	TAGCGTATATTAAAGTTGTTGCGGTTAAAAAGCTCGTAGTTGGATTTCTGCTGAGGACGATCGGTCCGCCCTCTGGGTGTGTATCTGGCTCGGCCTGGGCATCTTCTTGGAGAATGATACTGCACTTGATTGTGTGGTTCAGAATCCAGGACTTTTACTTTGAGGAAATTAGAGTGTTTCAAGCAGGCACACGCCTTGAATATATTAGCATGGAATAATAAGATAGGACCTTGGTTCTATTTTGTTGGTTTCTAGAGCTGAGGTAATGATTAATAGGGATTGTTGGGGGCATTCGTATTTAACGCTCAGAGGTGAAATTCTTGGATTTGTTAAAGACGGACTACTGCGAAAGCATTTGCCAAGTATGTTT
841	Eukaryota	Rhizaria	Cercozoa	Filosa-Thecofilosea	Ebriida	Botuliformidae	Botuliformidae_X	Botuliformidae_X_sp.	TAGCGTATATTAAAGTTGTTGCAGTTAAAAAGCTCGTAGTTTGATTTCTGGTTTGATGCCCTGGCCCGCTGCAATTTGTGTAGTGTGTGCCGGCTGTGCGTCTGCCATCCTTGTAGAAAAATTTCCTACCCTTCACTGGGCCGGGTTTGAGATCTACATCTTTTACTTTGAATAAATTAGAGTGTTTAAAGCAGGCAGTTGCTATGAATACATTAGCATGGAATAATAATCTAGGACTTCGGTTCTATTTTGTTGGTTTCTAGTGCTGAAGTAATGATTGATAGGGATAGTTGGGGGTGCTAGTATTGAGCGGCCAGAGGTGAAATTCTTGGATTCGCTCAAGACTAACTTATGCGAAAGCATTCACCAAGGATGTCTTCT
840	Eukaryota	Rhizaria	Cercozoa	Filosa-Thecofilosea	Ebriida	Ebriidae	Ebria	Ebria_tripartita	GCTTTAATTCCATCTCCAATATCTTATATTAAATTTTTTTCAGTTAAAAAGCTCGTAGTTGGATTTCTGGTTTGATGCCCTGGCCCGCTGCTATTTTAGTAGTGTGTGCCGGTTGTGCGTCTGCCATCCTTCTAGGGAACGTTCCTTCTCTTCACTGAGCCGGGTTCGTGATCTAGATCGTTTACTTTGAAAAAATTAGAGTGTTTAAAGCAGGCTTTTGCTATGAATACATTAGCATGGAATAATAATCTAGGACTTCGGTGCTATTTTGTTGGTTTCTGGAACTGAAGTAATGATTGATAGGGATAGTTGGGGGTGCTAGTATTGAGCGGCCAGAGGTGAAATTCTTGGATTCGCTCAAGACTAACTTATGCGAAAGCATTCACCAAGGATGTCTTCT
848	Eukaryota	Rhizaria	Cercozoa	Filosa-Thecofilosea	Ebriida	Ebriidae	Ebria	Ebria_tripartita	TAGCGTATATTAAAGTTGTTGCAGTTAAAAAGCTCGTAGTTGGATTTCTGGTTTGATGCCCTGGCCCGCTGCTATTTTAGTAGTGTGTGCCGGTTGTGCGTCTGCCATCCTTCTAGGGAACGTTCCTTCTCTTCACTGAGCCGGGTTCGTGATCTAGATCGTTTACTTTGAAAAAATTAGAGTGTTTAAAGCAGGCTTTTGCTATGAATACATTAGCATGGAATAATAATCTAGGACTTCGGTGCTATGTTGTTGGTTTCTGGAACTGAAGTAATGATTGATAGGGATAGTTGGGGGTGCTAGTATTGAGCGGCCAGAGATGACATTCTTGGATTCGCTCAAGACTAACTTATGCGAAAGCATTCACCAAAGATGTCTTCT
839	Eukaryota	Stramenopiles	Pseudofungi	MAST-1	MAST-1C	MAST-1C_X	MAST-1C_XX	MAST-1C_XX_sp.	TAGCGTATATTAAAGTTGTTGCAGTTAAAAAGCTCGTAGTTGGATTTCTGGCAGGAGCGACCGGTCCGCCGCAAGGTGTGCACTAGGTTGTCTCCAGTCATCTTTGTGGGAACTGCTCTGGCATTAGTTTGTCGGGGTTAGGGAACACATCGTTTACTGTGAAAAAATTAGAGTGTTTAAAGCAGGCTTATGCCGTTGAATACATTAGCATGGAATAATAAGATAGGACTTTGGTGGTCTATTTTGTTGGTTTGCACACCAAGGTAATGATTAATAGGGATAGTTGGGGGTATTCGTATTTAATTGTCAGAGGTGAAATTCTTGGATTTATGAAAGACGAACTACTGCGAAAGCATTTACCAAAGATGTTT
844	Eukaryota	Alveolata	Dinoflagellata	Syndiniales	Dino-Group-II	Dino-Group-II-Clade-10-and-11	Dino-Group-II-Clade-10-and-11_X	Dino-Group-II-Clade-10-and-11_X_sp.	TAGCGTATATTAAAGTTGTTGCGGTTAAAAAGCTCGTAGTTGGATTTCTACTGAGAATGGCCGGTCCGCTCTATGAGCGTGCATCTGGTTCAGTCTCGGTATCTTCTCGCAAGACACATCTGCGCTTGATTGCGTGGGGTGGACTGCAAGACTTTTACTTTGAGGAAATTAGAGTGTTCACGGCAGGCAAGCGCCTTGAATACATTAGCATGGAATAATAATATAGGATTTCGATTCTATTTTGTTGGTTCTAAGGATTGAAATAATGATTAATAGGGATAATTGGGGGCATTTGTATTAACGCGTCAGAGGTGGAATTCTTGGATTGCGTTACGACAAACTACTGCGAAAGCATTTGCCAAGGATGTTT
845	Eukaryota	Alveolata	Dinoflagellata	Syndiniales	Dino-Group-II	Dino-Group-II-Clade-10-and-11	Dino-Group-II-Clade-10-and-11_X	Dino-Group-II-Clade-10-and-11_X_sp.	TAGCGTATATTAAAGTTGTTGCGGTTAAAAAGCTCGTAGTTGGATTTCTGTTGAGAACGGCCGGTCCGCACTATGTGCGTGTATCTGGTTCGGTCTTGGCATCCTCTTGGAGAACGTAACTGCGCTTGATTGCGTGGTGCGGTATTCAAGACTTTTACTTTGAGGAAATTAGAGTGTTCACGGCAGGCAAGCGCCTTGAATATATTAGCATGGAATAATAATATAGGATCTCGGTTCTATTTTGTTGGTTTCTAGAATCAGGATAATGATTAATAGGGATAATTGGGGGCATTTGTATTAACGCGTCAGAGGTGGAATTCTTGGATTGCGTTACGACAAACTACTGCGAAAGCATTTGCCAAGGATGTTT
842	Eukaryota	Alveolata	Dinoflagellata	Syndiniales	Dino-Group-II	Dino-Group-II-Clade-15	Dino-Group-II-Clade-15_X	Dino-Group-II-Clade-15_X_sp.	TAGCGTATATTAAAGTTGTTGCGGTTAAAAAGCTCGTAGTTGGATTTCTGTTGAGGGTGGCCAGTCCGCACTTTGTGCGTGTATTTGGTTCAGCCTCGGCATCCTCCTGGGGAGCGTTTCTGTACTTGATTGTATGGGACGTAATTCAGGACTTTTACTTTGAGGAAATTAGAGTGTTCACGGCAGGCGTTCGCCTTGAATATGTTAGCATGGAATAATAATATAAGACCTCGGTTTTATTTTGTTGGTTTCTAGAAGCGGGGTAATGATTAATAGGGACAATTGGGGGTATTCGAATTAACGCGTCAGAGGTGGAATTCTTGGATTGCGTTACGACGAACTACTGCGAAAGCATTTACCAAGGATGTTT
849	Eukaryota	Alveolata	Dinoflagellata	Syndiniales	Dino-Group-II	Dino-Group-II-Clade-7	Dino-Group-II-Clade-7_X	Dino-Group-II-Clade-7_X_sp.	TAGCGCATATTAAAGTTGTTGCGGTTAAAAAGCTCGTAGTTGGATTTCTGTTGAGGGCGTCCGGTCCGCACTTTGTGCGTGTATCTGGTTCGGTCTTGGCATCCTCTTGGGGAACGTTTCTGTGCTTAATTGCATGGGGCGGAATTCAAGACTTTTACTTTGAGGAAATTAGAGTGTTCACGGCAAGCTATCGCTTTGAATACATTAGCATGGAATAATAATATAGGGCTTAAGTTCTATTTTGTTGGTTTCTAGGACATAAGCAATGATTAATAGGGACAATTGGGGGCATTCGTATTAACGCGTCAGAGGTGGAATTCTTAGATTGCGTTACGACGAACTACTGCGAAAGCATTTGCCAAGGATGTTT
871	Eukaryota	Alveolata	Alveolata_X	Alveolata_XX	Alveolata_XXX	Alveolata_XXXX	Alveolata_XXXXX	Alveolata_XXXXX_sp.	TAGCGTATATTAAAGTTGTTGCGGTTAAAAAGCTCGTAGTTGGGAATCTGATGGGAACTGATGCTCCGCCCTTTGTGGCGAGTAGTCATCATAACTTCATCATTTGCTTGGGGATTGCAGGGCACTTCATTGTGCAATGCACTATCCAGGACATTTACTTTGAGGAAATAAGAGTGTTTCAAGCAAGCCACAGCCATGAATACGTTAGCATGGAATGATAGTATCAGACTTCGATCTGAAGCTGTTGGTTGATTTGATCGAAGTAAAGGTGAACAGGGATTGTTGGGGGCATTCGTATTTGACTGTCAGAGGTGAAATTCTTGGATTTGTTGAAGACGAACCACTGCGAAAGCATCTGCCAAAGATGTTC
862	Eukaryota	Opisthokonta	Metazoa	Arthropoda	Crustacea	Maxillopoda	Metridia	Metridia_sp.	TAGCGTATATTAAAGTTGTTGCGGTTAAAAAGCTCGTAGTTGGATCTCGGCAAGTAGAGGGCGGTATGCTTCGTAGCATTACTGCCCTATTACTTGTAGTTTTGCCAGAGGTTCCTGGGTGCTCTTAATCGAGTGTCTAGGGATGCTGGCAGGTTTACTTTGAAAAAATTAGAGTGCTCAAAGCAGGCTATTACGCTTGAATATTCGTGCATGGAATAATAGAATAGGAAGTTGTTTCTATTTTGTTGGTTTTCGGAAATTGACTTAATGATTAATAGGGACAGTCGGGGGCATTTGTATTCAAACGACAGAGGTGAAATTCTTGGACCGTTTGAGGACAAACTACTGCGAAAGCATTTGCCAAGAATGTTT
868	Eukaryota	Opisthokonta	Metazoa	Arthropoda	Crustacea	Maxillopoda	Oithona	Oithona_similis	TAGCGTATATTAAAGTTGTTGCGGTTAAAAAGCTCGTAGTTGGATCTCGGCGGGCAGGGGGTGGTTCGCTCTTCAGCGCTACTGCCCCGCTTTGCCCGTGTGATTGGCGGAGGTTTCGGGGTGCTCTTCGTTGAGTGACTCGGAGCGCCGTCAGGTTTACTTTGAAAAAATTAGAGTGCTCAAAGCAGGCTTTTCACGCTTGAATATTCGTGCATGGAATAATGGAATAGGAACTCGTTTCTATTTTGTTGGTTTTCGGAAATCGAGTTAATGATTAACGGGGACAATTGGGGGCATTAGTATTCAGACGACAGAGGTGAAATTCTTGGACCGTCTGAAGACTGACTACTGCGAAAGCATTTGCCAAGAGTGTTT
874	Eukaryota	Stramenopiles	Ochrophyta	Bacillariophyta	Bacillariophyta_X	Polar-centric-Mediophyceae	Polar-centric-Mediophyceae_X	Polar-centric-Mediophyceae_X_sp.	TAGCGTATATTAAAGTTGTTGCAGTTAAAAAGCTCGTAGTTGGCCTTCTGGTGGGAGCGATCGGTCCGACACTTCGTGTGGGTACTCGTATCGTCTCCCGCCATCCTTGGGGAGAGCCTGTCTGGCATTAAGTTGTCGGGCAGGGGATCCCCATCGTTTACTGTGAAAAAATTAGAGTGTTCAAAGCAGGCTTATGCCGTTGAATATATTAGCATGGAATAATAAGATAGGACCTCGGTACTATTTTGTTGGTTTGCGCCCCGAGGTAATGATTAATAGGGACAGTTGGGGGTATTCGTATTGCGCTGTCAGAGGTGAAATTCTTGGATTAGCGCAAGACGAACTACTGCGAAAGCATTTACCAAGGATGTTT
774	Eukaryota	Stramenopiles	Ochrophyta	Bacillariophyta	Bacillariophyta_X	Raphid-pennate	Pseudo-nitzschia	Pseudo-nitzschia_sp.	TAGCGTATATTAAAGTTGTTGCAGTTAAAAAGCTCGTAGTTGGATTTGTGGTGTGTCCAGTCGGCCTTTGCTCTTTGAGTGATTGTGCTGTACTGGTCTGCCATGTTTGGGTGGAATCTGTGTGGCATTAAGTTGTCGTGCAGGGGATGCCCATCGTTTACTGTGAAAAAATTAGAGTGTTCAAAGCAGGCTTATGCCGTTGAATATATTAGCATGGAATAATAATATAGGACCTTGGTACTATTTTGTTGGTTTGCGCACTAAGGTAATGATTAAGAGGGACAGTTGGGGGTATTTGTATTCCATTGTCAGAGGTGAAATTCTTGGATTTTTGGAAGACAAACTACTGCGAAAGCATTTACCAAGGATGTTT
872	Eukaryota	Opisthokonta	Metazoa	Cnidaria	Cnidaria_X	Hydrozoa	Hydrozoa_X	Hydrozoa_X_sp.	TAGCGTATATTAAAGTTGTTGCAGTTAAAAAGCTCGTAGTTGGATTTCGGAGTGGGCCAGTTGGTCCGCCGCAAGGTGTGTTACTGACTGGTTTGCTCTTCTTCGCAAAGACTGCGTGTGCTCTTTATTGAGTGTGCGTAGGATTTACGACGTTTACTTTGAAAAAATTAGAGTGTTCAAAGCAGGCTATTGCTTGAATACATGAGCATGGAATAATGGAATAGGACTTTGGTCCCATTTTGTTGGTTTCTAGGACCGAAGTAATGATTAAGAGGGACAATTGGGGGCATCCGTATTTCGTTGTCAGAGGTGAAATTCTTGGATTTACGAAAGACGAACAACTGCGAAAGCACTTGCCAAGAGTGTTT
865	Eukaryota	Alveolata	Dinoflagellata	Dinophyceae	Gymnodiniales	Gymnodiniaceae	Lepidodinium	Lepidodinium_chlorophorum	TAGCGTATATTAAAGTTGTTGTGGTTAAAAAGCTCGTAGTTGGATTTCTGTTGAGGACGACCGGTCCGCCCTCTGGGTGAGCATCTGGCTCGGCCTTGGCATCTTCTTGGGGAACGTTTCTGCACTTGACTGTGTGGAGCGGTATCCAGGACTTTTACTTTGAGGAAATTAGAGTGTTTCAAGCAGGCGCACGCCTTGAATACATTAGCATGGAATAATAAGATAGGACCTCGGTTCTATTTTGTTGGTTTCTAGAGCTGAGGTAATGATTAATAGGGATAGTTGGGGGCATTCGTATTTAACTGTCAGAGGTGAAATTCTTGGATTTGTTAAAGACGGACTACTGCGAAAGCATTTGCCAAGGATGTTT
867	Eukaryota	Alveolata	Dinoflagellata	Dinophyceae	Peridiniales	Heterocapsaceae	Heterocapsa	Heterocapsa_sp.	TAGCGTATATTAAAGTTGTTGCGGTTAAAAAGCTCGTAGTTGGATTTCTGCCGAGGACGACCGGTCCGCCCTCCGGGTGAGTATCTGGCTCGGCCTGGGCATCTTCTTGGAGAACGTAACTGCACTTGGCTGTGTGGTGCGGTATTCAGGACTTTTACTTTGAGGAAATTAGAGTGTTTCAAGCAGGCACACGCCTTGAATACATTAGCTTGGAATAATAAGATAGGACCTCGGTTCTATTTTGTTGGTTTCTAGATCTGAGGTAATGATTAATAGGGATAGTTGGGGGCATTCGTATTTAACTGTCAGAGGTGAAATTCTTGGATTTGTTAAAGACGGACTACTGCGAAAGCATTTGCCAAGGATGTTT
873	Eukaryota	Rhizaria	Cercozoa	Filosa-Thecofilosea	Cryomonadida	Cryothecomonas-lineage	Cryothecomonas	Cryothecomonas_aestivalis	GAGCGTATATTAAAGTTGTTGCAGTTAAAAAGCTCGTAGTTGGATTTCTGGTTCAACGCGCCTGGCCCGCTTTTGTGAGTGCCGGTGCGCGTTTGCCATCCTTCTAGAAAACGTTTCTACCCGGGTAACTGGGCCGGACTCGCGATCTAGATCTTTTACTTTGAAAAAATTAGAGTGTTTAAAGCAGGCTTTTGCTGTGAATACATTAGCATGGAATAATAATCTAGGACTTCGGTTCTATTTTGTTGGTTTCTAGTACTGAAGTAATGATTGATAGGGATAGTTGGGGGTGCTAGTATTGGCCGGCCAGAGGTGAAATTCTTGGATTCGGTCAAGACTAACTTATGCGAAAGCATTCACCAAGGATGTCTTCT
368	Eukaryota	Archaeplastida	Chlorophyta	Mamiellophyceae	Mamiellales	Bathycoccaceae	Bathycoccus	Bathycoccus_prasinos	TAGCGTATATTTAAGTTGTTGCAGTTAAAAAGCTCGTAGTTGGATTTTGGTTAAGAGGGCGCGGTCGGCCGTTTGGTCTGTACTGCGTTGTCTTGACTTCCTGATGAGGACATGCTCTTGGTTAACGCTGAGACATGGAGTCATCGTGGTTACTTTGAAAAAATTAGAGTGTTCAAAGCGGGCTTACGCTTGAATATATTAGCATGGAATAACACTATAGGACTCCTGTCCTATCTCGTTGGTCTCGGGATGGGAGTAATGATTAAGAGGAACAGTTGGGGGCATTCGTATTTCATTGTCAGAGGTGAAATTCTTGGATTTATGAAAGACGAACTTCTGCGAAAGCATTTGCCAAGGATGTTT
870	Eukaryota	Archaeplastida	Chlorophyta	Mamiellophyceae	Mamiellales	Bathycoccaceae	Bathycoccus	Bathycoccus_prasinos	TAGCGTATATTTAAGTTGTTGCAGTTAAAAAGCTCGTAGTTGGATTTTGGTTAAGAGGGCGCGGTCGGCCGTTTGGTCTGCACTGCGTTGTCTTGACTTCCTGATGAGGACATGCTCTTGGTTAACGCTGAGACATGGAGTCATCGTGGTTACTTTGAAAAAATTAGAGTGTTCAAAGCGGGCTTACGCTTGAATATATTAGCATGGAATAACACTATAGGACTCCTGTCCTATCTCGTTGGTCTCGGGATGGGAGTAATGATTAAGAGGAACAGTTGGGGGCATTCGTATTTCATTGTCAGAGGTGAAATTCTTGGATTTATGAAAGACGAACTTCTGCGAAAGCATTTGCCAAGGATGTTT
863	Eukaryota	Stramenopiles	Sagenista	MAST-4	MAST-4D	MAST-4D_X	MAST-4D_XX	MAST-4D_XX_sp.	TAGCGTATATTAAAGTTGTTGCAGTTAAAAAGCTCGTAGTTGGATTTCTGGTTGGAGCGACCGGTCGGGCATTGATTTGTCTGCACTGGAGTCGGTTCTGGCCATCCTCTTGGAAAGTGCGTCTGTCATTAAGTTGTCGGGCGTATGATCCAGGTCTTTTACTGTGAAAAAATTAGAGTGTTTAAAGCAGGCCTTCGCCTTGAATACATTAGCATGGAATAATAAGATAGGACTTTGGTCTATTTTGTTGGTTTGCAGACCGAAGTAATGATTAATAGGGATAGTTGGGGGTATTTATATTCCAATGTCAGAGGTGAAATTCTTAGATTTTTGGAAGATAAACTTATGCGAAAGCATTTGCCAAGGATGTTT
875	Eukaryota	Hacrobia	Haptophyta	Prymnesiophyceae	Phaeocystales	Phaeocystaceae	Phaeocystis	Phaeocystis_pouchetii	TAGCGTATATTAAAGTTGTTGCAGTTAAAAAGCTCGTAGTCGGATTTCGGGTCGGGCCGAGCGGTCTGCCGATGGGTATGCACTGTTTGGCGCGGCCTTCTTTCCGGAGACCGCGGCTACTCTTAACCGAGCGGGCGTGGGAGACGGATCGTTTACTTTGAAAAAATCAGGGTGTTTCTAGCAGGCAGCTCGCTCTTGCATAGGTTAGCATGGGATAATTTAATAGGACTCTGGTGCTATTTTGTTGGTTTCGAACACCGGAGTAATGATTAAAAGGGGCAGTCAGGGGCACTCGTATTCCGTCGAGAGAGGTGAAATTCTCAGACCAATGGAAGACGAACCACTGCGAAAGCATTTGCCAGGGATGTTT
864	Eukaryota	Alveolata	Ciliophora	Spirotrichea	Tintinnida	Ptychocylididae	Cymatocylis	Cymatocylis_sp.	AAGTGTATATTTAAGTTGTTGCGGTTGAAAAGCTCGTAGTTGGATTTCTGGTAGAAGGAACGGGCGCACCTGCGTGATGCCCGCGTCTTCTGCCATCCTTCTGTTAACCTAGCAGGGCATTGATTTGTCGGTTAGGGGCTCAGATATTTTACCTTGAGAAAATTAGAGTGTTTCAGGCAGGCTTATGCCCGGATACATTAGCATGGAATAATGGAACAGGACTTCGCCTCTTCTGTTGGTTTGAGGGGTTGAAGTAATGATTAATAGGGATAGTTGGGGGCATTAGTACTTAACTGTCAGAGGTGAAATTCTCGGATTTGTTAAAGACTAACTTATGCGAAAGCATTTGCCAAGGATGTTT
866	Eukaryota	Alveolata	Dinoflagellata	Syndiniales	Dino-Group-I	Dino-Group-I-Clade-1	Dino-Group-I-Clade-1_X	Dino-Group-I-Clade-1_X_sp.	TAGCGTATATTAAAGTTGTTGCGGTTAAAAAGCTCGTAGTTGGAGTTCTGCCAGGTGCCGCCTGTCCGCCCCAGTGGTGAGTACGTGGCGCGCATTTGGCCCTTTCAAGGGGAGCGTATCTGCACTTAACTGTGTGGTGCGGGATCCTTGACTTTTACTTTGAGGAAATAAGAGTGTTCCAAGCAGGCTCTCGTCGTGCATAGCTCAGCATGGAATAATAGCATTGGACCTCGATTCTAAGCTGTTGGTTGCCAGAAGCGAGGTAATGATGAAGAGGGATAGTTGGGGGCATTCGTATTTAACTGTCAGAGGTGAAATTCTTGGATTTGTTAAAGACGGACTACTGCGAAAGCATCTGCCATGGATGTTT
761	Eukaryota	Alveolata	Dinoflagellata	Syndiniales	Dino-Group-II	Dino-Group-II-Clade-26	Dino-Group-II-Clade-26_X	Dino-Group-II-Clade-26_X_sp.	TAGCGTATATTAAAGTTGTTGCGGTTAAAAAGCTCGTAGTTGGATTTCTGTTGAGGAAGTCCGGTCCGCACTTTGTGCGTGATCTGGTTCTGCCTCGGCATCCTCGCGGGGAACGCGCTGCGCTTGATTGCGTGGTGCGGTATTCGCGACTTTTACTTTGAGGAAATTAGAGTGTTCACGGCAGGCTATCGCCTTGAATACGTTAGCATGGAATAATAATATAGGACCTTGGTTCTATTTTGTTGGTTTCTAGAACTAAGGTAATGATTAATAGGGATAATTGGGGGCATTTGTATTAACACGTCAGAGGTGAAATTCTTGGATTGTGTTACGACAAACTACTGCGAAAGCATTTGCCAAGGATGTTT
869	Eukaryota	Alveolata	Dinoflagellata	Syndiniales	Dino-Group-II	Dino-Group-II-Clade-3	Dino-Group-II-Clade-3_X	Dino-Group-II-Clade-3_X_sp.	TAGCGTATGTTAAAGTTGTTGCGGCTAAAAAGCTCGTAGTTGGATTTCTGTTGAGGACATCTGGTCCGCTCTATGAGCGTGTATCTAGTTTGGCCTCGGCATCCGCTCTGCATACGTTTCTGCGCTTGATTGCGTGGAGCGGAGGTAGGGCCTTTTACTTTGAGGAAATTAGAGTGTTCACGGCAGGCAGTCGCCCTGAATATATTAGCATGGAATAATAACATAGGATCTTGGTTCTATTTTGTTGGTTTCTAGGACTAAGATAATGATTAATAGGGACAATTGGGGGCATTCGTATTGCGGTGTCAGAGGTGGAATTCTTGGATTACTGCACGACGAACTACTGCGAAAGCATTTGCCAAGGATGTTT
893	Eukaryota	Rhizaria	Cercozoa	Filosa-Thecofilosea	Cryomonadida	Protaspa-lineage	Protaspa-lineage_X	Protaspa-lineage_X_sp.	GAGCGTATATTAAAGTTGTTGCAGTTAAAAAGCTCGTAGTTGGATTTCTGGTATAATGCGCCTGGCCCGCGACGGTTACGTCTGTGAGTGCCGGTGCGCGTTTACCATCCTTCTAGAAAACGTTTCTACCCTTCACTGGGCCGGACTCGCGATCTAGATCTTTTACTTTGAAAAAATTAGAGTGTTTAAAGCAGGCTTTTGCTATGAATACATTAGCATGGAATAATAATCTAGGACTTCGGTTCTATTTTGTTGGTTTCTAGTACTGAAGTAATGATTGATAGGGATAGTTGGGGGTGCTAGTATTGGCCGGCCAGAGGTGAAATTCTTGGATTCGGTCAAGACTAACTTATGCGAAAGCATTCACCAAGGATGTCTTCT
891	Eukaryota	Opisthokonta	Metazoa	Mollusca	Bivalvia	Heteroconchia	Hiatella	Hiatella_arctica	TAGCGTATATTAAAGTTGTTGCAGTTAAAAAGCTCGTAGTTGGATCTCGGGTCCAGGCCTGCGGTCCGCCTCGCGGCGGTTACTGCTCGTCCTGGCCTACCTGCCGGTGTGTCCCTTGGTGCTCTTGATTGAGTGTCTCGGGCGGCCGGAACGTTTACTTTGAAAAAATTAGAGTGTTCAAAGCAGGCGTGTCGCCTGAATAATGGTGCATGGAATGATGGAATAGGACCTCGGTTCTATTTTGTTGGTTTTCGGAGCTCGAGGTAATGATTAAGAGGGACTGACGGGGGCATTCGTATTGCGGTGTTAGAGGTGAAATTCTTGGATCATCGCAAGACGAACTACAGCGAAAGCATTTGCCAAGCATGTTT
895	Eukaryota	Opisthokonta	Metazoa	Mollusca	Gastropoda	Heterobranchia	Heterobranchia_X	Heterobranchia_X_sp.	TAGCGTATATTAAAGTTGTTGCAGTTAAAAAGCTCGTAGTTGGATCTCAGGTGCAGGCGGGCGGTCCGACTCGCGTCGGTTCACTGCCCGTATCTCCTGCCCTACCGTTTGCCGGCTCTCTCCCGCGGGTGCTCTTCACTGAGCGTCCCGGGTGGCCGGTGCGTTTACTTTGAAAAAATTAGAGTGTTCAAAGCAGGCCTCGGCAGCCTGAATAATGGTGCATGGAATAATGGAATAGGACCTCGGTTCTATTTTGTTGGTTTTCGGAATTGAGGTAATGATTAATAGGGACAAACGGGGGCATTCGTATTGCGGCGTTAGAGGTGAAATTCTTGGATCGCCGCAAGACGGACTACTGCGAAAGCATTTGTCAAGAATGTTT
890	Eukaryota	Alveolata	Ciliophora	Nassophorea	Nassophorea_X	Discotrichidae	NASSO_1	NASSO_1_sp.	TAGCGTATATTAAAGTTGTTGCAGTTAAAAAGCTCGTAGTTGAACTTCTGACAGGATAGCCGGCCCTACAAAAGCCTGGCGGTCATGTCATCCCCTTTGTATTACTAAACATGCACTTTGTTGTGCAGTTTTGTGATCAAGGAATTTACTTTGAAAAAATTAGAGTGTTTCAAGCAAGCGCTTCGCTGGAATACATTAGCATGGAATAATAGAATATGACCTTTGTTCATTTATTGGTCCAATGAGTGGAGGTAATGATTGACAGGGACAGTTGGGGGCATTAGTATTGCTTTGTCAGAGGTGAAATTCTTGGATCGGCGCAAGACGAACAACTGCGAAAGCATTTGCCAAGAATGTTTTCT
894	Eukaryota	Stramenopiles	Pseudofungi	Oomycota	Oomycota_X	Oomycota_XX	Oomycota_XXX	Oomycota_XXX_sp.	TAGCGTATATTAAAGTTGTTGCAGTTAAAAAGCTCGTAGTTGGATTTCTGGTCTAGGTTATCGGTCGTCGTGCGTATGCGCGATTGAACTTGTATGACTTGGGTCATTTTTTGTGAGGATGTGCTTCTGGCATTAAGTTGTCGGGGGTATGGACTTGCATCGTTTACTGTGAAAAAATTAGAGTGTTTAAAACAGGCGTTGGCCATTTTTGAATACATTAGCATGGAATAATAAGATACGACTTTGGTGGTCTATTTTGTTGGTTTGCACACCAGAGTAATGATTAATAGGGACAGTTGGGGGTATTCATACTTCAGCGTCAGAGGTGAAATTCTTGGATCGCTGAAAGATGATCTTAGGCGAAAGCATTTACCATGGATGTTT
807	Eukaryota	Stramenopiles	Ochrophyta	Pelagophyceae	Pelagophyceae_X	Pelagophyceae_XX	Pelagophyceae_XXX	Pelagophyceae_XXX_sp.	TAGCGTATATTAATGTTGTTGCAGTTAAAAAGCTCGTAGTTGGATTCCTGGCACGGGGTAGCCGGTCCGCCTTGCAAAAGGTGCGCACTGCGCGGCCTCGGCCATCCTTGGGAAGAGCGGTCCTGGCATTAAGTTGTCGGGGTCGGGATTCCCGACGTTTACTGTGAAAAAATCAGAGTGTTCAACGCAGGCTTACGCCTTGAATACATTAGCATGGAATAATGAGATAGGACCTTGGCGGTCTATTTTGTTGGTTTGCACGCCGAGGTAATGATAAAAAGGGACGGTTGGGGTTCTTCGTATTCAATTGTCAGAGGTGAAATTCTTGGATTTATGGAAGACGAACTGCTGCGAAAGCGTCGAACAAGGACGTTC
892	Eukaryota	Alveolata	Dinoflagellata	Syndiniales	Dino-Group-I	Dino-Group-I-Clade-5	Dino-Group-I-Clade-5_X	Dino-Group-I-Clade-5_X_sp.	GTAGCGTATATTAAAGTTGTTGCGGTTAAAAAGCTCGTAGTTGGATTTCTGTCGGTGAGAGGCGGTCAGCCCTAGTGGTTTGCACACGTCGCACCATCGGCATCTCTGTGGGGAACGTGTCTGCACTTCAGTGTGTGGCGTGTGATCCAGGACATTTACTTTGAGGAAATTACAGTGTTCCAAGCAGGCTTGCGCTCTATGAATACGTTAGCATGGAATAATAGCATCGGACCTCGACCTAAAAGCTGTTGGTTTCTTGGGTCGAGGTAAAGATGAATAGGGATTGTTGGGGGCATTCGTATTTAACTGTCAGAGGTGAAATTCTTGGATTTGTTGAAGACGGACTACTGCGAAAGCATCTGCCAAAGATGCTC
889	Eukaryota	Stramenopiles	Ochrophyta	Bacillariophyta	Bacillariophyta_X	Polar-centric-Mediophyceae	Thalassiosira	Thalassiosira_sp.	TAGCGTATATTAAAGTTGTTGCAGTTAAAAAGCTCGTAGTTGGATTTCTGGCAGGAGCGACCGGTCACACACTCTGTGTGTGAACTTGTGTTGTCTCTGGCCATCCTTGGGGAGATCCTGTTTGGCATTAAGTTGTCGGGCAGGGGATACCCATCGTTTACTGTGAAAAAATTAGAGTGTTTAAAGCAGGCTTATGCCGTTGAATATATTAGCATGGAATAATAAGATAGGACTTCGGAACTATTTTGTTGGTTTGCGTTACGAAGTAATGATTAATAGGGACAGTTGGGGGTATTCGTATTTCATTGTCAGAGGTGAAATTCTTGGATTTCTGAAAGACGAACTACTGCGAAAGCATTTACCAAGGATGTTT
916	Eukaryota	Opisthokonta	Metazoa	Craniata	Craniata_X	Mammalia	Dipodomys	Dipodomys_ordii	TAGCGTATATTAAAGTTGCTGCAGTTAAAAAGCTCGTAGTTGGATCTTGGGAGCGGGCGGGCGGTCCGCCGCGAGGCGAGTCACCGCCCGTCCCCGCCCCTTGCCTCTCGGCGCCCCCTCGATGCTCTTAGCTGAGTGTCCCGCGGGGCCCGAAGCGTTTACTTTGAAAAAATTAGAGTGTTCAAAGCAGGCCCGAGCCGCCTGGATACCGCAGCTAGGAATAATGGAATAGGACCGCGGTTCTATTTTGTTGGTTTTCGGAACTGAGGCCATGATTAAGAGGGACGGCCGGGGGCATTCGTATTGCGCCGCTAGAGGTGAAATTCTTGGACCGGCGCAAGACGGACCAGAGCGAAAGCATTTGCCAAGAATGTTT
373	Eukaryota	Alveolata	Dinoflagellata	Dinophyceae	Dinophyceae_X	Dinophyceae_XX	Dinophyceae_XXX	Dinophyceae_XXX_sp.	TAGCGTATATTAAAGTTGTTGCGGTTAAAAAGCTCGTAGTTGGATTTCTGCTGAGGACGACCGGTCCGCCCACTGGGTGAGCATCTGGCTCGGCCTTGGCATCTTCTTGGAGAACGTATCTGCACTTCATTGTGTGGTGCGGTAACCAGGACCTTTACTTTGAGGAAATTAGAGTGTTTCAAGCAGGCGTGCGCCTTGAATACATTAGCATGGAATAATAAGATAGGACCTTAGTTCTATTTTGTTGGTTTCTAGAGCTGGGGTAAAGATTAATAGGGATAGTTGGGGGCATTCGTATTTAACTGTCAGAGGTGAAATTCTTGGATTTGTTAAAGACGGACTACTGCGAAAGCATTTGCCAAGGATGTTT
907	Eukaryota	Alveolata	Dinoflagellata	Dinophyceae	Peridiniales	Peridiniales_X	Peridiniales_XX	Peridiniales_XX_sp.	TACCGTATATTAATTTTGTTGCGGTTAAAAAGCTCGTAATTGGATTTCTGCCGAGGGCGACCGGTCCGCCCTCTGGGTGAGTATCTGGCTCGGCCTGGGCATATTCTTGAGAACGTAGCTGCAGTTGAAAGTGTGGTGCGGTATCCAAGACTTTTACTTTAAGGAAATCAGAATGTTTCAAGCAAGCATACACCTTGAACACATTAGCATGGAATAAGAAGATAGCACCTCGGTTCTATTTTGTTGGTTTCTAGAGCTGAGGTAATGATTAATAGGGATAGTTGGGAGCATTCGTATTTAACTATCAGAAATGAAATTCTTGGCTTTGTTAAAGACGGAGTACTGCGAAAGCAATTGCCAAGGATGTTT
917	Eukaryota	Alveolata	Dinoflagellata	Dinophyceae	Prorocentrales	Prorocentraceae	Prorocentrum	Prorocentrum_sp.	TAGCGTATATTAAAGTTGTTGCGGTTAAAAAGCTCGTAGTTGGATTTCTGCCGAGGACGACCGGTCCGCCCTCTGGGTGAGTATCTGGCTCGGCCTGGGCATCTTCTTGGAGAACGTATCTGCACTTGACTGTGTGGTGCGGTATCCAGGACTTTTACTTTGAGGAAATTAGAGTGTTTCAAGCAGGCTTACGCCTTGAATACATTAGCATGGAATAATAAGATAGGACCTCGGTTCTATTTTGTTGGTTTCTAGAGCTGAGGTAATGATTAAGAGGAACGGACGGGGGCATCCGTACTGTGCCGTTAGAGGTGAAATTCTTGGATCGGCGCAAGACGAACAACTGCGAAAGCATTTGCCAAGAATGTTTTCT
905	Eukaryota	Rhizaria	Cercozoa	Filosa-Thecofilosea	Filosa-Thecofilosea_X	Filosa-Thecofilosea_XX	Filosa-Thecofilosea_XXX	Filosa-Thecofilosea_XXX_sp.	TAGCGTATATTAAAGTTGTTGCAGTTAAAAAGCTCGTAGTTGGATTTCTGGTAGTATGCATCTGGCCCGCCTCTTCTGAGGTGTGTGTCGGAGCGCATCTGCCATCCTCTCAGGGAACGTTTCTGCTATTGGACTCGCGAACTGGGTCTTTTACTTTGAAAAAATTAGAGTGTTTAAAGCAGGCTATTGCTGTGAATACATTAGCATGGAATAATAATTTAGGACTTTGGTTCTATTTTGTTGGTTTTCAGATCTGAAGTAATGATTTATAGGGACAGTTGGGGGTGCTAGTATTGAGCGGCCAGAGGTGAAATTCTTGGATTCGCTCAAGACTAACTTATGCGAAAGCATTCACCAAGGATGTCTTCT
911	Eukaryota	Rhizaria	Foraminifera	Foraminifera_X	Foraminifera_XX	Foraminifera_XXX	Foraminifera_XXXX	Foraminifera_XXXX_sp.	ACTATTATATTCACCACAGTTATACCAATAAAGGCCAGATCTCCTTCAAAATTAGTGGGCCCAAAGTTTGTCAGGATGTTCCAACAAATTTAAAACATTTAAATTTTATAAGCTTTAAGAAGATTTTCAAAAAATATCTTCTGAATAATATTAATTCCATTACTTTTCTTTTTCATTAAAACCACCTTTTTTTTTACTCATTCTTATAAAACTATTTTTTGAGTATTTTTTGTTTTGTTCTGTATAGTTAAATGTATAGTATTTGTTATTTTTCTAGTACTGTGTATGTCTGGCACTTGCAGTGGCGGCTCGTGAGGTCAGGCATTAGGGTGGGGGTCTGTGATTTTTGGTTATGCATGCATAATTTCTGCATCAACAGAAGACATGCAACATTTTTTT
913	Eukaryota	Hacrobia	Katablepharidophyta	Katablepharidaceae	Katablepharidales	Katablepharidales_X	Katablepharidales_XX	Katablepharidales_XX_sp.	TAGCGTATATTAATGTTGTTGCAGTTAAAAAGCTCGTAGTTGGATTTTGGTGTTTGACAAATGGTCTGCCTTCGGGTTTGCACTGTTTGTTGGCACTTCTTTTCTGGGGAACTCACTGCTCTTAATTGAGGGGTGCTGTAACGCAGATCGTTTACTTTGAAAAAATTAGAGTGTTCAAAGCAGGCCAACGCATTGAATACATTAGCATGGAATAATGGAATAGGACTTTGGTCTTATTTTGTTGGTTTCTAAGGCCGAGGTAATGATTAATAGGGATAGTTGGGGGCGTTTATATTCCGTTGTCAGAGGTGAAATTCTTGGATTTACAGAAGATAAACTACTGCGAAAGCATTCGCCAAGGATGTTT
912	Eukaryota	Stramenopiles	Sagenista	MAST-4	MAST-4E	MAST-4E_X	MAST-4E_XX	MAST-4E_XX_sp.	TAGCGTATATTAAAGTTGTTGCGGTTAAAAAGCTCGTAGTTGGATTTCTGGTTGAAGCGACCGGTCGGGCGTTGATTCGTCTGCACTGGAGTCGGTTTTGGCCATCCTCTAGGAAAGTGCGTCTGGTATTAAGTTGTCGGGCGTATGATCCTGGTCTTTTACTGTGAAAAAATTAGAGTGTTTAAAGCAGGCCTTCGCCTTGAATACATTAGCATGGAATAATAAGATAGGACTTTGGTCTATTTTGTTGGTTTGCAGACCGAAGTAATGATTAATAGGGATAGTTGGGGGTATTTATATTCCGATGTCAGAGGTGAAATTCTTAGATTTTCGGAAGATAAACTTATGCGAAAGCATTTACCAAGGATGTTT
908	Eukaryota	Alveolata	Dinoflagellata	Syndiniales	Dino-Group-I	Dino-Group-I-Clade-3	Dino-Group-I-Clade-3_X	Dino-Group-I-Clade-3_X_sp.	TAGCGTATATTAAAATTGTTGCGGTTAAAACGCTCGTAGTTGGATCTTTGTTGAGAACTGCCGGTCTACCCCAGTGGTCAGCACACGGTTTGTTCTCGGCACTTTCCTGGGGAGAGTGTTTGCACTTCACTGTGTGGCACATGATCCAGAGCTTTTACTTTGAGGAAATGAGAGTGTTTCAAGCAGGCGCCTGTCGTGAATACGTTAGCATGGAATAATAGCATGGGACCGCGGTCTGAAGCTGTTGGTTTTTGGGCCGTGGTAATAAAAATAGGGATAGTTGGGGGTATTCGTATTTAACTGTCAGAGGTGAAATTCTTGGATTTTTTAAAGACGGACTACTGCGAAAGCATCTGCCCAGGATGTTT
906	Eukaryota	Alveolata	Dinoflagellata	Syndiniales	Dino-Group-I	Dino-Group-I-Clade-3	Ichthyodinium	Ichthyodinium_sp.	TAGCGTATATTAAAATTGTTGCGGTTAAAACGCTCGTAGTTGAATATTTGTTGAAGATCTACGGTCCATCCTAGTGATGTGCACCCGTACCGTCTTCGGCACTTTTCTGGGGAACGTGTTTGCACTTCATTGTGTGGCACATGATCCAGTACTTTTACTTTGAGGAAATGAGAGTGTTTCAAGCAGGCGTTTGTCATGAATACGTTAGCATGGAATAATAACATAGGACCTTGTTCTGAAGTTGTTGGTTTTCGGAGCGAGGTAATAAAAATAGGGATAGTTGGGGGCATTCGTATTTAACTGTCAGAGGTGAAATTCTTGGATCGGCGCAAGACGAACAACTGCGAAAGCATTTGCCAAGAATGTTTTCT
909	Eukaryota	Alveolata	Dinoflagellata	Syndiniales	Dino-Group-I	Dino-Group-I-Clade-4	Dino-Group-I-Clade-4_X	Dino-Group-I-Clade-4_X_sp.	TAGCGTATATTAAAATTGTTGCGGTTAAAACGCTCGTAGTTGGATATCTGTGAGCGGGTTCCGGTCCTTCCCAGTGAAGATTACACGGAACTCTGCTCGCATTTGTTCAGGGAGGGTGGATGCACTTCACCGTGTGACCACATGATCTGAATTTTTACTTTGAGGAAATGAGAGTGTTCCAAGCAGGCAATCGCCGTGAATATGATAGCATGGAATAATAGCACAGGACTCTGGGTTCAATGCTGTTGGTTGATTGAACTCGAGTAATCATAATAAGGATAGTTGGGGGTATTCGTATTTAACTGTCAGAGGTGAAATTCTTGGATTTTTTAAAGACGAACAATTGCGAAGGCATCTACCCAGGATGTTT
915	Eukaryota	Alveolata	Dinoflagellata	Syndiniales	Dino-Group-II	Dino-Group-II-Clade-13	Dino-Group-II-Clade-13_X	Dino-Group-II-Clade-13_X_sp.	TAGCGTATATTAAAGTTGTTGCGGTTAAAAAGCTCGTAGTTGGATTTCTACCGAAGACAGCCGGTCCACACTACGTGTGCGCATCTGGTGTGGCTTTGGTATCCTCATGGAGAACAGTTCTGCGCTTCATTGCGTGGACTGGTATTCATGACTTTTACTTTGAGGAAATTAGAGTGTTCACGGCAGGCGTTTGCCTTTAATACATTAGCATGGAATAATAATATAGGACTTTGGCCCTATTTTGTTGGTTTCTAGAGCTGAAGTAATGATTAATAGGGACACTTGGGGGCATTCGTATTATCACGTCAGAGGTGGAATTCTTGGATTGTGTTACGACGAACTACTGCGAAAGCATTTGCCAAGGATGTTT
215	Eukaryota	Opisthokonta	Metazoa	Urochordata	Urochordata_X	Ascidiacea	Salpa	Salpa_thompsoni	AAGTGTATATTTAAGTTGTTGCGGTTAAAAAGCTCGTAGTTGGATTTTGGAACGGCGCGTCTGGTCGGCCGCAAGGCTTGTACTGCACGCGCTGTCCTCACATGACCGGTGCCTCTAAGGTGCTCTTAACTTAGTGCTTTTGTGGTCCGGGAAGTTTACCTTGAAAAAATTAGAGTGTTCAAAGCAGGCTTAAAGCTTGAATAATGTTGCATGGAATAATGGAATAGGACCTCGGTTCTATTTTGTTGGTTTTCGGAGCGCGAGGTAATGATTAAGAGGAACGGACGGGGGCATCCGTACTGTGCCGTTAGAGGTGAAATTCTTGGATCGGCGCAAGACGAACAACTGCGAAAGCATTTGCCAAGAATGTTTTCT
910	Eukaryota	Opisthokonta	Metazoa	Urochordata	Urochordata_X	Ascidiacea	Salpa	Salpa_thompsoni	AAGTGTATATTTAAGTTGTTGCGGTTGAAAAGCTCGTAGTTGGATTTTGGGACGGCGCGTCTGGTCGGCCGCAAGGCTTGTACTGCACGCGCTGTCCTCACATGACCGGTGCCTCTAAGGTGCTCTTAACTGAGTGCTTTTGTGGTCCGGGAAGTTTACCTTGAAAAAATTAGAGTGTTCAAAGCAGGCTTAAAGCTTGAATAATGTTGCATGGAATAATGGAATAGGACCTCGGTTCTATTTTGTTGGTTTTCGGAGCGCGAGGTAATGATTAAGAGGAACGGACGGGGGCATTAATATTTAGTTGTCAGAGGTGAAATTCTTAGATTTACAAAAGATTAACTTCTGCGAAAGCATTTGCCAAGAGTGTTT
914	Eukaryota	Opisthokonta	Metazoa	Urochordata	Urochordata_X	Ascidiacea	Salpa	Salpa_thompsoni	AAGTGTATATTTAAGTTGTTGCGGTTGAAAAGCTCGTAGTTGGATTTTGGGACAGCGCGTGCAGTACAAGCCTTGCGGCCGACCAGACGCGCTGTCCTCACATGACCGGTGCCTCTAAGGTGCTCTTAACTGAGTGCTTTTGTGGTCCGGGAAGTTTACCTTGAAAAAATTAGAGTGTTCAAAGCAGGCTTAAAGCTTGAATAATGTTGCATGGAATAATGGAATAGGACCTCGGTTCTATTTTGTTGGTTTTCGGAGCGCGAGGTAATGATTAAGAGGAACGGACGGGGGCATCCGTACTGTGCCGTTAGAGGTGAAATTCTTGGATCGGCGCAAGACGAACAACTGCGAAAGCATTTGCCAAGAATGTTTTCT
922	Eukaryota	Alveolata	Dinoflagellata	Dinophyceae	Dinophyceae_X	Dinophyceae_XX	Dinophyceae_XXX	Dinophyceae_XXX_sp.	AAGTGTATATTAAAGTTGTTGCGGTTAAAAAGCTCGTAGTTGGATTTCTGCCGAGGACGACCGGTCCGCCCTCTGGGTGAGTATCTGGCTCGGCCTGGGCATCTTCTTGGAGAACGTAGCTGCACTTGACTGTGTGGTGCGGTATCCAGGACTTTTACTTTGAGGAAATCAGAGTGTTTCAAGCAGGCATACGCCTTGAATACATTAGCATGGAATAATAAGATAGGACCTCGGTTCTATTTTGTTGGTTTCTAGAGCTGAGGTAATGATTAATAGGGATAGTTGGGGGCATTCGTATTTAACTGTCAGAGGTGAAATTCTTGGATCGGCGCAAGACGAACAACTGCGAAAGCATTTGCCAAGAATGTTTTCT
640	Eukaryota	Opisthokonta	Metazoa	Annelida	Annelida_X	Annelida_XX	Annelida_XXX	Annelida_XXX_sp.	TAGCGTATATTAAAGTTGTTGCAGTTAAAAAGCTCGTAGTTGGATCTCGGGTGCAGGCTTGCGGTGCAGCTTAGGCTGCTTACTGCTCGTCCTGACCTACCTACCGGTTTTCCCTTGGTGCTCTTAAGTGAGTGTCTTGGGTGGCCGGAACGTTTACTTTGAAAAAATTAGAGTGCTCAAAGCAGGCTTTCGCCTGAATATTAGTGCATGGAATAATTGAATAGGACCTCGGTTCTATTTTGTTGGTTTTCGGAACTCGAGGTAATGATTAAGAGGGACAGACGGGGGCATTCGTATTACGGTGTTAGAGGTGAAATTCTTGGATCGCCGTAAGACGAACTACTGCGAAAGCATTTGCCAAGCATGTTT
561	Eukaryota	Opisthokonta	Metazoa	Arthropoda	Crustacea	Maxillopoda	Calanus	Calanus_helgolandicus	TAGCGTATATTAAAGTTGTTGTGGTTAAAAAGCTCGTAGTTGGATCTCGGCGGACTGAGGGCGGTTTGCTTGCTAGTATTACTGCCCTATAGTCCGTAGTTTTGCCAGAGGTTTTGAGGTGCTCTTAATCGAGTGTCCCGGGATGCTGGCAGGTTTACTTTGAAAAAATTAGAGTGCTCAAAGCAGGCTATTACGCCTGAATATTCGTGCATGGAATAATAGAATAGGAAGTCGTTTCTATTTTGTTGGTTTTCGGAAATCGACTTAATGATTAATAGGGACAGTCGGGGGCATTTGTATTCAAACGACAGAGGTGAAATTCTTGGACCGTTTGAAGACAAACTACTGCGAAAGCATTTGCCAAGAATGTTT
683	Eukaryota	Opisthokonta	Metazoa	Arthropoda	Crustacea	Maxillopoda	Calanus	Calanus_helgolandicus	TAGCGTATATTAAAGTTGTTGTGGTTAAAAAGCTCGTAGTTGGATCTCGGCGGACTGAGGGCGGTTTGCTTGCTAGTATTACTGCCCTATAGTCCGTAGTTTTGCCAGAGGTTTCGGGGTGCTCTTAATCGAGTGTCCCGGGATGCTGGCAGGTTTACTTTGAAAAAATTAGAGTGCTCAAAGCAGGCTATTACGCCTGAATATTCGTGCATGGAATAATAGAATAGGAAGTCGTTTCTATTTTGTTGGTTTTCGGAAATCGACTTAATGATTAATAGGGACAGTCGGGGGCATTTGTATTCAAACGACAGAGGTGAAATTCTTGGACCGTTTGAAGACAAACTACTGCGAAAGCATTTGCCAAGAATGTTT
149	Eukaryota	Opisthokonta	Metazoa	Arthropoda	Crustacea	Maxillopoda	Clausocalanus	Clausocalanus_furcatus	TAGCGTATATTAAAGTTGTTGTGGTTAAAAAGCTCGTAGTTGGATCTCGGCGGTCTGGGAGCGGTTCGCTCGCTAGAGTGCTACTGCTCCATAGTCCGTAGTTTTGCCAGAGGTCTCGGGGTGCTCTTAACCGAGTGTCCTGCGATGCTGGCAGGTTTACTTTGAAAAAATTAGAGTGCTCAAAGCAGGCTTTTACGCCTGAATATTCGTGCATGGAATAATAGAATAGGAAGTCGTTTCTATTTTGTTGGTTTTCGGAAATCGACTTAATGATTAATAGGGACAGTCGGGGGCATTTGTATTCAAACGACAGAGGTGAAATTCTTGGACCGTTTGAAGACAAACTACTGCGAAAGCATTTGCCAAGAATGTTT
603	Eukaryota	Opisthokonta	Metazoa	Arthropoda	Crustacea	Maxillopoda	Clausocalanus	Clausocalanus_sp.	TAGCGTATATTAAAGTTGTTGTGGTTAAAAAGCTCGTAGTTGGATCTCGGCGGTCTGGGAGCGGTTCGCTCGCTAGAGTGCTACTGCTCCATAGTCCGTAGTTTTGCCAGAGGTCTCGGGGTGCTCTTAACCGAGTGTCCCGCGATGCTGGCGGGTTTACTTTGAAAAAATTAGAGTGCTCAAAGCAGGCTTTTACGCCTGAATATTCGTGCATGGAATAATAGAATAGGAAGTCGTTTCTATTTTGTTGGTTTTCGGAAATCGACTTAATGATTAATAGGGACAGTCGGGGGCATTTGTATTCAAACGACAGAGGTGAAATTCTTGGACCGTTTGAAGACAAACTACTGCGAAAGCATTTGCCAAGAATGTTT
666	Eukaryota	Opisthokonta	Metazoa	Arthropoda	Crustacea	Maxillopoda	Temora	Temora_longicornis	TAGCGTATATTAAAGTTGTTGTGGTTAAAAAGCTCGTAGTTGGATTTCGGCGGGTATAGGTTGGTTTGAATTGCTTCAATACTGACTTTTTTACCCGTGTGTTTTGCCAGAATTTAACGGGTGATCTTCGCCGATTGTCTGTTAGAACTGACAGGTTTACTTTGAAAAAATTAGAGTGCTCAAAGCAAGCTTGATTGCTTGAATATTCGTGCATGGAATAATAGAATAGGAAGTCGTTTCTATTTTGTTGGTTTTCGGAAATCGACTTAATGATTAATAGGGACAGTCGGGGGCATTTGTATTCAAACGACAGAGGTGAAATTCTTGGACCGTTTGAAGACAAACTACTGCGAAAGCATTTGCCAAGAATGTTT
897	Eukaryota	Stramenopiles	Ochrophyta	Bacillariophyta	Bacillariophyta_X	Araphid-pennate	Thalassiothrix	Thalassiothrix_longissima	TAGCGTATATTAAAGTTGTTGCAGTTAAAAAGCTCGTAGTTGAACTTGTGGCCTGGATGGCTCGTTCTGACGCTTATGCGTGAGTACCTGAGCCATCCGACCATCCTTGGGTGGAACCTGTGTGGCATTAAGTTGTCGTGTAGGGGATGCCCATCTTTTACTGTGAAAAAATTAGAGTGTTCAAAGCAGGCTTATGCCTTTGAATATATTAGCATGGAATAATGATATAAGACTTTGGTACTATTTTGTTGGTTTGTGCACTAAAGTAATGATTAATAGGGACAGTTGGGGATATTAGTATTTTTAGGTCAGAGGTGAAATTCTTGGATTCTTTAAAGACTAACTACTGCGAAAGCATTTATCAAGGATGTTT
649	Eukaryota	Stramenopiles	Ochrophyta	Bacillariophyta	Bacillariophyta_X	Bacillariophyta_XX	Bacillariophyta_XXX	Bacillariophyta_XXX_sp.	TAGCGTATATTAAAGTTGTTGCAGTTAAAAAGCTCGTAGTTGGATTTGTGGCGTACGTTCGGCTCCCTTCGCCATTGTGTGTCGGTTTGCCTAGCGTTGCCATCCTTGGGTGGAATCTGTGTGGCATTAGGTTGTCGTGCAGGGGATACCCATCGTTTACTGTGAGAAAATTAGAGTGTTCAAAGCAGGCTTATGCCGTTGAATATATTAGCATGGAATAATAAGATAGGACCTTGGTACTATTTTGTTGGTTTGCGCACCGAGGTAATGATTAATAGGGATGGTTGGGGTTATTCGTATTTCATTGTCAGAGGTGAAATTCTTGGATTTTTGAAAGACGAACTACTGCGAAAGCATTTAACAAGGATGTTT
703	Eukaryota	Stramenopiles	Ochrophyta	Bacillariophyta	Bacillariophyta_X	Polar-centric-Mediophyceae	Minidiscus	Minidiscus_trioculatus	TAGCGTATATTAAAGTTGTTGCAGTTAAAAAGCTCGTAGTTGGATTTCTGGCAGGAGCGACCGGTCACACACTCTGTGTGTGAACTTGCGTTGTCTCTGGCCATCCTTGGGAAGATCCTGTTTGGCATTAAGTTGTCGGGCAGGGGATACCCATCGTTTACTGTGAAAAAATTAGAGTGTTTAAAGCAGGCTTATGCCGTTGAATATATTAGCATGGAATAATAAGATAGGACTTCGGAACTATTTTGTTGGTTTGCGTTACGAAGTAATGATTAATAGGGACAGTTGGGGGTATTCGTATTTCGTTGTCAGAGGTGAAATTCTTGGATTTCCGAAAGACGAACTACTGCGAAAGCATTTACCAAGGATGTTT
834	Eukaryota	Stramenopiles	Ochrophyta	Bacillariophyta	Bacillariophyta_X	Polar-centric-Mediophyceae	Porosira	Porosira_glacialis	TAGCGTATATTAAAGTTGTTGCAGTTAAAAAGCTCGTAGTTGAAATACTGACATAGTCGACCGGTCTCACGCATTGTCGTGAGCACTTGTGTTGTATTAGGTCATTCTTGGATTTTAACCAGTCTGGCATTAAGTTGTCGGGTTGGTGAAAACCATCGTTTACTGTGAAAAAATTAGAGTGTTCAAAGCAGACTTATGTCGTTGAATAGATTAGCATGGAATAATAATATAGGACTTTTGTACTATTTTGTTGGTTAGGTGTAAAAGTAATGATCAATAGGGACAGTTGGGCGTATTCGTATTTCGTTGCTAGAGGTGAAATTCTTGGATTTCCGAAAGACGAACTACTGCGAAAGCATTTACGAAGGATGTTT
878	Eukaryota	Stramenopiles	Ochrophyta	Bacillariophyta	Bacillariophyta_X	Polar-centric-Mediophyceae	Porosira	Porosira_glacialis	TAGCGTATATTAAAGTTGTTGCAGTTAAAAAGCTCGTAGTTGAAATCCTGACATAGTCGACCGGTCTCACGCATTGTCGTGAGCACTTGTGTTGTATTAGGTCATTCTTGGATTTTAGCCAGTCTGGCATTAAGTTGTCGGGTTGGTGAAAACCATCGTTTACTGTGAAAAAATTAGAGTGTTCAAAGCAGACTTATGTCGTTGAATAGATTAGCATGGAATAATAATATAGGACTTTTGTACTATTTTGTTGGTTAGGTGTAAAAGTAATGATCAATAGGGACAGTTGGGCGTATTCGTATTTCGTTGCTAGAGGTGAAATTCTTGGATTTCCGAAAGACGAACTACTGCGAAAGCATTTACGAAGGATGTTT
888	Eukaryota	Stramenopiles	Ochrophyta	Bacillariophyta	Bacillariophyta_X	Radial-centric-basal-Coscinodiscophyceae	Corethron	Corethron_inerme	TAGCGTATATTAAAGTTGTTGCAGTTAAAAAGCTCGTAGTTGGATTTCTGGCTGGGCATGTGGGTCCGCTCTTTGAGTTGGCACCATACATGTCTGGCCATCCTTTGGGAGAGCCACAGTGGCATTAAGTTGTTGGTGTGGGGATCTCAATCCTTTACTGTGAAGAAATTAGAGTGTTCAAAGCAGGCTTACGCCGTTGAATATATTAGCATGGAATAATGACATAGGACTTTTGTACTATTTTGTTGGTTTGCGAGCAAAAGTAATGATTAACAGGGACAGTTGGGGGTATTTGTATTCCATTGTCAGAGGTGAAATTCTTGGATTTTTGGAAGACAAACTACTGCGAAAGCATTTACCAAAGATGTTT
876	Eukaryota	Stramenopiles	Ochrophyta	Bacillariophyta	Bacillariophyta_X	Raphid-pennate	Pseudo-nitzschia	Fragilariopsis_sp.	TAGCGTATATTAAAGTTGTTGCAGTTAAAAAGCTCGTAGTTGGATTTGTGGTGTGTCCCGTCGGCCTTTGCTCTTTGAGTGATTGTGCTGTACTGGTCTGCCATGTTTGGGTGGAATCTGTGTGGCATTAAGTTGTCGTGCAGGGGATGCCCATCGTTTACTGTGAAAAAATTAGAGTGTTCAAAGCAGGCTTACGCCGTTGAATATATTAGCATGGAATAATAATATAGGACCTTGGTACTATTTTGTTGGTTTGCGCACTAAGGTAATGATTAAGAGGGACAGTTGGGGGTATTTGTATTCCATTGTCAGAGGTGAAATTCTTGGATTTTTGGAAGACAAACTACTGCGAAAGCATTTACCAAGGATGTTT
819	Eukaryota	Opisthokonta	Fungi	Basidiomycota	Ustilaginomycotina	Exobasidiomycetes	Malassezia	Malassezia_restricta	TAGCGTATATTAAAGTTGTTGCAGTTAAAAAGCTCGTAGTTGGACCTTGGACCTGGACAGGCGGTCCGCCTCACGGCGAGTACTGTCTTGCTGGGTCTTTCCTCTTGGTGATCTGTTGTTTCGGCAGCAGGGAACCAGGACCTTTACTTTGAAAAAATTAGAGTGTTCAAAGCAGGCTCGACGCCGGAATATATTAGCATGGAATAATAAAATAGGACGTGCGGTTCTATTTTGTTGGTTTTTGGAATCGCCGTAATGATTAATAGGGACAGTCGGGGGCATTAGTACTCACATGCTAGAGGTGAAATTCTTGGATTTTGTGAAGACTAACTTCTGCGAAAGCATTTGCCAAGGATGTTT
821	Eukaryota	Stramenopiles	Ochrophyta	Bolidophyceae	Parmales	Parmales_env_2	Parmales_env_2_X	Parmales_env_2_X_sp.	TAGCGTATATTAAAGTTGTTGCAGTTAAAAAGCTCGTAGTTGGATTTCTGGTGAAAACGTTTGGACGGCCCAATGGGTTTGCTCCTATACGTATTTCGCCATCCTTGGAGAGAACTTGTCTGGCATTTAGTTGTCGGGTTTGGGATCTTCATCGTTTACTGTGAAAAAATTAGAGTGTTCAAAGCAGGCTTATGCCGTTGAATACATTAGCATGGAATAATAAGATAGGACCTTGGTACTATTTTGTTGGTTTGCGTACCTAGGTAATGATTAATAGGGACAGTTGGGGGTATTCGTATTCAATTGTCAGAGGTGAAATTCTTGGATTTATGGAAGACGAACTACTGCGAAAGCATTTACCAAGGATGTTT
902	Eukaryota	Stramenopiles	Ochrophyta	Bolidophyceae	Parmales	Triparmaceae	Triparma	Triparma_laevis_clade	TAGCGTATATTAAAGTTGTTGCAGTTAAAAAGCTCGTAGTTGGATTTCTGGTGGGGACGTTTGGCCGGCCGTAACGGTTTGCGCTGAAATGTTCTTCGCCATCCTTGACGACTACTGGTTCGCCATTAAGTTGTGTGGGCTTGGAGTCGTCATCGTTTACTGTGAAAAAATTAGAGTGTTCAAAGCAGGCTTATGCCGTTGAATACATTAGCATGGAATAATAAGATAGGACCCTGGTACTATTTTGTTGGTTTGCGTACCTAGGTAATGATTAATAGGGACAGTTGGGGGTATTTGTATTCCGTTGTCAGAGGTGAAATTCTTGGATTTACGGAAGACAAACTACTGCGAAAGCATTTACCAAGGATGTTT
670	Eukaryota	Opisthokonta	Choanoflagellida	Choanoflagellatea	Acanthoecida	Stephanoecidae_Group_H	Diaphanoeca	Diaphanoeca_grandis	TAGCGTATATTAAAGTTGTTGCAGTTAAAAAGCTCGTAGTTGGATTTCTGTTTTTTGAGGGTGGTCCGCCGAAAGGCGAGCACTGCTACTCGATTGACATCCTCTCAAAGGCGTGAGGTGCACTTAATTGTGTGTCGCATGAATTTGGGACCTTTACTTTGAAAAAATTAGAGTGTTCAAAGCAGGCTATTTGCTTGAATATATTAGCATGGAATAATGGAATAGGACTTTGGTTCTATTTTGTTGGTTTCTAGGACTGAAGTAATGATTAATAGGGACAGTTGGGGGCATTAGTATTTAATTGTCAGAGGTGAAATTCTTGGATTTATGAAAGACTAACTACTGCGAAAGCATTTGCCAAGGATGTTT
680	Eukaryota	Opisthokonta	Choanoflagellida	Choanoflagellatea	Acanthoecida	Stephanoecidae_Group_I	Stephanoecidae_Group_I_X	Stephanoecidae_Group_I_X_sp.	TAGCGTATATTAAAGTTGTTGCAGTTAAAAAGCTCGTAGTTGGATTTCTGGTCTTTGATGGTGCGGTCCACCTCACGGTGAGCACTGTACTGTTGGATCATCCTCTCGGAGATGGCAGGTGCACTTAGTTGTGTGTTTGTTGTATTCGGGACCTTTACTTTGAAAAAATTAGAGTGTTCAAAGCAGGCAAACGCTTGAATACATTAGCATGGAATAATAGAATAGGACTTTGGTTCTATTTTGTTGGTTTCTAGGACCGAAGTAATGATTAATAGGGACAGTTGGGGGCATTAGTATTTAATTGTCAGAGGTGAAATTCTTGGATTTATGAAAGACTAACTACTGCGAAAGCATTTGCCAAGGATGTTT
629	Eukaryota	Opisthokonta	Metazoa	Cnidaria	Cnidaria_X	Hydrozoa	Tiaropsidium	Tiaropsidium_kelseyi	TAGCGTATATTAAAGTTGTTGCAGTTAAAAAGCTCGTAGTTGGATTTCGGACTGGCAGCGCTCAGTCGGCCGCAAGGTCTGTTTACTGTGCGCTGCTGTCTTCTTCTCAGAGTCGCGTGGTGTACTTGACTGTGCGCCTCGTCCGAATTTGAGACGTTTACTTTGAAAAAATTAGAGTGTTAAAAGCAGGCTACACACGCCCGAATACATGAGCATGGAATAATGGAATAGGACTTTGGTCCCATTTTGTTGGTTTCTGGAACCGAAGTAATGATTAAGAGGGACAATTGGGGGCATCCGTATTTCGTTGTCAGAGGTGAAATTCTTGGATTTACGAAAGACGAACAACTGCGAAAGCATTTGCCAAGAGTGTTT
787	Eukaryota	Alveolata	Apicomplexa	Coccidiomorphea	Eimeriida	Eimeriidae	Eimeriidae_X	Eimeriidae_X_sp.	TAGCGTATATTAAAGTTGTTGCAGTTAAAAAGCTCATAGTTGGATTTCTGCTGGAAGCGACTGGTCCGCTCTTTCCGAGTGTGAACCGGGTTTTGGTTTCAGCATCCTTCTGGAAAACATGTTGCACTTTATTGTGTGATGTGGGGTCCAGGACTTTTACTTTGAACAAATTAGAGTGTTTCAAGCAGGCTTTTGCTTTGAATGCTGCAGCATGGAATAATAATATAGGACTTTGGTTCTATTTTGTTGGTTCCTAGAACTGAAGTAATGATTAATAGGGACAGTTGGGGGCATTCGTACTTAACTGCTAGAGGTGAAATTCTTAGATTTGTTAAAGACGAACTACTGCGAAAGCATTTGCCAAGGATGTTT
820	Eukaryota	Opisthokonta	Metazoa	Craniata	Craniata_X	Mammalia	Homo	Homo_sapiens	TAGCATATATTAAAGTTGCTGCAGTTAAAAAGCTCGTAGTTGGATCTTGGGAGCGGGCGGGCGGTCTGCCACGAGGCGAGCCACCACCCATCCCCGCCCCTTGCCTCTTGGCGCCCCCCTGATGCTCTTAGCTGAGTGTCCTGCAGCCCGAAGCGTTTACTTTGAAAAAATTAGAGTGTTCAAAGCAGGTCCGAGCCGCCTGGATACCTCAGCTAGGAATAATGGAATAGGACCGCGGTTCTATTCTGTTGGTTTTCGGAACTGAGGCCATGATTAAGAGGGACGGGCGGGGGCATTCGTATTGCGCCGCTAGAGGTGAAATTCTTGGGCCGGCGCAGTTCGGACCAGAGTGAAAGCATTTGCCAAGAATGTTT
884	Eukaryota	Opisthokonta	Metazoa	Craniata	Craniata_X	Teleostei	Teleostei_X	Teleostei_X_sp.	TAGCGTATCTTAAAGTTGCTGCAGTTAAAAAGCTCCTAGTTGGATCTCGGGATCGAGCTGACGGTCCGACGCCAGTCGAGCCACCGTCCGTCCCTGTCCCTGCCTTCCGGCGCCCCCCCGATGCTCTTAGCTGAGTGTCCTGCTTGGGGTCCGGAGCGTTTACTTTGAAAAAAATAGAGTGTTCAAAGCAGGCCCGAGTCGCCTGAATACCGCAGCTAGGAATAATGGAATAGGACCCTGGTTCTATTTTGTGGGTTTTATTATCTGAACTGGGGCCATGATTAAGAGGGACAGCCGGGGGCATTCGTATTGCGCCGCTAGAGGTGAAATTCTTGGACCGGCGCAAGACGGACAAAAGCGAAAGCATTTGCCAAGAATGTTT
791	Eukaryota	Stramenopiles	Ochrophyta	Dictyochophyceae	Dictyochophyceae_X	Dictyochales	Dictyocha	Dictyocha_speculum	TAGCGTATATTAATGTTGTTGCAGTTAAAAAGCTCGTAGTTGGATTTCTGATGGGATCGACCCGGTCGACTCCGAAAGGGGTCGCACTGGTGGTCTGTCCGGTCATCCTCGAGGGGAGGCTTTCTGGCATTCATTTGTTGGGGAGTCGACGCTCGTCGTTTACTGTGAACAAATTAGAGTGTTCAAAGCAGGCTTAGGCCGTTGAATACATTAGCATGGAATAATAAGATAGGACTTTGGTGGTTTATTTTGTTGGTTTGCACGCCGAAGTAATGATTAATAGGAGCAGTTGGGGATGTCCGTATTCGATTGTCAGAGGTGAAATTCTTGGATTTATTGAAGACGAACTACTGCGAAAGCATTCATCAAGGATGTTT
477	Eukaryota	Alveolata	Dinoflagellata	Dinophyceae	Gymnodiniales	Chytriodiniaceae	Chytriodinium	Chytriodinium_roseum	TAGCGTATATTAAAGTTGTTGCGGTTAAAAAGCTCGTAGTTGGATTTCTGTTGAGGACGACTGGTCCGCCCTCTGGGTGAGTATCTGGCTCGGCCTTGGCATCTTCTTGGAGAACGTTGCTGCACTTGATTGTGTGGTGCGGTATCCAGGACTTTTACTTTGAGGAAATTAGAGTGTTTCAAGCAGGCGCACGCCTTGAATACATTAGCATGGAATAATAAGATAGGACCTTGGTTCTATTTTGTTGGTTTCTAGAGCTGAGGTAATGATTAATAGGGATAGTTGGGGGCATTCGTATTTAACTGTCAGAGGTGAAATTCTTGGATTTGTTAAAGACGGACTACTGCGAAAGCATTTGCCAAGGATGTTT
838	Eukaryota	Alveolata	Dinoflagellata	Dinophyceae	Gymnodiniales	Gymnodiniaceae	Gymnodinium	Gymnodinium_sp.	TAGCGTATATTAAAGTTGTTGCGGTTAAAAAGCTCGTAGTTGGATTTCTGCTGAGGACGACCGGTCCGCCCTCTGGGTGAGTATCTGGCTCGGCCTTGGCATCTTCTTGGAGAACGCAACTGCACTTGACTGTGTGGTGTGGTATCCAGGACTTTTACTTTGAGGAAATTAGAGTGTTTCAAGCAGGCGCACGCCTTGAATACATTAGCATGGAATAATAAGATAGGACCTTGGTTCTATTTTGTTGGTTTCTAGAGCTGAGGTAATGATTAATAGGGATAGTTGGGGGCATTCGTATTTAACTGTCAGAGGTGAAATTCTTGGATTTGTTAAAGACGGACTACTGCGAAAGCATTTGCCAAGGATGTCT
401	Eukaryota	Alveolata	Dinoflagellata	Dinophyceae	Gymnodiniales	Gymnodiniaceae	Gyrodinium	Gyrodinium_spirale	TAGCGTATATTAAAGTTGTTGCGGTTAAAAAGCTCGTAGTTGGATTTCTGCTGAGGACGACCGGTCCGCCCTCTGGGTGAGTATCTGGCTTGGCCTTGGCATCTTCTTGGAGAACGTATCTGCACTTGACTGTGTGGTGCGGTATCCAGGACTTTTACTTTGAGGAAATTAGAGTGTTTCAAGCAGGCACACGCCTTGAATACATTAGCATGGAATAATAAGATAGGACCTTGGTTCTATTTTGTTGGTTTCTAGAGCTGAGGTAATGATTAATAGGGATAGTTGGGGGCATTCGTATTTAACTGTCAGAGGTGAAATTCTTGGATTTGTTAAAGACGGACTACTGCGAAAGCATTTGCCAAGGATGTTT
720	Eukaryota	Alveolata	Dinoflagellata	Dinophyceae	Gymnodiniales	Gymnodiniaceae	Margalefidinium	Margalefidinium_fulvescens	TAGCGTATATTAAAGTTGTTGCGGTTAAAAAGCTCGTAGTTGGATTTCCGTTCGAGCTCGCACCTCCCCTTGGGGGTAGGTGTCGAGCTCGAGCCTTTCTGGGTGTATACGTGCGTACTTCACTGTATGACGTATTCGGCCCGGACTTTTACTTTGAGGAAATTAGAGTGTTTCAGGCAGGCAAACGCCTTGAATACATTAGCATGGAATAATAAGATAGGACTTTGGTCTTGTTTGTTGGTTCATAGACCGAAGTAATGATTAATAGGGATAGTTGGGGGCATTCGTATTTAACTGTCAGAGGTGAAATTCTTGGATTTGTTAAAGACGAACTACTGCGAAAGCATTTGCCAAGGATGTTT
112	Eukaryota	Alveolata	Dinoflagellata	Dinophyceae	Dinophyceae_X	Dinophyceae_XX	Dinophyceae_XXX	Dinophyceae_XXX_sp.	TAGCGTATATTAAAGCTGTTGCGGTTAAAAAGCTCGTAGTTGGACTTCTGCTGAGGACGACTGGTCTGCCCTCTGGGTGAGTATCTGGTTCGGCCGAAGCATCTTCTTGGAGGTTGCAAGCGCACTTCATTGTGTGGTGCAACCGACTGGAATTTTACTTTGAGGAAATTAGAGTGTTCAAGGGAGGCGTACGCCTCGCATAGGTTAGCATGGAATAATGCTGTAAGACCATGGTATTGCTGTGTTGGTTTCTATCACCTAAGGTAATCATAAACAGGGATAGTTGGGGGCATTCGTATCTAACTGTCAGAGGTGAAATTCTTGGATTTGTTAAAGACGAACGACTGCGAAAGCATTTGCCAAGGATGTTT
213	Eukaryota	Alveolata	Dinoflagellata	Dinophyceae	Dinophyceae_X	Dinophyceae_XX	Dinophyceae_XXX	Dinophyceae_XXX_sp.	TAGCGTATATTAAAGCTGTTGCGGTTAAAAAGCTCGTAGTTGGACTTCTGCTGAGGACGACTGGTCTGCCCTCTGGGTGAGTATCTGGTTCGGCCGAAGCATCTTCTTGGAGGTTGCAAGCGCACTTCATTGTGTGGTGCAACCGACTGGAATTTTACTTTGAGGAAATTAGAGTGTTCAAGGGAGGCGTACGCCTCGCATAGGTTAGCATGGAATAATGCTGTAAGACCATGGTATTGCTGTGTTGGTTTCTATCACCTAAGCTAATGATAAACAGGCATAGTTGGGGGCATTCGTATTTAACTGTCAGAGGTGAAATTCTTGGATTTGTTAAAGACGAACGACTGCGAAAGCATTTGCCAAGGATGTTT
355	Eukaryota	Alveolata	Dinoflagellata	Dinophyceae	Dinophyceae_X	Dinophyceae_XX	Dinophyceae_XXX	Dinophyceae_XXX_sp.	TAGCGTATATTAAAGTTGTTGCGGTTAAAAAGCTCGTAGTTGGATTTCTGGTGAGGACGACCGGTCCACCCACTGGGTGTGCACATGGTTCGGCTTGGCCATTTTCTTGGGGAATGCTTCTGCGCTTGAGTGTGTGGGGTGATATCCAAGACATTTACTTTGAGGAAATTAGAGTGTTTCAAGCAGGCGCACGCCATGGACACATTAGCATGGAATAATGAGATAGGACCTTGGCTCTATTTTGTTGGTCTCTAGAGCTGAGGTAATGATTAATAGGGATAGTCGGGGGTATTCGTATTTAACTGTCAGAGGTGAAATTCTTGGATTTGTTAAAGACGGACTACTGCGAAAGCATTTGCCAAGGATGTTT
400	Eukaryota	Alveolata	Dinoflagellata	Dinophyceae	Dinophyceae_X	Dinophyceae_XX	Dinophyceae_XXX	Dinophyceae_XXX_sp.	TAGCGTATATCAAAGTTGTTGCGGTTAAAAAGCTCGTAGTTGGATTTCTGCCGAGGACGACCGGTCCGCCCTCTGGGTGAGCATCTGGCTCGGCCTGGGCATCTTCTTGGAGAACGTATCTGCACTTGACTGTGTGGTGCGGTATCCAGGACTTTTACTTTGAGGAAATTAGAGTGTTTCAAGCAGGCATACGCCTTGAATACATTAGCATGGAATAATAAGATAGGACCTCGGTTCTATTTTGTTGGTTTCTAGAGCTGAGGTAATGATTAATAGGGATAGTTGGGGGCATTCGTATTTAACTGTCAGAGGTGAAATTCTTGGATTTGTTAAAGACGGACTACTGCGAAAGCATTTGCCAAGGATGTTT
415	Eukaryota	Alveolata	Dinoflagellata	Dinophyceae	Dinophyceae_X	Dinophyceae_XX	Dinophyceae_XXX	Dinophyceae_XXX_sp.	TAGCGTATATTAAAGCTGTTGCGGTTAAAAAGCTCGTAGTTGGACTTCTGCTGAGGACGACTGGTCTGCCCTCTGGGTGAGTATCTGGTTCGGCCGAAGCATCTTCTTGGAGGTTGCAAGCGCACTTCACTGTGTGGTGCAACCGACTGGAATTTTACTTTGAGGAAATTAGAGTGTTCAAGGGAGGCGTACGCCTCGCATAGGTTAGCATGGAATAATGCTGTAAGACCATGGTATTGCTGTGTTGGTTTCTATCACCTAAGGTAATGATAAACAGGGATAGTTGGGGGCATTCGTATTTAACTGTCAGAGGTGAAATTCTTGGATTTGTTAAAGACGAACGACTGCGAAAGCATTTGCCAAGGATGTTT
433	Eukaryota	Alveolata	Dinoflagellata	Dinophyceae	Dinophyceae_X	Dinophyceae_XX	Dinophyceae_XXX	Dinophyceae_XXX_sp.	TAGCGTATATTAAAGTTGTTGCGGTTAAAAAGCTCGTAGTTGGATTTCTGCCGAGGACGACCGGTCCGCCCTCTGGGTGAGTATCTGGCTCGGCCTGGGCATCTTCTTGAAGAACGTAGCTGCACTTGACTGTGTGGTGCGGTATCCAGGACTTTTACTTTGAGGAAATCAGAGTGTTTCAAGCAGGCATACGCCTTGAATACATTAGCATGGAATAATAAGATAGGACCTCGGTTCTATTTTGTTGGTTTCTAGAGCTGAGGTAATGATTAATAGGGATAGTTGGGGGCATTCGTATTTAACTGTCAGAGGTGAAATTCTTGGATTTGTTAAAGACGGACTACTGCGAAAGCATTTGCCAAGGATGTTT
514	Eukaryota	Alveolata	Dinoflagellata	Dinophyceae	Dinophyceae_X	Dinophyceae_XX	Dinophyceae_XXX	Dinophyceae_XXX_sp.	TAGCGTATATTAAAGTTGTTGCGGTTAAAAAGCTCGTAGTTGGATTTCTGCTGAGGACGATCGGTCCGCCCTCTGGGTGTGTATCTGGCTCGGCCTGGGCATCTTCCTGGAGAATGCTACTGCGCTTGATTGTGTGGTTCAGAATCCAGGACTTTTACTTTGAGGAAATTAGAGTGTTTTAAGCAGGCACACGCCTTGAATATATTAGCATGGAATAATAAGATAGGACCTTGGTTCTATTTTGTTGGTTTCTAGAGCTGAGGTAATGATTAATAGGGATTGTTGGGGGCATTCGTATTTAACGCTCAGAGGTGAAATTCTTGGATTTGTTAAAGACGGACTACTGCGAAAGCATTTGCCAAGTATGTTT
562	Eukaryota	Alveolata	Dinoflagellata	Dinophyceae	Dinophyceae_X	Dinophyceae_XX	Dinophyceae_XXX	Dinophyceae_XXX_sp.	TAGCGTATATTAAAGTTGTTGCGGTTAAAAAGCTCGTAGTTGGATTTCTGTTGAGGACGACCGTTCCGCCCTCTGGGTGAGTATCTGGCTCGGCCTCGGCATCTTCTTGGAGAACGCTACTGCACTTGATTGTGTGGTGCGGTATCCAGGACCTTTACTTTGAGGAAATTAGAGTGTTTCAAGCAGGCGTACGCCTTGAATACATTAGCATGGAATAATAAGATAAGACCTTGGTTCTATTTTGTTGGTTTCTAGGGCTAAGGTAATGATTAATAGGGATAGTTGGGGGCATTCGTATTTAACTGTCAGAGGTGAAATTCTTGGATTTGTTAAAGACGGACTACTGCGAAAGCATTTGCCAAGGATGTTT
639	Eukaryota	Alveolata	Dinoflagellata	Dinophyceae	Dinophyceae_X	Dinophyceae_XX	Dinophyceae_XXX	Dinophyceae_XXX_sp.	TAGCGTATATTAAAGTTGTTGCGGTTAAAAAGCTCGTAGTTGGATTTCTGTCGAGGACGACCGGTCCGCCCTCTGGGTGTGTATCTGGCTTGGCCTGGGCATCTTCTTGGAGAACGTAGCTGCACTTGACTGTGTGGTGCGGTATCCAGGACTTTTACTTTGAGGAAATTAGAGTGTTTCAAGCAGGCATCTGCCTTGAATACATTAGCATGGAATAATAATCTAGGACCTTGGTTCTATTTTGTTGGTTTCTAGAGCTGAGGTAATGATTAATAGGGATAGTTGGGGGCATTCGTATTTAACTGTCAGAGGTGAAATTCTTGGATTTGTTAAAGACGGACTACTGCGAAAGCATTTGCCAAGGATGTTT
738	Eukaryota	Alveolata	Dinoflagellata	Dinophyceae	Dinophyceae_X	Dinophyceae_XX	Dinophyceae_XXX	Dinophyceae_XXX_sp.	TAGCGTATATTAAAGTTGTTGCGGTTAAAAAGCTCGTAGTTGGATTTCTGTTGAGGTCGACCGGTGCGCACCTCGTGCGTTATTTGGTTCGGTCTCGGCATCCTCCTGGGGAACGCAACTGCACTTGACTGTGTGGTGTGGTATCCAGGACTTTTACTTTGAGGAAATTAGAGTGTTTCAAGCAGGCGCACGCCTTGAATACATTAGCATGGAATAATAAGATAGGACCTTGGTTCTATTTTGTTGGTTTCTAGAGCTGAGGTAATGATTAATAGGGATAGTTGGGGGCATTCGTATTTAACTGTCAGAGGTGAAATTCTTGGATTTGTTAAAGACGGACTACTGCGAAAGCATTTGCCAAGGATGTTT
923	Eukaryota	Alveolata	Dinoflagellata	Dinophyceae	Dinophyceae_X	Dinophyceae_XX	Dinophyceae_XXX	Dinophyceae_XXX_sp.	TAGCGTATATTAAAGTTGTTGCGGTTAAAAAGCTCGTAGTTGGATTTCTGCCGAGGACGACCGGTCCGCCCTCTGGGTGTGTATCTGGCTCGGCCTGGGCATCTTCTTGGAGAACGTATCTGCACTTGACTGTGTGGTGCGGTATCCAGGACTTTTACTTTGAGGAAATTAGAGTGTTTCAAGCAGGCATACGCCTTGAATACATTAGCATGGAATAATAAGATAGGACCTCGGTTCTATTTTGTTGGTTTCTAGGGCTGAGGTAATGATTAATAGGGATAGTTGGGGGCATTCGTATTTAACTGTCAGAGGTGAAATTCTTGGATTTGTTAAAGACGGACTACTGCGAAAGCATTTGCCAAGGATGTTT
651	Eukaryota	Alveolata	Dinoflagellata	Dinophyceae	Peridiniales	Blastodiniaceae	Blastodinium	Blastodinium_contortum	TAGCGTATATTAAAGTTGTTGCAGTTAAAAAGCTCGTAGTTGGATTTCTGCTGAGGACGACCGGTCCGCCCTCTGGGTGAGTATCTGGCTCGGCCTGGGCATCTTCTTGGAGAACGTAGCTGTGCTTGACTGTATGGTGCGGTATTCAGGACTTTTACTTTGAGGAAATTAGAGTGTTTCAAGCAGGCACATGCCTTGAATACATTAGCATGGAATAATAATATAGGACCTTAGTTCTATTTTGTTGGTTTCTAGAGCTTAGGTAATGATTAATAGGGATAGTTGGGGGCATTCGTATTTAACTGTCAGAGGTGAAATTCTTGGATTTGTTAAAGATGGACTACTGCGAAAGCATTTGCCAAGGATGTTT
736	Eukaryota	Alveolata	Dinoflagellata	Dinophyceae	Peridiniales	Blastodiniaceae	Blastodinium	Blastodinium_contortum	TAGCGTATATTAAAGTTGTTGCAGTTAAAAAGCTCGTAGTTGGATTTCTGCTGAGGACGACCGGTCCGCCCTCTGGGTGAGTATCTGGCTCGGCCTGGGCATCTTCTTGGAGAACGTAGCTGTGCTTGACTGTATGGTGCGGTATTCAGGACTTTTACTTTGAGGAAATTAGAGTGTTTCAAGCAGGCACAGGCCTTGAATACATTAGCATGGAATAATAAGATAGGACCTTAGTTCTATTTTGTTGGTTTCTAGAGCTTAGGTAATGATTAATAGGGATAGTTGGGGGCATTCGTATTTAACTGTCAGAGGTGAAATTCTTGGATTTGTTAAAGATGGACTACTGCGAAAGCATTTGCCAAGGATGTTT
781	Eukaryota	Alveolata	Dinoflagellata	Dinophyceae	Peridiniales	Blastodiniaceae	Blastodinium	Blastodinium_contortum	TAGCGTATATTAAAGTTGTTGCAGTTAAAAAGCTCGTAGTTGGATTTCTGCTGAGGACGACCGGTCCGCCCTCTGGGTGAGTATCTGGCTCGGCCTGGGCATCTTCTTGAAGAACGTTGCTGCACTTGATTGTGTGGTGCGGTATTCAGGACTTTTACTTTGAGGAAATTAGAGTGTTTCAAGCAGGCACAGGCCTTGAATACATTAGCATGGAATAATAAGATAGGACCTTAGTTCTATTTTGTTGGTTTCTAGAGCTGAGGTAATGATTAATAGGGATAGTTGGGGGCATTCGTATTTAACTGTCAGAGGTGAAATTCTTGGATTTGTTAAAGATGGACTACTGCGAAAGCATTTGCCAAGGATGTTT
450	Eukaryota	Alveolata	Dinoflagellata	Dinophyceae	Peridiniales	Blastodiniaceae	Blastodinium	Blastodinium_mangini	TAGCGTATATTAAAGTTGTTGCGGTTAAAAAGCTCGTAGTTGGATTTCTGCCGAGGGCGACCGGTCCGCCCTCTGGGTGAGTATCTGGCTCGGCCTGGGCATCTTCTTGGAGAGTGTAGCTGCACTTGACTGTGTGGTGCAGTATCCAGGACTTTTACTTTGAGGAAATTAGAGTGTTTCAAGCAGGCATACGCCTTGAATACATTAGCATGGAATAATAAGATAGGACCTTGGTTCTATTTTGTTGGTTTCTAGGGCTGAGGTAATGATTAATAGGGATAGTTGGGGGCATTCGTATTTAACTGTCAGAGGTGAAATTCTTGGATTTGTTAAAGACGGACGACTGCGAAAGCATTTGCCAAGGATGTTT
789	Eukaryota	Alveolata	Dinoflagellata	Dinophyceae	Peridiniales	Heterocapsaceae	Heterocapsa	Heterocapsa_nei/rotundata	TAGCGTATATTAAAGTTGTTGCGGTTAAAAAGCTCGTAGTTGGATTTCTGCCGAGGACGACCGGTCCGCCCACTGGGTGAGTATCTGGCTCGGCCTGGGCATCTTCTTGGAGAACGTAACTGCACTTGACTGTGTGGTGCGGTATCCAGGACTTTTACTTTGAGGAAATTAGAGTGTTTCAAGCAGGCACACGCCTTGAATACATTAGCATGGAATAATAAGATAGGACCTCGGTTCTATTTTGTTGGTTTCTAGAGCTGAGGTAATGATTAATAGGGATAGTTGGGGGCATTCGTATTTAACTGTCAGAGGTGAAATTCTTGGATTTGTTAAAGACGGACTACTGCGAAAGCATTTGCCAAGGATGTTT
822	Eukaryota	Alveolata	Dinoflagellata	Dinophyceae	Peridiniales	Protoperidiniaceae	Protoperidinium	Protoperidinium_depressum	GAGCGTATATTAAAGTTGTTGCAGTTAAACCGCTCGTAGTTGGGTGTCTGCCCAGGGCGTCCGGTCCGCCCGCTGGGTGTGTATCTGGCTTGGCCTGGGCATCTCCCTGGGGGCTGTCACGGTGCTTGACTGTGTGGTGTGGCACTCAGGGCTTTTACTTTGAGGAAATTAGAGTGCTTCAAGCAGGCCCACACCATGAATACCAGAGCATGGAATAACAAGGGAGGGTGCAGGCTCTATTTGTTGGTTTCCTAGAGCTGTGGTAATGTTTACTGGGGACAGCTGGGGGCATCTGTATTTAGCTGTCAGAGGTGAAATTCTTGGATTTGCCAAAGACAGACTTCTGCGAAAGCATTTGCCAGGCATGTTT
788	Eukaryota	Alveolata	Dinoflagellata	Dinophyceae	Peridiniales	Protoperidiniaceae	Protoperidinium	Protoperidinium_elegans	CAGTGTATATTAAAGTTGTTGCGGTTAAAAAGCTCGTAGTTGGGAGTCTGCCAAGGACAACCGGTCCACCCTTGGGGTGAGTATCTGGCTTGACTGGGGCATATTCTTGGGCAGCGTGGCTGCACTTGACTGTGTGATGCGATATCCAAGACGTTTACTTTGAGGAAATTAGCGTGTTTCATGCAGGCCCACGCCTTGGATACCTTAGCATGGAATAATAAGACAGGGCCTTGGTTCCATTTTGTTGGCTTCTAGAACTGAGTTAATGACAAATAGGGATACTTGGGGGCATGCGAATTTGATTGTCAGAGGTGAAATTCTTGAATTTGTCAAAGGCGGACTACTGTGAAAGCATTTGCCAAGAATGTTT
497	Eukaryota	Archaeplastida	Streptophyta	Embryophyceae	Embryophyceae_X	Embryophyceae_XX	Picea	Picea_morrisonicola	TAGCGTATATTTAAGTTGTTGCAGTTAAAAAGCTCGTAGTTGGATCTTGGGTCGTAAAGGTCGGTCCGCCTACTCGGTGTGCACCTGCCCTTCCGTCCCTTTTGCCGGCGGCGTGCTCCTGGCCTTAATTGGCTGGGTCGCGGTTCCGGCGTTGTTACTTTGAAAAAATTAGAGTGCTCAAAGCAAGCTTATGCTCTGAATACATTAGCATGGAATAACGCGATAGGAGTCTGGTCCTATTGTGTTGGCCTTCGGGACCGGAGTAATGATTAATAGGGACTGTCGGGGGCATTCGTATTTCATTGTCAGAGGTGAAATTCTTGGATTTATGAAAGACGAACCACTGCGAAAGCATTTGCCAAGGATGTTT
851	Eukaryota	Archaeplastida	Streptophyta	Embryophyceae	Embryophyceae_X	Embryophyceae_XX	Taraxacum	Taraxacum_kok-saghyz	TAGCGTATATTTAAGTTGTTGCAGTTAAAAAGCTCGTAGTTGGACTTTGGGTTGGGTCGGCCGGTCCGCCTTTTGGTGTGCACCGGTTTACTCGTCCCTTTTGTCGGCGATACGCTCCTGGCCTTAGTTGGCCGGGTCGTGCCTCCGGCGCTGTTACTTTGAAGAAATTAGAGTGCTCAAAGCAAGCCTACGCTCTGTATACATTAGCATGGGATAACATCATAGGATTTCGGTCCTATTACGTTGGCCTTCGGGATCGGAGTAATGATTAACAGGGACAGTCGGGGGCATTCGTATTTCATAGTCAGAGGTGAAATTCTTGGATTTATGAAAGACGAACAACTGCGAAAGCATTTGCCAAGGATGTTT
719	Eukaryota	Archaeplastida	Streptophyta	Embryophyceae	Embryophyceae_X	Embryophyceae_XX	Taxus	Taxus_wallichiana_var._mairei	TAGCGTATATTTAAGTTGTTGCAGTTAAAAAGCTCGTAGTTAGATCTTGGGTCGTCACGGTTGGTCTGCCTACTCGGTGTGCACTGGCCCTCACGTCCCTTCTGCCGGCGGCGTGCTCCTGGCCTTAATTGTCTGGGTCGCGGTTCCGGCGCCGTTACTTTGAAAAAATTAGAGTGCTCAAAGCAAGCCTACGCTCTGAATACATTAGCATGGAATAACGTGATAGGAGTCTGGTCCTGTTCCGTTGGCCTTCGGGACCGGAGTAATGATTAATAGGGACTGTCGGGGGCATTCGTATTTCATTGTCAGAGGTGAAATTCTTGGATTTACGGAAGACGAACCACTGCGAAAGCATTTGCCAAGGATGTTT
449	Eukaryota	Eukaryota_X	Eukaryota_XX	Eukaryota_XXX	Eukaryota_XXXX	Eukaryota_XXXXX	Eukaryota_XXXXXX	Eukaryota_XXXXXX_sp.	AGCGTATGCTAAAGTTGTTGCAGTTAAAAAGCTCGTAGTTGAATTTCTGGCGAGCGTTTTTCTTGGCCTGCGGTTTGTGCTTTTATGCACGGACTCGCGAGGCCGAGGCGCTGCCATCTTGCGTCTCTTTTAACCGAGGGACGCTCATTTACTGTGAAGAAATTAGAATGTTCAAAGTAGGTCGTTTGACCGGAATATTTGTCATGGGATAATAAGATAGGGCTTGCGTGCTATTTTGTTGGTTTGCACACGCGAGTAATGGTGAATAGGGACAGATGGGGGTATTCGTATCTAGCTGCTAGAGGTGAAATTCTTGGATTTGCGAGCGACGAACTACTGCGAAAGCATTTACCAAAGATGTTT
786	Eukaryota	Eukaryota_X	Eukaryota_XX	Eukaryota_XXX	Eukaryota_XXXX	Eukaryota_XXXXX	Eukaryota_XXXXXX	Eukaryota_XXXXXX_sp.	GCGGTAATTCCAGCCAAGACAGATATTCAACAGACAACAACATTGCTAATTACGGTGGTTACCCGTAATCACGTGAGACCTAGCTGCAGCCGGAGCAATTTTGTATTTAACCTGCGTTCTGCGTTTGCAGCGGGGTTCAGAGCTCCTACAGCTTGGTTTCAGATTTATTTTTGATAAATATTAACGTACTTAGATTTCGATTTTTAATGCGTTTATAAAATCCTTAGAGATTAATAACAATTAAAAATTAATGAAACATTTTTTGATGAGCTGTATTTCACTGCTTTTAATCCTAATTTAATGTAATCCTTTGTTCTAGCTAGCTGCAGCTTTGCAGCCCCCTCTCAAGCTACGCCACTGGTTTACATTAGTT
857	Eukaryota	Rhizaria	Cercozoa	Filosa-Imbricatea	Filosa-Imbricatea_X	Novel-clade-2	Novel-clade-2_X	Novel-clade-2_X_sp.	GTAGCGTATATTAATGTTGTTGCAGTTAAAAAGCTCGTAGTTGGATTTCTAGTCGACGTTAGCGGTCCTTTGTACCTAGTACTGAGCGTACCGCGAGTGTCGTCTATCCTATCAGTTTGTCTGGGCTCCGGTCTAGTCATACTGGTTCTTTTACTTTGAAAAAATTAGAGTGTTTAAAGCAGGCTTGCGCAATGAATACATTAGCATGGAATAATAACATAGGACTTCGGTCTCTATTTTGTTGGTTTCTGGAACTGAAGTAATGATTGATAGGGATAGTTGGGGGTGCTAGTATTGAGCGGCCAGAGGTGAAATTCTTGGATTCGCTCAAGACTAACTTATGCGAAAGCATTCACCAAGGATGTCTTCT
896	Eukaryota	Rhizaria	Cercozoa	Filosa-Imbricatea	Marimonadida	Marimonadida_X	Marimonadida_XX	Marimonadida_XX_sp.	GTAGCGTATATTAAAGTTGTTGCAGTTAAAAAGCTCGTAGTTGGATTTCTGGCAAGGCAGAGCTGACCTGGTACTATGTATCGTGTGTTGGACTCGGTCTGCCATCCTTCCAGAAACGCACTGTACCTTTCATTAGGCCGTGGTGTTGATCTGGAACTTTTACTTTGAAAAAATTAGAGTGTTCAAAGCAGGCGTTACGCTATGAATACATTAGCATGGAATAATAATCTAGGACTTCAGTTCTATTTTGTTGGTTTCTAGGACCGAAGTAATGATTGATAGGGATAGTTGGGGGTGCTAGTATTCAGCGGCCAGAGGTGAAATTCTTGGATTCGCTGAAGACTAACTTATGCGAAAGCATTCACCAAGGATGTCTTCT
333	Eukaryota	Rhizaria	Cercozoa	Filosa-Thecofilosea	Cryomonadida	Protaspa-lineage	Protaspa-lineage_X	Protaspa-lineage_X_sp.	GAGCATATATTAAAGTTGTTGCAGTTAAAAAGCTCGTAGTTGGATTTCTGGTATAATGCGCCTGGCCCGCGGCTTTTTAAGCCTGTGAGTGCCGGTTGTGCGTTTGCCATCCTTCTAGAAAACGTTTCTACCCTTCACTGGGCCGGACTCGCGATCTAGATCTTTTACTTTGAAAAAATTAGAGTGTTTAAAGCAGGCTTTTGCTATGAATACATTAGCATGGAATAATAATCTAGGACTTCGGTTCTATTTTGTTGGTTTCTAGTACTGAAGTAATGATTGATAGGGATAGTTGGGGGTGCTAGTATTGGCCGGCCAGAGGTGAAATTCTTGGATTCGGTCAAGACTAACTTATGCGAAAGCATTCACCAAGGATGTCTTCT
858	Eukaryota	Rhizaria	Cercozoa	Filosa-Thecofilosea	Cryomonadida	Protaspa-lineage	Protaspa-lineage_X	Protaspa-lineage_X_sp.	GAGCATATATTAAAGTTGTTGCAGTTAAAAAGCTCGTAGTTGGATTTCTGGTACAATGCGCCTGGCCCGCGGCTTTACGTCGTGAGTGCCGGTGCGCGTTTGCCATCCTTCTAGAAAACGTTTCTACCCTTCATTGGGCCGGATTCGCGATCTAGATCTTTTACTTTGAAAAAATTAGAGTGTTTAAAGCAGGCTTTTGCTGTGAATACATTAGCATGGAATAATAATCTAGGACTTCGGTTCTATTTTGTTGGTTTCTAGTACTGAAGTAATGATTGATAGGGATAGTTGGGGGTGCTAGTATTGGCCGGCCAGAGGTGAAATTCTTGGATTCGGTCAAGACTAACTTATGCGAAAGCATTCACCAAGGATGTCTTCT
882	Eukaryota	Rhizaria	Cercozoa	Filosa-Thecofilosea	Cryomonadida	Protaspa-lineage	Protaspa-lineage_X	Protaspa-lineage_X_sp.	GAGCGTATATTAAAGTTGTTGCAGTTAAAAAGCTCGTAGTTGGATTTCTGGTACAATGCGCCTGACCCGCGGCAGTAATGCCTGTGAGTGTCGGTGCGCGTTTACCATCCTTCTAGAAAACGTTTCTACCCTTTACTGGGCCGGACTCGCGATCTAGATCTTTTACTTTGAAAAAATTAGAGTGTTCAAAGCAGGCTTTCGCTGTGAATACATTAGCATGGAATAATAATCTAGGACTTCGGTTTTATTTTGTTGGTTTCTAACACTGAAGTAATGATTGATAGGGATAGTTGGGGGTGCTAGTATTGGCCGGCCAGAGGTGAAATTCTTGGATTCGGTCAAGACTAACTTATGCGAAAGCATTCACCAAGGATGTCTTCT
904	Eukaryota	Rhizaria	Cercozoa	Filosa-Thecofilosea	Cryomonadida	Protaspa-lineage	Protaspa-lineage_X	Protaspa-lineage_X_sp.	GAGCGTATACTAAAGTTGTTGCAGTTAAAAAGCTCGTAGTTGGATTTCTGGTATAATGCGCCTGGCCCGCGACGTTACGTCTGTGAGTGCCGGTGCGCGTTTGCCATCCTTCTAGAAAACGTTTCTACCCTTTATTGGGCCGGACTCGCGATCTAGATCTTTTACTTTGAAAAAATTAGAGTGTTTAAAGCAGGCTTTTGCTATGAATACATTAGCATGGAATAATAATCTAGGACTTCGGTTCTATTTTGTTGGTTTCTAGTACTGAAGTAATGATTGATAGGGATAGTTGGGGGTGCTAGTATTGGCCGGCCAGAGGTGAAATTCTTGGATTCGGTCAAGACTAACTTATGCGAAAGCATTCACCAAGGATGTCTTCT
322	Eukaryota	Rhizaria	Cercozoa	Filosa-Thecofilosea	Ebriida	Ebriidae	Ebria	Ebria_tripartita	TAGCGTATATTAAAGTTGTTGCAGTTAAAAAGCTCGTAGTTGGATTTCTGGTTTGATGCCCTGGCCCGCTGCTATTTTAGTAGTGTGTGCCGGTTGTGCGTCTGCCATCCTTCTAGGGAACGTTCCTTCTCTTCACTGAGCCGGGTTCGTGATCTAGATCGTTTACTTTGAAAAAATTAGAGTGTTTAAAGCAGGCTTTTGCTATGAATACATTAGCATGGAATAATAATCTAGGACTTCGGTGCTATTTTGTTGGTTTCTGGAACTGAAGTAATCATTGATAGGGATAGTTGGGGGTGCTAGTATCGAGCGGCCAGAGGTGAAATTCTTGGATTCGCTCAAGACTAACTTATGCGAAAGCATTCACCAAGGATGTCTTCT
594	Eukaryota	Rhizaria	Cercozoa	Filosa-Thecofilosea	Filosa-Thecofilosea_X	Filosa-Thecofilosea_XX	Filosa-Thecofilosea_XXX	Filosa-Thecofilosea_XXX_sp.	TAGCGTATATTAAAGTTGTTGCAGTTAAAAAGCTCGTAGTTGGATTTCTGGTATGATGTACCTGGCCCGCCTCTTTTGAGTGTGTGTGTCGGGTTGCGTCTGCCATCCTCCCAGGGAATGTTTCTGCCTTTCATTAGGTTGGATTCGCTAACTGGGTCTTTTACTTTGAAAAAATTAGAGTGTTTAAAGCAGGCTATCGCTATGAATACATTAGCATGGAATAATAACTTAGGACTTCGGTTCTATTTTGTTGGTTTCTAGAATTGAAGTAATGATTGATAGGGACAGTTGGGGGTGCTAGTATTGTGCGGCCAGAGGTGAAATTCTTGGATTCGCGCAAGACTAACTTATGCGAAAGCATTCACCAAGGATGTCTTCT
757	Eukaryota	Rhizaria	Foraminifera	Foraminifera_X	Foraminifera_XX	Foraminifera_XXX	Foraminifera_XXXX	Foraminifera_XXXX_sp.	ACTATTATATTCAACACAGTTCTACAAATTACTAGTCAATGAACCAATTATTTAAGGATAAATTATCAAATTGTCAGAACAATGTGCAAGAAACTAATAAAGTTATAAATCAGTTATTGAACAAAAACAACGAAAATACTTTCCCAACTCATTGTAATAAAAAATCCCGGCAAACAGATTTGTAAATTTTTATATAGAAAAAATTGAAAATATCAGAAAAAATCTTGATCAAAATGAATTGAATTTGAATTGAATCAAGACTGTCAGTATAAATGTAGAAAGTTAATTTGCATTTGTCAAAGATATGAAGGAGACTCTATTCAAATTCAATTGGTTCATGACTTACC
850	Eukaryota	Rhizaria	Foraminifera	Foraminifera_X	Foraminifera_XX	Foraminifera_XXX	Foraminifera_XXXX	Foraminifera_XXXX_sp.	GCGGTAATTCCAGCTGACGTGTTTAATTTTGGATGAATAAGCATTTTATTTTTATTTTGGTAATTTTTTGCTATTTATCTCGTGTTTGGTCAGTCAATGCTGACTTTAAGTACATATCAATTCGTACTAATTAGTAATATTCGTAAATAATTCGTATTAATTACTACTTATTAATTCGTAATAAGTACGTCGTATTGCATGTTATTACTACGACTCTTAATTTATTATTATTATTTTTCTTGATAAACAGTATTCGTTCATGATAAAAGCACACAAATGCACAAAACTGACCTTAAAATCAGATTTCCATAATAAAAATACAACTTAAGAAGCTATTTTATGCATTTGTGCGTT
668	Eukaryota	Alveolata	Apicomplexa	Gregarinomorphea	Eugregarinorida	Lecudinidae	Lankesteria	Lankesteria_cystodytae	TAGCGTATATTATTGATGTTGCAGTTGAAACGTTCGTAGTCGAATTTTGCCCACTTAAGTATTGTGTCATCGATGATGGCGCTTTACTCTCAGCGGGGAGAGTGCAATGGTGTGTATGTTCCATATGCATCCTCTTGCACCTTACTTTGAGTGAATCGGCGTGTTCCACGCAGGCTTGTGCCTTGAACGATTTACCATAGCATAACCAGAGTATGGGGGTGTTTCCTTGTTGGTTCGGAAGCACTTTCGATACGGAAAAGAACGGTTGAGGGCATTCGTATTCAACTGCTAGAGGTGAAATTCTTTGATTAGTTGAGGACGAACCATTGCGAAAGCATCTGCCAAGGACGTTTCTT
688	Eukaryota	Alveolata	Apicomplexa	Gregarinomorphea	Eugregarinorida	Lecudinidae	Lankesteria	Lankesteria_cystodytae	TACGTATATGATTGATGTTGCAGTTGAAACGTTCGTAGTCGAATTTTGCCAACTTAAGTATTGTGTCATCGATGATGGCGCTTTACTCTCAGCGGGGAGAATGCAATGGTGTGTATGTTCCATATGCATCCCATTGCACCTCACTTTGAGTGAATCGGCGTGTTCCACGAAGGCGTGTGCCTTGGACGATTTATCATAGCACAGCCAGAGTATGGGGGTGTTTCCTTGTTGGTTCGGAAGCACTTTCAATACGGAAACCAACGGTTGACGGCATTCGTATTAAACTGCTAGAAGTGAATTTCTTTGATTAGTCGAGGATCAACAATTGCGAGAGCATCTGCCAAAGACGTTTCTT
706	Eukaryota	Alveolata	Apicomplexa	Gregarinomorphea	Eugregarinorida	Lecudinidae	Lecudinidae_X	Lecudinidae_X_sp.	TAGCGTATATTATTGATGTTGCAGTTGAAACGTTCGTAGTCGAACCTTATCTGCTTAAGTATTGTGCCATCGACGATGATGCAGTACTCTCAGCAGAGATTGTGCAAAGATTTTTGTGTTTCACATCGATCTTTTGCATCTTACTTTGAGTGAATCGGCGTGTTCCACGCAGGCATGTGCCTTGAACGATTTACCATAGCATAATTAGAGTATGAGTGTGCTTCCTTGCTAGTTCGGGAGCACTTTCGATACTGAAAAGAACGGTTGAGGGCATTCGTATTCAACTGCTAGAGGTGAAATTCTTTGATTAGTTGAGGACGAACCATTGCGAAAGCATCTGCCAAGGACGTTTCTT
824	Eukaryota	Alveolata	Apicomplexa	Gregarinomorphea	Eugregarinorida	Lecudinidae	Lecudinidae_X	Lecudinidae_X_sp.	TAGCGTATATTATTGATGTTGCAGTTGAAACGTTCGTAGTCGAACTTTATCTGCTCAAGCACTGTTACTATCGATGATGGGGCAATGCTATTAGCAGAGATTGTGCAAAGATGTGTGTATGTTTCATATACACTTCTGTTGCATCTTACTTTGAGTGAATCGGCGTGTTCCACGCAGGCATCTGCCTTGAACGATTTACCATAGCATAAATAGAGTATGAGAATGTTTCCTTGCTTGTTCGGGAACATTTTCGATACTGAAAAGAACGGTCGAGGGCATTCGTATTCAACTGCTAGAGGTGAAATTCTTTGATTAGTTGAGGACGAACCATTGCGAAAGCATCTGCCAAGGACGTTTCTT
852	Eukaryota	Opisthokonta	Mesomycetozoa	Ichthyosporea	Ichthyosphonida	Ichthyosphonida_X	Ichthyosphonida_XX	Ichthyosphonida_XX_sp.	TAGCGTATATTAAAGTTGTTGCAGTTAAAAAGCTCGTAGTTGGATTTTGAGTTTTGTAAGCTTGGTCTACTATTTAGTAGTACTGACTTGCTGGCTCTTCTTCTCGAGGCCTATGGGTATACTTAACCGTGTGTTCATAGTGTTCGGGACTTTTACCGTGAGAAAATTAGAGTGTTCATAGCAGGCTTTTGCTTGAATATTGCAGCATGGAATAATGGAATAGGATCATGATCTTATTTTGTTGGTTTCTAAGATCAAGATAATGATTAATAGGGATAGTTGGGGGCGTTAATATTTAGTTGTCAGAGGTGAAATTCTTAGATTTACAAAAGATTAACTTCTGCGAAAGCATTCGCCAAGGATGTTT
496	Eukaryota	Hacrobia	Katablepharidophyta	Katablepharidaceae	Katablepharidales	Katablepharidales_X	Katablepharidales_XX	Katablepharidales_XX_sp.	TAGCGTATATTAATGTTGTTGCAGTTAAAAAGCTCGTAGTTGGATTTTGGTGTTTGACAAACGGTCGGCCTTACGGTTTGTACTGTTTGTTGGCACTTCTTTTCTGGGGAACTCACTGTTCTTAATTGAAGGGTGTTGTAACGCAGATCGTTTACTTTGAAAAAATTAGAGTGTTCAAAGCAGGCCAACGCATTGAATACATTAGCATGGAATAATGGAATAGGACTTTGGTCTTATTTTGTTGGTTTCTAAGGCCGAGGTAATGATTAATAGGGATAGTTGGGGGCGTTTATATTCCGTTGTCAGAGGTGAAATTCTTGGATTTACGGAAGATAAACTACTGCGAAAGCATTCGCCAAGGATGTTT
919	Eukaryota	Hacrobia	Katablepharidophyta	Katablepharidaceae	Katablepharidales	Katablepharidales_X	Katablepharidales_XX	Katablepharidales_XX_sp.	GCGGTAATTACAGCTCTAATAGCGTATATTAATGTTGTTGCAGTTAAAAAGCTCGTAGTTGGATTTTGGTGTTTGACAAACGGTCGGCCTTACGGTTTGTACTGTTTGTTGGCACTTCTTTTCTGGGGAACTCACTGTTCTTAATTGAAGGGTGTTGTAACGCAGATCGTTTACTTTGAAAAAATTAGAGTGTTCAAAGCAGGCCAACGCATTGAATACATTAGCATGGAATAATGGAATAGGACTTTGGTCTTATTTTGTTGGTTTCTAAGGCCGAGGTAATGATTAATAGGGATAGTTGGGGGCGTTTATATTCCGTTGTCAGAGGTGAAATTCTTGGATTTACGGAAGATAAACTACTGCGAAAGCATTCGCCAAGGATGTTT
728	Eukaryota	Stramenopiles	Sagenista	Labyrinthulomycetes	Labyrinthulales	Labyrinthulaceae	Labyrinthulaceae_X	Labyrinthulaceae_X_sp.	TAGCGTATATTAAAGTTGTTGCAGTTAAAAAGCTCGTAGTTGGATTTCTGACAAGAATGGCCGGTCCGGACTTTCGGGTCCGTGTACTTGTGCTTATTCTAGTCATCCTTATAGAGAACGTGTGTTGGCATTAAGTTGTCGGATACGGGACCTATATCATTTACTGTGAAAAAATTAGAGTGTTCAAAGCAGGCAATCGCTATGAATACATTAGCATGGAATAATAAGATAGGACTTTGGTACTATTTTGTTGGTTTGCATACCAAAGTAATGATTAAGAGGGACAGTTGGGGGTATTCGTATTTAATTGTCAGAGGTGAAATTCTTGGATTTATGAAAGACGAACTACTGCGAAAGCATTTACCAAGGATGTTT
478	Eukaryota	Stramenopiles	Sagenista	Labyrinthulomycetes	Labyrinthulales	Labyrinthulaceae	Oblongichytrium	Oblongichytrium_sp.	TAGCGTATATTAATGTTGTTGCAGTTAAAAAGCTCGTAGTTGGATTTCTGACAGAAGCGACCGGTCCGAGCCTACGGGTTCGTGTTACTTTGTGTTGTCTTTAGTCATCCTTATGGAGAACGTGTATCGACATTTGGTTGTTGTACTCGGGACCCATATCATTTACTGTGAAAAAATTAGAGTGTTCAAAGCAGGCAATCGCTGTGAATATATTAGCATGGAATAATAAGATAGGACGTTGGTACTATTTTGTTGGTTTGCATACCAAGGTAATGATTAAGAGGGACAGTTGGGGGTATTCGTATTTACATGTCAGAGGTGAAATTCTTGGATTTTGGAAAGACGAACTACTGCGAAAGCATTTACCAAGGATGTTT
832	Eukaryota	Stramenopiles	Sagenista	Labyrinthulomycetes	Thraustochytriales	Thraustochytriaceae	Thraustochytriaceae_X	Thraustochytriaceae_X_sp.	TAGCGAATACTAATTCTGCTGCAGTTAAAAAGCTCGTAGTTGAACTTCTGGTAGGGCGGATCCGGCCGTTGGGTGAATGCCCTCTGTTTGCTGTGTGTCTCGTCTGGCCATCCTCGGTTGTATTTATATGACCGTCTTTCACTGTAAAAAAATTAGGGTGTTTCAAGCAAAAGTTATTTGGAATATATTAGTATGGGATGATAAGATAGGCTCTGGATGCTATTTTGTTGGTTTGCACATTTAGAGAATGATTAACAGGGACAGTTGGGGGTATTCATATTTACATGTCAGAGGTGAAATTCTTGGATTTTGGAAAGATGAACGACTGCGAAGGCATTTACCAAGGATGTTT
513	Eukaryota	Archaeplastida	Chlorophyta	Mamiellophyceae	Dolichomastigales	Dolichomastigaceae	Dolichomastigaceae-B	Dolichomastigaceae-B_sp.	TAGCGTATATTTAAGTTGTTGCAGTTAAAAAGCTCGTAGTTGGATTTCGGGCGGGGCTTGCCGGTCCGCCGCATAGGTGTGTACTGGCCGGCCTCGTCTTTCTGTCGGGGACGCGCTCCTGGGCTTAACTGTCTGGGACGTGGAGTCGGCGCTGTTACTTTGAAAAAATTAGAGTGTTCAAAGCGGGCTTACGCATGAATACATTAGCATGGGATAACACTATAGGACTCTGTTTCTATTTTGTTGGTCTTCGGAAACGGAGTAATGATTAATAGGGACAGTTGGGGGCATTCGTATTTCATTGTCAGAGGTGAAATTCTTGGATTTATGAAAGACGAACTTCTGCGAAAGCATTTGCCAAGGATGTTT
628	Eukaryota	Archaeplastida	Chlorophyta	Mamiellophyceae	Dolichomastigales	Dolichomastigaceae	Dolichomastigaceae-B	Dolichomastigaceae-B_sp.	TAGCGTATATTTAAGTTGTTGCAGTTAAAAAGCTCGTAGTTGGATTTTGGGTGCGGCAGGCCGGTCCGCCGTTTCGGTGTGCACTGGCAGGCGGCATCTTTCTGTCGAGGACGCGCTCCTGGTCTTCATTTGATCGGGACGCGGAGTCGGCGCAGTTACTTTGAAAAAATTAGAGTGTTCAAAGCGGGCCTACGCTTGAATATATTAGCATGGAATAACACTATAGGACTCCTGTCCTATTCTGTTGGTCTTCGGGATGGGAGTAATGATTAAGAGGAACAGTTGGGGGCATTCGTATTTCATTGTCAGAGGTGAAATTCTTGGATTTATGAAAGACGAACTTCTGCGAAAGCATTTGCCAAGGATGTTT
756	Eukaryota	Archaeplastida	Chlorophyta	Mamiellophyceae	Mamiellales	Mamiellaceae	Mantoniella	Mantoniella_squamata	TAGCGTATATTTAAGTTGTTGCAGTTAAAAAGCTCGTAGTTGGATTTCGGTTGAGAGCGGCCGGTCCGCCGTTTGGTGTGCACTGGCTGGTCTCAACTTCCTGCGGAGGACGCGCTCTGGGCTTAACGGTCTGGACGTGGAGTCCGCGTGGTTACTTTGAAAAAATTAGAGTGTTCAAAGCGGGCTTACGCTTGAATATTTCAGCATGGAATAACACTATAGGACTCCTGTCCTATTTCGTTGGTCTCGGGACGGGAGTAATGATTAAGAGGAACAGTTGGGGGCATTCGTATTTCATTGTCAGAGGTGAAATTCTTGGATTTATGAAAGACGAACTTCTGCGAAAGCATTTGCCAAGGATGTTT
671	Eukaryota	Archaeplastida	Chlorophyta	Mamiellophyceae	Mamiellales	Mamiellaceae	Micromonas	Micromonas_polaris	TAGCGTATATTTAAGTTGTTGCAGTTAAAAAGCTCGTAGTTGGATTTCGGTTGAGAACGGCCGGTCCGCCGTTTGGTGTGCACTGGCTGGTCTCAACTTCCTGTAGAGGACGCGCTCTGGGTTAACGCTCGGACGCGGAGTCTACGTGGTTACTTTGAAAAAATTAGAGTGTTCAAAGCGGGCTTACGCTTGAATATTTCAGCATGGAATAACACTATAGGACTCCTGTCCTATTTCGTTGGTCTCGGGACGGGAGTAATGATTAAGAGGAACAGTTGGGGGCATTCGTATTTCATTGTCAGAGGTGAAATTCTTGGATTTATGAAAGACGAACTTCTGCGAAAGCATTTGCCAAGGATGTTT
197	Eukaryota	Stramenopiles	Pseudofungi	MAST-1	MAST-1A	MAST-1A_X	MAST-1A_XX	MAST-1A_XX_sp.	TAGCGTATATTAAAGTTGTTGCAGTTAAAAAGCTCGTAGTTGGATTTCTGGCTGGAGCGATCGGTCCGCCCCGCAAGGGGTGTGTACTAGCGTCGTCTCCGACCATCCTTGTGGGAACTGTGCGGCCGTTAACTCGGTTGTATATGGGAACACATCGTTTACTGTGAAAAAATTAGAGTGTTTAAAGCAGGCTTAAGCCGTTGAATACATTAGCATGGAATAATAAGATAAGACTTGGGTCATTATTTTGTTGGTTTGCGGATCGATGTAATGATTAATAGGGATAGTTGGGGGTATTCATATTTAATTGTCAGAGGTGAAATTCTTGGATTTATGAAAGATGAACTTAGGCGAAAGCATTTACCAAGGATGTTT
901	Eukaryota	Stramenopiles	Sagenista	MAST-8	MAST-8D	MAST-8D_X	MAST-8D_XX	MAST-8D_XX_sp.	TAGCGTATATTAAAGTTGTTGCAGTTAAAAAGCTCGTAGTTGGATTTCTGGTCGGGGCGACCGGTCGGCGCCCTATCGGCGTGTGCACTGTCGTCGGCCCTGACCATCTTTGTCGAGAGGTTTGCTGGCATTAGTTTGTCGGTGGGCGGATCGGCAACGTTTACTGTGAAAAAATTAGAGTGTTTAAAGCAGGCGATCGCTGTGAATACATTAGCATGGAATAATGAGATAGGACTTTGGTACTATTTTGTTGGTTTGCGCACCAAGGTAATGATTAATAGGGATAGTTGGGGGTATTCATATTCAATTGTCAGAGGTGAAATTCTTGGATTTATGGAAGATGAACTTATGCGAAAGCATTTACCAAGGATGTTT
652	Eukaryota	Opisthokonta	Metazoa	Mollusca	Bivalvia	Heteroconchia	Gaimardia	Gaimardia_trapezina	TAGCGTATATTAAAGTTGCTGCAGTTAAAAAGCTCGTAGTTGGATCTCGGGTGCAGGCTTGCGGTCCGCCTCGCGGTGGTCACTGCTCGTCCTGCATCGCAGGCCGGCGTACCGTCCCTTGGTGCTCTTGATTGAGTGTCTCGGGCGGCCGGAACGTTTACTTTGAAGAAATTAGAGTGCTCAAAGCAGGCCTTTGGCTGCCAGCATAATGGTGCATGGAATAATGGAATAGGACCTCGGTTCTATTTTGCTGGTTTTCGGAGCTGAGGTAATGATTAAAAGGGACAGACGGGGGCATTCGTATGGCGGCGCTAGAGGTGAAATTCTTGGACCGTCGCCAGACGAACTACAGCGAAAGCATTTGCCAAGCATGTTT
667	Eukaryota	Opisthokonta	Metazoa	Mollusca	Bivalvia	Heteroconchia	Hiatella	Hiatella_arctica	TAGCGTATATTAAAGTTGTTGCAGTTAAAAAGCTCGTAGTTGGATCTCGGGTCCAGGCTTGCGGTCCGCCTCGCGGCGGTTACTGCTCGTCCTGGCCTACCTGCCGGTGTGTCCCTTGGTGCTCTTGATTGAGTGTCTCGGGCGGCCGGAACGTTTACTTTGAAAAAATTAGAGTGTTCAAAGCAGGCGTGTCGCCTGAATAATGGTGCATGGAATGATGGAATAGGACCTCGGTTCTATTTTGTTGGTTTTCGGAGCTCGAGGTAATGATTAAGAGGGACTGACGGGGGCATTCGTATTGCGGTGTTAGAGGTGAAATTCTTGGATCATCGCAAGACGAACTACAGCGAAAGCATTTGCCAAGCATGTTT
898	Eukaryota	Opisthokonta	Metazoa	Mollusca	Gastropoda	Heterobranchia	Aplysia	Aplysia_sp.	TAGCGTATATTAAAGTTGTTGCAGTTAAAAAGCTCGTAGTTGGATCTCAGGTGCAGGCGGGCGGTCCGGCTCGCGCCGGTCACTGCTCGTATCTCCTGCCCTACCGTCTGCCGGCTCTCTCCCGTGGGTGCTCTTCACTGAGCGTCCCGGGTGGCCGGTGCGTTTACTTTGAAAAAATTAGAGTGTTCAAAGCAGGCCTCGGAGCCTGAATAATGGTGCATGGAATAATGGAATAGGACCTCGGTTCTATTTTGTTGGTTTTCGGAACGGAGGTAATGATTAACAGGGACAAACGGGGGCATTCGTATTGCGGCGTTAGAGGTGAAATTCTTGGATCGCCGCAAGACGAGCTACTGCGAAAGCATTTGTCAAGAATGTTT
831	Eukaryota	Stramenopiles	Ochrophyta	Pelagophyceae	Pelagomonadales	Pelagomonadaceae	Pelagomonas	Pelagomonas_calceolata	TAGCGTATATTAATGTTGTTGCAGTTAAAAAGCTCGTAGTTGGATTCCTGACCTGGGGTAGCCGGTCCGCCTTGCAAAAGGTGCGCACTGAGCGGCCTGGTCATCCTTGAGAAGAGCGGTCCTGGCATTCAGTTGTCGGGGTCGGGATTCTCGACGTTTACTGTGAAAAAATCAGAGTGTTCAACGCAGGCTTACGCCTTGAATACATTAGCATGGAATAATGAGATAGGACCTTGGCGGTCTATTTTGTTGGTTTGCACGCCGAGGTAATGATTAAAAGGGACGGTTGGGGTTCTTCGTATTCAATTGTCAGAGGTGAAATTCTTGGATTTATGGAAGACGAACTGCTGCGAAAGCGTCGAACAAGGACGTTC
790	Eukaryota	Alveolata	Ciliophora	Phyllopharyngea	Cyrtophoria_1	PHYLL_4	PHYLL_4_X	PHYLL_4_X_sp.	TAGCGTATCTTAATGTTGTTGCAGTTAAAAAGCTCGTAGTCGAATATCTGGCCGGGAAAACCGAACTTCGTTTGGAGCTTTCCTAGGCCATCCGCCTGAAAAATTAGTGATCGTTAATAGCCTTTGCTTATGGATCAGGCACTTTACTTTGAAGAAATTAGAGTGTTTCAGGCAGGCTATCGCTTGAATACACCAGCATGGAATAATGGAATAGGACTTTCATCAGTTACTGGTTAATGATGTTTGTAATGATTAATAGGGACAGTTGGGGGCATTCGTACTTGACAGTCAGAGGTGAAATTCTTCGATTTGTCAAAGACGAACTAATGCGAAGGCATCTGCCAAGGATGTTT
323	Eukaryota	Hacrobia	Picozoa	Picozoa_X	Picozoa_XX	Picozoa_XXX	Picozoa_XXXX	Picozoa_XXXX_sp.	TAGCGTATATTAAAGTTGTTGCAGTTAAAAAGCTCGTAGTCGGATTTTGGCATCACGCCGAACTGTCTGCCGATTGGTAAGTACGGTTTGGCGGGTGCTTCCTTCCGGAGGCTCGTTCCCTTCTTCATTGAAGGGTTCGTTGGTTCCGGGTCTTTTACTTTGAGAAAATTAGAGTGTTCAAAGCAGGCCTATGCTCTGAATAGGTTAGCATGGAATAATAGAATAGGACTTTGGTTCTATTTTGTTGGTTTCTAGGACCGAAGTAATGATTAATAGGGACAGTTGGGGGGCATTCATATTCCATTGTCAGAGGTGAAATTCTTGGATTAACGGAAGATGAACTTCTGCGAAAGCATCTGCCAAGGATGTTT
638	Eukaryota	Hacrobia	Picozoa	Picozoa_X	Picozoa_XX	Picozoa_XXX	Picozoa_XXXX	Picozoa_XXXX_sp.	TAGCGTATATTAAAGTTGTTGCAGTTAAAAAGCTCGTAGTCGGATTTTGGCATCATGCCGAACTGTCAGCCGATTGGTTTGTACGGTTTGGTGGGTGCTCTCCTTCCGGAGGCTCGTTTCCTCTTTCATTAGAGGGTTCGATGGTTCCGGGTCTTTTACTTTGAAAAAATTAGAGTGTTCAAAGCAGGCCTATGCTCTGAATAGGTTAGCATGGAATAATAAAATAGGACTTTGGTTCTATTTTGTTGGTTTCTAGGACCGAAGTAATGATTAATAGGGACAGTTGGGGGCATTCATATTCCAATGTCAGAGGTGAAATTCTTGGATTATCGGAAGATGAACTTCTGCGAAAGCATCTGCCAAGGATGTTT
835	Eukaryota	Hacrobia	Picozoa	Picozoa_X	Picozoa_XX	Picozoa_XXX	Picozoa_XXXX	Picozoa_XXXX_sp.	TAGCGTATATTAATGTTGTTGCAGTTAAAAAGCTCGTAGTCGGATTTTGGGAACATGTTGCACTGTCTGCCGATTGGTATGTACGGTTTAACGGCTTCATTCCTTGACAAAACTCTGGTGGGCCTTCATTGGTCTACTTGTTGGGTTGTCGTCTTTTACTTTGAAAAAATTAGAGTGTTCAAAGCAGGCCTATGCTCTGAATAGGTTAGCATGGAATAATAGAATAGGACTTTGGTTCTATTTTGTTGGTTTCTAGGACCGAAGTAATGATTAATAGGGACAGTTGGGGGCATTTTTATTCCATTGTCAGAGGTGAAATTCTTGGATTAACGGAAGAAAAACTACTGCGAAAGCATCTGCCAAGGATGTTT
854	Eukaryota	Hacrobia	Picozoa	Picozoa_X	Picozoa_XX	Picozoa_XXX	Picozoa_XXXX	Picozoa_XXXX_sp.	TAGCGTATATTAAAGTTGTTGCAGTTAAAAAGCTCGTAGTCGGATTTTGGCATCACGCCGAACTGTCTGCCGATTGGTAAGTACGGTTTGGCGGGTGCTTCCTTCCGGAGGCTCGTTCCCTTCTTCATTGAAGGGTTCGTTGGTTCCGGGTCTTTTACTTTGAGAAAATTAGAGTGTTCAAAGCAGGCCTATGCTCTGAATAGGTTAGCATGGAATAATAGAATGGGACTTTGGTTCTATTTTGTTGGTTTCTAGGACCGAAGTAATGATTAATAGGGACAGTTGGGGGCATTCATATTCCATTGTCAGAGGTGAAATTCTTGGATTAACGGAAGATGAACTTCTGCGAAAGCATCTGCCAAGGATGTTT
605	Eukaryota	Rhizaria	Radiolaria	Polycystinea	Spumellarida	Spumellarida_X	Spumellarida_XX	Spumellarida_XX_sp.	TAGCGTATACTAAAGTTGTTGCAGTTAAAAAGCTCGTAGTTGGATTTCTGCGTGAGCGGGGCGGCCGTCCACAATAGTGGTACGCGCTAGCTATGTTCGCGCATCCGGTCTGAAGCCGTACTACCATTCACTTGGTGGTGCCGGTAAAGGGCCCGTTTACTTTGAGAAAAATAGAGTGTTCAAAGCAGGCCATTTGCCTTGAATAATTTAGCATGGAATAATAATAAAGGACTACGGTTCTATTTTGTTGGTGTTCGGGACCGAAGTAATGATTGATAGGGACAGTTGGGGGCGTCAGTATTCCAAAGCGAGAGGTGAAATTCTTAGACCTTCGGAAGACTAACCGCTGCGAAAGCGTTCGCCAAGGATGTTCCCT
883	Eukaryota	Hacrobia	Haptophyta	Prymnesiophyceae	Phaeocystales	Phaeocystaceae	Phaeocystis	Phaeocystis_pouchetii	TAGCGTATATTAAAGTTGTTGCAGTTAAAAAGCTCGTAGTCGGATTTCGGGTCGGGCCGAGCGGTCTGCCGATGGGTATGCACTGTTTGGCGCGGCCTTCTTTCCGGAGACCGCGGCTACTCTTAACTGAGCGGGCGTGGGAGACGGATCGTTTACTTTGAAAAAATCAGAGCGTTTCTAGCAGGCAGCTCGCTCTTGCATAGGTTAGCATGGGATAATTTAATAGGACTCTGGTGCTATTTTGTTGGTTTCGAACACCGGAGTAATGATTAAAAGGGGCAGTCAGGGGCACTCGTATTCCGTCGAGAGAGGTGAAATTCTCAGACCAATGGAAGACGAACCACTGCGAAAGCATTTGCCAGGGATGTTT
771	Eukaryota	Hacrobia	Haptophyta	Prymnesiophyceae	Prymnesiales	Prymnesiophyceae_Clade_B3	Prymnesiophyceae_Clade_B3_X	Prymnesiophyceae_Clade_B3_X_sp.	TAGCGTATATTAAAGTTGTTGCAGTTAGAACGCTCGTAGTCGGATTTCGGGGCGGGCCTGCCGGTCTGCCGTTGGGTATGCACTGGTGGGCGCGTCCTTCCTTCCGGAGACCGTGGCTACTCTTAACTGAGCGGTTGCGGGAGACGGATCGTTTACTTTGAAAAAATCAGAGTGTTTCAAGCAGACTCGCGTCTTTGCATGGATTAGCATGGGATAATGAAATAGGACTTTGGTGCTATTTTGTTGGTTTCGAACACCGAAGTAATGATTAAAAGGGACAGTCAGGGGCACTCGTATTCCGTCGAGAGAGGTGAAATTCTCAGACCAACGGAAGACGAACTACTGCGAAAGCATTTGCCAGGGATGTTT
860	Eukaryota	Hacrobia	Haptophyta	Prymnesiophyceae	Prymnesiophyceae_Clade_E	Prymnesiophyceae_Clade_E_X	Prymnesiophyceae_Clade_E_XX	Prymnesiophyceae_Clade_E_XX_sp.	TAGCGTATATTAAAGTTGTTGCAGTTAAAACGCTCGTAGTCGGATTTCGGGGCGGGCCGACCGGTCTGCCGTTGGGTATGCACTGGCCGGCGCGTCCTTCCTTCCGGAGACCGTGCCTTCTCTTAACTGGGCGGGTTCGGGAGACGGAACGTTTACTTTGAAAAAATCAGAGTGTTTCAAGCAGGCAGCTCGCTCTTGCATGGATTAGCATGGGATAATGAAATAGGACTTTGGTGCTATTTTGTTGGTTTCGAACACCGAAGTAATGATTAACAGGGACAGTCAGGGGCACTCGTATTCCGCCGAGAGAGGTGAAATTCTCAGACCAGCGGAAGACGAACCACTGCGAAAGCATTTGCCAGGGATGTTT
899	Eukaryota	Archaeplastida	Chlorophyta	Pyramimonadales	Pyramimonadales_X	Pyramimonadales_XX	Pterosperma	Pterosperma_sp.	TAGCGTATATTTAAGTTGTTGCAGTTAAAAAGCTCGTAGTTGGATTTCGGGTGAATGCGAGCGGTCCGCCGTATCGGTGTGTACTGGTTGCGTTTATCTTGCTGTCGGGGACGCGCTCCTGGGCTTAATTGGCTGGGACGTGGAGTCGGCGAAGTTACTTTGAAAAAATTAGAGTGTTCAAAGCAGGCCTACGCTCTGAATACATTAGCATGGAATAACGCGATAGGACTCTGGTCTTATTGTGTTGGTCTTCGAGACCGGAGTAATGATTAAGAGGGACAGTTGGGGGCATTCGTATTTCATTGTCAGAGGTGAAATTCTTGGATTTATGAAAGACGAACTTCTGCGAAAGCATTTGCCAAGGATGTTT
780	Eukaryota	Archaeplastida	Chlorophyta	Pyramimonadales	Pyramimonadales_X	Pyramimonadales_XX	Pyramimonas	Pyramimonas_gelidicola	TAGCGTATATTTAAGTTGTTGCAGTTAAAAAGCTCGTAGTTGGATTTCGGATGGGTTTGACCGGTCCGCCGTTTCGGTGTGCACTGGTCGTACCTATCTTGCTGTCGGGGACGCGCTTCTGGCCTTAATTGGCTGGGACGCGGAGTCGGCGATGTTACTTTGAAAAAATTAGAGTGTTCAAAGCAGGCCTAAGCTCTGAATACATTAGCATGGAATAACGCTATAGGACTCTGGTCTTATTGCGTTGGTCTTCGAGACCGGAGTAATGATTAAGAGGGACAGTTGGGGGCATTCGTATTTCATTGTCAGAGGTGAAATTCTTGGATTTATGAAAGACGAACTTCTGCGAAAGCATTTGCCAAGGATGTTT
836	Eukaryota	Rhizaria	Radiolaria	RAD-B	RAD-B_X	RAD-B-Group-IV	RAD-B-Group-IV_X	RAD-B-Group-IV_X_sp.	TAGCGTATACTAACGTTGTTGCAGTTAAAAAGCTCGTAGTTGGATTTCTGTGTTGGTGAGGCGGCCGGCCATTCGTGGTTGTAGCTAGTTATCACCGGCGCATCTTGTCACAAGCCACGCTGGCCTTAACTGGTTGGCGTTGGGGACTGACTCGTTTACTTTGAGAAAATTAGAGTGTTCAAAGCAGGCTATCGCCTTGAATATGTTAGCATGGAATAATGATATAGGACTTTGGTTCTATTTTGTTGGTTGTTCGAGAACCTAAGTAATGATTGATAGGGACAGTTGGGGGCATCAGTATTCTGAAGCGAGAGGTGAAATTCTTGGACCTTCGGAAGACTAACAACTGCGAAAGCATTTGCCTAGGATGTTCTCT
614	Eukaryota	Alveolata	Ciliophora	Spirotrichea	Choreotrichida	Strobilidiidae_I	Pelagostrobilidium	Pelagostrobilidium_neptuni	TAGCGTATATTAAAGTTGTTGCAGTTAAAAAGCTCGTAGTTGGATTTCTGGCGGGATGAACACGCCCTCTGCTGAGTGTGCATGAGCGTCTCACCATCCTTCTGTTAACCTTTAAGTCTTTAACGGACTTCTGGGGGCTCAGATATTTTACCTTGAGAAAATTAGAGTGTTTCAGGCAGGCTAGCGCCGGGATACATTAGCATGGAATAATGGAATAGGACTTTTTCCTCTTCTGTTGGTCTGAGGGGTTCGAGTAATGATTAATAGGGATAGTTGGGGGCATTAGTACTTTGCTGTCAGAGGTGAAATTCTCGGATTTGCAAAAGACTAACTTATGCGAAAGCATTTGCCAAGGATGTTT
921	Eukaryota	Alveolata	Ciliophora	Spirotrichea	Choreotrichida	Strobilidiidae_I	Pelagostrobilidium	Pelagostrobilidium_neptuni	TAGCGTATATTAAAGTTGTTGCAGTTAAAAAGCTCGTAGTTGGATTTCTGGCGGGATGAACCCGCCCTCTGCTGAGTGTGCATGAGCGTCTCACCATCCTTCTGTTAACCTTTAAGTCTTTAACGGACTTCTGGGGGCTCAGATATTTTACCTTGAGAAAATTAGAGTGTTTCAGGCAGGCTAGCGCCGGGATACATTAGCATGGAATAATGGAATAGGACTTTTTCCTCTTCTGTTGGTCTGAGGGGTTCGAGTAATGATTAATAGGGATAGTTGGGGGCATTAGTACTTTGCTGTCAGAGGTGAAATTCTCGGATTTGCAAAAGACTAACTTATGCGAAAGCATTTGCCAAGGATGTTT
515	Eukaryota	Alveolata	Ciliophora	Spirotrichea	Strombidiida	Strombidiida_X	Strombidiida_XX	Strombidiida_XX_sp.	TAGCGTATATTAAAGTTGTTGCAGTTAAAAAGCTCGTAGTTGGATTTCTGGGAGGGTGGCGATGTCCGCTTAACGTGTGTGCAGCGGCGCCCTTCCATCCTTCTGTTAGCGTCTCTTGGCATTCATTTGCTGGTGGCGGGCTCAGATATTTTACCTTGAGAAAATTAGAGTGTTTCAGGCAGGCTAGGCCGGAATACATTAGCATGGAATAATGGAATAGGACTACGGTCTCTTTGTTGGTTTGAGGGACTGCAGTAATGATTAATAGGGATAGTTGGGGGCATTAGTATTTAATTGTCAGAGGTGAAATTCTCAGATTTGTTAAAGACTAACTTATGCGAAAGCATTTGCCAAGGATGTTT
881	Eukaryota	Alveolata	Ciliophora	Spirotrichea	Strombidiida	Strombidiida_X	Strombidiida_XX	Strombidiida_XX_sp.	TAGCGTATATTAAAGTTGTTGCAGTTAAAAAGCTCGTAGTTGGATTTCTGGGAGGGTGACAATGTCCGTCGCAGTACGAGTGCAGCGGCGCCCTTCCATCCTTCTGTTAACGCCTCTCCGCATTCATTTGCTGGTGGCGGGCTCAGATATTTTACCTTGAGAAAATTAGAGTGTTTCAGGCAGGCATCGCACGGAATACATTAGCATGGAATAATGGAATAGGACTTCGGTCTCTTTGTTGGTTTGAGGGACAGCAGTAATGATTAATAGGGATAGTTGGGGGCATTAGTATTCAATTGTCAGAGGTGGAATTCTCAGATTTGTTGAAGACTAACTTATGCGAAAGCATTTGCCAAGGATGTTT
748	Eukaryota	Alveolata	Ciliophora	Spirotrichea	Strombidiida	Strombidiidae_M	Strombidium_M	Strombidium_M_sp.	TAGCGTATATTAAAGTTGTTGCAGTTAAAAAGCTCGTAGTTGGATTTCTGGGAGGGTGCCAATGTCCGTCGACGTACGTGTTGCAGCGGCGCCCTTCCATCCTTCTGTTAACGGCTCTCGGCATTCATTTGCTGGTGTCGGGCTCAGATATTTTACCTTGAGAAAATTAGAGTGTTTCAGGCAGGCTAGGCCGGAATACATTAGCATGGAATAATGGAATAGGACTACGGTCTCTTTGTTGGTTTGAGGGACTGCAGTAATGATTAATAGGGATAGTTGGGGGCATTAGTATTTAATTGTCAGAGGTGGAATTCTCGGATTTGTTAAAGACTAACTTATGCGAAAGCATTTGTCAAGGATGTTT
804	Eukaryota	Alveolata	Ciliophora	Spirotrichea	Strombidiida	Strombidiidae_Q	Strombidiidae_Q_X	Strombidiidae_Q_X_sp.	TAGCGTATATTAAAGTTGTTGCAGTTAAAAAGCTCGTAGTTGGATTTCTGGGAGAGTGGCGATGTCCGCTTAACGTGTGTGCAGCGACGCTCTTCCATCCTTCTGTTAGCGTCTCTTGGCATTCATTTGCTGGTGGCGGGCTCAGATATTTTACCTTGAGAAAATTAGAGTGTTTCAGGCAGGCTAGGCCGGAATACATTAGCATGGAATAATGGAATAGGACTACGGTCTCTTTGTTGGTTTGAGGGACTGCAGTAATGATTAATAGGGATAGTTGGGGGCATTAGTATTTAATTGTCAGAGGTGGAATTCTCAGATTTGTTAAAGACTAACTTATGCGAAAGCATTTGCCAAGAATGTTTTCT
426	Eukaryota	Alveolata	Ciliophora	Spirotrichea	Tintinnida	Xystonellidae	Parafavella	Parafavella_parumdentata	TAGCGTATATTAAAGTTGTTGCAGTTAAAAAGCTCGTAGTTGGATTTCTGGTAGGAGGTTAGGGCGCATTGTCGTGATGCCCGCGTCTTCTGCCATCCTTCTGTTAACCCTTCAGGGCGTTCGTTCGTCGGTTGGGGGCTCAGATATTTTACCTTGAGAAAATTAGAGTGTTTCAGGCAGGCTTGTGCCCGGATACATTAGCATGGAATAATGGAATAGGACTTTAGCCTCTTCTGTTGGTCTGAGGGGTTGGAGTAATGATTAATAGGGATAGTTGGGGGCATTAGTACTTAACTGTCAGAGGTGAAATTCTCGGATTTGTTAAAGACTAACTTATGCGAAAGCATTTGCCAAGGATGTTT
823	Eukaryota	Stramenopiles	Stramenopiles_X	Stramenopiles_XX	Stramenopiles_XXX	Stramenopiles_XXXX	Stramenopiles_XXXXX	Stramenopiles_XXXXX_sp.	TAGCGTATATTAAAGTTGTTGCAGTTAAAAAGCTCGTAGTTGGATTTCTGGTGGGAGCGACCGGTCCGCTCCGCAAGGAGTGTGCACTGGCGTCGTCTCCGGCCATCCTTGGGAAGAGCTGCTCTGGCATTAAATTATCGGAGTAGGGATTCCCATCGTTTACTGTGAGAAAATTAGAGTGTTCAACGCAGGCTTACGCCTTGAATATATTAGCATGGAATAATGAGATAGGACCTTGGTTTCTATTTTGTTGGTTTGCGGGCCAAGGTAATGATTAATAGGGATAGTTGGGGGTATTCGTATTCAATTGTCAGAGGTGAAATTCTTGGATTTATGGAAGACGAACTACTGCGAAAGCATTTACCAAGGATGTTT
476	Eukaryota	Alveolata	Dinoflagellata	Syndiniales	Dino-Group-I	Dino-Group-I_X	Dino-Group-I_XX	Dino-Group-I_XX_sp.	TAGCGTATATTAAAATTGTTGCGGTTAGAACGCTCGTAGTCGAATGTTTGTTCAAGCCTGACGGTCCTCCCTAGTGGTGCGTACTCAGTTCGGTCTGAGCACTTCTCTGGTGCAAGTGTTTGCAGTTAGTTCTGTTGCACTTTGTCCAGAACTTTTACTTTGAGGAAATGAGAGTGCTTCAAGCAAATGTACGTTATGAATACGTTAGCATGGAATAATCGCATGGGACATCATCCTGAATTTGTTGGTTTTTGGGTAGATGTAATGAAGGTGGGGATAGTTGGGGGCATTCGTATTTAACTGTTAGAGGTGAAATTCTTGGATTTTTTAAAGATGGACTACTGCGAAAGCATCTGCCAAAGATGTTT
306	Eukaryota	Alveolata	Dinoflagellata	Syndiniales	Dino-Group-I	Dino-Group-I-Clade-1	Dino-Group-I-Clade-1_X	Dino-Group-I-Clade-1_X_sp.	TAGCGTATATTAAAGTTGTTGCGGTTAAAAAGCTCGTAGTTGGAGTTCTGCCAGGTGGCGCTCGTCCGCCCAAGTGGTGTGTACAGGGCGTGCATCTGGCCCTTTCAAGGGGAACGTGTCTGCACTTCATTGTGTGGTGCGAGATCCTTGACTTTTACTTTGAGGAAATAAGAGTGTTCCAAGCAGGCTCTCGTCGTGCATAGCTCAGCATGGAATAATAGCATTGGACTTCGTTTCTACGCTGTTGGTTGCAAGAAGCGAGGTAATCATGAAGAGGGATAGTTGGGGGCATTCGTATCTAACTGTCAGAGGTGAAATTCTTGGATTTGTTAAAGACGGACTACTGCGAAAGCATCTGCCATGGATGTTT
344	Eukaryota	Alveolata	Dinoflagellata	Syndiniales	Dino-Group-I	Dino-Group-I-Clade-1	Dino-Group-I-Clade-1_X	Dino-Group-I-Clade-1_X_sp.	TAGCGTATATTAAAGTTGTTGCGGTTAAAAAGCTCGTAGTTGGAGTTCTGCCAGGTGACACTCGTCCGCCCAAGTGGTGTGTACAGGGTGTGCATCTGGCCCTTTCAAGGGGAACGTGTCTGCACTTCATTGTGTGGTGCGAGATCCTTGACTTTTACTTTGAGGAAATAAGAGTGTTCCAAGCAGGCTCTCGTCGTGCATAGCTCAGCATGGAATAATAGCATTGGACTTCCTTTCTACGCTGTTGGTTGCAAGAAGCGAGGTAATGATGAAGAGGGATAGTTGGGGGCATTCGTATTTAACTGTCAGAGGTGAAATTCTTGGATTTGTTAAAGACGGACTACTGCGAAAGCATCTGCCATGGATGTTT
468	Eukaryota	Alveolata	Dinoflagellata	Syndiniales	Dino-Group-I	Dino-Group-I-Clade-1	Dino-Group-I-Clade-1_X	Dino-Group-I-Clade-1_X_sp.	TAGCGTATATTAAAGTTGTTGCGGTTAAAAAGCTCGTAGTTGGAGTTCTGCCAGGTGACACTCGTCCGCCCAAGTGGTGTGTACAGGGTGTGCATCTGGCCCTTTCAAGGGGAACGTGTCTGCACTTCATTGTGTGGTGCGAGATCCTTGACTTTTACTTTGAGGAAATAAGAGTGTTCCAAGCAGGCTCTCGTCGTGCATAGCTCAGCATGGAATAATAGCATTGGACTTCGTTTCTACGCTGTTGGTTGCAACAAGCGAGGTAATGATGAAGAGGGATAGTTGGGGGCATTCGTATTTAACTGTCAGAGGTGAAATTCTTGGATTTGTTAAAGACGGACTACTGCGAAAGCATCTGCCATGGATGTTT
533	Eukaryota	Alveolata	Dinoflagellata	Syndiniales	Dino-Group-I	Dino-Group-I-Clade-1	Dino-Group-I-Clade-1_X	Dino-Group-I-Clade-1_X_sp.	TAGCGTATATTAAAGTTGTTGCGGTTAAAAAGCTCGTAGTTGGAGTTCTGCCAGGTGACACTCGTCCGCCCAAGTGGTGTGTACAGGGTGTGCATCTGGCCCTTTCAAGGGGAACGTGTCTGCACTTTATTGTGTGGTGCGAGATCCTTGACTTTTACTTTGAGGAAATCAGAGTGTTCCAAGCAGGCTCTCGTCGTGCATAGCTCAGCATGGAATAATAGCATTGGACTTCGTTTCTAAGCTGTTGGTTGCAAGAAGCGAGGTAATGATGAAGAGGGATAGTTGGGGGCATTCGTATTTAACTGTCAGAGGTGAAATTCTTGGATTTGTTAAAGACGGACTACTGCGAAAGCATCTGCCATGGATGTTT
682	Eukaryota	Alveolata	Dinoflagellata	Syndiniales	Dino-Group-I	Dino-Group-I-Clade-1	Dino-Group-I-Clade-1_X	Dino-Group-I-Clade-1_X_sp.	TAGCGTATATTAAAGTTGTTGCGGTTAAAAAGCTCGTAGTTGGAGTTCTGCCAGGTGCCGCCTGTCCGCCCCAGTGGTGAGTACGTGGCGCGCATTTGGCCCTTTAAAGGGGAGCGTATCTGCACTTTATTGTGTGGTGCGGGATCCTTGACTTTTACTTTGAGGAAATAGGAGTGTTCCAAGCAGGCTCTCGTCGTGCACAGCTCAGCATGGAATAATAGCATTGGACCTCGATTCTAAGCTGTTGGTTGCCAGAAGCGAGGTAATGATGAAGAGGGATAGTTGGGGGCATTCGTATTTAACTGTCAGAGGTGAAATTCTTGGATTTGTTAAAGACGGACTACTGCGAAAGCATCTGCCATGGATGTTT
582	Eukaryota	Alveolata	Dinoflagellata	Syndiniales	Dino-Group-I	Dino-Group-I-Clade-2	Dino-Group-I-Clade-2_X	Dino-Group-I-Clade-2_X_sp.	TAGCGTATATTAAAGTTGTTGCGGTTAAAACGCTCGTAGTTGGGTTTCTGTTGGACGCATCAGGTCTGCCCAAGTGGCGAGTACTTGTTCTGTGTCTGGCATCTTCTTGGGGAACGGGTGCGCACTTCATTGTGTGGCTCGGAAACCTTGACGTTTACTTTGAGGAAATGAGAGTGCTTCAAGCGGGTGTCCGCCACGAATACGTTAGCATGGAATAATAGCATTGGACCTCGGATCATAGCTGTTGGTTGCTGGAACCGGGGTGAGGGTAAACAGGGACAGTTGGGGGCATTCGTATTTAACTGTCAGAGGTGAAATTCTTGGATTTGTTAAAGACGGACTACTGCGAAAGCATTTGCCAAGGATGTTT
669	Eukaryota	Alveolata	Dinoflagellata	Syndiniales	Dino-Group-I	Dino-Group-I-Clade-2	Dino-Group-I-Clade-2_X	Dino-Group-I-Clade-2_X_sp.	TAGCGTATATTAAAGTTGTTGCGGTTAAAACGCTCGTAGTTGGGTTTCTGTCGGAAGCGTCTGGTCTGCCCCAGTGGCGAGTACTAGTTCCGTTTCTGGCATCTTCTTGGGGAACGAGTGCGCACTTCATTGTGTGGCTCGGAAACCTTGACTTTTACTTTGAGGAAATGAGAGTGCTTCAAGCGGGTGTCCGCCACGAATACGTTAGCATGGAATAATAGCATTGGACCTCGGATCATAGCTGTTGGTTGCTGGAACCGAGGTGAGGGTTAACAGGAATAGTTGGGGGCATTCGTATTTAACTGTCAGAGGTGAAATTCTTGGATTTGTTAAAGACGGACTACTGCGAAAGCATTTGCCAAGGATGTTT
434	Eukaryota	Alveolata	Dinoflagellata	Syndiniales	Dino-Group-I	Dino-Group-I-Clade-4	Dino-Group-I-Clade-4_X	Dino-Group-I-Clade-4_X_sp.	TAGCGTATATTAAAATTGTTGCGGTTAAAACGCTCGTAGTTGGATATCTGCTAAGGGGTTCCGGTCCTTCCCAGTGAAGAATACGCGGAACTCTCCTTGGCATTCGTTCAGGGAAAGTGTTTGCACTTTGTTGTGTGTCACGTGATCTGGATTTTTACTTTGAGGAAATGAGAGTGTTCCAAGCAGGCTCACGCCGTGAATATGATAGCATGGAATAATAGCATAGGACCCCTTTCCAAAGCTGTTGGTTTTTGGAACGAGGTAATCATAATAAGGATAGTTGGGGGTATTCGTATTTAACTGTCAGAGGTGAAATTCTTGGATTTTTTAAAGACGAACTACTGCGAAGGCATCTGCCCAGGATGTTT
650	Eukaryota	Alveolata	Dinoflagellata	Syndiniales	Dino-Group-I	Dino-Group-I-Clade-4	Dino-Group-I-Clade-4_X	Dino-Group-I-Clade-4_X_sp.	TAGCGTATATTAAAATTGTTGCGGTTAAAACGCTCGTAGTTGGATATCTGCTAAGGGGTTCCGGTCCTTCCCAGTGAAGAATACGCGGAACTCTTCTTGGCATTTGTTCAGGGAAGGAGTTTGCACTTTGTTGTGTGTCTTCAGATCTGGATTTTTACTTTGAGGAAATGAGAGTGTTTCAAGCAGGCTTTTGCCGTGAATATGATAGCATGGAATAATAGCATAGGACCCCTTTCCAAAGCTGTTGGTTTTTGGAACGAGGTAATCAGAATAAGGATAGTTGGGGGTATTCGTATTTAACTGTCAGAGGTGAAATTCTTGGATTTTTTAAAGACGAACTATTGCGAAGGCATCTGCCCAGGATGTTT
805	Eukaryota	Alveolata	Dinoflagellata	Syndiniales	Dino-Group-I	Dino-Group-I-Clade-4	Dino-Group-I-Clade-4_X	Dino-Group-I-Clade-4_X_sp.	TAGCGTATATTAAAATTGTTGCGGTTAAAACGCTCGTAGTTGGATATCTGCTAAGGGGTTCCGGTCCTTCCCAGTGAAGAATACGCGGAACTCTCCTTGGCATTTGTTCAGGGAAAGTGTTTGCACTTTGTTGTGTGTCACGTGATCTGGATTTTTACTTTGAGGAAATGAGAGTGTTCCAAGCAGGCTCACGCCGTGAATATGATAGCATGGAATAATAGCATAGGACCCCTTTCCAAAGCTGTTGGTTTTTGGAACGAGGTAATCATAATAAGGATAGTTGGGGGTATTCGTATTTAACTGTCAGAGGTGAAATTCTTGGATTTTTTAAAGACGAACTACTGCGAAGGCATCTGCCCAGGATGTTT
806	Eukaryota	Alveolata	Dinoflagellata	Syndiniales	Dino-Group-I	Dino-Group-I-Clade-4	Dino-Group-I-Clade-4_X	Dino-Group-I-Clade-4_X_sp.	TAGCGTATATTAAAATTGTTGCGGTTAAAACGCTCGTAGTTGGATATCTGCTAAGGGGTTCCGGTCCTTCCCAGTGAAGAATACGCGGAACTCTTCTTGGCATTTGTTCAGGGAAAGTGTTTGCACTTTGTTGTGTGTCACGTGATCTGAATTTTTACTTTGAGGAAATGAGAGTGTTCCAAGCAGGCTCACGCCGTGAATATGATAGCATGGAATAATAGCATAGGACCCCTTTCCAAAGCTGTTGGTTTTTGGAACGAGGTAATCATAATAAGGATAGTTGGGGGTATTCGTATTTAACTGTCAGAGGTGAAATTCTTGGATTTTTTAAAGACGAACTACTGCGAAGGCATCTGCCCAGGATGTTT
581	Eukaryota	Alveolata	Dinoflagellata	Syndiniales	Dino-Group-I	Dino-Group-I-Clade-5	Dino-Group-I-Clade-5_X	Dino-Group-I-Clade-5_X_sp.	TAGCGTATATTAAAGTTGTTGCGGTTAAAAAGCTCGTAGTTGGATTTCTGTCGGTGAGTGAAAGTCCGCTCTCAGTAGTTGGTACTTTTCACGCCACCGGCATCTTCCTGGGGATTGTGTCTGCTCTTTGTTGAGTGGCGCATAATCCAGGACTTTTACTTTGAAGAAATGAGAGTGTTTCAAGCAGGCCTACGCCGTGAATACGTTAGCATGGAATAATAGCATCGGACCTCGTTCCAAAGCTGTTGGTTTCTTGGACCGAGGTAAAGGTGAATAGGGATTGTTGGGGGCATTCGTATTTAACTGTCAGAGGTGAAATTCTTGGATTTGTTGAAGACGGACTACTGCGAAAGCATCTGCCAAAGATGTTC
877	Eukaryota	Alveolata	Dinoflagellata	Syndiniales	Dino-Group-I	Dino-Group-I-Clade-8	Dino-Group-I-Clade-8_X	Dino-Group-I-Clade-8_X_sp.	AAGTGTATATTTAAGTTGTTGCGGTTAAAACGCTCGTAGTTGGATATTTGTTGGAGAGCACTGGTCCACCCCAGTGGTGCGTACTTGGTGCTTCTTTGACATCTTACTGGAGAAAGTACGTGCGCTTCGCTGCGTGTGTGCATGAACCAGAACTTTTACTTTGAGGAAATGAGAGTGTTTCAAGCAGGCCTTTGCCATGAATACGTTAGCATGGAATAATAACATAGGACCTTGAGTCGTTGTTGTTGGTTGACGACACAAGGTAATAAAAATAGGGATAGTTGGGGGCATTCGTATTACAATGTCAGAGGTGAAATTCTTGGATTATTGTACGACGGACTACTGCGAAAGCATTTGCCAAGGATGTTTTTT
879	Eukaryota	Alveolata	Dinoflagellata	Syndiniales	Dino-Group-I	Dino-Group-I-Clade-8	Dino-Group-I-Clade-8_X	Dino-Group-I-Clade-8_X_sp.	TAGCGTATATTAAAACTGTTGCGGTTAAAACGCTCGTAGTTGCACATCTGTGAGAGAAGTCCAGTCCACCCTAGTGGTGCGTACTGTGTCTATCACTGACATCTACCTGGAGAGAGCATGTTCGCTTTATTGCGTTCGTGCACACCCCAGATCGTTTACTTTGAGGAAATGAGAGTGTTTCAAGCAGGCCACTGCCATGAATATGTTAGCATGGAATAATAACACAGGACCTTGTGTCGTTGTTGTTGGTCGACAGCACGGGGTAATGAAAATAGGGATAGTTGGGGGCATTCGTATTACAATGTCAGAGGTGAAATTCTTGGATTATTGTACGACGAACTACTGCGAAAGCATTTGCCAAGGATGTTTTT
920	Eukaryota	Alveolata	Dinoflagellata	Syndiniales	Dino-Group-I	Dino-Group-I-Clade-8	Dino-Group-I-Clade-8_X	Dino-Group-I-Clade-8_X_sp.	TAGCGTATATTAAAACTGTTGCGGTTAAAACGCTCGTAGTTGGATATTTGTTGGAGAGCACTGGTCCACCCCAGTGGTGCGTACTTGGTGCTTCTTTGACATCTTACTGGAGAAAGTACGTGCGCTTCGCTGCGTGTGTGCATGAACCAGAACTTTTACTTTGAGGAAATGAGAGTGTTTCAAGCAGGCCTTTGCCATGAATACGTTAGCATGGAATAATAACATAGGACCTTGAGTCGTTGTTGTTGGTTGACGACACAAGGTAATAAAAATAGGGATAGTTGGGGGCATTCGTATTACAACGTCAGAGGTGAAATTCTTGGATTATTGTACGACGGACTACTGCGAAAGCATTTGCCAAGGATGTTTTTT
855	Eukaryota	Alveolata	Dinoflagellata	Syndiniales	Dino-Group-II	Dino-Group-II-Clade-1	Dino-Group-II-Clade-1_X	Dino-Group-II-Clade-1_X_sp.	TAGCGTATATTAAAGTTGTTGCGGTAAAAAAGCTCGTAGTTGGATTTCTGTTGAGAACGACCGGTCCATACAACGTGTGCGTATCTGGTTCGGTCTCGGCATCCTCTCGACAGACGACTCTGCGCTTGATTGCGTGGATCGGATATCGGGACTTTTACTTTGAGGAAATTAGAGTGTTCACGGCAGGCCATCGCCAGAATACATTAGCATGGAATAATACTATAGGATCTTGATTCTATTTTGTTGGTTTCTAGGATTAAGATAATGATTAATAGGGACAATTGGGGGCATTCGTATCAACACGTCAGAGGTGGAATTCTTGGATTGTGTTGCGACGAACTACTGCGAAAGCATTTGCCAAGGATGTTT
330	Eukaryota	Alveolata	Dinoflagellata	Syndiniales	Dino-Group-II	Dino-Group-II-Clade-10-and-11	Dino-Group-II-Clade-10-and-11_X	Dino-Group-II-Clade-10-and-11_X_sp.	TAGCGTATATTAAAGTTGTTGCGGTTAAAAAGCTCGTAGTTGGATTTCTGCTGAGGACGACCGGTCCGCCCTCTGGGTGAGTATCTGGCTCGGCCTGGGCATCTTCTTGGAGAGCGTAACTGTGCTTGATTGCATGGTGCGGTATTCACGACTTTTACTTTGAGGAAATTAGAGTGTTCACGGCAGGCAAGCGCCTTGAATATATTAGCATGGAATAATAATATAGGACTTTGGTTCTATTTTGTTGGTTTCTAGAACTAAAGTAATGATTAATAGGGATAATTGGGGGCATTTGTATTAACGCGTCAGAGGTGGAATTCTTGGATTGCGTTACGACAAACTACTGCGAAAGCATTTGCCAAGGATGTTT
341	Eukaryota	Alveolata	Dinoflagellata	Syndiniales	Dino-Group-II	Dino-Group-II-Clade-10-and-11	Dino-Group-II-Clade-10-and-11_X	Dino-Group-II-Clade-10-and-11_X_sp.	TAGCGTATATTAAAGTTGTTGCGGTTAAAAAGCTCGTAGTTGGATTTCTGTTGAAGACGGCCGGTCCGCTCTATGAGCGTGTATCTGGTTCGGCTTTGGCATCCTCGTGGGGAACGTAACTGTGCTTGATTGCATGGTACGGTATTCACGACTTTTACTTTGAGGAAATTAGAGTGTTCACGGCAGGCAAGCGCCTTGAATATATTAGCATGGAATAATAATATAGGACTTTGGTTCTATTTTGTTGGTTTCTAGAACTAAAGTAATGATTAATAGGGATAATTGGGGGCATTTGTATTAACGCGTCAGAGGTGGAATTCTTGGATTGCGTTACGACAAACTACTGCGAAAGCATTTGCCAAGGATGTTT
483	Eukaryota	Alveolata	Dinoflagellata	Syndiniales	Dino-Group-II	Dino-Group-II-Clade-10-and-11	Dino-Group-II-Clade-10-and-11_X	Dino-Group-II-Clade-10-and-11_X_sp.	TAGCGTATATTAAAGTTGTTGCGGTTAAAAAGCTCGTAGTTGGATTTCTGTCGAAGACGGTCGGTCCGCTCTATGAGCGTGCATCTGATTCGGCTTTGGCATCCTCGTGGGGAACGTAACTGTGCTTGATTGCATGGTGCGGAATTCACGACTTTTACTTTGAGGAAATTAGAGTGTTCACGGCAGGCAAGCGCCTTGAATATATTAGCATGGAATAATAATATAGGACTTTGGTTCTATTTTGTTGGTTTCTAGGACTAAAGTAATGATTAATAGGGATAATTGGGGGCATTTGTATTAACGCGTCAGAGGTGGAATTCTTGGATTGCGTTACGACAAACTACTGCGAAAGCATTTGCCAAGGATGTTT
498	Eukaryota	Alveolata	Dinoflagellata	Syndiniales	Dino-Group-II	Dino-Group-II-Clade-10-and-11	Dino-Group-II-Clade-10-and-11_X	Dino-Group-II-Clade-10-and-11_X_sp.	TAGCGTATATTAAAGTTGTTGCGGTTAAAAAGCTCGTAGTTGGATTTCTGTCGAAGACGGTCGGTCCGCTCTATGAGCGTGTATCTGATTCGGCTTTGGCATCCTCGTGGGGAACGTAACTGTGCTTGATTGCATGGTGCGGAATTCACGACTTTTACTTTGAGGAAATTAGAGTGTTCACGGCAGGCAAGCGCCTTGAATACATTAGCATGGAATAATAATATAGGACTTTGGTTCTATTTTGTTGGTTTCTAGGACTAAAGTAATGATTAATAGGGATAATTGGGGGCATTTGTATTAACGCGTCAGAGGTGGAATTCTTGGATTGCGTTACGACAAACTACTGCGAAAGCATTTGCCAAGGATGTTT
653	Eukaryota	Alveolata	Dinoflagellata	Syndiniales	Dino-Group-II	Dino-Group-II-Clade-10-and-11	Dino-Group-II-Clade-10-and-11_X	Dino-Group-II-Clade-10-and-11_X_sp.	TAGCGTATATTAAAGTTGTTGCGGTTAAAAAGCTCGTAGTTGGATTTCTGTTGAAGACGGTCGGTCCGCTCTATGAGCGTGTATCTGATTCGGCTTTGGCATCCTCGTGGGGAACGTAACTGTGCTTGATTGCATGGTGCGGTATTCACGACTTTTACTTTGAGGAAATTAGAGTGTTCACAGCAGGCAAGCGCCTTGAATACATTAGCATGGAATAATAATATAGGGCTTTGGTTCTATTTTGTTGGTTTCTAGGACTAAAGTAATGATTAATAGGGATAATTGGGGGCATTTGTATTAACGCGTCAGAGGTGGAATTCTTGGATTGCGTTACGACAAACTACTGCGAAAGCATTTGCCAAGGATGTTT
837	Eukaryota	Alveolata	Dinoflagellata	Syndiniales	Dino-Group-II	Dino-Group-II-Clade-10-and-11	Dino-Group-II-Clade-10-and-11_X	Dino-Group-II-Clade-10-and-11_X_sp.	TAGCGTATATTAAAGTTGTTGCGGTTAAAAAGCTCGTAGTTGGATTTCTGTTGAGGACGGCCGGTCCGCACTATGTGCGTGTATCTGGTTCGGCCTCGGCATCCTCTTGAGGAACGTTTCTGCGCTTGATTGCGTGGAGCGGTATTCAAGACTTTTACTTTGAGGAAATTAGAGTGTTCACGGCAGGCAAGCGCCTTGAATATGTTAGCATGGAATAATAATATAGGATCTTGGTTCTATTTGTTGGTTTCTAGGGCTAAGGTAATGATTAATAGGGATAATTGGGGGCATTTGTATTAACGCGTCAGAGGTGGAATTCTTGGATTGCGTTACGACAAACTACTGCGAAAGCATTTGCCAAGGATGTTT
887	Eukaryota	Alveolata	Dinoflagellata	Syndiniales	Dino-Group-II	Dino-Group-II-Clade-10-and-11	Dino-Group-II-Clade-10-and-11_X	Dino-Group-II-Clade-10-and-11_X_sp.	TAGCGTATATTAAAGTTGTTGCGGTTAAAAAGCTCGTAGTTGGATTTCTGTTGAGGACGGCCGGTCCGCACTATGTGCGTGTATCTGGTTCGGCCTTGGCATCCTCTTGAGGAACGTTCCTGCGCTTGATTGCGTGGGGCGGTATTCAAGACTTTTACTTTGAGGAAATTAGAGTGTTCACGGCAGGCAAGCGCCTTGAATACATTAGCATGGAATAATAATATAGGATCTTGGTTCTATTTGTTGGTTTCTAGGGCTAAGGTAATGATTAATAGGGATAATTGGGGGCATTTGTATTAACGCGTCAGAGGTGGAATTCTTGGATTGCGTTACGACAAACTACTGCGAAAGCATTTGCCAAGGATGTTT
918	Eukaryota	Alveolata	Dinoflagellata	Syndiniales	Dino-Group-II	Dino-Group-II-Clade-16	Dino-Group-II-Clade-16_X	Dino-Group-II-Clade-16_X_sp.	TAGCGTATATTAAAGTTGTTGCGGTTAAAAAGCTCGTAGTTGGATTTCTGTCGAGGACGGTCGGTCCACACTTTGTGTGAGTATCTGATTCGGCCTTGGCATCCTCCTGGGGTACGTTTCTGCGCTTGATTGCGTGGAGCGGAATTCAGGACTTTTACTTTGAGGAAATTAGAGTGTTCACGGCAGGCAAACGCCTTGAATATATTAGCATGGAATAATAATATAGGACCTTTGTTCTATTTTGTTGGTTTCTAGAGCGAAGGTAATGATTAAGAGGAACGGACGGGGGCATCCGTACTGTGCCGTTAGAGGTGAAATTCTTGGATCGGCGCAAGACGAACAACTGCGAAAGCATTTGCCAAGAATGTTTTCT
451	Eukaryota	Alveolata	Dinoflagellata	Syndiniales	Dino-Group-II	Dino-Group-II-Clade-19	Dino-Group-II-Clade-19_X	Dino-Group-II-Clade-19_X_sp.	TTAGTGTATATTAAAGTTGTTGCGGTTAAAAAGCTCGTAGTTGGATTTCTGTTGGGTATCGTGGGGTCTGCTTTTCGAGTATGTATCTTCATCGATCCTGGCATCCTCGTAACGCTCTGTGGCATTAATTTGTTGCTTGGCTTACGACTTTTACTTTGAGGAAATTAGAGTGTTCACGGCAGGCATTTGCTTTGAATATATTAGCATGGAATAATAACATAGGACTTCGGTTTTATTTTGTTGGTTTTTAAGGCTGAAGTAATGATTAATAGGGACAATTGGGGGCACTCGTACAAACTCGTCAGAGGTGGAATTCTTGGATTGAGTTTTGACGAACTACTGCGAAAGCATTTGCCAAGGATGTTT
833	Eukaryota	Alveolata	Dinoflagellata	Syndiniales	Dino-Group-II	Dino-Group-II-Clade-20	Dino-Group-II-Clade-20_X	Dino-Group-II-Clade-20_X_sp.	TAGCGTATATTAAAGTTGTTGCGGTTAAAAAGCTCGTAGTTGGATTTCTGTTGAGGATGGGCGGTCTCTACTCTCGTAGATGCATTTGTCACAGCCTCGGCATCCTCTTGAAGAACGGTTCTATGATTCATTTCGTGGTCCGGAATTCAAGACTTTTACTTTGAGGAAATTAGAGTGTTCACGGCAAGCAATCGCTTTGAATACATTAGCATGGAATAATAATATAGGACCTTGGTACTATTTTGTTGGTTTCTAGAACTAAGGTAATGATTAATAGGGATAATTGGGGGCATTCGTATTAACGCGTCAGAGGTGGAATTCTTGGATTGCGTTACGACGAACTACTGCGAAAGCATTTGCCAAGGATGTTT
885	Eukaryota	Alveolata	Dinoflagellata	Syndiniales	Dino-Group-II	Dino-Group-II-Clade-20	Dino-Group-II-Clade-20_X	Dino-Group-II-Clade-20_X_sp.	TAGCGTATATTAAAGTTGTTGCGGTTAAAAAGCTCGTAGTTGGATTTCTGTTGAGGATGGGCGGTCCGCACATCGTGCGTGTATCTGTTACAGCCTCGGCATCCTCTTTAAGAACGAACTGTGATTTATTTCGTGGTTCGGAATTCAAGACTTTTACTTTGAGGAAATTAGAGTGTTCACGGCAAGCAATCGCTTTGAATACATTAGCATGGAATAATAATATAGGACCTTGGTACTATTTTGTTGGTTTCTAGAACTAAGGTAATGATTAATAGGGATAATTGGGGGCATTCGTATTAACGCGTCAGAGGTGGAATTCTTGGATTGCGTTACGACGAACTACTGCGAAAGCATTTGCCAAGGATGTTT
859	Eukaryota	Alveolata	Dinoflagellata	Syndiniales	Dino-Group-II	Dino-Group-II-Clade-21	Dino-Group-II-Clade-21_X	Dino-Group-II-Clade-21_X_sp.	TAGCGTATATTAAAGTTGTTGCGGTTAAAAAGCTCGTAGTTGGATTTCTGTTGAGGTTTGGCGGTCCGCACTTCGTGCGTGTATCTGTTTAGACCTTGGCATCCTTTCAAGGAACGTAACTGTGCTTAATTGCATGGTGCGGTACTTGAAACTTTTACTTTGAGGAAATTAGAGTGTTCACGGCAGGCTAACGCCTTGAATATATTAGCATGGAATAATAATATAGGATCTTGGGTCTATTTTGTTGGTTTCTAGAGCTAAGATAATGATTAATAGGGACAGTTGGGGGCATCAGTATTCTGAAGCGAGAGGTGAAATTCTTGGACCTTCGGAAGACTAACAACTGCGAAAGCATTTGCCTAGGATGTTCTCT
856	Eukaryota	Alveolata	Dinoflagellata	Syndiniales	Dino-Group-II	Dino-Group-II-Clade-3	Dino-Group-II-Clade-3_X	Dino-Group-II-Clade-3_X_sp.	TAGCGTATGTTAAAGTTGTTGCGGCTAAAAAGCTCGTAGTTGGATTTCTGTTGAAGACGTCCGGTCCGCTCTATGAGCGTGCATCTGGTATGGCTTTGGCATCCGCACTATACACGTGTCTGCGCTTGATTGCGTGGCGCGGGGGTAGTGCCTTTTACTTTGAGGAAATTAGAGTGTTCACGGCAGGCTTTCGCCTTGAATATATTAGCATGGAATAATAACATAGGATCTTGGTTCTATTTTGTTGGTTTCTAGGGCTGAGATAATGATTAATAGGGACAATTGGGGGCATTCGTATTGCGGTGTCAGAGGTGGAATTCTTGGATTACTGCACGACGAACTACTGCGAAAGCATTTGCCAAGGATGTTT
903	Eukaryota	Alveolata	Dinoflagellata	Syndiniales	Dino-Group-II	Dino-Group-II-Clade-3	Dino-Group-II-Clade-3_X	Dino-Group-II-Clade-3_X_sp.	TAGCGTATGTTAAAGTTGTTGCGGCTAAAAAGCTCGTAGTTGGATTTCTGTTGAGGACTACTGGTCCGCTCTATGAGCGTGCATCTAGTTTGGCCTCGGCATCCGCTCTGCACACGTGTCTGCGCTTGATTGCGTGGCGCGGAGGTAGGGCCTTTTACTTTGAGGAAATTAGAGTGTTCACGGCAGGCTTTCGCCTTGAATATATTAGCATGGAATAATAACATAGGATCTTGGTTCTATTTTGTTGGTTTCTAGGGCTGAGATAATGATTAATAGGGACAATTGGGGGCATTCGTATTGCGGTGTCAGAGGTGGAATTCTTGGATTACTGCACGACGAACTACTGCGAAAGCATTTGCCAAGGATGTTT
853	Eukaryota	Alveolata	Dinoflagellata	Syndiniales	Dino-Group-II	Dino-Group-II-Clade-30	Dino-Group-II-Clade-30_X	Dino-Group-II-Clade-30_X_sp.	TAGCGTATATTAAAGTTGTTGCGGTTAAAAAGCTCGTAGTTGGATTTCTGTTGAGAACGGCTCGTCCTCGCTATGCGTGTGTATGTGGTTCGATCTCGGCATCCTCCAGGGGTACATTCCTGCGCTTAGTTGCGTGGGGTGGAATTCTGGACTTTTACTTTGAGGAAATTAGAGTGTTCACGGCAGGCAATCGCCTTGAATATATTAGCATGGAATAATAATATAGGACCTTGATTCTATTTTGTTGGTTTCTAGAATTTAGGTAATGATTAATAGGGACAATTGGGGGCATTTGTATTAACACGTCAGAGGTGGAATTCTTGGATTGTGTTACGACAAACTACTGCGAAAGCATTTGCCAAGGATGTTT
269	Eukaryota	Alveolata	Dinoflagellata	Syndiniales	Dino-Group-II	Dino-Group-II-Clade-5	Dino-Group-II-Clade-5_X	Dino-Group-II-Clade-5_X_sp.	TAGCGTATATTAAAGTTGTTGCGGTTAAAAAGCTCGTAGTTGGATTTCTGTTGAGAACAGGCGGTCCACCTTTTGGGTGAGTATCTGCATTGGTCTCGGCATCTTCTCGAAAAACGTTTCTGCGCTTGATTGCGTGGAGCGGAGTTCGGGACTTTTACTTTGAGGAAATTAGAGTGTTCACGGCAGGCATACGCCTTGAATATATTAGCATGGAATAATAATATAGGATCTTGGTTCTATTTTGTTGGTTTCTAGGGCTAAGATAATGATTAATAGGGACAATTGGGGGCATTCGTATTAACGCGTCAGAGGTGAAATTCTTGGATTGCGTTACGACGAACTACTGCGAAAGCATTTGCCAAGGATGTTT
370	Eukaryota	Alveolata	Dinoflagellata	Syndiniales	Dino-Group-II	Dino-Group-II-Clade-5	Dino-Group-II-Clade-5_X	Dino-Group-II-Clade-5_X_sp.	TAGCGTATATTAAAGTTGTTGCGGTTAAAAAGCTCGTAGTTGGATTTCTGTTGAGAGCAGCGCGTCTACCTTTTGGGTAAGTATGTTGCTTGGTCTCGGCATCTTCGTGGAAGACGTTTCTGCGCTTGATTGCGTGGGGCGGGGTTCACGACTTTTACTTTGAGGAAATTAGAGTGTTCACGGCAGGCATACGCCTTGAATATATTAGCATGGAATAATAATATAGGATCTTGGTTCTATTTTGTTGGTTTCTAGAGCTAAGATAATGATTAATAGGGACAATTGGGGGCATTCGTATTAACGCGTCAGAGGTGAAATTCTTGGATTGCGTTACGACGAACTACTGCGAAAGCATTTGCCAAGGATGTTT
861	Eukaryota	Alveolata	Dinoflagellata	Syndiniales	Dino-Group-II	Dino-Group-II-Clade-5	Dino-Group-II-Clade-5_X	Dino-Group-II-Clade-5_X_sp.	TAGCGTATATTAAAGTTGTTGCGGTTAAAAAGCTCGTAGTTGGATTTCTGCTGAGAGTAGCCGGTCTACCTTTTGGGTAAGTATCTGGATTAGTCTTGGCATCCTCTCGGAAAACGTTTCTGCGCTTGATTGCGTGGTACGGGGTTCGAGACTTTTACTTTGAGGAAATTAGAGTGTTCACGGCAGGCATACGCCTTGAATATATTAGCATGGAATAATACTATAGGATTTCGGTTCTATTTTGTTGGTTTCTAGAGCTGAAATAATGATTAATAGGGACAATTGGGGGCATTCGTATTGACGAGTCAGAGGTGAAATTCTTGGATTTCGTCACGACGAACTACTGCGAAAGCATTTGCCAAGGATGTTT
463	Eukaryota	Alveolata	Dinoflagellata	Syndiniales	Dino-Group-II	Dino-Group-II-Clade-7	Dino-Group-II-Clade-7_X	Dino-Group-II-Clade-7_X_sp.	TAGCGTATATTAAAGTTGTTGCGGTTAAAAAGCTCGTAGTTGGATTTCTGTTGAGGATGACCGGTCCGCTCTTTGAGCGCGTATCTGGTTCAGCCTTGGCATCCTCTTGGGGAACGCTACTGTGCTTGATTGCATGGGGCGGTATTCAAGACTTTTACTTTGAGGAAATTAGAGTGTTCACTGCAAGCGTTAGCAATTGAATACATTAGCATGGAATAATAATATAGGACCTTGGTACTATTTTGTTGGTTTCTAGAACTAAGGTAATGATTAATAGGGACAATTGGGGGCATTCGTATTAACGCGTCAGAGGTGGAATTCTTAGATTGCGTTACGACGAACTACTGCGAAAGCATTTGCCAAGGATGTTT
637	Eukaryota	Alveolata	Dinoflagellata	Syndiniales	Dino-Group-II	Dino-Group-II-Clade-7	Dino-Group-II-Clade-7_X	Dino-Group-II-Clade-7_X_sp.	TAGCGTATATTAAAGTTGTTGCGGTTAAAAAGCTCGTAGTTGGATTTCTGTCTAGGGTGGCCGGTACCCACTATGTGAAGTATCTGGTTCAGTCTGGGCATCCTCTTGGGGATCGTTCCTGTGCTTGATTGCATGGGACGGAATTCAAGACTTTTACTTTGAGGAAATTAGAGTGTTCACGGCAAGCTTTCGCTTTGAATACATTAGCATGGAATAATAATATAGGGCGTAAGTTCTATTTTGTTGGTTTCTAGAACATACGCAATGATTAATAGGGATAATTGGGGGCACTCGTATTAACACGTCAGAGGTGGAATTCTTAGATTGTGTTACGACGAACTACTGCGAAAGCATTTGCCAAGGATGTTT
681	Eukaryota	Alveolata	Dinoflagellata	Syndiniales	Dino-Group-II	Dino-Group-II-Clade-7	Dino-Group-II-Clade-7_X	Dino-Group-II-Clade-7_X_sp.	TAGCGTATATTAAAGTTGTTGCGGTTAAAAAGCTCGTAGTTGGATTTCTGTCGAGGGCGGCCGGTCCGCACTTAGTGCGTGTATCTGGTTCGGTCTTGGCATCCTCTTGGGGAACGTTTCTGTGCTTCGTTGCATGGGACGGGATTCAAGACTTTTACTTTGAGGAAATTAGAGTGTTCACGGCAAGCTTTCGCTTTGAATACATTAGCATGGAATAATAATATAGGGCGTAAGTTCTATTTTGTTGGTTTCTAGGACATACGCAATGATTAATAGGGACAATTGGGGGCATTCGTATTAACACGTCAGAGGTGGAATTCTTAGATTGTGTTACGACGAACTACTGCGAAAGCATTTGCCAAGGATGTTT
641	Eukaryota	Alveolata	Dinoflagellata	Syndiniales	Dino-Group-II	Dino-Group-II_X	Dino-Group-II_XX	Dino-Group-II_XX_sp.	TGAACGTATATTAAAGTTGTTGCGGTTAAAAAGCTCGTAGTTGGATTTCTGTTGAGGGCAACGCGTCTACCTTTTGGGTAAGTATGTTGTTTGACCTCGGCATCTTCTTGAGAAACGATGTTGTGCTTGATTGCATGATCGCGGCTCAGGACTTTTACTTTGAGGAAATTAGAGTGTTCACGGCAGGCTATCGCCTTGAATATATTAGCATGGAATAATAATATAGGATCTTGGTTCTATTTTGTTGGTTTCTAGAGCTAAGATAATGATTAATAGGGACAATTGGGGGCATTCGTATTAACGCGTCAGAGGTGAAATTCTTGGATTGCGTTACGACGAACTACTGCGAAAGCATTTGCCAAGGATGTTT
416	Eukaryota	Hacrobia	Telonemia	Telonemia_X	Telonemia_XX	Telonemia-Group-2	Telonemia-Group-2_X	Telonemia-Group-2_X_sp.	TAGCGTATATTAAAGTTGTTGCAGTTAAAAAGCTCGTAGTTGGATTTCAGAGTGAGCTCGTCCGGTCGGCCTAAATGGTCTGAACTGGTTGACTCTCTCTTGCTTGTGGATCCCGCCCGGAGTTAACTCTTCGGATGTGGACTTCACATCGTTTACCTTGAAAAAATTAGAGTGTTCAAAGCAGGCGTATGCTTGAATATATTAGCATGGAATAATGGAATAGGACCCTGGTTCTATTTTGTTGGTTTTGAGGACCAGAGTAATGATTAATAGGGATAGTTGGGGGCATTCATATTTCATTGTCAGAGGTGAAATTCTTGGATTTATGAAAGATGAACTTCTGCGAAAGCATTTGCCAAGGATGTTT
469	Eukaryota	Hacrobia	Telonemia	Telonemia_X	Telonemia_XX	Telonemia-Group-2	Telonemia-Group-2_X	Telonemia-Group-2_X_sp.	TAGCGTATATTAAAGTTGTTGCAGTTAAAAAGCTCGTAGTTGGAGTTCAGAGTGAGCTCAGCTGGTCGGCCTAATGGGTCAGAACTGGTTGACTCTCTCTTGTTTGTGGGTCTCGCCCGGAGTTAACTCTTCGGATGTGGATCCCACATCGTTTACCTTGAAAAAATTAGAGTGTTCAAAGCAGGCGTTTGCTTGAATATATTAGCATGGAATAATGGAATAGGACGCTGGTTCTATTTTGTTGGTTTTGAGAACCAGAGTAATGATTAATAGGGACAGTTGGGGGCATTCATATTTCATTGTCAGAGGTGAAATTCTTGGATTTATGAAAGATGAACTTCTGCGAAAGCATTTGCCAAGGATGTTT
886	Eukaryota	Archaeplastida	Chlorophyta	Ulvophyceae	Ulotrichales	Ulotrichales_X	Chlorothrix	Chlorothrix_sp.	TAGCGTATATTTAAGTTGTTGCAGTTAAAAAGCTCGTAGTTGGATTTCGGGTGGGTACCGCCGGTCTCCCACTGGGTATGTACTGGCGTGGCCTGCCTTGCTGTCGGGGACGATCTCCTGGGCTTTACTGTCCGGGAATCGGAGTCGACGATGTTACTTTGAGTAAATTAGAGTGTTCAAAGCAAGCCTACGCTCTGAATATAATAGCATGGGATAACACGACAGGACTCTGGCCTATCGTGTTGGTCTGTAGGACCGGAGTAATGATTAAGAGGGACAGTCGGGGGCATTCGTATTCCATTGTCAGAGGTGAAATTCTTGGATTTATGGAAGACGAACATCTGCGAAAGCATTTGTCAAGGATGTTT
880	Eukaryota	Opisthokonta	Metazoa	Urochordata	Urochordata_X	Ascidiacea	Molgula	Molgula_complanata	TAGTGTATGCTAAAGTTGTTGCGGTTGAAAAGCTCGTAGTTGGATCTAGGGTATCGGCCGGCGGTCCGTCGCAAGGCGAGTACTGTCGGTCGGTCTCTTTACACTGGTTTTCCGCCGGTGCTCTTAACCGGGTGTCGGCGGTGGCTGGTAATTTTACTTTGAAAAAATTAGAGTGTTCAAAGCAGGCTGTTTGTCTGTATATCGATGCATGGAATAATAGAATAGGACCTCGTTTCTATTTTGTTGGTTTTCGGGAACGAGGTAATGATTAAGAGGGACAGACGGGGGCATCCGTACTCTGCCGTTAGAGGTGAAATTCTTGGATCGGCGGAAGACGAACTATTGCGAAAGCATTTGCCAAGAATGTTTTCT
14	Eukaryota	Opisthokonta	Metazoa	Urochordata	Urochordata_X	Ascidiacea	Salpa	Salpa_thompsoni	AAGTGTATATTTAAGTTGTTGCGGTTGAAAAGCTCGTAGTTGGATTTTGGGACGGCGCGTCTGGTCGGCCGCAAGGCTTGTACTGCACGCGCTGTCCTCACATGACCGGTGCCTCTAAGGTGCTCTTAACTGAGTGCTTTTGTGGTCCGGGAAGTTTACCTTGAAAAAATTAGAGTGTTCAAAGCAGGCTTAAAGCTTGAATAATGTTGCATGGAATAATGGAATAGGACCTCGGTTCTATTTTGTTGGTTTTCGGAGCGCGAGGTAATCATTAAGAGGAACGGACGGGGGCATCCGTACTGTGCCGTTAGAGGTGAAATTCTTGGATCGGCGCAAGACGAACAACTGCGAAAGCATTTGCCAAGAATGTTTTCT
18	Eukaryota	Opisthokonta	Metazoa	Urochordata	Urochordata_X	Ascidiacea	Salpa	Salpa_thompsoni	AAGTGTATATTTAAGTTGTTGCGGTTGAAAAGCTCGTAGTTGGATTTTGGGACGGCGCGTCTGGTCGGCCCCAAGGCTTGTACTGCACGCGCTGTCCTCACATGACCGGTGATTCTAAGGTGCTCTTAACTGAGTGCTTTTGTGGTCCGGGAAGTTTACCTTGAACAATTTAGAGTGTTCAAAGCAGGCTTAAAGCTTGAATAATGTTGCATGGAATAATGGAATAGGACCTCGGTTCTATTTTGTTGGTTTTCGGAGCGCGAGGTAATGATTAAGAGGAACGGACGGGGGCATCCGTACTGTGCCGTTAGAGGTGAAATTCTTGGATCGGCGCAAGACGAACAACTGCGAAAGCATTTGCCAAGAATGTTTTCT
[truncated: 114 more rows]
